# Supplementary material for: Hydrogen Isotope Separation Using a Metal–Organic Cage Built from Macrocycles
Source: Angew Chem Int Ed Engl. 2022 Jul 4;61(32):e202202450. doi: 10.1002/anie.202202450 (PMC9400858; doi:10.1002/anie.202202450)
Supplement: Supplementary file 1 — Supporting Information [file ANIE-61-0-s002.cif]

data_MC-Zn_2alpha_100K_publ

# start Validation Reply Form
_vrf_THETM01_MC-Zn_2alpha_100K_publ
;
PROBLEM: The value of sine(theta_max)/wavelength is less than 0.575
RESPONSE: High angle X-ray data (>0.9 angstroms) was weak and of poor 
quality. As a result, a 0.9 angstroms resolution limit was applied 
during the crystal structure refinement. 
;
_vrf_PLAT602_MC-Zn_2alpha_100K_publ
;
PROBLEM: Solvent Accessible VOID(S) in Structure ........          ! Check 
RESPONSE: The crystal had been subjected to thermal vacuum activation 
before the data collection to remove solvent from the crystal pores.    
;
_vrf_PLAT306_MC-Zn_2alpha_100K_publ
;
PROBLEM: Isolated Oxygen Atom (H-atoms Missing ?) .......        O1W Check 
RESPONSE: Residual electron density was modelled as H2O that was refined 
without riding H atoms.
;
_vrf_PLAT341_MC-Zn_2alpha_100K_publ
;
PROBLEM: Low Bond Precision on  C-C Bonds ...............    0.02325 Ang.  
RESPONSE: Due to the limited resolution and poor quality of the X-ray data. 
;
# end Validation Reply Form

_audit_creation_date               2021-08-23
_audit_creation_method
;
Olex2 1.3
(compiled 2020.02.04 svn.rd84adfe8 for OlexSys, GUI svn.r6032)
;
_shelx_SHELXL_version_number       '2018/3'
_audit_contact_author_address      ?
_audit_contact_author_email        ?
_audit_contact_author_name         ''
_audit_contact_author_phone        ?
_publ_contact_author_id_orcid      ?
_publ_section_references
;
Dolomanov, O.V., Bourhis, L.J., Gildea, R.J, Howard, J.A.K. & Puschmann, H.
 (2009), J. Appl. Cryst. 42, 339-341.

Sheldrick, G.M. (2015). Acta Cryst. C71, 3-8.
;
_chemical_name_common              ?
_chemical_name_systematic          ?
_chemical_formula_moiety           '2(C108 H138 N12 O6 Zn3), 3.25(H2 O)'
_chemical_formula_sum              'C216 H282.50 N24 O15.25 Zn6'
_chemical_formula_weight           3851.36
_chemical_absolute_configuration   'R,R macrocycle was used for synthesis'
_chemical_melting_point            ?
_chemical_oxdiff_formula           C108H139N12O6Zn3
loop_
  _atom_type_symbol
  _atom_type_description
  _atom_type_scat_dispersion_real
  _atom_type_scat_dispersion_imag
  _atom_type_scat_source
 'C' 'C' 0.0033 0.0016 'International Tables Vol C Tables 4.2.6.8 and 6.1.1.4'
 'H' 'H' 0.0000 0.0000 'International Tables Vol C Tables 4.2.6.8 and 6.1.1.4'
 'N' 'N' 0.0061 0.0033 'International Tables Vol C Tables 4.2.6.8 and 6.1.1.4'
 'O' 'O' 0.0106 0.0060 'International Tables Vol C Tables 4.2.6.8 and 6.1.1.4'
 'Zn' 'Zn' 0.2839 1.4301 'International Tables Vol C Tables 4.2.6.8 and 6.1.1.4'

_shelx_space_group_comment
;
The symmetry employed for this shelxl refinement is uniquely defined
by the following loop, which should always be used as a source of
symmetry information in preference to the above space-group names.
They are only intended as comments.
;
_space_group_crystal_system        'triclinic'
_space_group_IT_number             1
_space_group_name_H-M_alt          'P 1'
_space_group_name_Hall             'P 1'
loop_
  _space_group_symop_operation_xyz
 'x, y, z'

_cell_length_a                     14.6670(10)
_cell_length_b                     18.0763(12)
_cell_length_c                     24.2155(14)
_cell_angle_alpha                  78.958(5)
_cell_angle_beta                   73.662(5)
_cell_angle_gamma                  68.325(6)
_cell_volume                       5697.6(7)
_cell_formula_units_Z              1
_cell_measurement_reflns_used      8034
_cell_measurement_temperature      100(2)
_cell_measurement_theta_max        24.1680
_cell_measurement_theta_min        1.9130
_shelx_estimated_absorpt_T_max     0.948
_shelx_estimated_absorpt_T_min     0.921
_exptl_absorpt_coefficient_mu      0.681
_exptl_absorpt_correction_T_max    1.00000
_exptl_absorpt_correction_T_min    0.85086
_exptl_absorpt_correction_type     multi-scan
_exptl_absorpt_process_details
;
CrysAlisPro 1.171.40.53 (Rigaku Oxford Diffraction, 2019)
Empirical absorption correction using spherical harmonics,
 implemented in SCALE3 ABSPACK scaling algorithm.
;
_exptl_absorpt_special_details     ?
_exptl_crystal_colour              yellow
_exptl_crystal_colour_modifier     ?
_exptl_crystal_colour_primary      yellow
_exptl_crystal_density_diffrn      1.122
_exptl_crystal_density_meas        ?
_exptl_crystal_density_method      ?
_exptl_crystal_description         block
_exptl_crystal_F_000               2048
_exptl_crystal_size_max            0.123
_exptl_crystal_size_mid            0.121
_exptl_crystal_size_min            0.079
_exptl_transmission_factor_max     ?
_exptl_transmission_factor_min     ?
_diffrn_reflns_av_R_equivalents    0.1176
_diffrn_reflns_av_unetI/netI       0.2216
_diffrn_reflns_Laue_measured_fraction_full  0.991
_diffrn_reflns_Laue_measured_fraction_max  0.991
_diffrn_reflns_limit_h_max         14
_diffrn_reflns_limit_h_min         -16
_diffrn_reflns_limit_k_max         18
_diffrn_reflns_limit_k_min         -20
_diffrn_reflns_limit_l_max         26
_diffrn_reflns_limit_l_min         -26
_diffrn_reflns_number              46181
_diffrn_reflns_point_group_measured_fraction_full  0.828
_diffrn_reflns_point_group_measured_fraction_max  0.828
_diffrn_reflns_theta_full          23.256
_diffrn_reflns_theta_max           23.256
_diffrn_reflns_theta_min           1.584
_diffrn_ambient_temperature        100(2)
_diffrn_detector                   CCD
_diffrn_detector_area_resol_mean   28.5714
_diffrn_detector_type              'Rigaku Saturn724+'
_diffrn_measured_fraction_theta_full  0.991
_diffrn_measured_fraction_theta_max  0.991
_diffrn_measurement_details	   ?
_diffrn_measurement_device         'AFC12 (Right): Kappa 3 circle'
_diffrn_measurement_device_type   
 'dtrek-CrysAlisPro-abstract goniometer imported rigaku-d*trek images'
_diffrn_measurement_method         'profile data from \w scans'
_diffrn_measurement_specimen_support  'Mitegen 50um'
_diffrn_orient_matrix_type        
 'CrysAlisPro convention (1999,Acta A55,543-557)'
_diffrn_orient_matrix_UB_11        0.0266157000
_diffrn_orient_matrix_UB_12        -0.0080785000
_diffrn_orient_matrix_UB_13        0.0220163000
_diffrn_orient_matrix_UB_21        0.0352990000
_diffrn_orient_matrix_UB_22        -0.0348713000
_diffrn_orient_matrix_UB_23        -0.0126662000
_diffrn_orient_matrix_UB_31        0.0301029000
_diffrn_orient_matrix_UB_32        0.0227831000
_diffrn_orient_matrix_UB_33        -0.0171940000
_diffrn_radiation_collimation      0.3
_diffrn_radiation_monochromator    Confocal
_diffrn_radiation_probe            x-ray
_diffrn_radiation_type             MoK\a
_diffrn_radiation_wavelength       0.71073
_diffrn_source                     'Rotating Anode'
_diffrn_source_current             24.0
_diffrn_source_power               1.2
_diffrn_source_target              Mo
_diffrn_source_type                'Rotating Anode'
_diffrn_source_voltage             50.0
_reflns_Friedel_coverage           0.672
_reflns_Friedel_fraction_full      0.666
_reflns_Friedel_fraction_max       0.666
_reflns_number_gt                  14768
_reflns_number_total               27140
_reflns_odcompleteness_completeness  97.40
_reflns_odcompleteness_iscentric   1
_reflns_odcompleteness_theta       26.32
_reflns_special_details
;
 Reflections were merged by SHELXL according to the crystal
 class for the calculation of statistics and refinement.
 
 _reflns_Friedel_fraction is defined as the number of unique
 Friedel pairs measured divided by the number that would be
 possible theoretically, ignoring centric projections and
 systematic absences.
;
_reflns_threshold_expression       'I > 2\s(I)'
_computing_cell_refinement        
 'CrystalClear-SM Expert 2.0 r7 (Rigaku, 2011)'
_computing_data_collection         'CrysAlisPro 1.171.40.53 (Rigaku OD, 2019)'
_computing_data_reduction          'CrysAlisPro 1.171.40.53 (Rigaku OD, 2019)'
_computing_molecular_graphics      'Olex2 1.3 (Dolomanov et al., 2009)'
_computing_publication_material    'Olex2 1.3 (Dolomanov et al., 2009)'
_computing_structure_refinement    'SHELXL 2018/3 (Sheldrick, 2015)'
_computing_structure_solution      'SHELXT 2014/5 (Sheldrick, 2014)'
_refine_diff_density_max           0.689
_refine_diff_density_min           -0.442
_refine_diff_density_rms           0.076
_refine_ls_abs_structure_details
;
 Flack x determined using 3911 quotients [(I+)-(I-)]/[(I+)+(I-)]
 (Parsons, Flack and Wagner, Acta Cryst. B69 (2013) 249-259).
;
_refine_ls_abs_structure_Flack     -0.006(12)
_refine_ls_extinction_coef         .
_refine_ls_extinction_method       none
_refine_ls_goodness_of_fit_ref     1.001
_refine_ls_hydrogen_treatment      constr
_refine_ls_matrix_type             full
_refine_ls_number_parameters       2412
_refine_ls_number_reflns           27140
_refine_ls_number_restraints       2396
_refine_ls_R_factor_all            0.1733
_refine_ls_R_factor_gt             0.0814
_refine_ls_restrained_S_all        0.965
_refine_ls_shift/su_max            0.001
_refine_ls_shift/su_mean           0.000
_refine_ls_structure_factor_coef   Fsqd
_refine_ls_weighting_details      
 'w=1/[\s^2^(Fo^2^)+(0.0227P)^2^] where P=(Fo^2^+2Fc^2^)/3'
_refine_ls_weighting_scheme        calc
_refine_ls_wR_factor_gt            0.1161
_refine_ls_wR_factor_ref           0.1474
_refine_special_details            ?
_olex2_refinement_description
;
1. Fixed Uiso
 At 1.2 times of:
  All C(H) groups, All C(H,H) groups
 At 1.5 times of:
  All C(H,H,H) groups
2. Restrained distances
 C140-C143
 1.53 with sigma of 0.02
 C153-C154
 1.53 with sigma of 0.02
3. Uiso/Uaniso restraints and constraints
C134: within 1.7A with sigma of 0.001 and sigma for terminal atoms of 0.08
within 1.7A
C140: within 1.7A with sigma of 0.04 and sigma for terminal atoms of 0.08
within 1.7A
Uanis(C143) \\sim Ueq: with sigma of 0.001 and sigma for terminal atoms of 0.2
Uanis(C162) \\sim Ueq: with sigma of 0.001 and sigma for terminal atoms of 0.002
Uanis(C38) \\sim Ueq: with sigma of 0.01 and sigma for terminal atoms of 0.2
Uanis(C216) \\sim Ueq: with sigma of 0.01 and sigma for terminal atoms of 0.2
Uanis(C4) \\sim Ueq: with sigma of 0.001 and sigma for terminal atoms of 0.2
Uanis(C163) \\sim Ueq: with sigma of 0.01 and sigma for terminal atoms of 0.2
Uanis(C112) \\sim Ueq: with sigma of 0.001 and sigma for terminal atoms of 0.2
Uanis(C4) \\sim Ueq: with sigma of 0.01 and sigma for terminal atoms of 0.2
Uanis(Zn4) \\sim Ueq: with sigma of 0.01 and sigma for terminal atoms of 0.2
Uanis(C43B) \\sim Ueq: with sigma of 0.01 and sigma for terminal atoms of 0.02
Uanis(C2) \\sim Ueq: with sigma of 0.01 and sigma for terminal atoms of 0.02
Uanis(C6) \\sim Ueq: with sigma of 0.01 and sigma for terminal atoms of 0.02
Uanis(O2W) \\sim Ueq: with sigma of 0.01 and sigma for terminal atoms of 0.02
4. Rigid body (RIGU) restrains
 All non-hydrogen atoms
 with sigma for 1-2 distances of 0.004 and sigma for 1-3 distances of 0.004
 C7, C2, C4, C6, C1, C3, C5
 with sigma for 1-2 distances of 0.002 and sigma for 1-3 distances of 0.002
5. Others
 Sof(C1)=Sof(H1A)=Sof(H1B)=Sof(H1C)=Sof(C3)=Sof(H3A)=Sof(H3B)=Sof(H3C)=Sof(C5)=
 Sof(H5A)=Sof(H5B)=Sof(H5C)=1-FVAR(1)
 Sof(C2)=Sof(H2A)=Sof(H2B)=Sof(H2C)=Sof(C4)=Sof(H4A)=Sof(H4B)=Sof(H4C)=Sof(C6)=
 Sof(H6A)=Sof(H6B)=Sof(H6C)=FVAR(1)
 Sof(C43B)=Sof(H43A)=Sof(H43B)=Sof(H43C)=1-FVAR(2)
 Sof(C143)=Sof(H14M)=Sof(H14N)=Sof(H14O)=FVAR(2)
 Fixed Sof: O4W(0.75) O2W(0.75) O3W(0.75)
6.a Ternary CH refined with riding coordinates:
 C28(H28), C33(H33), C46(H46), C51(H51), C75(H75), C84(H84), C85(H85),
 C91(H91), C92(H92), C108(H108), C109(H109), C110(H110), C127(H127), C132(H132),
  C147(H147), C148(H148), C186(H186), C191(H191), C192(H192), C193(H193),
 C200(H200), C203(H203), C211(H211), C212(H212)
6.b Secondary CH2 refined with riding coordinates:
 C29(H29A,H29B), C30(H30A,H30B), C31(H31A,H31B), C32(H32A,H32B), C47(H47A,
 H47B), C48(H48A,H48B), C49(H49A,H49B), C50(H50A,H50B), C76(H76A,H76B),
 C77(H77A,H77B), C78(H78A,H78B), C79(H79A,H79B), C80(H80A,H80B), C81(H81A,H81B),
  C82(H82A,H82B), C83(H83A,H83B), C93(H93A,H93B), C94(H94A,H94B), C95(H95A,
 H95B), C96(H96A,H96B), C104(H10A,H10B), C105(H10C,H10D), C106(H10E,H10F),
 C107(H10G,H10H), C128(H12A,H12B), C129(H12C,H12D), C130(H13A,H13B), C131(H13C,
 H13D), C145(H14G,H14H), C146(H14I,H14J), C149(H14K,H14L), C150(H15A,H15B),
 C187(H18D,H18E), C188(H18F,H18G), C189(H18H,H18I), C190(H19A,H19B), C194(H19C,
 H19D), C195(H19E,H19F), C196(H19G,H19H), C197(H19I,H19J), C198(H19K,H19L),
 C199(H19M,H19N), C201(H20A,H20B), C202(H20C,H20D), C213(H21A,H21B), C214(H21C,
 H21D), C215(H21E,H21F), C216(H21G,H21H)
6.c Me refined with riding coordinates:
 C180(H18A,H18B,H18C)
6.d Aromatic/amide H refined with riding coordinates:
 C9(H9), C10(H10), C14(H14), C15(H15), C16(H16), C20(H20), C22(H22), C27(H27),
 C43(H43), C39(H39), C44(H44), C45(H45), C52(H52), C56(H56), C58(H58), C59(H59),
  C69(H69), C73(H73), C74(H74), C86(H86), C98(H98), C102(H102), C103(H103),
 C111(H111), C113(H113), C120(H120), C124(H124), C125(H125), C126(H126),
 C133(H133), C137(H137), C139(H139), C144(H144), C151(H151), C157(H157),
 C164(H164), C160(H160), C173(H173), C174(H174), C176(H176), C184(H184),
 C185(H185), C205(H205), C207(H207), C209(H209), C210(H210), C218(H218),
 C219(H219)
6.e Fitted hexagon refined as free rotating group:
 C43(C38,C39,C40,C41,C42), C162(C163,C164,C159,C160,C161)
6.f Idealised Me refined as rotating group:
 C24(H24A,H24B,H24C), C25(H25A,H25B,H25C), C26(H26A,H26B,H26C), C35(H35A,H35B,
 H35C), C36(H36A,H36B,H36C), C37(H37A,H37B,H37C), C61(H61A,H61B,H61C), C62(H62A,
 H62B,H62C), C63(H63A,H63B,H63C), C65(H65A,H65B,H65C), C66(H66A,H66B,H66C),
 C67(H67A,H67B,H67C), C88(H88A,H88B,H88C), C89(H89A,H89B,H89C), C90(H90A,H90B,
 H90C), C2(H2A,H2B,H2C), C4(H4A,H4B,H4C), C6(H6A,H6B,H6C), C1(H1A,H1B,H1C),
 C3(H3A,H3B,H3C), C5(H5A,H5B,H5C), C116(H11A,H11B,H11C), C117(H11D,H11E,H11F),
 C118(H11G,H11H,H11I), C141(H14A,H14B,H14C), C142(H14D,H14E,H14F), C152(H15C,
 H15D,H15E), C153(H15F,H15G,H15H), C155(H15I,H15J,H15K), C165(H16A,H16B,H16C),
 C166(H16D,H16E,H16F), C167(H16G,H16H,H16I), C169(H16J,H16K,H16L), C170(H17A,
 H17B,H17C), C171(H17D,H17E,H17F), C177(H17G,H17H,H17I), C178(H17J,H17K,H17L),
 C143(H14M,H14N,H14O), C43B(H43A,H43B,H43C)
;
_atom_sites_solution_hydrogens     geom
_atom_sites_solution_primary       ?
_atom_sites_solution_secondary     ?
loop_
  _atom_site_label
  _atom_site_type_symbol
  _atom_site_fract_x
  _atom_site_fract_y
  _atom_site_fract_z
  _atom_site_U_iso_or_equiv
  _atom_site_adp_type
  _atom_site_occupancy
  _atom_site_site_symmetry_order
  _atom_site_calc_flag
  _atom_site_refinement_flags_posn
  _atom_site_refinement_flags_adp
  _atom_site_refinement_flags_occupancy
  _atom_site_disorder_assembly
  _atom_site_disorder_group
 Zn1 Zn 0.47604(13) 0.82906(11) 0.73578(8) 0.0397(6) Uani 1 1 d . . . . .
 Zn2 Zn 0.12882(14) 0.66230(11) 0.87941(8) 0.0386(6) Uani 1 1 d . . . . .
 Zn3 Zn 0.18576(14) 0.74585(11) 0.59690(8) 0.0431(6) Uani 1 1 d . . . . .
 O7 O 0.3845(8) 0.8827(6) 0.6861(4) 0.041(3) Uani 1 1 d . . . . .
 O8 O 0.4648(8) 0.7371(6) 0.7918(5) 0.050(3) Uani 1 1 d . . . . .
 O9 O 0.1479(8) 0.6102(6) 0.8123(4) 0.041(3) Uani 1 1 d . . . . .
 O10 O 0.1692(7) 0.7514(6) 0.8828(4) 0.038(3) Uani 1 1 d . . . . .
 O11 O 0.0730(8) 0.7639(6) 0.6642(4) 0.042(3) Uani 1 1 d . . . . .
 O12 O 0.3253(8) 0.7285(6) 0.5952(5) 0.047(3) Uani 1 1 d . . . . .
 N12 N 0.1354(10) 0.5336(7) 0.6677(6) 0.040(4) Uani 1 1 d . . . . .
 N13 N 0.2109(10) 0.6363(7) 0.5763(5) 0.041(3) Uani 1 1 d . . . . .
 N14 N 0.1321(10) 0.8566(8) 0.5558(6) 0.038(3) Uani 1 1 d . . . . .
 N15 N 0.2445(10) 0.9593(7) 0.5533(5) 0.041(3) Uani 1 1 d . . . . .
 N16 N -0.1328(10) 0.7520(7) 0.8133(6) 0.040(4) Uani 1 1 d . . . . .
 N17 N -0.0195(9) 0.7238(7) 0.8995(5) 0.034(3) Uani 1 1 d . . . . .
 N18 N 0.2201(9) 0.5647(7) 0.9197(5) 0.030(3) Uani 1 1 d . . . . .
 N19 N 0.4050(10) 0.5805(8) 0.9269(6) 0.042(4) Uani 1 1 d . . . . .
 N20 N 0.3023(10) 0.9067(8) 0.8937(5) 0.043(4) Uani 1 1 d . . . . .
 N21 N 0.4331(9) 0.9218(7) 0.7818(5) 0.029(3) Uani 1 1 d . . . . .
 N22 N 0.6149(9) 0.7714(8) 0.6875(6) 0.039(3) Uani 1 1 d . . . . .
 N23 N 0.6015(11) 0.7373(7) 0.5801(6) 0.042(4) Uani 1 1 d . . . . .
 C7 C -0.0710(14) 1.0853(10) 0.8786(8) 0.053(4) Uani 1 1 d . . . . .
 C8 C -0.0087(12) 0.9953(10) 0.8836(7) 0.040(4) Uani 1 1 d . . . . .
 C9 C -0.0511(12) 0.9371(9) 0.8872(7) 0.040(4) Uani 1 1 d . . . . .
 H9 H -0.121185 0.953508 0.888754 0.048 Uiso 1 1 calc R U . . .
 C10 C 0.0945(12) 0.9678(9) 0.8808(6) 0.039(4) Uani 1 1 d . . . . .
 H10 H 0.125196 1.006299 0.879288 0.047 Uiso 1 1 calc R U . . .
 C11 C 0.0053(12) 0.8538(10) 0.8885(6) 0.034(4) Uani 1 1 d . . . . .
 C12 C 0.1561(12) 0.8876(9) 0.8799(7) 0.034(4) Uani 1 1 d . . . . .
 C13 C 0.1121(12) 0.8256(10) 0.8843(7) 0.032(4) Uani 1 1 d . . . . .
 C14 C -0.0534(13) 0.8010(10) 0.8978(6) 0.039(4) Uani 1 1 d . . . . .
 H14 H -0.124296 0.825979 0.903204 0.047 Uiso 1 1 calc R U . . .
 C15 C 0.2635(12) 0.8627(10) 0.8799(7) 0.044(5) Uani 1 1 d . . . . .
 H15 H 0.306113 0.811087 0.868982 0.053 Uiso 1 1 calc R U . . .
 C16 C 0.2714(11) 0.5031(9) 0.8919(7) 0.033(4) Uani 1 1 d . . . . .
 H16 H 0.319576 0.462940 0.910475 0.039 Uiso 1 1 calc R U . . .
 C17 C 0.2686(11) 0.4843(9) 0.8370(7) 0.030(4) Uani 1 1 d . . . . .
 C18 C 0.2071(11) 0.5373(9) 0.8010(7) 0.031(4) Uani 1 1 d . . . . .
 C19 C 0.2083(11) 0.5069(9) 0.7506(7) 0.035(4) Uani 1 1 d . . . . .
 C20 C 0.2715(11) 0.4300(9) 0.7374(7) 0.040(4) Uani 1 1 d . . . . .
 H20 H 0.271960 0.412552 0.702691 0.048 Uiso 1 1 calc R U . . .
 C21 C 0.3346(11) 0.3767(9) 0.7726(7) 0.038(4) Uani 1 1 d . . . . .
 C22 C 0.3284(11) 0.4080(9) 0.8219(7) 0.035(4) Uani 1 1 d . . . . .
 H22 H 0.368707 0.374409 0.847611 0.042 Uiso 1 1 calc R U . . .
 C23 C 0.4024(12) 0.2935(9) 0.7584(8) 0.041(4) Uani 1 1 d . . . . .
 C24 C 0.3682(16) 0.2316(10) 0.8044(8) 0.092(7) Uani 1 1 d . . . . .
 H24A H 0.379588 0.235610 0.841567 0.138 Uiso 1 1 calc R U . . .
 H24B H 0.406941 0.177678 0.792603 0.138 Uiso 1 1 calc R U . . .
 H24C H 0.296245 0.241989 0.808478 0.138 Uiso 1 1 calc R U . . .
 C25 C 0.5100(12) 0.2851(11) 0.7583(9) 0.080(7) Uani 1 1 d . . . . .
 H25A H 0.531364 0.325039 0.729386 0.120 Uiso 1 1 calc R U . . .
 H25B H 0.555335 0.231360 0.748855 0.120 Uiso 1 1 calc R U . . .
 H25C H 0.512239 0.293485 0.796631 0.120 Uiso 1 1 calc R U . . .
 C26 C 0.3999(15) 0.2760(10) 0.6998(7) 0.068(6) Uani 1 1 d . . . . .
 H26A H 0.330145 0.285488 0.698753 0.102 Uiso 1 1 calc R U . . .
 H26B H 0.440481 0.220134 0.693668 0.102 Uiso 1 1 calc R U . . .
 H26C H 0.427573 0.311282 0.669151 0.102 Uiso 1 1 calc R U . . .
 C27 C 0.1462(12) 0.5593(10) 0.7102(7) 0.039(4) Uani 1 1 d . . . . .
 H27 H 0.113101 0.614216 0.716225 0.047 Uiso 1 1 calc R U . . .
 C28 C -0.0987(12) 0.6869(9) 0.9076(6) 0.037(4) Uani 1 1 d . . . . .
 H28 H -0.164249 0.725456 0.926639 0.044 Uiso 1 1 calc R U . . .
 C29 C -0.0789(12) 0.6095(9) 0.9477(7) 0.041(4) Uani 1 1 d . . . . .
 H29A H -0.013150 0.570588 0.930792 0.049 Uiso 1 1 calc R U . . .
 H29B H -0.075548 0.620381 0.985475 0.049 Uiso 1 1 calc R U . . .
 C30 C -0.1604(14) 0.5744(11) 0.9566(8) 0.062(5) Uani 1 1 d . . . . .
 H30A H -0.224619 0.610408 0.977925 0.075 Uiso 1 1 calc R U . . .
 H30B H -0.143217 0.522285 0.980289 0.075 Uiso 1 1 calc R U . . .
 C31 C -0.1739(13) 0.5626(10) 0.9002(7) 0.052(5) Uani 1 1 d . . . . .
 H31A H -0.231895 0.543590 0.907703 0.062 Uiso 1 1 calc R U . . .
 H31B H -0.112974 0.520751 0.881533 0.062 Uiso 1 1 calc R U . . .
 C32 C -0.1924(12) 0.6411(10) 0.8580(7) 0.049(4) Uani 1 1 d . . . . .
 H32A H -0.194296 0.629196 0.820161 0.059 Uiso 1 1 calc R U . . .
 H32B H -0.258421 0.680584 0.873863 0.059 Uiso 1 1 calc R U . . .
 C33 C -0.1090(12) 0.6767(9) 0.8494(7) 0.041(4) Uani 1 1 d . . . . .
 H33 H -0.043908 0.638945 0.829284 0.050 Uiso 1 1 calc R U . . .
 C34 C -0.2551(12) 1.0517(10) 0.7184(7) 0.045(4) Uani 1 1 d . . . . .
 C35 C -0.2156(14) 1.1224(10) 0.7042(7) 0.059(5) Uani 1 1 d . . . . .
 H35A H -0.272529 1.172362 0.710573 0.088 Uiso 1 1 calc R U . . .
 H35B H -0.178593 1.124184 0.663619 0.088 Uiso 1 1 calc R U . . .
 H35C H -0.170485 1.115866 0.729210 0.088 Uiso 1 1 calc R U . . .
 C36 C -0.3063(13) 1.0507(10) 0.7837(7) 0.062(5) Uani 1 1 d . . . . .
 H36A H -0.255106 1.036829 0.806169 0.094 Uiso 1 1 calc R U . . .
 H36B H -0.340643 1.010894 0.794420 0.094 Uiso 1 1 calc R U . . .
 H36C H -0.355602 1.103662 0.791966 0.094 Uiso 1 1 calc R U . . .
 C37 C -0.3369(13) 1.0689(11) 0.6848(9) 0.086(7) Uani 1 1 d . . . . .
 H37A H -0.389651 1.120132 0.694134 0.128 Uiso 1 1 calc R U . . .
 H37B H -0.366512 1.026104 0.695799 0.128 Uiso 1 1 calc R U . . .
 H37C H -0.306675 1.071271 0.643203 0.128 Uiso 1 1 calc R U . . .
 C43 C -0.0978(8) 0.9707(5) 0.6510(4) 0.047(5) Uani 1 1 d G . . . .
 H43 H -0.105186 1.017859 0.624784 0.056 Uiso 1 1 calc R U . . .
 C38 C -0.1674(7) 0.9713(5) 0.7036(5) 0.035(4) Uani 1 1 d G U . . .
 C39 C -0.1566(7) 0.9024(6) 0.7419(4) 0.040(4) Uani 1 1 d G . . . .
 H39 H -0.204110 0.902825 0.777910 0.048 Uiso 1 1 calc R U . . .
 C40 C -0.0763(8) 0.8329(5) 0.7275(4) 0.044(5) Uani 1 1 d G . . . .
 C41 C -0.0068(7) 0.8322(5) 0.6749(5) 0.037(4) Uani 1 1 d G . . . .
 C42 C -0.0175(7) 0.9012(7) 0.6366(4) 0.038(4) Uani 1 1 d G . . . .
 C44 C -0.0661(13) 0.7602(10) 0.7678(7) 0.042(4) Uani 1 1 d . . . . .
 H44 H -0.005636 0.716075 0.759466 0.051 Uiso 1 1 calc R U . . .
 C45 C 0.0512(12) 0.9079(10) 0.5795(7) 0.035(4) Uani 1 1 d . . . . .
 H45 H 0.031970 0.958128 0.557271 0.042 Uiso 1 1 calc R U . . .
 C46 C 0.0667(12) 0.5938(9) 0.6338(7) 0.044(4) Uani 1 1 d . . . . .
 H46 H 0.034332 0.644829 0.652707 0.052 Uiso 1 1 calc R U . . .
 C47 C -0.0139(12) 0.5625(11) 0.6293(7) 0.057(5) Uani 1 1 d . . . . .
 H47A H 0.019302 0.509951 0.613456 0.069 Uiso 1 1 calc R U . . .
 H47B H -0.055247 0.554308 0.668556 0.069 Uiso 1 1 calc R U . . .
 C48 C -0.0824(12) 0.6190(11) 0.5911(7) 0.061(6) Uani 1 1 d . . . . .
 H48A H -0.122572 0.669200 0.609523 0.073 Uiso 1 1 calc R U . . .
 H48B H -0.129763 0.594108 0.587137 0.073 Uiso 1 1 calc R U . . .
 C49 C -0.0209(13) 0.6383(11) 0.5312(8) 0.063(6) Uani 1 1 d . . . . .
 H49A H 0.010300 0.589492 0.510521 0.076 Uiso 1 1 calc R U . . .
 H49B H -0.066748 0.679310 0.508745 0.076 Uiso 1 1 calc R U . . .
 C50 C 0.0616(13) 0.6687(9) 0.5340(7) 0.049(5) Uani 1 1 d . . . . .
 H50A H 0.030497 0.721001 0.550338 0.059 Uiso 1 1 calc R U . . .
 H50B H 0.102147 0.676645 0.494492 0.059 Uiso 1 1 calc R U . . .
 C51 C 0.1304(13) 0.6086(10) 0.5718(7) 0.045(4) Uani 1 1 d . . . . .
 H51 H 0.162632 0.556780 0.554076 0.053 Uiso 1 1 calc R U . . .
 C52 C 0.3001(12) 0.5803(10) 0.5733(6) 0.041(4) Uani 1 1 d . . . . .
 H52 H 0.305709 0.529487 0.564678 0.049 Uiso 1 1 calc R U . . .
 C53 C 0.3904(13) 0.5871(10) 0.5817(7) 0.041(4) Uani 1 1 d . . . . .
 C54 C 0.3992(12) 0.6597(10) 0.5890(7) 0.039(4) Uani 1 1 d . . . . .
 C55 C 0.4981(12) 0.6578(9) 0.5884(6) 0.035(4) Uani 1 1 d . . . . .
 C56 C 0.5790(12) 0.5851(9) 0.5839(6) 0.040(4) Uani 1 1 d . . . . .
 H56 H 0.643599 0.585291 0.584013 0.048 Uiso 1 1 calc R U . . .
 C57 C 0.5693(12) 0.5113(10) 0.5793(7) 0.041(4) Uani 1 1 d . . . . .
 C58 C 0.4741(12) 0.5157(9) 0.5780(7) 0.044(4) Uani 1 1 d . . . . .
 H58 H 0.464178 0.467951 0.574492 0.052 Uiso 1 1 calc R U . . .
 C59 C 0.5145(13) 0.7323(9) 0.5918(7) 0.038(4) Uani 1 1 d . . . . .
 H59 H 0.457738 0.777942 0.603310 0.046 Uiso 1 1 calc R U . . .
 C60 C 0.6627(13) 0.4350(10) 0.5785(8) 0.047(4) Uani 1 1 d . . . . .
 C61 C 0.7423(13) 0.4385(10) 0.5251(7) 0.063(5) Uani 1 1 d . . . . .
 H61A H 0.715676 0.443811 0.491112 0.095 Uiso 1 1 calc R U . . .
 H61B H 0.800620 0.389320 0.525129 0.095 Uiso 1 1 calc R U . . .
 H61C H 0.762976 0.484653 0.523746 0.095 Uiso 1 1 calc R U . . .
 C62 C 0.6332(13) 0.3600(9) 0.5796(8) 0.054(5) Uani 1 1 d . . . . .
 H62A H 0.586912 0.352676 0.616560 0.081 Uiso 1 1 calc R U . . .
 H62B H 0.694037 0.312545 0.574847 0.081 Uiso 1 1 calc R U . . .
 H62C H 0.600132 0.367838 0.547891 0.081 Uiso 1 1 calc R U . . .
 C63 C 0.7016(13) 0.4255(10) 0.6327(7) 0.063(6) Uani 1 1 d . . . . .
 H63A H 0.723740 0.470620 0.632115 0.094 Uiso 1 1 calc R U . . .
 H63B H 0.758524 0.375422 0.633588 0.094 Uiso 1 1 calc R U . . .
 H63C H 0.647470 0.424235 0.667174 0.094 Uiso 1 1 calc R U . . .
 C64 C 0.7524(12) 0.4185(9) 0.7990(8) 0.045(4) Uani 1 1 d . . . . .
 C65 C 0.8408(11) 0.4043(9) 0.7450(7) 0.050(5) Uani 1 1 d . . . . .
 H65A H 0.879073 0.439630 0.742762 0.074 Uiso 1 1 calc R U . . .
 H65B H 0.814312 0.415832 0.710219 0.074 Uiso 1 1 calc R U . . .
 H65C H 0.885142 0.348441 0.747742 0.074 Uiso 1 1 calc R U . . .
 C66 C 0.7947(11) 0.4000(9) 0.8519(7) 0.046(5) Uani 1 1 d . . . . .
 H66A H 0.829232 0.342281 0.857938 0.068 Uiso 1 1 calc R U . . .
 H66B H 0.739663 0.417534 0.885682 0.068 Uiso 1 1 calc R U . . .
 H66C H 0.842653 0.428260 0.846419 0.068 Uiso 1 1 calc R U . . .
 C67 C 0.6925(12) 0.3609(9) 0.8023(7) 0.046(5) Uani 1 1 d . . . . .
 H67A H 0.661377 0.375107 0.769144 0.069 Uiso 1 1 calc R U . . .
 H67B H 0.639945 0.366016 0.838223 0.069 Uiso 1 1 calc R U . . .
 H67C H 0.738896 0.305563 0.801644 0.069 Uiso 1 1 calc R U . . .
 C68 C 0.6769(12) 0.5063(9) 0.7953(8) 0.043(4) Uani 1 1 d . . . . .
 C69 C 0.6962(11) 0.5641(9) 0.7516(7) 0.036(4) Uani 1 1 d . . . . .
 H69 H 0.756526 0.550657 0.722148 0.044 Uiso 1 1 calc R U . . .
 C70 C 0.6270(12) 0.6430(10) 0.7505(7) 0.041(5) Uani 1 1 d . . . . .
 C71 C 0.5328(12) 0.6671(10) 0.7915(7) 0.046(5) Uani 1 1 d . . . . .
 C72 C 0.5179(11) 0.6054(10) 0.8361(7) 0.049(5) Uani 1 1 d . . . . .
 C73 C 0.5900(12) 0.5286(9) 0.8369(7) 0.046(5) Uani 1 1 d . . . . .
 H73 H 0.577525 0.490109 0.868036 0.056 Uiso 1 1 calc R U . . .
 C74 C 0.4245(12) 0.6263(10) 0.8822(7) 0.045(5) Uani 1 1 d . . . . .
 H74 H 0.375593 0.677753 0.877888 0.054 Uiso 1 1 calc R U . . .
 C75 C 0.2413(12) 0.5647(9) 0.9755(7) 0.039(4) Uani 1 1 d . . . . .
 H75 H 0.278777 0.508271 0.988281 0.047 Uiso 1 1 calc R U . . .
 C76 C 0.1439(12) 0.5934(10) 1.0220(7) 0.045(4) Uani 1 1 d . . . . .
 H76A H 0.104545 0.649116 1.010471 0.054 Uiso 1 1 calc R U . . .
 H76B H 0.102402 0.559399 1.025722 0.054 Uiso 1 1 calc R U . . .
 C77 C 0.1675(13) 0.5894(10) 1.0792(7) 0.051(5) Uani 1 1 d . . . . .
 H77A H 0.199655 0.532697 1.092716 0.061 Uiso 1 1 calc R U . . .
 H77B H 0.103787 0.611151 1.107966 0.061 Uiso 1 1 calc R U . . .
 C78 C 0.2374(13) 0.6360(10) 1.0760(8) 0.057(5) Uani 1 1 d . . . . .
 H78A H 0.255750 0.627601 1.113647 0.068 Uiso 1 1 calc R U . . .
 H78B H 0.202256 0.693873 1.067754 0.068 Uiso 1 1 calc R U . . .
 C79 C 0.3333(12) 0.6076(10) 1.0281(7) 0.048(4) Uani 1 1 d . . . . .
 H79A H 0.376206 0.640306 1.024792 0.057 Uiso 1 1 calc R U . . .
 H79B H 0.371989 0.551240 1.038836 0.057 Uiso 1 1 calc R U . . .
 C80 C 0.5800(11) 0.8754(9) 0.8260(7) 0.044(4) Uani 1 1 d . . . . .
 H80A H 0.597284 0.819734 0.817448 0.052 Uiso 1 1 calc R U . . .
 H80B H 0.615407 0.903317 0.792562 0.052 Uiso 1 1 calc R U . . .
 C81 C 0.6132(12) 0.8751(11) 0.8801(7) 0.053(5) Uani 1 1 d . . . . .
 H81A H 0.598893 0.930994 0.886979 0.064 Uiso 1 1 calc R U . . .
 H81B H 0.686934 0.847437 0.873870 0.064 Uiso 1 1 calc R U . . .
 C82 C 0.5596(12) 0.8336(11) 0.9335(7) 0.058(5) Uani 1 1 d . . . . .
 H82A H 0.578099 0.839638 0.968315 0.069 Uiso 1 1 calc R U . . .
 H82B H 0.581766 0.775772 0.929342 0.069 Uiso 1 1 calc R U . . .
 C83 C 0.4422(11) 0.8709(11) 0.9412(7) 0.053(5) Uani 1 1 d . . . . .
 H83A H 0.408850 0.840123 0.973545 0.064 Uiso 1 1 calc R U . . .
 H83B H 0.418817 0.926736 0.950755 0.064 Uiso 1 1 calc R U . . .
 C84 C 0.4134(11) 0.8694(9) 0.8863(7) 0.040(4) Uani 1 1 d . . . . .
 H84 H 0.435141 0.812898 0.877225 0.048 Uiso 1 1 calc R U . . .
 C85 C 0.4652(11) 0.9182(9) 0.8355(7) 0.037(4) Uani 1 1 d . . . . .
 H85 H 0.447519 0.973625 0.845775 0.044 Uiso 1 1 calc R U . . .
 C86 C 0.3638(11) 0.9889(9) 0.7704(7) 0.032(4) Uani 1 1 d . . . . .
 H86 H 0.346246 1.028708 0.795697 0.039 Uiso 1 1 calc R U . . .
 C87 C 0.1168(12) 1.2062(10) 0.6712(7) 0.044(4) Uani 1 1 d . . . . .
 C88 C 0.1108(11) 1.2534(8) 0.7197(7) 0.041(4) Uani 1 1 d . . . . .
 H88A H 0.065825 1.308637 0.714273 0.061 Uiso 1 1 calc R U . . .
 H88B H 0.178301 1.253450 0.718152 0.061 Uiso 1 1 calc R U . . .
 H88C H 0.084585 1.228196 0.757300 0.061 Uiso 1 1 calc R U . . .
 C89 C 0.0116(12) 1.2101(10) 0.6736(8) 0.061(5) Uani 1 1 d . . . . .
 H89A H -0.019141 1.192158 0.712812 0.092 Uiso 1 1 calc R U . . .
 H89B H 0.014122 1.175348 0.646290 0.092 Uiso 1 1 calc R U . . .
 H89C H -0.028689 1.265292 0.663180 0.092 Uiso 1 1 calc R U . . .
 C90 C 0.1606(15) 1.2467(11) 0.6126(8) 0.076(7) Uani 1 1 d . . . . .
 H90A H 0.114128 1.300998 0.606109 0.115 Uiso 1 1 calc R U . . .
 H90B H 0.169571 1.215541 0.581304 0.115 Uiso 1 1 calc R U . . .
 H90C H 0.225976 1.249123 0.613229 0.115 Uiso 1 1 calc R U . . .
 C91 C 0.6620(12) 0.8063(9) 0.6324(7) 0.041(4) Uani 1 1 d . . . . .
 H91 H 0.731739 0.768102 0.619797 0.049 Uiso 1 1 calc R U . . .
 C92 C 0.6069(12) 0.8164(9) 0.5858(7) 0.039(4) Uani 1 1 d . . . . .
 H92 H 0.537119 0.855447 0.596585 0.047 Uiso 1 1 calc R U . . .
 C93 C 0.6631(14) 0.8463(10) 0.5263(7) 0.055(5) Uani 1 1 d . . . . .
 H93A H 0.729724 0.805298 0.513888 0.066 Uiso 1 1 calc R U . . .
 H93B H 0.623814 0.854818 0.497041 0.066 Uiso 1 1 calc R U . . .
 C94 C 0.6770(13) 0.9236(9) 0.5304(7) 0.055(5) Uani 1 1 d . . . . .
 H94A H 0.610333 0.966312 0.537531 0.066 Uiso 1 1 calc R U . . .
 H94B H 0.717936 0.939431 0.493101 0.066 Uiso 1 1 calc R U . . .
 C95 C 0.7303(13) 0.9159(9) 0.5801(7) 0.052(5) Uani 1 1 d . . . . .
 H95A H 0.800580 0.878763 0.570740 0.062 Uiso 1 1 calc R U . . .
 H95B H 0.732030 0.968810 0.584235 0.062 Uiso 1 1 calc R U . . .
 C96 C 0.6712(12) 0.8841(9) 0.6367(7) 0.043(4) Uani 1 1 d . . . . .
 H96A H 0.705672 0.877464 0.668044 0.051 Uiso 1 1 calc R U . . .
 H96B H 0.602936 0.923928 0.647222 0.051 Uiso 1 1 calc R U . . .
 C97 C 0.1876(12) 1.1208(10) 0.6787(7) 0.038(4) Uani 1 1 d . . . . .
 C98 C 0.2433(10) 1.0908(9) 0.7192(6) 0.030(4) Uani 1 1 d . . . . .
 H98 H 0.236909 1.126078 0.745566 0.036 Uiso 1 1 calc R U . . .
 C99 C 0.3102(11) 1.0115(9) 0.7254(7) 0.033(4) Uani 1 1 d . . . . .
 C100 C 0.3234(11) 0.9561(9) 0.6854(7) 0.036(4) Uani 1 1 d . . . . .
 C101 C 0.2656(11) 0.9885(9) 0.6414(7) 0.038(4) Uani 1 1 d . . . . .
 C102 C 0.2005(11) 1.0669(9) 0.6406(7) 0.036(4) Uani 1 1 d . . . . .
 H102 H 0.161971 1.085245 0.611981 0.044 Uiso 1 1 calc R U . . .
 C103 C 0.2804(12) 0.9362(9) 0.5976(7) 0.041(4) Uani 1 1 d . . . . .
 H103 H 0.319778 0.881387 0.603079 0.049 Uiso 1 1 calc R U . . .
 C104 C 0.3363(13) 0.9325(10) 0.4539(6) 0.047(4) Uani 1 1 d . . . . .
 H10A H 0.291243 0.984080 0.439368 0.056 Uiso 1 1 calc R U . . .
 H10B H 0.394841 0.941878 0.460224 0.056 Uiso 1 1 calc R U . . .
 C105 C 0.3723(13) 0.8724(10) 0.4097(7) 0.049(4) Uani 1 1 d . . . . .
 H10C H 0.408253 0.893800 0.372784 0.059 Uiso 1 1 calc R U . . .
 H10D H 0.420484 0.822151 0.423536 0.059 Uiso 1 1 calc R U . . .
 C106 C 0.2856(13) 0.8545(9) 0.3992(7) 0.051(4) Uani 1 1 d . . . . .
 H10E H 0.312025 0.812857 0.372055 0.062 Uiso 1 1 calc R U . . .
 H10F H 0.240398 0.903377 0.381758 0.062 Uiso 1 1 calc R U . . .
 C107 C 0.2268(13) 0.8254(10) 0.4568(7) 0.049(4) Uani 1 1 d . . . . .
 H10G H 0.168384 0.816226 0.450240 0.059 Uiso 1 1 calc R U . . .
 H10H H 0.270818 0.773755 0.471982 0.059 Uiso 1 1 calc R U . . .
 C108 C 0.1903(12) 0.8838(9) 0.5006(7) 0.041(4) Uani 1 1 d . . . . .
 H108 H 0.145052 0.935210 0.484861 0.050 Uiso 1 1 calc R U . . .
 C109 C 0.2798(12) 0.9003(10) 0.5107(7) 0.044(4) Uani 1 1 d . . . . .
 H109 H 0.326731 0.849168 0.525681 0.053 Uiso 1 1 calc R U . . .
 C110 C 0.3088(12) 0.6140(9) 0.9696(7) 0.037(4) Uani 1 1 d . . . . .
 H110 H 0.274156 0.671140 0.956794 0.045 Uiso 1 1 calc R U . . .
 C111 C 0.6556(12) 0.6971(10) 0.7010(7) 0.044(5) Uani 1 1 d . . . . .
 H111 H 0.715545 0.672127 0.673913 0.053 Uiso 1 1 calc R U . . .
 C2 C -0.020(3) 1.136(2) 0.8919(18) 0.059(9) Uani 0.56(3) 1 d . U P A 1
 H2A H 0.046568 1.126893 0.865467 0.089 Uiso 0.56(3) 1 calc R U P A 1
 H2B H -0.012379 1.121582 0.931850 0.089 Uiso 0.56(3) 1 calc R U P A 1
 H2C H -0.061016 1.192554 0.886987 0.089 Uiso 0.56(3) 1 calc R U P A 1
 C4 C -0.171(3) 1.0992(19) 0.9178(19) 0.070(10) Uani 0.56(3) 1 d . U P A 1
 H4A H -0.163352 1.072387 0.956255 0.104 Uiso 0.56(3) 1 calc R U P A 1
 H4B H -0.210627 1.077623 0.902994 0.104 Uiso 0.56(3) 1 calc R U P A 1
 H4C H -0.205081 1.156743 0.920261 0.104 Uiso 0.56(3) 1 calc R U P A 1
 C6 C -0.075(3) 1.1049(18) 0.8124(15) 0.060(10) Uani 0.56(3) 1 d . U P A 1
 H6A H -0.106147 1.162721 0.803886 0.090 Uiso 0.56(3) 1 calc R U P A 1
 H6B H -0.115798 1.077247 0.804370 0.090 Uiso 0.56(3) 1 calc R U P A 1
 H6C H -0.006871 1.086787 0.788169 0.090 Uiso 0.56(3) 1 calc R U P A 1
 C1 C -0.006(4) 1.137(3) 0.850(3) 0.080(15) Uani 0.44(3) 1 d . . P A 2
 H1A H -0.048152 1.193884 0.851152 0.120 Uiso 0.44(3) 1 calc R U P A 2
 H1B H 0.026087 1.125453 0.810324 0.120 Uiso 0.44(3) 1 calc R U P A 2
 H1C H 0.046148 1.126342 0.871787 0.120 Uiso 0.44(3) 1 calc R U P A 2
 C3 C -0.119(4) 1.107(3) 0.946(2) 0.083(15) Uani 0.44(3) 1 d . . P A 2
 H3A H -0.064925 1.090296 0.966899 0.124 Uiso 0.44(3) 1 calc R U P A 2
 H3B H -0.167162 1.078698 0.965337 0.124 Uiso 0.44(3) 1 calc R U P A 2
 H3C H -0.154149 1.164768 0.947029 0.124 Uiso 0.44(3) 1 calc R U P A 2
 C5 C -0.156(4) 1.105(2) 0.851(2) 0.071(13) Uani 0.44(3) 1 d . . P A 2
 H5A H -0.187058 1.163289 0.845442 0.106 Uiso 0.44(3) 1 calc R U P A 2
 H5B H -0.205515 1.081479 0.875415 0.106 Uiso 0.44(3) 1 calc R U P A 2
 H5C H -0.130491 1.083546 0.813148 0.106 Uiso 0.44(3) 1 calc R U P A 2
 Zn4 Zn -0.26911(13) 1.19267(10) 1.41405(8) 0.0329(5) Uani 1 1 d . U . . .
 Zn5 Zn -0.40952(13) 1.21790(11) 1.17030(8) 0.0385(6) Uani 1 1 d . . . . .
 Zn6 Zn -0.01845(13) 1.30582(11) 1.14726(8) 0.0370(5) Uani 1 1 d . . . . .
 O1 O -0.2226(7) 1.2812(6) 1.3750(4) 0.034(3) Uani 1 1 d . . . . .
 O2 O -0.2974(7) 1.1246(6) 1.3736(4) 0.035(3) Uani 1 1 d . . . . .
 O3 O -0.4573(8) 1.2551(6) 1.2460(4) 0.036(3) Uani 1 1 d . . . . .
 O4 O 0.0033(7) 1.2301(6) 1.2147(4) 0.038(3) Uani 1 1 d . . . . .
 O5 O -0.2715(8) 1.1910(6) 1.1248(5) 0.043(3) Uani 1 1 d . . . . .
 O6 O -0.1408(7) 1.3496(6) 1.1194(4) 0.042(3) Uani 1 1 d . . . . .
 N1 N 0.0844(9) 1.2322(7) 1.0891(5) 0.035(3) Uani 1 1 d . . . . .
 N2 N -0.0230(10) 1.4126(8) 1.1651(6) 0.040(4) Uani 1 1 d . . . . .
 N3 N -0.0002(10) 1.1809(8) 1.0174(6) 0.043(4) Uani 1 1 d . . . . .
 N4 N -0.3675(10) 1.3972(9) 1.0398(6) 0.051(4) Uani 1 1 d . . . . .
 N5 N -0.4161(10) 1.1071(7) 1.1795(6) 0.039(3) Uani 1 1 d . . . . .
 N6 N -0.4881(10) 1.3204(8) 1.1301(6) 0.036(3) Uani 1 1 d . . . . .
 N7 N -0.5721(9) 1.2786(8) 1.4156(6) 0.038(4) Uani 1 1 d . . . . .
 N8 N -0.4025(9) 1.2621(7) 1.4587(5) 0.030(3) Uani 1 1 d . . . . .
 N9 N -0.1492(9) 1.1045(8) 1.4391(5) 0.034(3) Uani 1 1 d . . . . .
 N10 N 0.0400(9) 1.1138(7) 1.3697(6) 0.037(3) Uani 1 1 d . . . . .
 N11 N -0.0713(10) 1.4290(8) 1.2871(6) 0.043(4) Uani 1 1 d . . . . .
 N72 N -0.4261(10) 1.0266(7) 1.2957(5) 0.036(3) Uani 1 1 d . . . . .
 C112 C -0.1983(12) 1.4248(9) 1.1162(6) 0.031(3) Uani 1 1 d . U . . .
 C113 C -0.3369(13) 1.0490(10) 1.1622(7) 0.039(4) Uani 1 1 d . . . . .
 H113 H -0.344240 0.997649 1.170830 0.047 Uiso 1 1 calc R U . . .
 C114 C -0.2526(11) 1.0485(9) 1.3682(7) 0.028(4) Uani 1 1 d . . . . .
 C115 C -0.4252(12) 1.6178(9) 1.3893(7) 0.043(4) Uani 1 1 d . . . . .
 C116 C -0.3668(14) 1.6432(10) 1.4219(8) 0.068(6) Uani 1 1 d . . . . .
 H11A H -0.397096 1.700832 1.425357 0.102 Uiso 1 1 calc R U . . .
 H11B H -0.296230 1.630792 1.400506 0.102 Uiso 1 1 calc R U . . .
 H11C H -0.369819 1.614122 1.460583 0.102 Uiso 1 1 calc R U . . .
 C117 C -0.5356(11) 1.6381(9) 1.4242(7) 0.045(5) Uani 1 1 d . . . . .
 H11D H -0.537404 1.611809 1.463663 0.068 Uiso 1 1 calc R U . . .
 H11E H -0.573320 1.619373 1.405625 0.068 Uiso 1 1 calc R U . . .
 H11F H -0.566320 1.696185 1.425552 0.068 Uiso 1 1 calc R U . . .
 C118 C -0.4213(13) 1.6618(10) 1.3287(7) 0.063(6) Uani 1 1 d . . . . .
 H11G H -0.454122 1.719458 1.331622 0.094 Uiso 1 1 calc R U . . .
 H11H H -0.456346 1.643318 1.308164 0.094 Uiso 1 1 calc R U . . .
 H11I H -0.350807 1.651018 1.307547 0.094 Uiso 1 1 calc R U . . .
 C119 C -0.3738(11) 1.5269(9) 1.3852(6) 0.034(4) Uani 1 1 d . . . . .
 C120 C -0.4203(11) 1.4701(9) 1.4162(6) 0.033(4) Uani 1 1 d . . . . .
 H120 H -0.486806 1.488862 1.439443 0.040 Uiso 1 1 calc R U . . .
 C121 C -0.3723(12) 1.3879(9) 1.4141(7) 0.034(4) Uani 1 1 d . . . . .
 C122 C -0.2763(12) 1.3580(9) 1.3804(7) 0.032(4) Uani 1 1 d . . . . .
 C123 C -0.2265(12) 1.4138(9) 1.3479(7) 0.033(4) Uani 1 1 d . . . . .
 C124 C -0.2761(11) 1.4950(9) 1.3520(7) 0.038(4) Uani 1 1 d . . . . .
 H124 H -0.241803 1.530925 1.331222 0.045 Uiso 1 1 calc R U . . .
 C125 C -0.1226(12) 1.3849(9) 1.3115(7) 0.037(4) Uani 1 1 d . . . . .
 H125 H -0.093272 1.329431 1.306545 0.045 Uiso 1 1 calc R U . . .
 C126 C -0.4311(12) 1.3396(9) 1.4495(7) 0.032(4) Uani 1 1 d . . . . .
 H126 H -0.498290 1.367788 1.468132 0.038 Uiso 1 1 calc R U . . .
 C127 C -0.4816(11) 1.2288(9) 1.4943(6) 0.029(4) Uani 1 1 d . . . . .
 H127 H -0.535549 1.271361 1.517480 0.035 Uiso 1 1 calc R U . . .
 C128 C -0.4399(11) 1.1569(9) 1.5358(6) 0.035(4) Uani 1 1 d . . . . .
 H12A H -0.385338 1.114539 1.513564 0.042 Uiso 1 1 calc R U . . .
 H12B H -0.411019 1.173109 1.561972 0.042 Uiso 1 1 calc R U . . .
 C129 C -0.5230(12) 1.1244(10) 1.5714(7) 0.045(4) Uani 1 1 d . . . . .
 H12C H -0.573875 1.164950 1.596607 0.054 Uiso 1 1 calc R U . . .
 H12D H -0.493816 1.076111 1.596449 0.054 Uiso 1 1 calc R U . . .
 C130 C -0.5752(12) 1.1026(10) 1.5320(7) 0.045(5) Uani 1 1 d . . . . .
 H13A H -0.526687 1.056793 1.510677 0.054 Uiso 1 1 calc R U . . .
 H13B H -0.632667 1.086367 1.556307 0.054 Uiso 1 1 calc R U . . .
 C131 C -0.6128(12) 1.1738(10) 1.4892(7) 0.050(5) Uani 1 1 d . . . . .
 H13C H -0.641829 1.157765 1.463063 0.060 Uiso 1 1 calc R U . . .
 H13D H -0.666878 1.217323 1.510600 0.060 Uiso 1 1 calc R U . . .
 C132 C -0.5287(12) 1.2047(9) 1.4535(6) 0.035(4) Uani 1 1 d . . . . .
 H132 H -0.475962 1.162763 1.429226 0.042 Uiso 1 1 calc R U . . .
 C133 C -0.5260(12) 1.2756(9) 1.3623(7) 0.034(4) Uani 1 1 d . . . . .
 H133 H -0.472155 1.228329 1.350660 0.041 Uiso 1 1 calc R U . . .
 C134 C -0.5538(11) 1.3437(9) 1.3182(7) 0.033(4) Uani 1 1 d . . . . .
 C135 C -0.5158(12) 1.3281(10) 1.2584(7) 0.036(4) Uani 1 1 d . . . . .
 C136 C -0.5496(12) 1.3946(10) 1.2175(7) 0.044(4) Uani 1 1 d . . . . .
 C137 C -0.6111(12) 1.4683(10) 1.2360(7) 0.051(5) Uani 1 1 d . . . . .
 H137 H -0.629638 1.511031 1.207216 0.061 Uiso 1 1 calc R U . . .
 C138 C -0.6481(12) 1.4848(9) 1.2932(7) 0.043(4) Uani 1 1 d . . . . .
 C139 C -0.6186(11) 1.4189(9) 1.3339(7) 0.037(4) Uani 1 1 d . . . . .
 H139 H -0.644122 1.426157 1.373862 0.044 Uiso 1 1 calc R U . . .
 C140 C -0.7124(15) 1.5665(11) 1.3127(8) 0.064(5) Uani 1 1 d D . . . .
 C141 C -0.6463(17) 1.6179(12) 1.2980(11) 0.115(8) Uani 1 1 d . . . . .
 H14A H -0.590605 1.593201 1.317636 0.172 Uiso 1 1 calc R U . . .
 H14B H -0.686209 1.671135 1.310746 0.172 Uiso 1 1 calc R U . . .
 H14C H -0.619107 1.622694 1.256099 0.172 Uiso 1 1 calc R U . . .
 C142 C -0.7900(13) 1.6098(10) 1.2740(8) 0.073(6) Uani 1 1 d . . . . .
 H14D H -0.753704 1.618556 1.233956 0.110 Uiso 1 1 calc R U . . .
 H14E H -0.834115 1.661487 1.288193 0.110 Uiso 1 1 calc R U . . .
 H14F H -0.830631 1.576652 1.275552 0.110 Uiso 1 1 calc R U . . .
 C144 C -0.5311(12) 1.3858(10) 1.1566(8) 0.041(4) Uani 1 1 d . . . . .
 H144 H -0.553033 1.433960 1.132694 0.049 Uiso 1 1 calc R U . . .
 C145 C -0.5315(14) 1.2744(11) 0.9946(7) 0.059(6) Uani 1 1 d . . . . .
 H14G H -0.581845 1.326359 0.985139 0.071 Uiso 1 1 calc R U . . .
 H14H H -0.552565 1.231238 0.988207 0.071 Uiso 1 1 calc R U . . .
 C146 C -0.5277(12) 1.2668(11) 1.0569(7) 0.052(5) Uani 1 1 d . . . . .
 H14I H -0.481980 1.212826 1.067026 0.063 Uiso 1 1 calc R U . . .
 H14J H -0.595888 1.272430 1.081671 0.063 Uiso 1 1 calc R U . . .
 C147 C -0.4918(11) 1.3287(11) 1.0691(7) 0.042(4) Uani 1 1 d . . . . .
 H147 H -0.541969 1.382324 1.061166 0.051 Uiso 1 1 calc R U . . .
 C148 C -0.3886(12) 1.3277(11) 1.0296(7) 0.047(4) Uani 1 1 d . . . . .
 H148 H -0.335184 1.277289 1.039856 0.056 Uiso 1 1 calc R U . . .
 C149 C -0.3883(15) 1.3327(12) 0.9655(7) 0.065(6) Uani 1 1 d . . . . .
 H14K H -0.319009 1.324951 0.941735 0.078 Uiso 1 1 calc R U . . .
 H14L H -0.432157 1.386522 0.953439 0.078 Uiso 1 1 calc R U . . .
 C150 C -0.4261(15) 1.2689(12) 0.9544(7) 0.068(6) Uani 1 1 d . . . . .
 H15A H -0.377257 1.214981 0.961382 0.082 Uiso 1 1 calc R U . . .
 H15B H -0.430466 1.276643 0.913507 0.082 Uiso 1 1 calc R U . . .
 C151 C -0.3071(12) 1.3844(10) 1.0720(7) 0.043(4) Uani 1 1 d . . . . .
 H151 H -0.275343 1.330196 1.084963 0.051 Uiso 1 1 calc R U . . .
 C152 C -0.4822(15) 1.6909(11) 1.0719(9) 0.091(8) Uani 1 1 d . . . . .
 H15C H -0.528104 1.660934 1.091338 0.137 Uiso 1 1 calc R U . . .
 H15D H -0.449220 1.674508 1.032818 0.137 Uiso 1 1 calc R U . . .
 H15E H -0.520494 1.748261 1.069504 0.137 Uiso 1 1 calc R U . . .
 C153 C -0.4384(16) 1.7034(11) 1.1623(8) 0.083(7) Uani 1 1 d D . . . .
 H15F H -0.478904 1.760279 1.159211 0.124 Uiso 1 1 calc R U . . .
 H15G H -0.379533 1.696366 1.176924 0.124 Uiso 1 1 calc R U . . .
 H15H H -0.479186 1.673258 1.188893 0.124 Uiso 1 1 calc R U . . .
 C154 C -0.4047(15) 1.6740(11) 1.1052(8) 0.074(6) Uani 1 1 d D . . . .
 C155 C -0.3400(16) 1.7320(12) 1.0717(9) 0.092(7) Uani 1 1 d . . . . .
 H15I H -0.311548 1.720009 1.031320 0.138 Uiso 1 1 calc R U . . .
 H15J H -0.285291 1.723030 1.090501 0.138 Uiso 1 1 calc R U . . .
 H15K H -0.384188 1.787941 1.072914 0.138 Uiso 1 1 calc R U . . .
 C156 C -0.3313(12) 1.5879(10) 1.1062(7) 0.046(5) Uani 1 1 d . . . . .
 C157 C -0.3451(12) 1.5257(10) 1.0870(7) 0.047(5) Uani 1 1 d . . . . .
 H157 H -0.400744 1.538110 1.070124 0.057 Uiso 1 1 calc R U . . .
 C158 C -0.2816(12) 1.4459(10) 1.0912(7) 0.041(4) Uani 1 1 d . . . . .
 C162 C 0.0625(7) 1.1517(4) 1.2131(4) 0.030(3) Uani 1 1 d G U . . .
 C163 C 0.0677(7) 1.1065(5) 1.2661(3) 0.025(3) Uani 1 1 d G U . . .
 C164 C 0.1251(7) 1.0257(5) 1.2682(3) 0.031(4) Uani 1 1 d G . . . .
 H164 H 0.128652 0.994727 1.304457 0.037 Uiso 1 1 calc R U . . .
 C159 C 0.1772(7) 0.9901(4) 1.2172(4) 0.031(4) Uani 1 1 d G . . . .
 C160 C 0.1719(7) 1.0353(6) 1.1642(3) 0.040(4) Uani 1 1 d G . . . .
 H160 H 0.207544 1.011025 1.129307 0.048 Uiso 1 1 calc R U . . .
 C161 C 0.1146(7) 1.1161(5) 1.1621(3) 0.027(4) Uani 1 1 d G . . . .
 C165 C 0.3370(12) 0.8875(10) 1.2408(7) 0.050(5) Uani 1 1 d . . . . .
 H16A H 0.378281 0.915022 1.211684 0.075 Uiso 1 1 calc R U . . .
 H16B H 0.375947 0.830409 1.245772 0.075 Uiso 1 1 calc R U . . .
 H16C H 0.317284 0.910360 1.277678 0.075 Uiso 1 1 calc R U . . .
 C166 C 0.1796(13) 0.8504(9) 1.2648(8) 0.061(5) Uani 1 1 d . . . . .
 H16D H 0.161675 0.868744 1.303214 0.091 Uiso 1 1 calc R U . . .
 H16E H 0.218903 0.793171 1.266465 0.091 Uiso 1 1 calc R U . . .
 H16F H 0.117935 0.859389 1.252359 0.091 Uiso 1 1 calc R U . . .
 C167 C 0.2771(13) 0.8629(9) 1.1629(7) 0.056(5) Uani 1 1 d . . . . .
 H16G H 0.217906 0.864855 1.150714 0.084 Uiso 1 1 calc R U . . .
 H16H H 0.321662 0.807287 1.166873 0.084 Uiso 1 1 calc R U . . .
 H16I H 0.313431 0.894357 1.133927 0.084 Uiso 1 1 calc R U . . .
 C168 C -0.1102(12) 0.7900(10) 1.3502(7) 0.042(4) Uani 1 1 d . . . . .
 C169 C -0.1879(13) 0.7488(10) 1.3789(8) 0.062(5) Uani 1 1 d . . . . .
 H16J H -0.159658 0.692627 1.370736 0.093 Uiso 1 1 calc R U . . .
 H16K H -0.248532 0.775568 1.363570 0.093 Uiso 1 1 calc R U . . .
 H16L H -0.205602 0.751563 1.420758 0.093 Uiso 1 1 calc R U . . .
 C170 C -0.0200(12) 0.7489(9) 1.3799(7) 0.052(5) Uani 1 1 d . . . . .
 H17A H -0.040956 0.761949 1.419973 0.078 Uiso 1 1 calc R U . . .
 H17B H 0.036050 0.768028 1.358964 0.078 Uiso 1 1 calc R U . . .
 H17C H 0.001727 0.690798 1.379275 0.078 Uiso 1 1 calc R U . . .
 C171 C -0.0705(13) 0.7773(10) 1.2865(7) 0.059(5) Uani 1 1 d . . . . .
 H17D H -0.053845 0.720769 1.281788 0.088 Uiso 1 1 calc R U . . .
 H17E H -0.009779 0.792443 1.271311 0.088 Uiso 1 1 calc R U . . .
 H17F H -0.122062 0.810314 1.265318 0.088 Uiso 1 1 calc R U . . .
 C172 C -0.1575(12) 0.8798(9) 1.3573(7) 0.034(4) Uani 1 1 d . . . . .
 C173 C -0.1218(11) 0.9199(9) 1.3847(6) 0.033(4) Uani 1 1 d . . . . .
 H173 H -0.063955 0.890277 1.399808 0.039 Uiso 1 1 calc R U . . .
 C174 C -0.2451(12) 0.9273(9) 1.3360(6) 0.035(4) Uani 1 1 d . . . . .
 H174 H -0.273106 0.902025 1.317333 0.042 Uiso 1 1 calc R U . . .
 C175 C -0.2900(12) 1.0072(9) 1.3412(7) 0.034(4) Uani 1 1 d . . . . .
 C176 C -0.3783(12) 1.0557(10) 1.3178(7) 0.039(4) Uani 1 1 d . . . . .
 H176 H -0.401381 1.111961 1.319083 0.047 Uiso 1 1 calc R U . . .
 C177 C -0.0296(14) 0.8397(10) 1.0454(7) 0.064(5) Uani 1 1 d . . . . .
 H17G H 0.019690 0.786959 1.036525 0.097 Uiso 1 1 calc R U . . .
 H17H H -0.043521 0.872113 1.009415 0.097 Uiso 1 1 calc R U . . .
 H17I H -0.092149 0.833497 1.070471 0.097 Uiso 1 1 calc R U . . .
 C178 C 0.0243(13) 0.8337(10) 1.1349(7) 0.061(6) Uani 1 1 d . . . . .
 H17J H -0.041870 0.834595 1.159256 0.091 Uiso 1 1 calc R U . . .
 H17K H 0.054986 0.859013 1.153532 0.091 Uiso 1 1 calc R U . . .
 H17L H 0.067847 0.778208 1.129679 0.091 Uiso 1 1 calc R U . . .
 C179 C 0.0116(13) 0.8800(10) 1.0753(7) 0.049(4) Uani 1 1 d . . . . .
 C180 C 0.1142(13) 0.8832(10) 1.0403(7) 0.069(6) Uani 1 1 d . . . . .
 H18A H 0.139889 0.910020 1.060882 0.103 Uiso 1 1 calc R U . . .
 H18B H 0.161194 0.828661 1.034892 0.103 Uiso 1 1 calc R U . . .
 H18C H 0.107541 0.912935 1.002445 0.103 Uiso 1 1 calc R U . . .
 C181 C -0.0643(13) 0.9643(10) 1.0867(7) 0.045(4) Uani 1 1 d . . . . .
 C182 C -0.2107(12) 1.1202(10) 1.1116(7) 0.038(4) Uani 1 1 d . . . . .
 C183 C -0.1098(12) 1.1098(10) 1.0799(7) 0.043(4) Uani 1 1 d . . . . .
 C184 C -0.0403(12) 1.0326(10) 1.0679(7) 0.046(4) Uani 1 1 d . . . . .
 H184 H 0.025898 1.028126 1.045754 0.055 Uiso 1 1 calc R U . . .
 C185 C -0.0814(13) 1.1819(10) 1.0562(7) 0.044(4) Uani 1 1 d . . . . .
 H185 H -0.125198 1.231560 1.070315 0.052 Uiso 1 1 calc R U . . .
 C186 C 0.0148(12) 1.2604(10) 1.0036(7) 0.041(4) Uani 1 1 d . . . . .
 H186 H -0.047572 1.302529 1.021896 0.049 Uiso 1 1 calc R U . . .
 C187 C 0.0384(13) 1.2802(10) 0.9376(7) 0.051(5) Uani 1 1 d . . . . .
 H18D H 0.099947 1.238140 0.919696 0.061 Uiso 1 1 calc R U . . .
 H18E H -0.018107 1.281248 0.922332 0.061 Uiso 1 1 calc R U . . .
 C188 C 0.0540(14) 1.3612(10) 0.9217(7) 0.061(5) Uani 1 1 d . . . . .
 H18F H -0.009228 1.403905 0.936990 0.074 Uiso 1 1 calc R U . . .
 H18G H 0.072007 1.372284 0.879155 0.074 Uiso 1 1 calc R U . . .
 C189 C 0.1390(14) 1.3609(11) 0.9475(7) 0.062(5) Uani 1 1 d . . . . .
 H18H H 0.203454 1.322412 0.928613 0.074 Uiso 1 1 calc R U . . .
 H18I H 0.145678 1.414673 0.939046 0.074 Uiso 1 1 calc R U . . .
 C190 C 0.1197(13) 1.3382(10) 1.0130(7) 0.047(5) Uani 1 1 d . . . . .
 H19A H 0.059330 1.379418 1.032893 0.056 Uiso 1 1 calc R U . . .
 H19B H 0.178168 1.334816 1.027371 0.056 Uiso 1 1 calc R U . . .
 C191 C 0.1033(11) 1.2569(9) 1.0257(7) 0.037(4) Uani 1 1 d . . . . .
 H191 H 0.165391 1.215942 1.005880 0.045 Uiso 1 1 calc R U . . .
 C192 C 0.0337(12) 1.3844(9) 1.2549(7) 0.040(4) Uani 1 1 d . . . . .
 H192 H 0.043273 1.326253 1.257155 0.048 Uiso 1 1 calc R U . . .
 C193 C 0.0518(11) 1.4193(10) 1.1924(7) 0.040(4) Uani 1 1 d . . . . .
 H193 H 0.043347 1.477057 1.191062 0.048 Uiso 1 1 calc R U . . .
 C194 C 0.1588(11) 1.3751(9) 1.1603(7) 0.044(4) Uani 1 1 d . . . . .
 H19C H 0.169914 1.397635 1.119339 0.053 Uiso 1 1 calc R U . . .
 H19D H 0.167911 1.317862 1.161434 0.053 Uiso 1 1 calc R U . . .
 C195 C 0.2361(12) 1.3834(11) 1.1884(7) 0.056(5) Uani 1 1 d . . . . .
 H19E H 0.304961 1.350874 1.169433 0.067 Uiso 1 1 calc R U . . .
 H19F H 0.232747 1.439968 1.182986 0.067 Uiso 1 1 calc R U . . .
 C196 C 0.2149(12) 1.3560(10) 1.2518(7) 0.053(5) Uani 1 1 d . . . . .
 H19G H 0.262047 1.365976 1.269365 0.064 Uiso 1 1 calc R U . . .
 H19H H 0.228661 1.297496 1.256442 0.064 Uiso 1 1 calc R U . . .
 C197 C 0.1082(11) 1.3961(10) 1.2846(7) 0.048(4) Uani 1 1 d . . . . .
 H19I H 0.095447 1.453913 1.284396 0.057 Uiso 1 1 calc R U . . .
 H19J H 0.098272 1.372267 1.325245 0.057 Uiso 1 1 calc R U . . .
 C198 C 0.0011(12) 1.2291(10) 1.4955(7) 0.047(4) Uani 1 1 d . . . . .
 H19K H 0.050369 1.235231 1.513503 0.057 Uiso 1 1 calc R U . . .
 H19L H -0.039700 1.283011 1.481542 0.057 Uiso 1 1 calc R U . . .
 C199 C -0.0669(12) 1.1902(10) 1.5400(7) 0.048(4) Uani 1 1 d . . . . .
 H19M H -0.105575 1.225611 1.571294 0.057 Uiso 1 1 calc R U . . .
 H19N H -0.025103 1.139230 1.557367 0.057 Uiso 1 1 calc R U . . .
 C200 C -0.0817(11) 1.1226(9) 1.4653(6) 0.032(4) Uani 1 1 d . . . . .
 H200 H -0.036291 1.071088 1.480795 0.039 Uiso 1 1 calc R U . . .
 C201 C 0.0573(12) 1.1793(9) 1.4445(7) 0.045(4) Uani 1 1 d . . . . .
 H20A H 0.103206 1.127340 1.457898 0.054 Uiso 1 1 calc R U . . .
 H20B H 0.098840 1.207479 1.415258 0.054 Uiso 1 1 calc R U . . .
 C202 C -0.1407(12) 1.1734(10) 1.5142(7) 0.042(4) Uani 1 1 d . . . . .
 H20C H -0.181323 1.145310 1.544234 0.051 Uiso 1 1 calc R U . . .
 H20D H -0.187156 1.224437 1.499957 0.051 Uiso 1 1 calc R U . . .
 C203 C -0.0151(11) 1.1646(9) 1.4168(7) 0.035(4) Uani 1 1 d . . . . .
 H203 H -0.059386 1.216902 1.401533 0.042 Uiso 1 1 calc R U . . .
 C204 C -0.1808(11) 1.4876(9) 1.1330(7) 0.034(4) Uani 1 1 d . . . . .
 C205 C -0.2484(12) 1.5658(10) 1.1292(7) 0.049(5) Uani 1 1 d . . . . .
 H205 H -0.236247 1.605954 1.143298 0.059 Uiso 1 1 calc R U . . .
 C206 C 0.2432(12) 0.8977(9) 1.2211(8) 0.043(4) Uani 1 1 d . . . . .
 C207 C 0.1223(11) 1.1582(10) 1.1040(7) 0.034(4) Uani 1 1 d . . . . .
 H207 H 0.160870 1.125830 1.073279 0.041 Uiso 1 1 calc R U . . .
 C208 C -0.1657(11) 1.0014(9) 1.3916(7) 0.033(4) Uani 1 1 d . . . . .
 C209 C -0.1212(12) 1.0330(10) 1.4228(7) 0.035(4) Uani 1 1 d . . . . .
 H209 H -0.061726 0.996156 1.433439 0.042 Uiso 1 1 calc R U . . .
 C210 C 0.0180(12) 1.1443(9) 1.3212(7) 0.038(4) Uani 1 1 d . . . . .
 H210 H -0.033881 1.194869 1.320067 0.045 Uiso 1 1 calc R U . . .
 C211 C -0.5168(11) 1.0860(9) 1.2790(7) 0.039(4) Uani 1 1 d . . . . .
 H211 H -0.524515 1.140239 1.287425 0.046 Uiso 1 1 calc R U . . .
 C212 C -0.5073(12) 1.0864(9) 1.2136(7) 0.038(4) Uani 1 1 d . . . . .
 H212 H -0.500491 1.032200 1.205416 0.046 Uiso 1 1 calc R U . . .
 C213 C -0.6037(11) 1.1491(10) 1.1968(6) 0.041(4) Uani 1 1 d . . . . .
 H21A H -0.608541 1.203186 1.202774 0.049 Uiso 1 1 calc R U . . .
 H21B H -0.599394 1.148455 1.155311 0.049 Uiso 1 1 calc R U . . .
 C214 C -0.6971(12) 1.1309(10) 1.2330(7) 0.050(5) Uani 1 1 d . . . . .
 H21C H -0.696040 1.080195 1.222563 0.060 Uiso 1 1 calc R U . . .
 H21D H -0.757443 1.173881 1.223332 0.060 Uiso 1 1 calc R U . . .
 C215 C -0.7066(11) 1.1236(9) 1.2985(7) 0.044(4) Uani 1 1 d . . . . .
 H21E H -0.718179 1.176387 1.310477 0.053 Uiso 1 1 calc R U . . .
 H21F H -0.764970 1.106399 1.319453 0.053 Uiso 1 1 calc R U . . .
 C216 C -0.6105(11) 1.0629(9) 1.3141(7) 0.041(4) Uani 1 1 d . U . . .
 H21G H -0.602608 1.009047 1.305797 0.049 Uiso 1 1 calc R U . . .
 H21H H -0.615601 1.060947 1.356002 0.049 Uiso 1 1 calc R U . . .
 C217 C -0.2389(13) 1.0501(10) 1.1319(7) 0.046(5) Uani 1 1 d . . . . .
 C218 C -0.1637(12) 0.9754(10) 1.1166(6) 0.041(4) Uani 1 1 d . . . . .
 H218 H -0.183277 0.929145 1.127837 0.049 Uiso 1 1 calc R U . . .
 C219 C -0.0966(12) 1.4765(10) 1.1576(7) 0.039(4) Uani 1 1 d . . . . .
 H219 H -0.095930 1.523221 1.169779 0.046 Uiso 1 1 calc R U . . .
 C143 C -0.752(2) 1.5723(17) 1.3757(10) 0.089(12) Uani 0.69(3) 1 d D U P B 1
 H14M H -0.795049 1.627573 1.382544 0.133 Uiso 0.69(3) 1 calc R U P B 1
 H14N H -0.696205 1.556331 1.394631 0.133 Uiso 0.69(3) 1 calc R U P B 1
 H14O H -0.792472 1.536838 1.391515 0.133 Uiso 0.69(3) 1 calc R U P B 1
 C43B C -0.819(4) 1.539(3) 1.357(3) 0.063(15) Uani 0.31(3) 1 d . U P B 2
 H43A H -0.838441 1.509727 1.334472 0.094 Uiso 0.31(3) 1 calc R U P B 2
 H43B H -0.875870 1.587804 1.367838 0.094 Uiso 0.31(3) 1 calc R U P B 2
 H43C H -0.801010 1.505590 1.391369 0.094 Uiso 0.31(3) 1 calc R U P B 2
 O1W O 0.2130(9) 1.0569(7) 0.9659(6) 0.080(4) Uani 1 1 d . . . . .
 O4W O 0.5915(16) 0.5451(14) 0.9630(10) 0.136(9) Uani 0.75 1 d . . P . .
 O2W O 0.2904(18) 0.4064(13) 0.4862(8) 0.171(11) Uani 0.75 1 d . U P C 1
 O3W O 0.2585(19) 0.3978(9) 0.6001(9) 0.135(10) Uani 0.75 1 d . . P D 2

loop_
  _atom_site_aniso_label
  _atom_site_aniso_U_11
  _atom_site_aniso_U_22
  _atom_site_aniso_U_33
  _atom_site_aniso_U_23
  _atom_site_aniso_U_13
  _atom_site_aniso_U_12
 Zn1 0.0326(12) 0.0307(13) 0.0440(14) 0.0069(10) -0.0057(11) -0.0046(10)
 Zn2 0.0361(13) 0.0300(13) 0.0410(14) 0.0026(10) -0.0058(11) -0.0064(10)
 Zn3 0.0404(13) 0.0333(13) 0.0429(14) 0.0008(10) -0.0081(11) -0.0013(11)
 O7 0.039(7) 0.032(6) 0.040(7) 0.002(5) -0.012(6) 0.000(5)
 O8 0.033(7) 0.027(6) 0.068(8) 0.018(6) -0.004(6) -0.002(5)
 O9 0.038(7) 0.026(6) 0.042(7) 0.003(5) -0.006(6) 0.004(5)
 O10 0.032(6) 0.028(6) 0.052(8) -0.004(6) -0.006(6) -0.009(5)
 O11 0.043(7) 0.023(6) 0.043(7) 0.001(5) -0.006(6) 0.005(5)
 O12 0.034(6) 0.039(7) 0.055(8) 0.011(6) -0.004(6) -0.008(5)
 N12 0.044(9) 0.038(9) 0.039(8) 0.011(6) -0.014(7) -0.018(7)
 N13 0.043(7) 0.037(8) 0.038(9) -0.014(7) -0.014(7) 0.000(6)
 N14 0.037(8) 0.033(8) 0.043(8) 0.004(6) -0.019(6) -0.008(6)
 N15 0.053(10) 0.024(8) 0.032(7) 0.005(6) -0.001(7) -0.011(7)
 N16 0.035(8) 0.039(8) 0.047(8) 0.005(6) -0.016(6) -0.013(7)
 N17 0.035(8) 0.029(7) 0.028(8) 0.002(6) -0.003(6) -0.005(6)
 N18 0.028(8) 0.026(7) 0.033(7) 0.006(6) -0.004(6) -0.010(6)
 N19 0.040(8) 0.037(9) 0.047(8) 0.008(6) -0.017(6) -0.013(7)
 N20 0.038(7) 0.046(9) 0.041(9) 0.015(7) -0.018(7) -0.013(7)
 N21 0.030(8) 0.019(7) 0.030(7) 0.015(6) -0.009(6) -0.005(5)
 N22 0.025(8) 0.036(7) 0.049(8) -0.002(6) -0.008(6) -0.003(6)
 N23 0.047(8) 0.030(8) 0.044(9) -0.002(7) 0.000(8) -0.015(7)
 C7 0.046(9) 0.038(8) 0.073(10) -0.010(8) -0.035(8) 0.005(6)
 C8 0.032(8) 0.041(7) 0.046(11) -0.008(8) -0.017(8) -0.004(6)
 C9 0.029(9) 0.041(7) 0.050(11) -0.005(9) -0.026(9) -0.002(6)
 C10 0.040(8) 0.035(8) 0.044(11) -0.012(8) -0.024(9) -0.001(6)
 C11 0.040(8) 0.043(7) 0.018(9) -0.005(8) -0.014(8) -0.007(6)
 C12 0.035(8) 0.026(7) 0.035(10) 0.000(8) -0.013(8) -0.001(6)
 C13 0.033(7) 0.033(7) 0.030(10) -0.003(8) -0.016(8) -0.003(6)
 C14 0.039(10) 0.036(7) 0.032(10) -0.007(8) -0.005(9) -0.001(7)
 C15 0.036(8) 0.041(11) 0.050(12) 0.008(9) -0.014(9) -0.009(7)
 C16 0.026(10) 0.020(9) 0.041(9) 0.008(6) -0.011(8) 0.002(7)
 C17 0.024(9) 0.030(8) 0.034(8) 0.006(6) -0.002(7) -0.016(6)
 C18 0.027(9) 0.023(8) 0.040(9) -0.003(6) -0.004(7) -0.007(6)
 C19 0.028(9) 0.038(8) 0.032(9) 0.003(6) -0.001(7) -0.011(7)
 C20 0.038(10) 0.034(8) 0.051(10) -0.005(7) -0.018(8) -0.010(7)
 C21 0.019(9) 0.031(8) 0.057(10) -0.003(6) -0.010(8) -0.001(6)
 C22 0.027(10) 0.029(8) 0.043(10) 0.003(7) -0.005(8) -0.009(7)
 C23 0.035(9) 0.031(8) 0.056(10) -0.008(7) -0.013(9) -0.005(7)
 C24 0.123(17) 0.021(10) 0.090(14) -0.019(9) 0.033(14) -0.013(11)
 C25 0.036(9) 0.059(14) 0.15(2) -0.051(13) -0.032(12) 0.012(9)
 C26 0.085(16) 0.047(13) 0.072(11) -0.019(10) -0.031(12) -0.008(11)
 C27 0.031(10) 0.039(10) 0.040(10) -0.007(7) -0.007(8) -0.001(8)
 C28 0.030(9) 0.032(9) 0.036(9) 0.004(7) 0.002(8) -0.005(7)
 C29 0.043(11) 0.045(10) 0.033(10) 0.000(7) -0.002(8) -0.019(8)
 C30 0.063(13) 0.062(13) 0.069(12) 0.012(10) -0.012(11) -0.041(11)
 C31 0.036(11) 0.042(11) 0.079(12) 0.001(9) -0.005(10) -0.023(9)
 C32 0.037(11) 0.045(10) 0.060(12) -0.006(8) -0.007(9) -0.011(8)
 C33 0.044(10) 0.036(9) 0.039(9) 0.000(7) -0.001(8) -0.015(8)
 C34 0.036(10) 0.038(8) 0.052(9) -0.001(8) -0.018(7) 0.003(7)
 C35 0.077(14) 0.054(11) 0.046(12) -0.001(10) -0.019(11) -0.024(10)
 C36 0.072(14) 0.038(12) 0.068(10) -0.005(9) 0.001(9) -0.021(10)
 C37 0.061(13) 0.055(14) 0.136(17) -0.027(13) -0.063(13) 0.024(10)
 C43 0.045(10) 0.035(9) 0.052(10) 0.003(7) -0.014(7) -0.006(7)
 C38 0.025(7) 0.041(7) 0.044(8) -0.004(6) -0.026(6) -0.003(6)
 C39 0.031(9) 0.038(8) 0.045(10) -0.001(7) -0.016(7) 0.000(6)
 C40 0.035(10) 0.039(9) 0.043(9) 0.003(7) -0.004(7) -0.001(7)
 C41 0.032(9) 0.026(8) 0.045(9) -0.005(6) -0.008(6) 0.002(6)
 C42 0.032(9) 0.034(8) 0.042(9) 0.005(6) -0.015(6) -0.005(6)
 C44 0.048(11) 0.039(9) 0.039(10) -0.002(7) -0.013(7) -0.010(8)
 C45 0.031(9) 0.034(10) 0.040(9) 0.003(7) -0.021(6) -0.006(7)
 C46 0.046(10) 0.031(10) 0.049(9) 0.001(8) -0.021(7) -0.001(7)
 C47 0.042(11) 0.079(14) 0.047(11) 0.012(9) -0.020(9) -0.018(9)
 C48 0.035(11) 0.073(14) 0.071(12) 0.020(10) -0.021(8) -0.020(10)
 C49 0.050(12) 0.071(14) 0.062(11) 0.025(10) -0.023(9) -0.021(10)
 C50 0.054(11) 0.032(11) 0.055(11) 0.009(8) -0.023(9) -0.007(8)
 C51 0.056(10) 0.030(10) 0.047(9) 0.010(8) -0.022(7) -0.014(8)
 C52 0.040(8) 0.034(10) 0.032(11) -0.002(8) 0.001(8) -0.001(7)
 C53 0.043(8) 0.035(8) 0.036(11) 0.008(8) -0.008(9) -0.009(6)
 C54 0.037(8) 0.037(8) 0.033(10) 0.009(8) -0.009(8) -0.006(6)
 C55 0.039(8) 0.032(8) 0.028(10) -0.002(8) -0.007(8) -0.007(6)
 C56 0.035(9) 0.041(8) 0.037(11) -0.013(8) -0.003(9) -0.006(6)
 C57 0.038(8) 0.037(8) 0.043(11) -0.018(8) -0.011(8) 0.002(7)
 C58 0.042(8) 0.034(9) 0.050(12) 0.006(9) -0.009(9) -0.013(6)
 C59 0.038(9) 0.025(8) 0.040(11) 0.005(8) -0.004(9) -0.007(7)
 C60 0.044(9) 0.035(8) 0.060(10) -0.018(9) -0.023(7) 0.003(7)
 C61 0.050(11) 0.045(12) 0.078(12) -0.023(10) -0.004(9) 0.004(9)
 C62 0.054(12) 0.039(10) 0.076(14) -0.010(10) -0.041(11) -0.003(8)
 C63 0.068(14) 0.043(12) 0.080(12) -0.013(10) -0.051(11) 0.006(10)
 C64 0.033(9) 0.032(8) 0.064(10) 0.012(8) -0.017(7) -0.008(6)
 C65 0.034(10) 0.033(11) 0.070(11) 0.005(9) -0.017(8) 0.002(8)
 C66 0.028(11) 0.036(11) 0.068(11) 0.003(9) -0.017(8) -0.006(8)
 C67 0.046(11) 0.035(10) 0.057(12) -0.003(9) -0.016(9) -0.011(8)
 C68 0.030(9) 0.029(8) 0.065(12) 0.003(7) -0.013(7) -0.008(6)
 C69 0.014(8) 0.039(8) 0.047(11) -0.001(7) -0.004(7) -0.001(6)
 C70 0.024(9) 0.033(8) 0.052(11) 0.009(7) -0.008(7) -0.001(6)
 C71 0.025(9) 0.032(8) 0.064(11) 0.006(7) -0.009(7) 0.003(6)
 C72 0.025(9) 0.035(9) 0.065(11) 0.008(7) 0.000(7) 0.000(6)
 C73 0.034(9) 0.035(9) 0.056(11) 0.017(8) -0.009(7) -0.007(7)
 C74 0.035(9) 0.032(11) 0.051(10) 0.005(7) -0.009(7) 0.004(8)
 C75 0.048(9) 0.024(10) 0.039(8) 0.008(7) -0.009(7) -0.011(7)
 C76 0.040(9) 0.043(11) 0.044(9) 0.004(8) -0.003(7) -0.013(8)
 C77 0.055(11) 0.042(11) 0.043(9) 0.010(9) -0.003(9) -0.015(9)
 C78 0.061(12) 0.048(13) 0.058(11) -0.002(10) -0.019(8) -0.011(9)
 C79 0.048(10) 0.038(11) 0.056(9) -0.001(9) -0.021(7) -0.007(9)
 C80 0.029(8) 0.038(11) 0.055(10) 0.015(9) -0.017(8) -0.006(8)
 C81 0.029(10) 0.073(14) 0.045(10) 0.013(9) -0.009(8) -0.013(9)
 C82 0.036(9) 0.078(14) 0.060(11) 0.020(10) -0.019(9) -0.027(10)
 C83 0.038(8) 0.071(13) 0.049(10) 0.011(10) -0.018(8) -0.019(9)
 C84 0.036(7) 0.029(10) 0.042(9) 0.009(7) -0.014(7) 0.001(7)
 C85 0.033(8) 0.025(10) 0.046(9) 0.008(7) -0.017(7) -0.001(7)
 C86 0.029(9) 0.020(8) 0.039(10) 0.000(7) -0.006(7) -0.001(7)
 C87 0.040(9) 0.034(9) 0.047(10) -0.001(7) -0.014(8) 0.000(7)
 C88 0.030(10) 0.025(9) 0.061(11) 0.005(7) -0.018(9) -0.001(8)
 C89 0.040(9) 0.061(13) 0.082(15) -0.031(11) -0.026(10) 0.005(9)
 C90 0.088(15) 0.043(13) 0.062(11) 0.019(9) -0.003(11) -0.004(11)
 C91 0.035(10) 0.027(9) 0.050(9) -0.005(7) -0.001(7) -0.005(8)
 C92 0.027(10) 0.018(8) 0.066(9) 0.008(8) -0.014(8) -0.004(7)
 C93 0.069(13) 0.039(10) 0.054(10) 0.002(9) -0.004(9) -0.026(9)
 C94 0.060(13) 0.032(10) 0.063(11) 0.013(9) -0.006(10) -0.019(9)
 C95 0.052(12) 0.022(10) 0.075(12) -0.005(9) -0.006(9) -0.012(9)
 C96 0.034(10) 0.038(9) 0.056(10) -0.001(8) -0.015(8) -0.010(8)
 C97 0.031(9) 0.038(8) 0.038(10) -0.003(6) -0.011(8) -0.002(7)
 C98 0.020(9) 0.031(8) 0.031(9) -0.009(7) -0.001(7) -0.002(6)
 C99 0.020(9) 0.035(8) 0.036(9) 0.003(6) -0.001(7) -0.007(6)
 C100 0.023(9) 0.033(8) 0.040(9) -0.002(7) 0.001(7) -0.002(6)
 C101 0.026(10) 0.029(8) 0.052(10) 0.000(7) -0.007(8) -0.004(7)
 C102 0.026(10) 0.036(8) 0.038(10) -0.001(7) -0.009(8) 0.000(7)
 C103 0.047(11) 0.025(9) 0.046(9) 0.012(7) -0.012(8) -0.014(8)
 C104 0.044(11) 0.047(11) 0.035(9) 0.001(7) 0.003(8) -0.010(9)
 C105 0.059(12) 0.045(11) 0.025(9) 0.006(7) 0.003(8) -0.012(9)
 C106 0.068(12) 0.027(10) 0.047(10) 0.005(8) -0.019(8) -0.003(9)
 C107 0.051(11) 0.047(11) 0.046(9) -0.005(7) -0.017(8) -0.007(9)
 C108 0.042(9) 0.027(10) 0.043(9) 0.004(6) -0.016(7) 0.003(7)
 C109 0.042(10) 0.034(10) 0.043(9) -0.005(7) 0.003(7) -0.007(8)
 C110 0.040(9) 0.015(9) 0.052(8) 0.009(7) -0.018(6) -0.005(7)
 C111 0.035(11) 0.037(8) 0.043(11) -0.003(7) 0.001(8) 0.000(8)
 C2 0.070(18) 0.044(14) 0.071(19) 0.001(15) -0.042(16) -0.012(13)
 C4 0.063(13) 0.027(19) 0.11(2) -0.031(19) -0.008(14) 0.000(12)
 C6 0.07(2) 0.036(17) 0.077(11) -0.004(12) -0.045(11) 0.002(15)
 C1 0.06(2) 0.04(2) 0.14(4) -0.02(3) -0.03(2) -0.004(19)
 C3 0.09(3) 0.05(3) 0.079(14) -0.022(17) -0.042(14) 0.03(3)
 C5 0.07(2) 0.04(3) 0.11(3) 0.00(2) -0.06(2) -0.002(18)
 Zn4 0.0298(12) 0.0292(12) 0.0406(13) 0.0032(10) -0.0124(10) -0.0109(10)
 Zn5 0.0316(13) 0.0433(14) 0.0429(14) 0.0007(10) -0.0090(11) -0.0173(11)
 Zn6 0.0307(12) 0.0311(13) 0.0482(14) 0.0067(10) -0.0134(11) -0.0110(10)
 O1 0.021(6) 0.029(5) 0.053(7) 0.004(5) -0.011(5) -0.013(5)
 O2 0.024(6) 0.024(6) 0.059(8) -0.011(5) -0.016(6) -0.002(5)
 O3 0.036(7) 0.037(6) 0.040(7) 0.006(5) -0.019(5) -0.015(5)
 O4 0.038(7) 0.025(5) 0.041(7) 0.012(5) -0.010(5) -0.006(5)
 O5 0.030(6) 0.045(7) 0.047(8) -0.011(6) 0.012(6) -0.016(5)
 O6 0.032(6) 0.034(6) 0.051(8) 0.004(5) -0.006(6) -0.008(5)
 N1 0.032(8) 0.034(7) 0.042(7) 0.002(6) -0.018(6) -0.011(6)
 N2 0.028(7) 0.035(8) 0.054(9) -0.005(7) -0.010(7) -0.006(6)
 N3 0.037(8) 0.050(8) 0.041(9) -0.005(7) -0.001(6) -0.020(7)
 N4 0.036(9) 0.085(11) 0.048(10) 0.007(8) -0.016(7) -0.039(8)
 N5 0.038(7) 0.032(8) 0.050(9) 0.005(6) -0.007(7) -0.022(6)
 N6 0.041(9) 0.037(8) 0.035(7) 0.012(6) -0.018(6) -0.019(7)
 N7 0.022(8) 0.041(8) 0.048(7) 0.011(6) -0.014(6) -0.011(7)
 N8 0.025(7) 0.025(6) 0.035(8) 0.001(6) -0.006(6) -0.004(5)
 N9 0.025(8) 0.038(7) 0.040(9) -0.003(6) -0.012(7) -0.009(6)
 N10 0.024(8) 0.041(9) 0.047(7) -0.002(6) -0.010(6) -0.012(7)
 N11 0.043(8) 0.046(9) 0.043(9) -0.002(7) -0.008(6) -0.022(7)
 N72 0.042(8) 0.027(8) 0.046(9) 0.003(6) -0.014(7) -0.019(6)
 C112 0.031(4) 0.032(4) 0.031(4) -0.0026(14) -0.0075(16) -0.0098(17)
 C113 0.053(8) 0.033(10) 0.035(11) -0.009(8) -0.001(8) -0.022(7)
 C114 0.018(8) 0.023(7) 0.040(10) 0.001(7) -0.012(7) -0.001(6)
 C115 0.043(9) 0.037(8) 0.050(10) -0.011(7) -0.001(8) -0.020(7)
 C116 0.073(14) 0.058(13) 0.095(15) -0.003(11) -0.023(12) -0.046(12)
 C117 0.045(9) 0.023(10) 0.055(12) 0.002(8) 0.006(8) -0.013(8)
 C118 0.053(12) 0.036(11) 0.060(11) 0.011(9) 0.012(9) 0.003(10)
 C119 0.028(8) 0.036(7) 0.036(10) -0.001(7) -0.005(7) -0.011(6)
 C120 0.028(9) 0.033(7) 0.031(10) -0.002(7) -0.001(7) -0.006(6)
 C121 0.028(8) 0.031(7) 0.043(11) -0.001(7) -0.014(7) -0.007(6)
 C122 0.034(8) 0.021(7) 0.041(10) -0.008(7) -0.010(7) -0.005(6)
 C123 0.031(8) 0.032(7) 0.041(10) -0.006(7) -0.017(7) -0.008(6)
 C124 0.033(8) 0.036(7) 0.047(11) -0.009(8) -0.002(7) -0.017(6)
 C125 0.040(8) 0.024(9) 0.049(11) 0.003(8) -0.015(7) -0.011(7)
 C126 0.025(9) 0.024(7) 0.050(11) 0.003(7) -0.026(8) -0.003(6)
 C127 0.030(9) 0.033(9) 0.018(9) 0.000(6) -0.004(7) -0.007(7)
 C128 0.036(10) 0.034(10) 0.038(10) 0.009(7) -0.018(8) -0.015(7)
 C129 0.053(11) 0.049(12) 0.036(11) 0.011(8) -0.013(8) -0.027(9)
 C130 0.030(10) 0.058(12) 0.053(11) 0.022(8) -0.011(8) -0.034(9)
 C131 0.037(10) 0.060(12) 0.054(12) 0.017(8) -0.013(8) -0.024(9)
 C132 0.038(10) 0.047(10) 0.025(9) 0.015(7) -0.018(7) -0.021(8)
 C133 0.034(10) 0.025(9) 0.046(8) 0.007(7) -0.014(7) -0.013(8)
 C134 0.024(9) 0.038(8) 0.043(7) 0.008(6) -0.017(7) -0.017(7)
 C135 0.023(9) 0.040(8) 0.046(7) 0.008(6) -0.017(7) -0.011(7)
 C136 0.033(11) 0.048(9) 0.044(8) 0.011(6) -0.020(8) -0.004(8)
 C137 0.027(11) 0.048(10) 0.047(8) 0.016(7) -0.001(8) 0.007(8)
 C138 0.035(10) 0.034(8) 0.048(8) 0.011(6) -0.003(8) -0.010(7)
 C139 0.032(10) 0.037(8) 0.046(9) 0.008(6) -0.013(8) -0.021(7)
 C140 0.056(12) 0.043(10) 0.065(11) 0.007(9) -0.014(9) 0.010(8)
 C141 0.097(18) 0.061(15) 0.20(2) -0.036(16) -0.056(16) -0.013(12)
 C142 0.065(13) 0.036(12) 0.107(15) -0.001(11) -0.039(11) 0.007(9)
 C144 0.042(11) 0.036(10) 0.049(8) 0.015(7) -0.023(9) -0.018(8)
 C145 0.071(12) 0.089(16) 0.038(9) 0.009(10) -0.016(9) -0.056(12)
 C146 0.032(11) 0.107(15) 0.035(8) -0.002(10) -0.003(8) -0.048(10)
 C147 0.019(8) 0.076(13) 0.035(8) 0.004(8) -0.008(7) -0.024(8)
 C148 0.032(9) 0.082(13) 0.040(8) -0.005(9) -0.005(7) -0.037(9)
 C149 0.068(14) 0.107(16) 0.033(8) 0.006(10) 0.000(9) -0.060(12)
 C150 0.084(14) 0.102(16) 0.031(10) -0.009(11) -0.008(9) -0.049(12)
 C151 0.028(10) 0.055(10) 0.052(12) 0.005(9) -0.013(8) -0.022(9)
 C152 0.088(16) 0.057(15) 0.130(19) -0.003(14) -0.075(15) 0.009(12)
 C153 0.097(17) 0.047(13) 0.079(13) -0.010(10) -0.036(12) 0.018(12)
 C154 0.063(13) 0.057(10) 0.075(13) -0.008(10) -0.035(11) 0.025(8)
 C155 0.090(16) 0.071(14) 0.108(17) -0.022(13) -0.034(13) -0.004(12)
 C156 0.038(10) 0.046(8) 0.038(11) -0.004(8) -0.017(8) 0.010(7)
 C157 0.037(10) 0.056(9) 0.040(12) 0.003(9) -0.015(9) -0.004(7)
 C158 0.032(9) 0.050(8) 0.041(11) 0.005(8) -0.016(8) -0.013(7)
 C162 0.030(4) 0.030(3) 0.031(3) -0.0025(14) -0.0074(15) -0.0098(16)
 C163 0.014(7) 0.025(6) 0.034(6) 0.003(5) -0.003(6) -0.008(5)
 C164 0.020(9) 0.029(7) 0.044(9) -0.002(6) -0.016(7) -0.004(6)
 C159 0.021(9) 0.026(7) 0.051(8) -0.011(5) -0.020(7) -0.002(6)
 C160 0.028(10) 0.032(8) 0.048(9) -0.003(6) -0.006(8) 0.001(7)
 C161 0.015(9) 0.033(7) 0.032(6) 0.002(5) -0.011(6) -0.007(6)
 C165 0.039(10) 0.052(12) 0.047(12) -0.010(9) -0.018(9) 0.008(8)
 C166 0.056(12) 0.025(10) 0.091(14) -0.004(9) -0.015(10) -0.005(9)
 C167 0.054(12) 0.034(11) 0.071(11) -0.017(9) -0.023(9) 0.008(9)
 C168 0.046(10) 0.038(8) 0.043(9) -0.008(8) -0.012(8) -0.013(7)
 C169 0.062(12) 0.037(11) 0.085(14) -0.019(10) 0.002(10) -0.022(9)
 C170 0.054(11) 0.037(11) 0.057(12) 0.006(9) -0.018(10) -0.007(9)
 C171 0.078(14) 0.050(12) 0.043(9) -0.009(9) -0.014(9) -0.014(11)
 C172 0.032(9) 0.037(7) 0.032(10) -0.004(7) 0.001(7) -0.015(6)
 C173 0.023(9) 0.031(7) 0.033(10) 0.001(7) -0.011(8) 0.003(7)
 C174 0.047(10) 0.034(7) 0.030(10) 0.002(7) -0.013(8) -0.020(7)
 C175 0.037(9) 0.028(7) 0.045(11) 0.007(7) -0.017(8) -0.018(6)
 C176 0.045(10) 0.037(10) 0.048(11) 0.018(8) -0.023(8) -0.030(7)
 C177 0.078(14) 0.051(12) 0.055(13) -0.010(10) -0.002(11) -0.018(11)
 C178 0.045(12) 0.053(12) 0.052(11) 0.012(9) -0.005(9) 0.006(10)
 C179 0.050(10) 0.039(9) 0.046(11) 0.010(8) -0.010(8) -0.008(7)
 C180 0.054(10) 0.053(13) 0.064(14) 0.006(10) 0.013(9) -0.003(9)
 C181 0.047(9) 0.043(8) 0.032(11) -0.001(7) 0.000(8) -0.008(7)
 C182 0.030(8) 0.042(8) 0.047(11) -0.008(8) -0.007(7) -0.016(6)
 C183 0.034(8) 0.049(8) 0.042(11) -0.013(8) 0.008(8) -0.016(7)
 C184 0.030(9) 0.048(8) 0.056(12) -0.002(9) -0.012(9) -0.010(7)
 C185 0.045(10) 0.053(10) 0.034(11) -0.001(8) -0.004(8) -0.023(8)
 C186 0.035(10) 0.045(9) 0.045(8) -0.004(8) -0.012(8) -0.013(8)
 C187 0.052(12) 0.054(11) 0.043(9) 0.002(8) -0.014(9) -0.014(9)
 C188 0.069(13) 0.059(11) 0.053(12) 0.026(10) -0.029(10) -0.022(10)
 C189 0.068(13) 0.062(13) 0.057(10) 0.017(10) -0.019(10) -0.032(11)
 C190 0.041(11) 0.052(10) 0.051(10) 0.007(9) -0.008(9) -0.028(9)
 C191 0.025(9) 0.043(9) 0.043(8) 0.003(7) -0.012(7) -0.010(8)
 C192 0.041(8) 0.025(10) 0.048(9) 0.005(8) -0.010(6) -0.009(7)
 C193 0.032(8) 0.046(11) 0.048(8) -0.002(8) -0.006(6) -0.022(8)
 C194 0.031(8) 0.047(11) 0.051(10) 0.005(9) -0.006(7) -0.017(8)
 C195 0.032(10) 0.077(14) 0.055(10) 0.007(10) -0.011(8) -0.022(10)
 C196 0.041(9) 0.053(12) 0.060(10) 0.009(9) -0.014(8) -0.014(9)
 C197 0.038(8) 0.050(12) 0.048(10) 0.023(9) -0.012(7) -0.019(8)
 C198 0.032(10) 0.052(12) 0.057(11) -0.011(8) -0.023(8) -0.002(8)
 C199 0.035(10) 0.058(12) 0.049(11) -0.018(9) -0.016(8) -0.003(8)
 C200 0.031(9) 0.030(9) 0.039(9) 0.009(6) -0.022(6) -0.010(7)
 C201 0.039(10) 0.043(11) 0.054(10) -0.011(8) -0.008(8) -0.015(8)
 C202 0.033(10) 0.054(11) 0.040(9) -0.002(8) -0.016(7) -0.011(8)
 C203 0.028(9) 0.028(9) 0.045(8) 0.004(6) -0.011(6) -0.007(7)
 C204 0.020(8) 0.031(7) 0.047(11) -0.009(8) -0.004(7) -0.002(6)
 C205 0.046(10) 0.037(8) 0.056(12) -0.010(9) -0.025(9) 0.008(7)
 C206 0.034(10) 0.029(8) 0.062(11) -0.015(7) -0.022(8) 0.005(7)
 C207 0.023(10) 0.039(8) 0.033(8) -0.003(7) 0.002(7) -0.009(7)
 C208 0.024(9) 0.032(7) 0.046(11) 0.001(7) -0.019(8) -0.005(6)
 C209 0.027(10) 0.039(9) 0.039(11) 0.002(8) -0.014(8) -0.010(8)
 C210 0.032(10) 0.037(10) 0.044(7) -0.004(7) -0.010(7) -0.010(8)
 C211 0.042(8) 0.039(10) 0.042(8) 0.015(8) -0.018(7) -0.025(7)
 C212 0.047(8) 0.034(10) 0.049(8) 0.004(8) -0.013(7) -0.033(7)
 C213 0.042(8) 0.066(12) 0.031(10) -0.011(8) -0.013(7) -0.030(8)
 C214 0.039(9) 0.058(13) 0.061(10) 0.010(10) -0.019(9) -0.027(9)
 C215 0.028(8) 0.047(11) 0.057(9) 0.008(9) -0.010(8) -0.018(8)
 C216 0.047(7) 0.035(8) 0.055(9) 0.012(7) -0.019(7) -0.032(6)
 C217 0.045(9) 0.043(8) 0.045(12) 0.000(9) 0.004(8) -0.020(7)
 C218 0.052(9) 0.043(9) 0.028(10) -0.012(8) 0.000(8) -0.019(7)
 C219 0.035(9) 0.040(10) 0.036(11) -0.009(8) -0.009(8) -0.003(7)
 C143 0.10(3) 0.05(2) 0.082(12) -0.042(14) -0.037(14) 0.031(17)
 C43B 0.055(19) 0.06(2) 0.06(2) -0.015(17) -0.017(16) 0.008(16)
 O1W 0.061(9) 0.063(9) 0.134(13) -0.014(9) -0.044(9) -0.023(7)
 O4W 0.110(19) 0.15(2) 0.16(2) 0.003(18) -0.048(18) -0.054(17)
 O2W 0.174(18) 0.112(15) 0.059(12) 0.036(11) 0.024(12) 0.083(13)
 O3W 0.27(3) 0.036(12) 0.16(2) 0.017(12) -0.17(2) -0.030(15)

_geom_special_details
;
 All esds (except the esd in the dihedral angle between two l.s. planes)
 are estimated using the full covariance matrix.  The cell esds are taken
 into account individually in the estimation of esds in distances, angles
 and torsion angles; correlations between esds in cell parameters are only
 used when they are defined by crystal symmetry.  An approximate (isotropic)
 treatment of cell esds is used for estimating esds involving l.s. planes.
;
loop_
  _geom_bond_atom_site_label_1
  _geom_bond_atom_site_label_2
  _geom_bond_distance
  _geom_bond_site_symmetry_2
  _geom_bond_publ_flag
 Zn1 O7 1.921(10) . ?
 Zn1 O8 1.960(10) . ?
 Zn1 N21 1.998(12) . ?
 Zn1 N22 2.040(13) . ?
 Zn2 O9 1.935(10) . ?
 Zn2 O10 1.933(10) . ?
 Zn2 N17 2.008(12) . ?
 Zn2 N18 2.047(12) . ?
 Zn3 O11 1.946(10) . ?
 Zn3 O12 1.942(10) . ?
 Zn3 N13 2.011(13) . ?
 Zn3 N14 2.032(12) . ?
 O7 C100 1.299(16) . ?
 O8 C71 1.290(16) . ?
 O9 C18 1.313(16) . ?
 O10 C13 1.293(16) . ?
 O11 C41 1.358(11) . ?
 O12 C54 1.315(17) . ?
 N12 C27 1.277(18) . ?
 N12 C46 1.478(17) . ?
 N13 C51 1.48(2) . ?
 N13 C52 1.318(18) . ?
 N14 C45 1.267(17) . ?
 N14 C108 1.475(19) . ?
 N15 C103 1.260(17) . ?
 N15 C109 1.476(18) . ?
 N16 C33 1.452(18) . ?
 N16 C44 1.276(18) . ?
 N17 C14 1.293(17) . ?
 N17 C28 1.493(18) . ?
 N18 C16 1.281(17) . ?
 N18 C75 1.470(17) . ?
 N19 C74 1.264(18) . ?
 N19 C110 1.488(19) . ?
 N20 C15 1.268(19) . ?
 N20 C84 1.487(18) . ?
 N21 C85 1.485(18) . ?
 N21 C86 1.305(16) . ?
 N22 C91 1.461(19) . ?
 N22 C111 1.271(17) . ?
 N23 C59 1.260(19) . ?
 N23 C92 1.495(19) . ?
 C7 C8 1.55(2) . ?
 C7 C2 1.50(4) . ?
 C7 C4 1.46(4) . ?
 C7 C6 1.59(3) . ?
 C7 C1 1.52(5) . ?
 C7 C3 1.65(5) . ?
 C7 C5 1.47(4) . ?
 C8 C9 1.39(2) . ?
 C8 C10 1.39(2) . ?
 C9 H9 0.9500 . ?
 C9 C11 1.42(2) . ?
 C10 H10 0.9500 . ?
 C10 C12 1.397(19) . ?
 C11 C13 1.44(2) . ?
 C11 C14 1.45(2) . ?
 C12 C13 1.46(2) . ?
 C12 C15 1.47(2) . ?
 C14 H14 0.9500 . ?
 C15 H15 0.9500 . ?
 C16 H16 0.9500 . ?
 C16 C17 1.45(2) . ?
 C17 C18 1.405(19) . ?
 C17 C22 1.386(19) . ?
 C18 C19 1.42(2) . ?
 C19 C20 1.394(19) . ?
 C19 C27 1.480(19) . ?
 C20 H20 0.9500 . ?
 C20 C21 1.407(19) . ?
 C21 C22 1.38(2) . ?
 C21 C23 1.51(2) . ?
 C22 H22 0.9500 . ?
 C23 C24 1.54(2) . ?
 C23 C25 1.53(2) . ?
 C23 C26 1.52(2) . ?
 C24 H24A 0.9800 . ?
 C24 H24B 0.9800 . ?
 C24 H24C 0.9800 . ?
 C25 H25A 0.9800 . ?
 C25 H25B 0.9800 . ?
 C25 H25C 0.9800 . ?
 C26 H26A 0.9800 . ?
 C26 H26B 0.9800 . ?
 C26 H26C 0.9800 . ?
 C27 H27 0.9500 . ?
 C28 H28 1.0000 . ?
 C28 C29 1.524(19) . ?
 C28 C33 1.51(2) . ?
 C29 H29A 0.9900 . ?
 C29 H29B 0.9900 . ?
 C29 C30 1.50(2) . ?
 C30 H30A 0.9900 . ?
 C30 H30B 0.9900 . ?
 C30 C31 1.50(2) . ?
 C31 H31A 0.9900 . ?
 C31 H31B 0.9900 . ?
 C31 C32 1.56(2) . ?
 C32 H32A 0.9900 . ?
 C32 H32B 0.9900 . ?
 C32 C33 1.53(2) . ?
 C33 H33 1.0000 . ?
 C34 C35 1.53(2) . ?
 C34 C36 1.55(2) . ?
 C34 C37 1.54(2) . ?
 C34 C38 1.566(16) . ?
 C35 H35A 0.9800 . ?
 C35 H35B 0.9800 . ?
 C35 H35C 0.9800 . ?
 C36 H36A 0.9800 . ?
 C36 H36B 0.9800 . ?
 C36 H36C 0.9800 . ?
 C37 H37A 0.9800 . ?
 C37 H37B 0.9800 . ?
 C37 H37C 0.9800 . ?
 C43 H43 0.9500 . ?
 C43 C38 1.3900 . ?
 C43 C42 1.3900 . ?
 C38 C39 1.3900 . ?
 C39 H39 0.9500 . ?
 C39 C40 1.3900 . ?
 C40 C41 1.3900 . ?
 C40 C44 1.464(17) . ?
 C41 C42 1.3900 . ?
 C42 C45 1.478(17) . ?
 C44 H44 0.9500 . ?
 C45 H45 0.9500 . ?
 C46 H46 1.0000 . ?
 C46 C47 1.52(2) . ?
 C46 C51 1.56(2) . ?
 C47 H47A 0.9900 . ?
 C47 H47B 0.9900 . ?
 C47 C48 1.521(19) . ?
 C48 H48A 0.9900 . ?
 C48 H48B 0.9900 . ?
 C48 C49 1.53(2) . ?
 C49 H49A 0.9900 . ?
 C49 H49B 0.9900 . ?
 C49 C50 1.52(2) . ?
 C50 H50A 0.9900 . ?
 C50 H50B 0.9900 . ?
 C50 C51 1.539(19) . ?
 C51 H51 1.0000 . ?
 C52 H52 0.9500 . ?
 C52 C53 1.45(2) . ?
 C53 C54 1.41(2) . ?
 C53 C58 1.411(19) . ?
 C54 C55 1.43(2) . ?
 C55 C56 1.406(19) . ?
 C55 C59 1.47(2) . ?
 C56 H56 0.9500 . ?
 C56 C57 1.42(2) . ?
 C57 C58 1.38(2) . ?
 C57 C60 1.54(2) . ?
 C58 H58 0.9500 . ?
 C59 H59 0.9500 . ?
 C60 C61 1.49(2) . ?
 C60 C62 1.56(2) . ?
 C60 C63 1.53(2) . ?
 C61 H61A 0.9800 . ?
 C61 H61B 0.9800 . ?
 C61 H61C 0.9800 . ?
 C62 H62A 0.9800 . ?
 C62 H62B 0.9800 . ?
 C62 H62C 0.9800 . ?
 C63 H63A 0.9800 . ?
 C63 H63B 0.9800 . ?
 C63 H63C 0.9800 . ?
 C64 C65 1.54(2) . ?
 C64 C66 1.51(2) . ?
 C64 C67 1.57(2) . ?
 C64 C68 1.57(2) . ?
 C65 H65A 0.9800 . ?
 C65 H65B 0.9800 . ?
 C65 H65C 0.9800 . ?
 C66 H66A 0.9800 . ?
 C66 H66B 0.9800 . ?
 C66 H66C 0.9800 . ?
 C67 H67A 0.9800 . ?
 C67 H67B 0.9800 . ?
 C67 H67C 0.9800 . ?
 C68 C69 1.39(2) . ?
 C68 C73 1.36(2) . ?
 C69 H69 0.9500 . ?
 C69 C70 1.413(19) . ?
 C70 C71 1.42(2) . ?
 C70 C111 1.46(2) . ?
 C71 C72 1.43(2) . ?
 C72 C73 1.400(19) . ?
 C72 C74 1.48(2) . ?
 C73 H73 0.9500 . ?
 C74 H74 0.9500 . ?
 C75 H75 1.0000 . ?
 C75 C76 1.53(2) . ?
 C75 C110 1.52(2) . ?
 C76 H76A 0.9900 . ?
 C76 H76B 0.9900 . ?
 C76 C77 1.50(2) . ?
 C77 H77A 0.9900 . ?
 C77 H77B 0.9900 . ?
 C77 C78 1.53(2) . ?
 C78 H78A 0.9900 . ?
 C78 H78B 0.9900 . ?
 C78 C79 1.54(2) . ?
 C79 H79A 0.9900 . ?
 C79 H79B 0.9900 . ?
 C79 C110 1.53(2) . ?
 C80 H80A 0.9900 . ?
 C80 H80B 0.9900 . ?
 C80 C81 1.52(2) . ?
 C80 C85 1.540(19) . ?
 C81 H81A 0.9900 . ?
 C81 H81B 0.9900 . ?
 C81 C82 1.53(2) . ?
 C82 H82A 0.9900 . ?
 C82 H82B 0.9900 . ?
 C82 C83 1.57(2) . ?
 C83 H83A 0.9900 . ?
 C83 H83B 0.9900 . ?
 C83 C84 1.51(2) . ?
 C84 H84 1.0000 . ?
 C84 C85 1.56(2) . ?
 C85 H85 1.0000 . ?
 C86 H86 0.9500 . ?
 C86 C99 1.430(19) . ?
 C87 C88 1.54(2) . ?
 C87 C89 1.50(2) . ?
 C87 C90 1.55(2) . ?
 C87 C97 1.52(2) . ?
 C88 H88A 0.9800 . ?
 C88 H88B 0.9800 . ?
 C88 H88C 0.9800 . ?
 C89 H89A 0.9800 . ?
 C89 H89B 0.9800 . ?
 C89 H89C 0.9800 . ?
 C90 H90A 0.9800 . ?
 C90 H90B 0.9800 . ?
 C90 H90C 0.9800 . ?
 C91 H91 1.0000 . ?
 C91 C92 1.51(2) . ?
 C91 C96 1.49(2) . ?
 C92 H92 1.0000 . ?
 C92 C93 1.55(2) . ?
 C93 H93A 0.9900 . ?
 C93 H93B 0.9900 . ?
 C93 C94 1.51(2) . ?
 C94 H94A 0.9900 . ?
 C94 H94B 0.9900 . ?
 C94 C95 1.57(2) . ?
 C95 H95A 0.9900 . ?
 C95 H95B 0.9900 . ?
 C95 C96 1.54(2) . ?
 C96 H96A 0.9900 . ?
 C96 H96B 0.9900 . ?
 C97 C98 1.357(19) . ?
 C97 C102 1.40(2) . ?
 C98 H98 0.9500 . ?
 C98 C99 1.414(18) . ?
 C99 C100 1.45(2) . ?
 C100 C101 1.45(2) . ?
 C101 C102 1.386(19) . ?
 C101 C103 1.47(2) . ?
 C102 H102 0.9500 . ?
 C103 H103 0.9500 . ?
 C104 H10A 0.9900 . ?
 C104 H10B 0.9900 . ?
 C104 C105 1.52(2) . ?
 C104 C109 1.53(2) . ?
 C105 H10C 0.9900 . ?
 C105 H10D 0.9900 . ?
 C105 C106 1.52(2) . ?
 C106 H10E 0.9900 . ?
 C106 H10F 0.9900 . ?
 C106 C107 1.53(2) . ?
 C107 H10G 0.9900 . ?
 C107 H10H 0.9900 . ?
 C107 C108 1.49(2) . ?
 C108 H108 1.0000 . ?
 C108 C109 1.54(2) . ?
 C109 H109 1.0000 . ?
 C110 H110 1.0000 . ?
 C111 H111 0.9500 . ?
 C2 H2A 0.9800 . ?
 C2 H2B 0.9800 . ?
 C2 H2C 0.9800 . ?
 C4 H4A 0.9800 . ?
 C4 H4B 0.9800 . ?
 C4 H4C 0.9800 . ?
 C6 H6A 0.9800 . ?
 C6 H6B 0.9800 . ?
 C6 H6C 0.9800 . ?
 C1 H1A 0.9800 . ?
 C1 H1B 0.9800 . ?
 C1 H1C 0.9800 . ?
 C3 H3A 0.9800 . ?
 C3 H3B 0.9800 . ?
 C3 H3C 0.9800 . ?
 C5 H5A 0.9800 . ?
 C5 H5B 0.9800 . ?
 C5 H5C 0.9800 . ?
 Zn4 O1 1.945(10) . ?
 Zn4 O2 1.927(10) . ?
 Zn4 N8 2.022(12) . ?
 Zn4 N9 2.039(12) . ?
 Zn5 O3 1.924(10) . ?
 Zn5 O5 1.942(10) . ?
 Zn5 N5 2.008(12) . ?
 Zn5 N6 2.019(12) . ?
 Zn6 O4 1.937(9) . ?
 Zn6 O6 1.931(10) . ?
 Zn6 N1 2.017(13) . ?
 Zn6 N2 2.030(13) . ?
 O1 C122 1.330(15) . ?
 O2 C114 1.301(16) . ?
 O3 C135 1.318(17) . ?
 O4 C162 1.362(11) . ?
 O5 C182 1.300(17) . ?
 O6 C112 1.309(16) . ?
 N1 C191 1.491(18) . ?
 N1 C207 1.266(17) . ?
 N2 C193 1.482(18) . ?
 N2 C219 1.282(17) . ?
 N3 C185 1.290(18) . ?
 N3 C186 1.495(19) . ?
 N4 C148 1.48(2) . ?
 N4 C151 1.270(18) . ?
 N5 C113 1.273(18) . ?
 N5 C212 1.497(18) . ?
 N6 C144 1.310(19) . ?
 N6 C147 1.469(18) . ?
 N7 C132 1.504(17) . ?
 N7 C133 1.279(18) . ?
 N8 C126 1.298(17) . ?
 N8 C127 1.485(18) . ?
 N9 C200 1.471(18) . ?
 N9 C209 1.305(18) . ?
 N10 C203 1.459(18) . ?
 N10 C210 1.275(17) . ?
 N11 C125 1.250(18) . ?
 N11 C192 1.509(19) . ?
 N72 C176 1.284(17) . ?
 N72 C211 1.472(17) . ?
 C112 C158 1.410(19) . ?
 C112 C204 1.40(2) . ?
 C113 H113 0.9500 . ?
 C113 C217 1.42(2) . ?
 C114 C175 1.41(2) . ?
 C114 C208 1.446(19) . ?
 C115 C116 1.54(2) . ?
 C115 C117 1.54(2) . ?
 C115 C118 1.53(2) . ?
 C115 C119 1.54(2) . ?
 C116 H11A 0.9800 . ?
 C116 H11B 0.9800 . ?
 C116 H11C 0.9800 . ?
 C117 H11D 0.9800 . ?
 C117 H11E 0.9800 . ?
 C117 H11F 0.9800 . ?
 C118 H11G 0.9800 . ?
 C118 H11H 0.9800 . ?
 C118 H11I 0.9800 . ?
 C119 C120 1.421(19) . ?
 C119 C124 1.396(19) . ?
 C120 H120 0.9500 . ?
 C120 C121 1.393(19) . ?
 C121 C122 1.38(2) . ?
 C121 C126 1.45(2) . ?
 C122 C123 1.45(2) . ?
 C123 C124 1.386(19) . ?
 C123 C125 1.48(2) . ?
 C124 H124 0.9500 . ?
 C125 H125 0.9500 . ?
 C126 H126 0.9500 . ?
 C127 H127 1.0000 . ?
 C127 C128 1.527(18) . ?
 C127 C132 1.554(19) . ?
 C128 H12A 0.9900 . ?
 C128 H12B 0.9900 . ?
 C128 C129 1.52(2) . ?
 C129 H12C 0.9900 . ?
 C129 H12D 0.9900 . ?
 C129 C130 1.56(2) . ?
 C130 H13A 0.9900 . ?
 C130 H13B 0.9900 . ?
 C130 C131 1.525(19) . ?
 C131 H13C 0.9900 . ?
 C131 H13D 0.9900 . ?
 C131 C132 1.518(19) . ?
 C132 H132 1.0000 . ?
 C133 H133 0.9500 . ?
 C133 C134 1.481(19) . ?
 C134 C135 1.44(2) . ?
 C134 C139 1.392(19) . ?
 C135 C136 1.43(2) . ?
 C136 C137 1.38(2) . ?
 C136 C144 1.45(2) . ?
 C137 H137 0.9500 . ?
 C137 C138 1.39(2) . ?
 C138 C139 1.410(19) . ?
 C138 C140 1.51(2) . ?
 C139 H139 0.9500 . ?
 C140 C141 1.51(3) . ?
 C140 C142 1.56(2) . ?
 C140 C143 1.48(2) . ?
 C140 C43B 1.80(6) . ?
 C141 H14A 0.9800 . ?
 C141 H14B 0.9800 . ?
 C141 H14C 0.9800 . ?
 C142 H14D 0.9800 . ?
 C142 H14E 0.9800 . ?
 C142 H14F 0.9800 . ?
 C144 H144 0.9500 . ?
 C145 H14G 0.9900 . ?
 C145 H14H 0.9900 . ?
 C145 C146 1.50(2) . ?
 C145 C150 1.56(2) . ?
 C146 H14I 0.9900 . ?
 C146 H14J 0.9900 . ?
 C146 C147 1.51(2) . ?
 C147 H147 1.0000 . ?
 C147 C148 1.54(2) . ?
 C148 H148 1.0000 . ?
 C148 C149 1.54(2) . ?
 C149 H14K 0.9900 . ?
 C149 H14L 0.9900 . ?
 C149 C150 1.54(2) . ?
 C150 H15A 0.9900 . ?
 C150 H15B 0.9900 . ?
 C151 H151 0.9500 . ?
 C151 C158 1.48(2) . ?
 C152 H15C 0.9800 . ?
 C152 H15D 0.9800 . ?
 C152 H15E 0.9800 . ?
 C152 C154 1.48(2) . ?
 C153 H15F 0.9800 . ?
 C153 H15G 0.9800 . ?
 C153 H15H 0.9800 . ?
 C153 C154 1.463(18) . ?
 C154 C155 1.62(3) . ?
 C154 C156 1.53(2) . ?
 C155 H15I 0.9800 . ?
 C155 H15J 0.9800 . ?
 C155 H15K 0.9800 . ?
 C156 C157 1.39(2) . ?
 C156 C205 1.37(2) . ?
 C157 H157 0.9500 . ?
 C157 C158 1.40(2) . ?
 C162 C163 1.3900 . ?
 C162 C161 1.3900 . ?
 C163 C164 1.3900 . ?
 C163 C210 1.487(16) . ?
 C164 H164 0.9500 . ?
 C164 C159 1.3900 . ?
 C159 C160 1.3900 . ?
 C159 C206 1.592(16) . ?
 C160 H160 0.9500 . ?
 C160 C161 1.3900 . ?
 C161 C207 1.461(16) . ?
 C165 H16A 0.9800 . ?
 C165 H16B 0.9800 . ?
 C165 H16C 0.9800 . ?
 C165 C206 1.52(2) . ?
 C166 H16D 0.9800 . ?
 C166 H16E 0.9800 . ?
 C166 H16F 0.9800 . ?
 C166 C206 1.55(2) . ?
 C167 H16G 0.9800 . ?
 C167 H16H 0.9800 . ?
 C167 H16I 0.9800 . ?
 C167 C206 1.53(2) . ?
 C168 C169 1.52(2) . ?
 C168 C170 1.56(2) . ?
 C168 C171 1.52(2) . ?
 C168 C172 1.53(2) . ?
 C169 H16J 0.9800 . ?
 C169 H16K 0.9800 . ?
 C169 H16L 0.9800 . ?
 C170 H17A 0.9800 . ?
 C170 H17B 0.9800 . ?
 C170 H17C 0.9800 . ?
 C171 H17D 0.9800 . ?
 C171 H17E 0.9800 . ?
 C171 H17F 0.9800 . ?
 C172 C173 1.378(19) . ?
 C172 C174 1.429(19) . ?
 C173 H173 0.9500 . ?
 C173 C208 1.396(19) . ?
 C174 H174 0.9500 . ?
 C174 C175 1.363(19) . ?
 C175 C176 1.466(19) . ?
 C176 H176 0.9500 . ?
 C177 H17G 0.9800 . ?
 C177 H17H 0.9800 . ?
 C177 H17I 0.9800 . ?
 C177 C179 1.48(2) . ?
 C178 H17J 0.9800 . ?
 C178 H17K 0.9800 . ?
 C178 H17L 0.9800 . ?
 C178 C179 1.55(2) . ?
 C179 C180 1.52(2) . ?
 C179 C181 1.54(2) . ?
 C180 H18A 0.9800 . ?
 C180 H18B 0.9800 . ?
 C180 H18C 0.9800 . ?
 C181 C184 1.37(2) . ?
 C181 C218 1.39(2) . ?
 C182 C183 1.42(2) . ?
 C182 C217 1.43(2) . ?
 C183 C184 1.42(2) . ?
 C183 C185 1.48(2) . ?
 C184 H184 0.9500 . ?
 C185 H185 0.9500 . ?
 C186 H186 1.0000 . ?
 C186 C187 1.54(2) . ?
 C186 C191 1.51(2) . ?
 C187 H18D 0.9900 . ?
 C187 H18E 0.9900 . ?
 C187 C188 1.53(2) . ?
 C188 H18F 0.9900 . ?
 C188 H18G 0.9900 . ?
 C188 C189 1.54(2) . ?
 C189 H18H 0.9900 . ?
 C189 H18I 0.9900 . ?
 C189 C190 1.53(2) . ?
 C190 H19A 0.9900 . ?
 C190 H19B 0.9900 . ?
 C190 C191 1.54(2) . ?
 C191 H191 1.0000 . ?
 C192 H192 1.0000 . ?
 C192 C193 1.51(2) . ?
 C192 C197 1.56(2) . ?
 C193 H193 1.0000 . ?
 C193 C194 1.53(2) . ?
 C194 H19C 0.9900 . ?
 C194 H19D 0.9900 . ?
 C194 C195 1.54(2) . ?
 C195 H19E 0.9900 . ?
 C195 H19F 0.9900 . ?
 C195 C196 1.50(2) . ?
 C196 H19G 0.9900 . ?
 C196 H19H 0.9900 . ?
 C196 C197 1.51(2) . ?
 C197 H19I 0.9900 . ?
 C197 H19J 0.9900 . ?
 C198 H19K 0.9900 . ?
 C198 H19L 0.9900 . ?
 C198 C199 1.51(2) . ?
 C198 C201 1.52(2) . ?
 C199 H19M 0.9900 . ?
 C199 H19N 0.9900 . ?
 C199 C202 1.53(2) . ?
 C200 H200 1.0000 . ?
 C200 C202 1.501(19) . ?
 C200 C203 1.57(2) . ?
 C201 H20A 0.9900 . ?
 C201 H20B 0.9900 . ?
 C201 C203 1.526(19) . ?
 C202 H20C 0.9900 . ?
 C202 H20D 0.9900 . ?
 C203 H203 1.0000 . ?
 C204 C205 1.399(19) . ?
 C204 C219 1.45(2) . ?
 C205 H205 0.9500 . ?
 C207 H207 0.9500 . ?
 C208 C209 1.43(2) . ?
 C209 H209 0.9500 . ?
 C210 H210 0.9500 . ?
 C211 H211 1.0000 . ?
 C211 C212 1.55(2) . ?
 C211 C216 1.55(2) . ?
 C212 H212 1.0000 . ?
 C212 C213 1.554(19) . ?
 C213 H21A 0.9900 . ?
 C213 H21B 0.9900 . ?
 C213 C214 1.52(2) . ?
 C214 H21C 0.9900 . ?
 C214 H21D 0.9900 . ?
 C214 C215 1.54(2) . ?
 C215 H21E 0.9900 . ?
 C215 H21F 0.9900 . ?
 C215 C216 1.527(18) . ?
 C216 H21G 0.9900 . ?
 C216 H21H 0.9900 . ?
 C217 C218 1.43(2) . ?
 C218 H218 0.9500 . ?
 C219 H219 0.9500 . ?
 C143 H14M 0.9800 . ?
 C143 H14N 0.9800 . ?
 C143 H14O 0.9800 . ?
 C43B H43A 0.9800 . ?
 C43B H43B 0.9800 . ?
 C43B H43C 0.9800 . ?

loop_
  _geom_angle_atom_site_label_1
  _geom_angle_atom_site_label_2
  _geom_angle_atom_site_label_3
  _geom_angle
  _geom_angle_site_symmetry_1
  _geom_angle_site_symmetry_3
  _geom_angle_publ_flag
 O7 Zn1 O8 123.5(5) . . ?
 O7 Zn1 N21 94.7(4) . . ?
 O7 Zn1 N22 109.6(5) . . ?
 O8 Zn1 N21 106.3(5) . . ?
 O8 Zn1 N22 96.4(5) . . ?
 N21 Zn1 N22 129.3(5) . . ?
 O9 Zn2 N17 104.6(5) . . ?
 O9 Zn2 N18 95.2(5) . . ?
 O10 Zn2 O9 128.1(4) . . ?
 O10 Zn2 N17 94.6(5) . . ?
 O10 Zn2 N18 106.0(5) . . ?
 N17 Zn2 N18 133.0(5) . . ?
 O11 Zn3 N13 105.8(5) . . ?
 O11 Zn3 N14 94.6(5) . . ?
 O12 Zn3 O11 126.7(5) . . ?
 O12 Zn3 N13 95.7(5) . . ?
 O12 Zn3 N14 106.4(5) . . ?
 N13 Zn3 N14 131.6(5) . . ?
 C100 O7 Zn1 127.8(10) . . ?
 C71 O8 Zn1 124.9(10) . . ?
 C18 O9 Zn2 127.1(10) . . ?
 C13 O10 Zn2 126.4(10) . . ?
 C41 O11 Zn3 127.5(8) . . ?
 C54 O12 Zn3 125.1(11) . . ?
 C27 N12 C46 114.9(13) . . ?
 C51 N13 Zn3 123.7(10) . . ?
 C52 N13 Zn3 120.9(12) . . ?
 C52 N13 C51 114.9(14) . . ?
 C45 N14 Zn3 120.9(12) . . ?
 C45 N14 C108 116.9(14) . . ?
 C108 N14 Zn3 121.9(10) . . ?
 C103 N15 C109 115.7(14) . . ?
 C44 N16 C33 117.4(14) . . ?
 C14 N17 Zn2 121.7(12) . . ?
 C14 N17 C28 114.3(13) . . ?
 C28 N17 Zn2 123.2(10) . . ?
 C16 N18 Zn2 118.4(11) . . ?
 C16 N18 C75 117.4(13) . . ?
 C75 N18 Zn2 123.7(9) . . ?
 C74 N19 C110 116.4(13) . . ?
 C15 N20 C84 112.5(15) . . ?
 C85 N21 Zn1 124.3(9) . . ?
 C86 N21 Zn1 121.3(11) . . ?
 C86 N21 C85 113.9(13) . . ?
 C91 N22 Zn1 123.7(10) . . ?
 C111 N22 Zn1 118.0(12) . . ?
 C111 N22 C91 117.3(14) . . ?
 C59 N23 C92 116.4(14) . . ?
 C8 C7 C6 103.7(17) . . ?
 C8 C7 C3 104.3(19) . . ?
 C2 C7 C8 112.2(19) . . ?
 C2 C7 C6 109(2) . . ?
 C4 C7 C8 110(2) . . ?
 C4 C7 C2 110(2) . . ?
 C4 C7 C6 113(2) . . ?
 C1 C7 C8 113(2) . . ?
 C1 C7 C3 106(3) . . ?
 C5 C7 C8 114(2) . . ?
 C5 C7 C1 111(3) . . ?
 C5 C7 C3 108(3) . . ?
 C9 C8 C7 121.6(14) . . ?
 C9 C8 C10 115.9(15) . . ?
 C10 C8 C7 122.3(16) . . ?
 C8 C9 H9 118.4 . . ?
 C8 C9 C11 123.2(15) . . ?
 C11 C9 H9 118.4 . . ?
 C8 C10 H10 117.6 . . ?
 C8 C10 C12 124.7(17) . . ?
 C12 C10 H10 117.6 . . ?
 C9 C11 C13 120.8(16) . . ?
 C9 C11 C14 115.5(15) . . ?
 C13 C11 C14 123.6(15) . . ?
 C10 C12 C13 119.9(15) . . ?
 C10 C12 C15 121.5(16) . . ?
 C13 C12 C15 118.4(14) . . ?
 O10 C13 C11 124.5(16) . . ?
 O10 C13 C12 120.0(14) . . ?
 C11 C13 C12 115.4(14) . . ?
 N17 C14 C11 127.1(16) . . ?
 N17 C14 H14 116.4 . . ?
 C11 C14 H14 116.4 . . ?
 N20 C15 C12 123.4(16) . . ?
 N20 C15 H15 118.3 . . ?
 C12 C15 H15 118.3 . . ?
 N18 C16 H16 114.5 . . ?
 N18 C16 C17 131.0(14) . . ?
 C17 C16 H16 114.5 . . ?
 C18 C17 C16 123.7(14) . . ?
 C22 C17 C16 115.9(14) . . ?
 C22 C17 C18 120.4(15) . . ?
 O9 C18 C17 124.1(15) . . ?
 O9 C18 C19 119.7(14) . . ?
 C17 C18 C19 116.1(14) . . ?
 C18 C19 C27 119.4(14) . . ?
 C20 C19 C18 120.7(14) . . ?
 C20 C19 C27 119.8(15) . . ?
 C19 C20 H20 118.2 . . ?
 C19 C20 C21 123.7(15) . . ?
 C21 C20 H20 118.2 . . ?
 C20 C21 C23 123.6(15) . . ?
 C22 C21 C20 113.5(14) . . ?
 C22 C21 C23 122.9(14) . . ?
 C17 C22 H22 117.2 . . ?
 C21 C22 C17 125.5(15) . . ?
 C21 C22 H22 117.2 . . ?
 C21 C23 C24 109.7(14) . . ?
 C21 C23 C25 108.3(13) . . ?
 C21 C23 C26 112.2(14) . . ?
 C25 C23 C24 109.5(15) . . ?
 C26 C23 C24 107.7(15) . . ?
 C26 C23 C25 109.5(15) . . ?
 C23 C24 H24A 109.5 . . ?
 C23 C24 H24B 109.5 . . ?
 C23 C24 H24C 109.5 . . ?
 H24A C24 H24B 109.5 . . ?
 H24A C24 H24C 109.5 . . ?
 H24B C24 H24C 109.5 . . ?
 C23 C25 H25A 109.5 . . ?
 C23 C25 H25B 109.5 . . ?
 C23 C25 H25C 109.5 . . ?
 H25A C25 H25B 109.5 . . ?
 H25A C25 H25C 109.5 . . ?
 H25B C25 H25C 109.5 . . ?
 C23 C26 H26A 109.5 . . ?
 C23 C26 H26B 109.5 . . ?
 C23 C26 H26C 109.5 . . ?
 H26A C26 H26B 109.5 . . ?
 H26A C26 H26C 109.5 . . ?
 H26B C26 H26C 109.5 . . ?
 N12 C27 C19 122.7(15) . . ?
 N12 C27 H27 118.7 . . ?
 C19 C27 H27 118.7 . . ?
 N17 C28 H28 107.3 . . ?
 N17 C28 C29 111.6(13) . . ?
 N17 C28 C33 109.8(12) . . ?
 C29 C28 H28 107.3 . . ?
 C33 C28 H28 107.3 . . ?
 C33 C28 C29 113.2(13) . . ?
 C28 C29 H29A 109.5 . . ?
 C28 C29 H29B 109.5 . . ?
 H29A C29 H29B 108.0 . . ?
 C30 C29 C28 110.9(14) . . ?
 C30 C29 H29A 109.5 . . ?
 C30 C29 H29B 109.5 . . ?
 C29 C30 H30A 109.3 . . ?
 C29 C30 H30B 109.3 . . ?
 C29 C30 C31 111.5(15) . . ?
 H30A C30 H30B 108.0 . . ?
 C31 C30 H30A 109.3 . . ?
 C31 C30 H30B 109.3 . . ?
 C30 C31 H31A 109.1 . . ?
 C30 C31 H31B 109.1 . . ?
 C30 C31 C32 112.5(14) . . ?
 H31A C31 H31B 107.8 . . ?
 C32 C31 H31A 109.1 . . ?
 C32 C31 H31B 109.1 . . ?
 C31 C32 H32A 109.5 . . ?
 C31 C32 H32B 109.5 . . ?
 H32A C32 H32B 108.1 . . ?
 C33 C32 C31 110.8(13) . . ?
 C33 C32 H32A 109.5 . . ?
 C33 C32 H32B 109.5 . . ?
 N16 C33 C28 112.0(13) . . ?
 N16 C33 C32 109.0(13) . . ?
 N16 C33 H33 108.8 . . ?
 C28 C33 C32 109.6(13) . . ?
 C28 C33 H33 108.8 . . ?
 C32 C33 H33 108.8 . . ?
 C35 C34 C36 105.7(14) . . ?
 C35 C34 C37 108.6(14) . . ?
 C35 C34 C38 111.1(13) . . ?
 C36 C34 C38 111.8(12) . . ?
 C37 C34 C36 107.9(15) . . ?
 C37 C34 C38 111.5(13) . . ?
 C34 C35 H35A 109.5 . . ?
 C34 C35 H35B 109.5 . . ?
 C34 C35 H35C 109.5 . . ?
 H35A C35 H35B 109.5 . . ?
 H35A C35 H35C 109.5 . . ?
 H35B C35 H35C 109.5 . . ?
 C34 C36 H36A 109.5 . . ?
 C34 C36 H36B 109.5 . . ?
 C34 C36 H36C 109.5 . . ?
 H36A C36 H36B 109.5 . . ?
 H36A C36 H36C 109.5 . . ?
 H36B C36 H36C 109.5 . . ?
 C34 C37 H37A 109.5 . . ?
 C34 C37 H37B 109.5 . . ?
 C34 C37 H37C 109.5 . . ?
 H37A C37 H37B 109.5 . . ?
 H37A C37 H37C 109.5 . . ?
 H37B C37 H37C 109.5 . . ?
 C38 C43 H43 120.0 . . ?
 C38 C43 C42 120.0 . . ?
 C42 C43 H43 120.0 . . ?
 C43 C38 C34 118.0(9) . . ?
 C39 C38 C34 122.0(9) . . ?
 C39 C38 C43 120.0 . . ?
 C38 C39 H39 120.0 . . ?
 C40 C39 C38 120.0 . . ?
 C40 C39 H39 120.0 . . ?
 C39 C40 C41 120.0 . . ?
 C39 C40 C44 119.7(10) . . ?
 C41 C40 C44 120.3(10) . . ?
 O11 C41 C40 117.6(8) . . ?
 O11 C41 C42 122.3(9) . . ?
 C40 C41 C42 120.0 . . ?
 C43 C42 C45 115.0(9) . . ?
 C41 C42 C43 120.0 . . ?
 C41 C42 C45 125.0(9) . . ?
 N16 C44 C40 124.6(15) . . ?
 N16 C44 H44 117.7 . . ?
 C40 C44 H44 117.7 . . ?
 N14 C45 C42 129.6(15) . . ?
 N14 C45 H45 115.2 . . ?
 C42 C45 H45 115.2 . . ?
 N12 C46 H46 109.9 . . ?
 N12 C46 C47 110.0(13) . . ?
 N12 C46 C51 108.0(12) . . ?
 C47 C46 H46 109.9 . . ?
 C47 C46 C51 109.0(14) . . ?
 C51 C46 H46 109.9 . . ?
 C46 C47 H47A 109.1 . . ?
 C46 C47 H47B 109.1 . . ?
 H47A C47 H47B 107.8 . . ?
 C48 C47 C46 112.6(15) . . ?
 C48 C47 H47A 109.1 . . ?
 C48 C47 H47B 109.1 . . ?
 C47 C48 H48A 109.4 . . ?
 C47 C48 H48B 109.4 . . ?
 C47 C48 C49 111.0(14) . . ?
 H48A C48 H48B 108.0 . . ?
 C49 C48 H48A 109.4 . . ?
 C49 C48 H48B 109.4 . . ?
 C48 C49 H49A 109.1 . . ?
 C48 C49 H49B 109.1 . . ?
 H49A C49 H49B 107.8 . . ?
 C50 C49 C48 112.6(15) . . ?
 C50 C49 H49A 109.1 . . ?
 C50 C49 H49B 109.1 . . ?
 C49 C50 H50A 109.6 . . ?
 C49 C50 H50B 109.6 . . ?
 C49 C50 C51 110.4(14) . . ?
 H50A C50 H50B 108.1 . . ?
 C51 C50 H50A 109.6 . . ?
 C51 C50 H50B 109.6 . . ?
 N13 C51 C46 109.1(13) . . ?
 N13 C51 C50 112.3(14) . . ?
 N13 C51 H51 108.4 . . ?
 C46 C51 H51 108.4 . . ?
 C50 C51 C46 110.1(13) . . ?
 C50 C51 H51 108.4 . . ?
 N13 C52 H52 116.2 . . ?
 N13 C52 C53 127.7(17) . . ?
 C53 C52 H52 116.2 . . ?
 C54 C53 C52 124.0(15) . . ?
 C58 C53 C52 114.9(16) . . ?
 C58 C53 C54 121.0(17) . . ?
 O12 C54 C53 125.7(16) . . ?
 O12 C54 C55 117.7(15) . . ?
 C53 C54 C55 116.6(15) . . ?
 C54 C55 C59 119.8(14) . . ?
 C56 C55 C54 119.9(15) . . ?
 C56 C55 C59 120.3(15) . . ?
 C55 C56 H56 118.2 . . ?
 C55 C56 C57 123.5(16) . . ?
 C57 C56 H56 118.2 . . ?
 C56 C57 C60 118.2(15) . . ?
 C58 C57 C56 115.1(15) . . ?
 C58 C57 C60 126.6(16) . . ?
 C53 C58 H58 118.1 . . ?
 C57 C58 C53 123.8(16) . . ?
 C57 C58 H58 118.1 . . ?
 N23 C59 C55 122.2(15) . . ?
 N23 C59 H59 118.9 . . ?
 C55 C59 H59 118.9 . . ?
 C57 C60 C62 109.9(14) . . ?
 C61 C60 C57 110.7(14) . . ?
 C61 C60 C62 107.9(14) . . ?
 C61 C60 C63 111.2(15) . . ?
 C63 C60 C57 109.2(13) . . ?
 C63 C60 C62 108.0(14) . . ?
 C60 C61 H61A 109.5 . . ?
 C60 C61 H61B 109.5 . . ?
 C60 C61 H61C 109.5 . . ?
 H61A C61 H61B 109.5 . . ?
 H61A C61 H61C 109.5 . . ?
 H61B C61 H61C 109.5 . . ?
 C60 C62 H62A 109.5 . . ?
 C60 C62 H62B 109.5 . . ?
 C60 C62 H62C 109.5 . . ?
 H62A C62 H62B 109.5 . . ?
 H62A C62 H62C 109.5 . . ?
 H62B C62 H62C 109.5 . . ?
 C60 C63 H63A 109.5 . . ?
 C60 C63 H63B 109.5 . . ?
 C60 C63 H63C 109.5 . . ?
 H63A C63 H63B 109.5 . . ?
 H63A C63 H63C 109.5 . . ?
 H63B C63 H63C 109.5 . . ?
 C65 C64 C67 108.9(14) . . ?
 C65 C64 C68 111.3(13) . . ?
 C66 C64 C65 108.6(13) . . ?
 C66 C64 C67 109.5(13) . . ?
 C66 C64 C68 111.1(14) . . ?
 C68 C64 C67 107.5(13) . . ?
 C64 C65 H65A 109.5 . . ?
 C64 C65 H65B 109.5 . . ?
 C64 C65 H65C 109.5 . . ?
 H65A C65 H65B 109.5 . . ?
 H65A C65 H65C 109.5 . . ?
 H65B C65 H65C 109.5 . . ?
 C64 C66 H66A 109.5 . . ?
 C64 C66 H66B 109.5 . . ?
 C64 C66 H66C 109.5 . . ?
 H66A C66 H66B 109.5 . . ?
 H66A C66 H66C 109.5 . . ?
 H66B C66 H66C 109.5 . . ?
 C64 C67 H67A 109.5 . . ?
 C64 C67 H67B 109.5 . . ?
 C64 C67 H67C 109.5 . . ?
 H67A C67 H67B 109.5 . . ?
 H67A C67 H67C 109.5 . . ?
 H67B C67 H67C 109.5 . . ?
 C69 C68 C64 122.3(15) . . ?
 C73 C68 C64 120.0(15) . . ?
 C73 C68 C69 117.6(15) . . ?
 C68 C69 H69 119.8 . . ?
 C68 C69 C70 120.5(15) . . ?
 C70 C69 H69 119.8 . . ?
 C69 C70 C71 123.2(15) . . ?
 C69 C70 C111 114.6(15) . . ?
 C71 C70 C111 122.0(14) . . ?
 O8 C71 C70 126.4(15) . . ?
 O8 C71 C72 119.9(15) . . ?
 C70 C71 C72 113.7(14) . . ?
 C71 C72 C74 117.4(14) . . ?
 C73 C72 C71 121.4(15) . . ?
 C73 C72 C74 121.2(15) . . ?
 C68 C73 C72 123.5(15) . . ?
 C68 C73 H73 118.3 . . ?
 C72 C73 H73 118.3 . . ?
 N19 C74 C72 124.6(15) . . ?
 N19 C74 H74 117.7 . . ?
 C72 C74 H74 117.7 . . ?
 N18 C75 H75 107.5 . . ?
 N18 C75 C76 111.5(13) . . ?
 N18 C75 C110 111.3(12) . . ?
 C76 C75 H75 107.5 . . ?
 C110 C75 H75 107.5 . . ?
 C110 C75 C76 111.3(14) . . ?
 C75 C76 H76A 109.5 . . ?
 C75 C76 H76B 109.5 . . ?
 H76A C76 H76B 108.1 . . ?
 C77 C76 C75 110.5(14) . . ?
 C77 C76 H76A 109.5 . . ?
 C77 C76 H76B 109.5 . . ?
 C76 C77 H77A 109.1 . . ?
 C76 C77 H77B 109.1 . . ?
 C76 C77 C78 112.6(14) . . ?
 H77A C77 H77B 107.8 . . ?
 C78 C77 H77A 109.1 . . ?
 C78 C77 H77B 109.1 . . ?
 C77 C78 H78A 109.7 . . ?
 C77 C78 H78B 109.7 . . ?
 C77 C78 C79 109.8(15) . . ?
 H78A C78 H78B 108.2 . . ?
 C79 C78 H78A 109.7 . . ?
 C79 C78 H78B 109.7 . . ?
 C78 C79 H79A 109.2 . . ?
 C78 C79 H79B 109.2 . . ?
 H79A C79 H79B 107.9 . . ?
 C110 C79 C78 111.8(14) . . ?
 C110 C79 H79A 109.2 . . ?
 C110 C79 H79B 109.2 . . ?
 H80A C80 H80B 108.3 . . ?
 C81 C80 H80A 109.8 . . ?
 C81 C80 H80B 109.8 . . ?
 C81 C80 C85 109.3(14) . . ?
 C85 C80 H80A 109.8 . . ?
 C85 C80 H80B 109.8 . . ?
 C80 C81 H81A 109.2 . . ?
 C80 C81 H81B 109.2 . . ?
 C80 C81 C82 112.2(14) . . ?
 H81A C81 H81B 107.9 . . ?
 C82 C81 H81A 109.2 . . ?
 C82 C81 H81B 109.2 . . ?
 C81 C82 H82A 109.6 . . ?
 C81 C82 H82B 109.6 . . ?
 C81 C82 C83 110.5(13) . . ?
 H82A C82 H82B 108.1 . . ?
 C83 C82 H82A 109.6 . . ?
 C83 C82 H82B 109.6 . . ?
 C82 C83 H83A 109.6 . . ?
 C82 C83 H83B 109.6 . . ?
 H83A C83 H83B 108.1 . . ?
 C84 C83 C82 110.3(14) . . ?
 C84 C83 H83A 109.6 . . ?
 C84 C83 H83B 109.6 . . ?
 N20 C84 C83 109.8(13) . . ?
 N20 C84 H84 109.7 . . ?
 N20 C84 C85 108.4(11) . . ?
 C83 C84 H84 109.7 . . ?
 C83 C84 C85 109.6(14) . . ?
 C85 C84 H84 109.7 . . ?
 N21 C85 C80 109.5(13) . . ?
 N21 C85 C84 110.6(13) . . ?
 N21 C85 H85 109.7 . . ?
 C80 C85 C84 107.6(12) . . ?
 C80 C85 H85 109.7 . . ?
 C84 C85 H85 109.7 . . ?
 N21 C86 H86 115.2 . . ?
 N21 C86 C99 129.6(15) . . ?
 C99 C86 H86 115.2 . . ?
 C88 C87 C90 108.0(15) . . ?
 C89 C87 C88 107.8(14) . . ?
 C89 C87 C90 110.3(15) . . ?
 C89 C87 C97 112.4(15) . . ?
 C97 C87 C88 109.8(13) . . ?
 C97 C87 C90 108.4(14) . . ?
 C87 C88 H88A 109.5 . . ?
 C87 C88 H88B 109.5 . . ?
 C87 C88 H88C 109.5 . . ?
 H88A C88 H88B 109.5 . . ?
 H88A C88 H88C 109.5 . . ?
 H88B C88 H88C 109.5 . . ?
 C87 C89 H89A 109.5 . . ?
 C87 C89 H89B 109.5 . . ?
 C87 C89 H89C 109.5 . . ?
 H89A C89 H89B 109.5 . . ?
 H89A C89 H89C 109.5 . . ?
 H89B C89 H89C 109.5 . . ?
 C87 C90 H90A 109.5 . . ?
 C87 C90 H90B 109.5 . . ?
 C87 C90 H90C 109.5 . . ?
 H90A C90 H90B 109.5 . . ?
 H90A C90 H90C 109.5 . . ?
 H90B C90 H90C 109.5 . . ?
 N22 C91 H91 107.4 . . ?
 N22 C91 C92 111.9(14) . . ?
 N22 C91 C96 113.1(14) . . ?
 C92 C91 H91 107.4 . . ?
 C96 C91 H91 107.4 . . ?
 C96 C91 C92 109.5(13) . . ?
 N23 C92 C91 109.2(12) . . ?
 N23 C92 H92 109.5 . . ?
 N23 C92 C93 107.8(13) . . ?
 C91 C92 H92 109.5 . . ?
 C91 C92 C93 111.3(13) . . ?
 C93 C92 H92 109.5 . . ?
 C92 C93 H93A 109.6 . . ?
 C92 C93 H93B 109.6 . . ?
 H93A C93 H93B 108.1 . . ?
 C94 C93 C92 110.3(14) . . ?
 C94 C93 H93A 109.6 . . ?
 C94 C93 H93B 109.6 . . ?
 C93 C94 H94A 109.2 . . ?
 C93 C94 H94B 109.2 . . ?
 C93 C94 C95 112.0(13) . . ?
 H94A C94 H94B 107.9 . . ?
 C95 C94 H94A 109.2 . . ?
 C95 C94 H94B 109.2 . . ?
 C94 C95 H95A 110.0 . . ?
 C94 C95 H95B 110.0 . . ?
 H95A C95 H95B 108.3 . . ?
 C96 C95 C94 108.6(14) . . ?
 C96 C95 H95A 110.0 . . ?
 C96 C95 H95B 110.0 . . ?
 C91 C96 C95 112.5(14) . . ?
 C91 C96 H96A 109.1 . . ?
 C91 C96 H96B 109.1 . . ?
 C95 C96 H96A 109.1 . . ?
 C95 C96 H96B 109.1 . . ?
 H96A C96 H96B 107.8 . . ?
 C98 C97 C87 125.9(15) . . ?
 C98 C97 C102 115.0(15) . . ?
 C102 C97 C87 119.0(14) . . ?
 C97 C98 H98 117.2 . . ?
 C97 C98 C99 125.6(15) . . ?
 C99 C98 H98 117.2 . . ?
 C86 C99 C100 122.1(14) . . ?
 C98 C99 C86 119.0(15) . . ?
 C98 C99 C100 119.0(14) . . ?
 O7 C100 C99 124.4(15) . . ?
 O7 C100 C101 120.0(15) . . ?
 C99 C100 C101 115.6(14) . . ?
 C100 C101 C103 117.9(14) . . ?
 C102 C101 C100 120.1(15) . . ?
 C102 C101 C103 122.0(15) . . ?
 C97 C102 H102 117.6 . . ?
 C101 C102 C97 124.7(15) . . ?
 C101 C102 H102 117.6 . . ?
 N15 C103 C101 124.4(15) . . ?
 N15 C103 H103 117.8 . . ?
 C101 C103 H103 117.8 . . ?
 H10A C104 H10B 108.2 . . ?
 C105 C104 H10A 109.8 . . ?
 C105 C104 H10B 109.8 . . ?
 C105 C104 C109 109.4(14) . . ?
 C109 C104 H10A 109.8 . . ?
 C109 C104 H10B 109.8 . . ?
 C104 C105 H10C 109.2 . . ?
 C104 C105 H10D 109.2 . . ?
 H10C C105 H10D 107.9 . . ?
 C106 C105 C104 112.0(14) . . ?
 C106 C105 H10C 109.2 . . ?
 C106 C105 H10D 109.2 . . ?
 C105 C106 H10E 109.8 . . ?
 C105 C106 H10F 109.8 . . ?
 C105 C106 C107 109.2(14) . . ?
 H10E C106 H10F 108.3 . . ?
 C107 C106 H10E 109.8 . . ?
 C107 C106 H10F 109.8 . . ?
 C106 C107 H10G 109.2 . . ?
 C106 C107 H10H 109.2 . . ?
 H10G C107 H10H 107.9 . . ?
 C108 C107 C106 112.2(15) . . ?
 C108 C107 H10G 109.2 . . ?
 C108 C107 H10H 109.2 . . ?
 N14 C108 C107 112.3(14) . . ?
 N14 C108 H108 108.0 . . ?
 N14 C108 C109 110.2(13) . . ?
 C107 C108 H108 108.0 . . ?
 C107 C108 C109 110.1(13) . . ?
 C109 C108 H108 108.0 . . ?
 N15 C109 C104 109.1(13) . . ?
 N15 C109 C108 110.7(13) . . ?
 N15 C109 H109 109.1 . . ?
 C104 C109 C108 109.8(14) . . ?
 C104 C109 H109 109.1 . . ?
 C108 C109 H109 109.1 . . ?
 N19 C110 C75 109.2(13) . . ?
 N19 C110 C79 108.1(13) . . ?
 N19 C110 H110 110.2 . . ?
 C75 C110 C79 108.8(13) . . ?
 C75 C110 H110 110.2 . . ?
 C79 C110 H110 110.2 . . ?
 N22 C111 C70 131.8(16) . . ?
 N22 C111 H111 114.1 . . ?
 C70 C111 H111 114.1 . . ?
 C7 C2 H2A 109.5 . . ?
 C7 C2 H2B 109.5 . . ?
 C7 C2 H2C 109.5 . . ?
 H2A C2 H2B 109.5 . . ?
 H2A C2 H2C 109.5 . . ?
 H2B C2 H2C 109.5 . . ?
 C7 C4 H4A 109.5 . . ?
 C7 C4 H4B 109.5 . . ?
 C7 C4 H4C 109.5 . . ?
 H4A C4 H4B 109.5 . . ?
 H4A C4 H4C 109.5 . . ?
 H4B C4 H4C 109.5 . . ?
 C7 C6 H6A 109.5 . . ?
 C7 C6 H6B 109.5 . . ?
 C7 C6 H6C 109.5 . . ?
 H6A C6 H6B 109.5 . . ?
 H6A C6 H6C 109.5 . . ?
 H6B C6 H6C 109.5 . . ?
 C7 C1 H1A 109.5 . . ?
 C7 C1 H1B 109.5 . . ?
 C7 C1 H1C 109.5 . . ?
 H1A C1 H1B 109.5 . . ?
 H1A C1 H1C 109.5 . . ?
 H1B C1 H1C 109.5 . . ?
 C7 C3 H3A 109.5 . . ?
 C7 C3 H3B 109.5 . . ?
 C7 C3 H3C 109.5 . . ?
 H3A C3 H3B 109.5 . . ?
 H3A C3 H3C 109.5 . . ?
 H3B C3 H3C 109.5 . . ?
 C7 C5 H5A 109.5 . . ?
 C7 C5 H5B 109.5 . . ?
 C7 C5 H5C 109.5 . . ?
 H5A C5 H5B 109.5 . . ?
 H5A C5 H5C 109.5 . . ?
 H5B C5 H5C 109.5 . . ?
 O1 Zn4 N8 95.2(5) . . ?
 O1 Zn4 N9 107.1(5) . . ?
 O2 Zn4 O1 122.8(4) . . ?
 O2 Zn4 N8 107.5(5) . . ?
 O2 Zn4 N9 94.6(5) . . ?
 N8 Zn4 N9 132.8(5) . . ?
 O3 Zn5 O5 125.8(5) . . ?
 O3 Zn5 N5 107.3(5) . . ?
 O3 Zn5 N6 95.5(5) . . ?
 O5 Zn5 N5 95.7(5) . . ?
 O5 Zn5 N6 105.8(5) . . ?
 N5 Zn5 N6 130.3(5) . . ?
 O4 Zn6 N1 95.8(5) . . ?
 O4 Zn6 N2 107.7(5) . . ?
 O6 Zn6 O4 126.3(4) . . ?
 O6 Zn6 N1 106.4(5) . . ?
 O6 Zn6 N2 94.9(5) . . ?
 N1 Zn6 N2 129.3(5) . . ?
 C122 O1 Zn4 124.6(9) . . ?
 C114 O2 Zn4 129.1(9) . . ?
 C135 O3 Zn5 125.9(10) . . ?
 C162 O4 Zn6 124.9(8) . . ?
 C182 O5 Zn5 126.5(10) . . ?
 C112 O6 Zn6 126.5(10) . . ?
 C191 N1 Zn6 122.3(10) . . ?
 C207 N1 Zn6 120.4(11) . . ?
 C207 N1 C191 116.0(13) . . ?
 C193 N2 Zn6 122.2(10) . . ?
 C219 N2 Zn6 120.7(12) . . ?
 C219 N2 C193 116.9(14) . . ?
 C185 N3 C186 113.0(14) . . ?
 C151 N4 C148 117.4(15) . . ?
 C113 N5 Zn5 120.0(12) . . ?
 C113 N5 C212 116.7(14) . . ?
 C212 N5 Zn5 122.7(10) . . ?
 C144 N6 Zn5 120.1(11) . . ?
 C144 N6 C147 116.5(14) . . ?
 C147 N6 Zn5 123.0(11) . . ?
 C133 N7 C132 113.4(13) . . ?
 C126 N8 Zn4 121.2(11) . . ?
 C126 N8 C127 115.5(13) . . ?
 C127 N8 Zn4 122.1(9) . . ?
 C200 N9 Zn4 121.4(10) . . ?
 C209 N9 Zn4 119.4(11) . . ?
 C209 N9 C200 118.1(13) . . ?
 C210 N10 C203 114.4(14) . . ?
 C125 N11 C192 113.7(14) . . ?
 C176 N72 C211 114.3(13) . . ?
 O6 C112 C158 118.1(15) . . ?
 O6 C112 C204 125.1(14) . . ?
 C204 C112 C158 116.7(15) . . ?
 N5 C113 H113 115.4 . . ?
 N5 C113 C217 129.1(16) . . ?
 C217 C113 H113 115.4 . . ?
 O2 C114 C175 120.9(13) . . ?
 O2 C114 C208 122.5(14) . . ?
 C175 C114 C208 116.5(14) . . ?
 C116 C115 C117 108.0(14) . . ?
 C116 C115 C119 106.9(13) . . ?
 C118 C115 C116 110.6(15) . . ?
 C118 C115 C117 109.9(14) . . ?
 C118 C115 C119 109.8(13) . . ?
 C119 C115 C117 111.5(13) . . ?
 C115 C116 H11A 109.5 . . ?
 C115 C116 H11B 109.5 . . ?
 C115 C116 H11C 109.5 . . ?
 H11A C116 H11B 109.5 . . ?
 H11A C116 H11C 109.5 . . ?
 H11B C116 H11C 109.5 . . ?
 C115 C117 H11D 109.5 . . ?
 C115 C117 H11E 109.5 . . ?
 C115 C117 H11F 109.5 . . ?
 H11D C117 H11E 109.5 . . ?
 H11D C117 H11F 109.5 . . ?
 H11E C117 H11F 109.5 . . ?
 C115 C118 H11G 109.5 . . ?
 C115 C118 H11H 109.5 . . ?
 C115 C118 H11I 109.5 . . ?
 H11G C118 H11H 109.5 . . ?
 H11G C118 H11I 109.5 . . ?
 H11H C118 H11I 109.5 . . ?
 C120 C119 C115 122.8(14) . . ?
 C124 C119 C115 121.6(14) . . ?
 C124 C119 C120 115.5(14) . . ?
 C119 C120 H120 118.7 . . ?
 C121 C120 C119 122.7(15) . . ?
 C121 C120 H120 118.7 . . ?
 C120 C121 C126 114.6(15) . . ?
 C122 C121 C120 120.7(15) . . ?
 C122 C121 C126 124.7(15) . . ?
 O1 C122 C121 126.3(15) . . ?
 O1 C122 C123 115.3(14) . . ?
 C121 C122 C123 118.4(14) . . ?
 C122 C123 C125 120.7(14) . . ?
 C124 C123 C122 119.1(15) . . ?
 C124 C123 C125 120.2(15) . . ?
 C119 C124 H124 118.2 . . ?
 C123 C124 C119 123.6(16) . . ?
 C123 C124 H124 118.2 . . ?
 N11 C125 C123 124.0(16) . . ?
 N11 C125 H125 118.0 . . ?
 C123 C125 H125 118.0 . . ?
 N8 C126 C121 127.5(15) . . ?
 N8 C126 H126 116.2 . . ?
 C121 C126 H126 116.2 . . ?
 N8 C127 H127 108.5 . . ?
 N8 C127 C128 112.0(12) . . ?
 N8 C127 C132 109.0(11) . . ?
 C128 C127 H127 108.5 . . ?
 C128 C127 C132 110.3(12) . . ?
 C132 C127 H127 108.5 . . ?
 C127 C128 H12A 109.6 . . ?
 C127 C128 H12B 109.6 . . ?
 H12A C128 H12B 108.1 . . ?
 C129 C128 C127 110.5(12) . . ?
 C129 C128 H12A 109.6 . . ?
 C129 C128 H12B 109.6 . . ?
 C128 C129 H12C 109.3 . . ?
 C128 C129 H12D 109.3 . . ?
 C128 C129 C130 111.6(13) . . ?
 H12C C129 H12D 108.0 . . ?
 C130 C129 H12C 109.3 . . ?
 C130 C129 H12D 109.3 . . ?
 C129 C130 H13A 109.5 . . ?
 C129 C130 H13B 109.5 . . ?
 H13A C130 H13B 108.1 . . ?
 C131 C130 C129 110.5(13) . . ?
 C131 C130 H13A 109.5 . . ?
 C131 C130 H13B 109.5 . . ?
 C130 C131 H13C 109.3 . . ?
 C130 C131 H13D 109.3 . . ?
 H13C C131 H13D 107.9 . . ?
 C132 C131 C130 111.8(13) . . ?
 C132 C131 H13C 109.3 . . ?
 C132 C131 H13D 109.3 . . ?
 N7 C132 C127 107.5(12) . . ?
 N7 C132 C131 109.2(12) . . ?
 N7 C132 H132 110.2 . . ?
 C127 C132 H132 110.2 . . ?
 C131 C132 C127 109.5(12) . . ?
 C131 C132 H132 110.2 . . ?
 N7 C133 H133 119.0 . . ?
 N7 C133 C134 122.0(15) . . ?
 C134 C133 H133 119.0 . . ?
 C135 C134 C133 117.5(14) . . ?
 C139 C134 C133 121.3(15) . . ?
 C139 C134 C135 121.2(14) . . ?
 O3 C135 C134 118.7(14) . . ?
 O3 C135 C136 125.9(16) . . ?
 C136 C135 C134 115.4(15) . . ?
 C135 C136 C144 122.1(16) . . ?
 C137 C136 C135 120.4(17) . . ?
 C137 C136 C144 117.1(15) . . ?
 C136 C137 H137 117.4 . . ?
 C136 C137 C138 125.2(16) . . ?
 C138 C137 H137 117.4 . . ?
 C137 C138 C139 114.8(15) . . ?
 C137 C138 C140 124.5(15) . . ?
 C139 C138 C140 120.7(16) . . ?
 C134 C139 C138 123.0(16) . . ?
 C134 C139 H139 118.5 . . ?
 C138 C139 H139 118.5 . . ?
 C138 C140 C142 109.8(16) . . ?
 C138 C140 C43B 97(2) . . ?
 C141 C140 C138 107.9(16) . . ?
 C141 C140 C142 102.6(16) . . ?
 C141 C140 C43B 152(3) . . ?
 C142 C140 C43B 80(2) . . ?
 C143 C140 C138 117.4(17) . . ?
 C143 C140 C141 101(2) . . ?
 C143 C140 C142 116.1(18) . . ?
 C140 C141 H14A 109.5 . . ?
 C140 C141 H14B 109.5 . . ?
 C140 C141 H14C 109.5 . . ?
 H14A C141 H14B 109.5 . . ?
 H14A C141 H14C 109.5 . . ?
 H14B C141 H14C 109.5 . . ?
 C140 C142 H14D 109.5 . . ?
 C140 C142 H14E 109.5 . . ?
 C140 C142 H14F 109.5 . . ?
 H14D C142 H14E 109.5 . . ?
 H14D C142 H14F 109.5 . . ?
 H14E C142 H14F 109.5 . . ?
 N6 C144 C136 128.9(15) . . ?
 N6 C144 H144 115.6 . . ?
 C136 C144 H144 115.6 . . ?
 H14G C145 H14H 108.1 . . ?
 C146 C145 H14G 109.6 . . ?
 C146 C145 H14H 109.6 . . ?
 C146 C145 C150 110.3(14) . . ?
 C150 C145 H14G 109.6 . . ?
 C150 C145 H14H 109.6 . . ?
 C145 C146 H14I 109.1 . . ?
 C145 C146 H14J 109.1 . . ?
 C145 C146 C147 112.4(14) . . ?
 H14I C146 H14J 107.9 . . ?
 C147 C146 H14I 109.1 . . ?
 C147 C146 H14J 109.1 . . ?
 N6 C147 C146 111.9(14) . . ?
 N6 C147 H147 107.3 . . ?
 N6 C147 C148 110.0(13) . . ?
 C146 C147 H147 107.3 . . ?
 C146 C147 C148 112.6(14) . . ?
 C148 C147 H147 107.3 . . ?
 N4 C148 C147 107.8(14) . . ?
 N4 C148 H148 109.3 . . ?
 N4 C148 C149 109.6(15) . . ?
 C147 C148 H148 109.3 . . ?
 C149 C148 C147 111.5(14) . . ?
 C149 C148 H148 109.3 . . ?
 C148 C149 H14K 109.3 . . ?
 C148 C149 H14L 109.3 . . ?
 C148 C149 C150 111.5(15) . . ?
 H14K C149 H14L 108.0 . . ?
 C150 C149 H14K 109.3 . . ?
 C150 C149 H14L 109.3 . . ?
 C145 C150 H15A 109.4 . . ?
 C145 C150 H15B 109.4 . . ?
 C149 C150 C145 111.0(15) . . ?
 C149 C150 H15A 109.4 . . ?
 C149 C150 H15B 109.4 . . ?
 H15A C150 H15B 108.0 . . ?
 N4 C151 H151 116.9 . . ?
 N4 C151 C158 126.2(16) . . ?
 C158 C151 H151 116.9 . . ?
 H15C C152 H15D 109.5 . . ?
 H15C C152 H15E 109.5 . . ?
 H15D C152 H15E 109.5 . . ?
 C154 C152 H15C 109.5 . . ?
 C154 C152 H15D 109.5 . . ?
 C154 C152 H15E 109.5 . . ?
 H15F C153 H15G 109.5 . . ?
 H15F C153 H15H 109.5 . . ?
 H15G C153 H15H 109.5 . . ?
 C154 C153 H15F 109.5 . . ?
 C154 C153 H15G 109.5 . . ?
 C154 C153 H15H 109.5 . . ?
 C152 C154 C155 104.5(16) . . ?
 C152 C154 C156 114.8(17) . . ?
 C153 C154 C152 117.5(17) . . ?
 C153 C154 C155 98.8(17) . . ?
 C153 C154 C156 111.6(15) . . ?
 C156 C154 C155 107.6(16) . . ?
 C154 C155 H15I 109.5 . . ?
 C154 C155 H15J 109.5 . . ?
 C154 C155 H15K 109.5 . . ?
 H15I C155 H15J 109.5 . . ?
 H15I C155 H15K 109.5 . . ?
 H15J C155 H15K 109.5 . . ?
 C157 C156 C154 123.6(16) . . ?
 C205 C156 C154 121.5(17) . . ?
 C205 C156 C157 114.8(16) . . ?
 C156 C157 H157 118.1 . . ?
 C156 C157 C158 123.8(16) . . ?
 C158 C157 H157 118.1 . . ?
 C112 C158 C151 121.2(15) . . ?
 C157 C158 C112 120.0(16) . . ?
 C157 C158 C151 118.7(15) . . ?
 O4 C162 C163 116.5(8) . . ?
 O4 C162 C161 123.5(8) . . ?
 C163 C162 C161 120.0 . . ?
 C162 C163 C164 120.0 . . ?
 C162 C163 C210 120.9(9) . . ?
 C164 C163 C210 119.0(9) . . ?
 C163 C164 H164 120.0 . . ?
 C163 C164 C159 120.0 . . ?
 C159 C164 H164 120.0 . . ?
 C164 C159 C160 120.0 . . ?
 C164 C159 C206 118.7(9) . . ?
 C160 C159 C206 121.3(9) . . ?
 C159 C160 H160 120.0 . . ?
 C161 C160 C159 120.0 . . ?
 C161 C160 H160 120.0 . . ?
 C162 C161 C207 125.3(9) . . ?
 C160 C161 C162 120.0 . . ?
 C160 C161 C207 114.5(9) . . ?
 H16A C165 H16B 109.5 . . ?
 H16A C165 H16C 109.5 . . ?
 H16B C165 H16C 109.5 . . ?
 C206 C165 H16A 109.5 . . ?
 C206 C165 H16B 109.5 . . ?
 C206 C165 H16C 109.5 . . ?
 H16D C166 H16E 109.5 . . ?
 H16D C166 H16F 109.5 . . ?
 H16E C166 H16F 109.5 . . ?
 C206 C166 H16D 109.5 . . ?
 C206 C166 H16E 109.5 . . ?
 C206 C166 H16F 109.5 . . ?
 H16G C167 H16H 109.5 . . ?
 H16G C167 H16I 109.5 . . ?
 H16H C167 H16I 109.5 . . ?
 C206 C167 H16G 109.5 . . ?
 C206 C167 H16H 109.5 . . ?
 C206 C167 H16I 109.5 . . ?
 C169 C168 C170 106.7(14) . . ?
 C169 C168 C172 109.8(14) . . ?
 C171 C168 C169 111.0(14) . . ?
 C171 C168 C170 107.4(14) . . ?
 C171 C168 C172 109.9(13) . . ?
 C172 C168 C170 112.0(13) . . ?
 C168 C169 H16J 109.5 . . ?
 C168 C169 H16K 109.5 . . ?
 C168 C169 H16L 109.5 . . ?
 H16J C169 H16K 109.5 . . ?
 H16J C169 H16L 109.5 . . ?
 H16K C169 H16L 109.5 . . ?
 C168 C170 H17A 109.5 . . ?
 C168 C170 H17B 109.5 . . ?
 C168 C170 H17C 109.5 . . ?
 H17A C170 H17B 109.5 . . ?
 H17A C170 H17C 109.5 . . ?
 H17B C170 H17C 109.5 . . ?
 C168 C171 H17D 109.5 . . ?
 C168 C171 H17E 109.5 . . ?
 C168 C171 H17F 109.5 . . ?
 H17D C171 H17E 109.5 . . ?
 H17D C171 H17F 109.5 . . ?
 H17E C171 H17F 109.5 . . ?
 C173 C172 C168 124.0(14) . . ?
 C173 C172 C174 115.6(14) . . ?
 C174 C172 C168 120.4(14) . . ?
 C172 C173 H173 118.1 . . ?
 C172 C173 C208 123.7(14) . . ?
 C208 C173 H173 118.1 . . ?
 C172 C174 H174 118.6 . . ?
 C175 C174 C172 122.7(15) . . ?
 C175 C174 H174 118.6 . . ?
 C114 C175 C176 115.9(14) . . ?
 C174 C175 C114 121.8(14) . . ?
 C174 C175 C176 122.3(15) . . ?
 N72 C176 C175 123.9(15) . . ?
 N72 C176 H176 118.0 . . ?
 C175 C176 H176 118.0 . . ?
 H17G C177 H17H 109.5 . . ?
 H17G C177 H17I 109.5 . . ?
 H17H C177 H17I 109.5 . . ?
 C179 C177 H17G 109.5 . . ?
 C179 C177 H17H 109.5 . . ?
 C179 C177 H17I 109.5 . . ?
 H17J C178 H17K 109.5 . . ?
 H17J C178 H17L 109.5 . . ?
 H17K C178 H17L 109.5 . . ?
 C179 C178 H17J 109.5 . . ?
 C179 C178 H17K 109.5 . . ?
 C179 C178 H17L 109.5 . . ?
 C177 C179 C178 109.9(16) . . ?
 C177 C179 C180 110.9(16) . . ?
 C177 C179 C181 109.1(14) . . ?
 C180 C179 C178 108.2(15) . . ?
 C180 C179 C181 111.6(15) . . ?
 C181 C179 C178 107.0(14) . . ?
 C179 C180 H18A 109.5 . . ?
 C179 C180 H18B 109.5 . . ?
 C179 C180 H18C 109.5 . . ?
 H18A C180 H18B 109.5 . . ?
 H18A C180 H18C 109.5 . . ?
 H18B C180 H18C 109.5 . . ?
 C184 C181 C179 123.3(16) . . ?
 C184 C181 C218 115.5(16) . . ?
 C218 C181 C179 121.2(16) . . ?
 O5 C182 C183 119.7(15) . . ?
 O5 C182 C217 122.2(15) . . ?
 C183 C182 C217 117.9(16) . . ?
 C182 C183 C185 118.3(15) . . ?
 C184 C183 C182 120.9(16) . . ?
 C184 C183 C185 120.7(15) . . ?
 C181 C184 C183 123.0(17) . . ?
 C181 C184 H184 118.5 . . ?
 C183 C184 H184 118.5 . . ?
 N3 C185 C183 123.3(16) . . ?
 N3 C185 H185 118.4 . . ?
 C183 C185 H185 118.4 . . ?
 N3 C186 H186 109.9 . . ?
 N3 C186 C187 108.8(13) . . ?
 N3 C186 C191 109.7(13) . . ?
 C187 C186 H186 109.9 . . ?
 C191 C186 H186 109.9 . . ?
 C191 C186 C187 108.6(14) . . ?
 C186 C187 H18D 109.6 . . ?
 C186 C187 H18E 109.6 . . ?
 H18D C187 H18E 108.1 . . ?
 C188 C187 C186 110.4(14) . . ?
 C188 C187 H18D 109.6 . . ?
 C188 C187 H18E 109.6 . . ?
 C187 C188 H18F 109.7 . . ?
 C187 C188 H18G 109.7 . . ?
 C187 C188 C189 109.7(13) . . ?
 H18F C188 H18G 108.2 . . ?
 C189 C188 H18F 109.7 . . ?
 C189 C188 H18G 109.7 . . ?
 C188 C189 H18H 109.1 . . ?
 C188 C189 H18I 109.1 . . ?
 H18H C189 H18I 107.8 . . ?
 C190 C189 C188 112.6(15) . . ?
 C190 C189 H18H 109.1 . . ?
 C190 C189 H18I 109.1 . . ?
 C189 C190 H19A 110.0 . . ?
 C189 C190 H19B 110.0 . . ?
 C189 C190 C191 108.4(14) . . ?
 H19A C190 H19B 108.4 . . ?
 C191 C190 H19A 110.0 . . ?
 C191 C190 H19B 110.0 . . ?
 N1 C191 C186 109.1(13) . . ?
 N1 C191 C190 110.4(13) . . ?
 N1 C191 H191 108.8 . . ?
 C186 C191 C190 111.0(13) . . ?
 C186 C191 H191 108.8 . . ?
 C190 C191 H191 108.8 . . ?
 N11 C192 H192 110.3 . . ?
 N11 C192 C193 110.1(13) . . ?
 N11 C192 C197 106.7(13) . . ?
 C193 C192 H192 110.3 . . ?
 C193 C192 C197 109.1(13) . . ?
 C197 C192 H192 110.3 . . ?
 N2 C193 C192 109.2(13) . . ?
 N2 C193 H193 109.1 . . ?
 N2 C193 C194 110.5(13) . . ?
 C192 C193 H193 109.1 . . ?
 C192 C193 C194 110.0(14) . . ?
 C194 C193 H193 109.1 . . ?
 C193 C194 H19C 109.6 . . ?
 C193 C194 H19D 109.6 . . ?
 C193 C194 C195 110.2(14) . . ?
 H19C C194 H19D 108.1 . . ?
 C195 C194 H19C 109.6 . . ?
 C195 C194 H19D 109.6 . . ?
 C194 C195 H19E 109.6 . . ?
 C194 C195 H19F 109.6 . . ?
 H19E C195 H19F 108.1 . . ?
 C196 C195 C194 110.3(14) . . ?
 C196 C195 H19E 109.6 . . ?
 C196 C195 H19F 109.6 . . ?
 C195 C196 H19G 108.6 . . ?
 C195 C196 H19H 108.6 . . ?
 C195 C196 C197 114.5(14) . . ?
 H19G C196 H19H 107.6 . . ?
 C197 C196 H19G 108.6 . . ?
 C197 C196 H19H 108.6 . . ?
 C192 C197 H19I 110.0 . . ?
 C192 C197 H19J 110.0 . . ?
 C196 C197 C192 108.7(14) . . ?
 C196 C197 H19I 110.0 . . ?
 C196 C197 H19J 110.0 . . ?
 H19I C197 H19J 108.3 . . ?
 H19K C198 H19L 108.0 . . ?
 C199 C198 H19K 109.4 . . ?
 C199 C198 H19L 109.4 . . ?
 C199 C198 C201 111.2(14) . . ?
 C201 C198 H19K 109.4 . . ?
 C201 C198 H19L 109.4 . . ?
 C198 C199 H19M 109.1 . . ?
 C198 C199 H19N 109.1 . . ?
 C198 C199 C202 112.4(13) . . ?
 H19M C199 H19N 107.9 . . ?
 C202 C199 H19M 109.1 . . ?
 C202 C199 H19N 109.1 . . ?
 N9 C200 H200 108.5 . . ?
 N9 C200 C202 110.9(12) . . ?
 N9 C200 C203 108.5(11) . . ?
 C202 C200 H200 108.5 . . ?
 C202 C200 C203 111.7(13) . . ?
 C203 C200 H200 108.5 . . ?
 C198 C201 H20A 109.3 . . ?
 C198 C201 H20B 109.3 . . ?
 C198 C201 C203 111.6(13) . . ?
 H20A C201 H20B 108.0 . . ?
 C203 C201 H20A 109.3 . . ?
 C203 C201 H20B 109.3 . . ?
 C199 C202 H20C 109.9 . . ?
 C199 C202 H20D 109.9 . . ?
 C200 C202 C199 108.8(13) . . ?
 C200 C202 H20C 109.9 . . ?
 C200 C202 H20D 109.9 . . ?
 H20C C202 H20D 108.3 . . ?
 N10 C203 C200 110.1(12) . . ?
 N10 C203 C201 110.9(12) . . ?
 N10 C203 H203 109.5 . . ?
 C200 C203 H203 109.5 . . ?
 C201 C203 C200 107.4(12) . . ?
 C201 C203 H203 109.5 . . ?
 C112 C204 C219 123.7(15) . . ?
 C205 C204 C112 120.5(15) . . ?
 C205 C204 C219 115.7(15) . . ?
 C156 C205 C204 124.0(17) . . ?
 C156 C205 H205 118.0 . . ?
 C204 C205 H205 118.0 . . ?
 C165 C206 C159 108.9(12) . . ?
 C165 C206 C166 110.5(14) . . ?
 C165 C206 C167 107.9(14) . . ?
 C166 C206 C159 109.0(12) . . ?
 C167 C206 C159 112.6(12) . . ?
 C167 C206 C166 108.1(14) . . ?
 N1 C207 C161 128.7(14) . . ?
 N1 C207 H207 115.7 . . ?
 C161 C207 H207 115.7 . . ?
 C173 C208 C114 119.6(15) . . ?
 C173 C208 C209 116.6(14) . . ?
 C209 C208 C114 123.8(15) . . ?
 N9 C209 C208 130.3(15) . . ?
 N9 C209 H209 114.8 . . ?
 C208 C209 H209 114.8 . . ?
 N10 C210 C163 124.6(14) . . ?
 N10 C210 H210 117.7 . . ?
 C163 C210 H210 117.7 . . ?
 N72 C211 H211 109.7 . . ?
 N72 C211 C212 109.6(13) . . ?
 N72 C211 C216 108.9(12) . . ?
 C212 C211 H211 109.7 . . ?
 C212 C211 C216 109.4(13) . . ?
 C216 C211 H211 109.7 . . ?
 N5 C212 C211 109.7(12) . . ?
 N5 C212 H212 109.4 . . ?
 N5 C212 C213 110.1(12) . . ?
 C211 C212 H212 109.4 . . ?
 C211 C212 C213 108.9(13) . . ?
 C213 C212 H212 109.4 . . ?
 C212 C213 H21A 109.5 . . ?
 C212 C213 H21B 109.5 . . ?
 H21A C213 H21B 108.1 . . ?
 C214 C213 C212 110.6(13) . . ?
 C214 C213 H21A 109.5 . . ?
 C214 C213 H21B 109.5 . . ?
 C213 C214 H21C 108.8 . . ?
 C213 C214 H21D 108.8 . . ?
 C213 C214 C215 113.8(14) . . ?
 H21C C214 H21D 107.7 . . ?
 C215 C214 H21C 108.8 . . ?
 C215 C214 H21D 108.8 . . ?
 C214 C215 H21E 109.6 . . ?
 C214 C215 H21F 109.6 . . ?
 H21E C215 H21F 108.2 . . ?
 C216 C215 C214 110.1(13) . . ?
 C216 C215 H21E 109.6 . . ?
 C216 C215 H21F 109.6 . . ?
 C211 C216 H21G 109.5 . . ?
 C211 C216 H21H 109.5 . . ?
 C215 C216 C211 110.6(12) . . ?
 C215 C216 H21G 109.5 . . ?
 C215 C216 H21H 109.5 . . ?
 H21G C216 H21H 108.1 . . ?
 C113 C217 C182 125.8(16) . . ?
 C113 C217 C218 117.4(16) . . ?
 C218 C217 C182 116.7(16) . . ?
 C181 C218 C217 125.9(16) . . ?
 C181 C218 H218 117.0 . . ?
 C217 C218 H218 117.0 . . ?
 N2 C219 C204 129.0(17) . . ?
 N2 C219 H219 115.5 . . ?
 C204 C219 H219 115.5 . . ?
 C140 C143 H14M 109.5 . . ?
 C140 C143 H14N 109.5 . . ?
 C140 C143 H14O 109.5 . . ?
 H14M C143 H14N 109.5 . . ?
 H14M C143 H14O 109.5 . . ?
 H14N C143 H14O 109.5 . . ?
 C140 C43B H43A 109.5 . . ?
 C140 C43B H43B 109.5 . . ?
 C140 C43B H43C 109.5 . . ?
 H43A C43B H43B 109.5 . . ?
 H43A C43B H43C 109.5 . . ?
 H43B C43B H43C 109.5 . . ?

loop_
  _geom_torsion_atom_site_label_1
  _geom_torsion_atom_site_label_2
  _geom_torsion_atom_site_label_3
  _geom_torsion_atom_site_label_4
  _geom_torsion
  _geom_torsion_site_symmetry_1
  _geom_torsion_site_symmetry_2
  _geom_torsion_site_symmetry_3
  _geom_torsion_site_symmetry_4
  _geom_torsion_publ_flag
 Zn1 O7 C100 C99 -3(2) . . . . ?
 Zn1 O7 C100 C101 174.8(11) . . . . ?
 Zn1 O8 C71 C70 -1(3) . . . . ?
 Zn1 O8 C71 C72 177.3(12) . . . . ?
 Zn1 N21 C85 C80 46.8(16) . . . . ?
 Zn1 N21 C85 C84 -71.6(14) . . . . ?
 Zn1 N21 C86 C99 -3(2) . . . . ?
 Zn1 N22 C91 C92 -67.7(16) . . . . ?
 Zn1 N22 C91 C96 56.4(18) . . . . ?
 Zn1 N22 C111 C70 -8(3) . . . . ?
 Zn2 O9 C18 C17 -1(2) . . . . ?
 Zn2 O9 C18 C19 176.9(11) . . . . ?
 Zn2 O10 C13 C11 5(2) . . . . ?
 Zn2 O10 C13 C12 -172.7(10) . . . . ?
 Zn2 N17 C14 C11 -8(2) . . . . ?
 Zn2 N17 C28 C29 48.9(16) . . . . ?
 Zn2 N17 C28 C33 -77.5(14) . . . . ?
 Zn2 N18 C16 C17 -9(2) . . . . ?
 Zn2 N18 C75 C76 54.0(16) . . . . ?
 Zn2 N18 C75 C110 -71.0(15) . . . . ?
 Zn3 O11 C41 C40 -176.8(7) . . . . ?
 Zn3 O11 C41 C42 -0.1(14) . . . . ?
 Zn3 O12 C54 C53 1(2) . . . . ?
 Zn3 O12 C54 C55 179.7(10) . . . . ?
 Zn3 N13 C51 C46 -72.5(15) . . . . ?
 Zn3 N13 C51 C50 49.7(18) . . . . ?
 Zn3 N13 C52 C53 -2(2) . . . . ?
 Zn3 N14 C45 C42 0(2) . . . . ?
 Zn3 N14 C108 C107 50.8(17) . . . . ?
 Zn3 N14 C108 C109 -72.3(15) . . . . ?
 O7 C100 C101 C102 -179.9(14) . . . . ?
 O7 C100 C101 C103 -1(2) . . . . ?
 O8 C71 C72 C73 179.6(16) . . . . ?
 O8 C71 C72 C74 -2(3) . . . . ?
 O9 C18 C19 C20 179.2(14) . . . . ?
 O9 C18 C19 C27 3(2) . . . . ?
 O11 C41 C42 C43 -176.6(11) . . . . ?
 O11 C41 C42 C45 3.5(13) . . . . ?
 O12 C54 C55 C56 177.8(13) . . . . ?
 O12 C54 C55 C59 -3(2) . . . . ?
 N12 C46 C47 C48 -175.7(14) . . . . ?
 N12 C46 C51 N13 -58.5(17) . . . . ?
 N12 C46 C51 C50 177.9(13) . . . . ?
 N13 C52 C53 C54 -7(3) . . . . ?
 N13 C52 C53 C58 177.6(15) . . . . ?
 N14 C108 C109 N15 -56.6(16) . . . . ?
 N14 C108 C109 C104 -177.1(13) . . . . ?
 N17 C28 C29 C30 178.5(13) . . . . ?
 N17 C28 C33 N16 -57.4(17) . . . . ?
 N17 C28 C33 C32 -178.4(12) . . . . ?
 N18 C16 C17 C18 4(3) . . . . ?
 N18 C16 C17 C22 -173.9(16) . . . . ?
 N18 C75 C76 C77 177.4(12) . . . . ?
 N18 C75 C110 N19 -58.7(16) . . . . ?
 N18 C75 C110 C79 -176.6(12) . . . . ?
 N20 C84 C85 N21 -56.7(17) . . . . ?
 N20 C84 C85 C80 -176.3(13) . . . . ?
 N21 C86 C99 C98 -175.1(15) . . . . ?
 N21 C86 C99 C100 4(3) . . . . ?
 N22 C91 C92 N23 -56.1(17) . . . . ?
 N22 C91 C92 C93 -174.9(13) . . . . ?
 N22 C91 C96 C95 174.2(13) . . . . ?
 N23 C92 C93 C94 -176.3(14) . . . . ?
 C7 C8 C9 C11 176.3(15) . . . . ?
 C7 C8 C10 C12 -174.0(15) . . . . ?
 C8 C9 C11 C13 -2(2) . . . . ?
 C8 C9 C11 C14 174.4(15) . . . . ?
 C8 C10 C12 C13 -2(2) . . . . ?
 C8 C10 C12 C15 -176.7(15) . . . . ?
 C9 C8 C10 C12 2(2) . . . . ?
 C9 C11 C13 O10 -177.0(14) . . . . ?
 C9 C11 C13 C12 1(2) . . . . ?
 C9 C11 C14 N17 178.5(14) . . . . ?
 C10 C8 C9 C11 1(2) . . . . ?
 C10 C12 C13 O10 179.2(14) . . . . ?
 C10 C12 C13 C11 1(2) . . . . ?
 C10 C12 C15 N20 17(3) . . . . ?
 C13 C11 C14 N17 -5(3) . . . . ?
 C13 C12 C15 N20 -157.9(16) . . . . ?
 C14 N17 C28 C29 -141.2(14) . . . . ?
 C14 N17 C28 C33 92.5(15) . . . . ?
 C14 C11 C13 O10 7(2) . . . . ?
 C14 C11 C13 C12 -175.0(14) . . . . ?
 C15 N20 C84 C83 -128.7(15) . . . . ?
 C15 N20 C84 C85 111.6(16) . . . . ?
 C15 C12 C13 O10 -6(2) . . . . ?
 C15 C12 C13 C11 175.5(14) . . . . ?
 C16 N18 C75 C76 -134.9(15) . . . . ?
 C16 N18 C75 C110 100.2(16) . . . . ?
 C16 C17 C18 O9 2(2) . . . . ?
 C16 C17 C18 C19 -175.6(14) . . . . ?
 C16 C17 C22 C21 177.7(15) . . . . ?
 C17 C18 C19 C20 -3(2) . . . . ?
 C17 C18 C19 C27 -179.5(14) . . . . ?
 C18 C17 C22 C21 0(2) . . . . ?
 C18 C19 C20 C21 2(2) . . . . ?
 C18 C19 C27 N12 -172.4(15) . . . . ?
 C19 C20 C21 C22 0(2) . . . . ?
 C19 C20 C21 C23 179.7(15) . . . . ?
 C20 C19 C27 N12 11(2) . . . . ?
 C20 C21 C22 C17 -1(2) . . . . ?
 C20 C21 C23 C24 -115.7(19) . . . . ?
 C20 C21 C23 C25 124.9(18) . . . . ?
 C20 C21 C23 C26 4(2) . . . . ?
 C22 C17 C18 O9 179.6(14) . . . . ?
 C22 C17 C18 C19 2(2) . . . . ?
 C22 C21 C23 C24 64(2) . . . . ?
 C22 C21 C23 C25 -55(2) . . . . ?
 C22 C21 C23 C26 -176.2(16) . . . . ?
 C23 C21 C22 C17 179.2(15) . . . . ?
 C27 N12 C46 C47 -126.5(16) . . . . ?
 C27 N12 C46 C51 114.6(16) . . . . ?
 C27 C19 C20 C21 178.7(15) . . . . ?
 C28 N17 C14 C11 -177.7(14) . . . . ?
 C28 C29 C30 C31 54.8(19) . . . . ?
 C29 C28 C33 N16 177.2(13) . . . . ?
 C29 C28 C33 C32 56.1(18) . . . . ?
 C29 C30 C31 C32 -54(2) . . . . ?
 C30 C31 C32 C33 54(2) . . . . ?
 C31 C32 C33 N16 -176.1(13) . . . . ?
 C31 C32 C33 C28 -53.3(18) . . . . ?
 C33 N16 C44 C40 -178.1(13) . . . . ?
 C33 C28 C29 C30 -57.0(19) . . . . ?
 C34 C38 C39 C40 -178.6(11) . . . . ?
 C35 C34 C38 C43 -45.2(15) . . . . ?
 C35 C34 C38 C39 133.5(11) . . . . ?
 C36 C34 C38 C43 -163.0(11) . . . . ?
 C36 C34 C38 C39 15.6(17) . . . . ?
 C37 C34 C38 C43 76.1(16) . . . . ?
 C37 C34 C38 C39 -105.2(14) . . . . ?
 C43 C38 C39 C40 0.0 . . . . ?
 C43 C42 C45 N14 176.8(14) . . . . ?
 C38 C43 C42 C41 0.0 . . . . ?
 C38 C43 C42 C45 180.0(11) . . . . ?
 C38 C39 C40 C41 0.0 . . . . ?
 C38 C39 C40 C44 -179.3(12) . . . . ?
 C39 C40 C41 O11 176.7(10) . . . . ?
 C39 C40 C41 C42 0.0 . . . . ?
 C39 C40 C44 N16 9(2) . . . . ?
 C40 C41 C42 C43 0.0 . . . . ?
 C40 C41 C42 C45 -179.9(13) . . . . ?
 C41 C40 C44 N16 -170.3(13) . . . . ?
 C41 C42 C45 N14 -3(2) . . . . ?
 C42 C43 C38 C34 178.7(11) . . . . ?
 C42 C43 C38 C39 0.0 . . . . ?
 C44 N16 C33 C28 113.3(17) . . . . ?
 C44 N16 C33 C32 -125.4(16) . . . . ?
 C44 C40 C41 O11 -4.0(12) . . . . ?
 C44 C40 C41 C42 179.3(12) . . . . ?
 C45 N14 C108 C107 -135.9(15) . . . . ?
 C45 N14 C108 C109 100.9(16) . . . . ?
 C46 N12 C27 C19 177.2(14) . . . . ?
 C46 C47 C48 C49 55(2) . . . . ?
 C47 C46 C51 N13 -178.0(12) . . . . ?
 C47 C46 C51 C50 58.4(18) . . . . ?
 C47 C48 C49 C50 -53(2) . . . . ?
 C48 C49 C50 C51 55(2) . . . . ?
 C49 C50 C51 N13 -179.3(14) . . . . ?
 C49 C50 C51 C46 -57.6(19) . . . . ?
 C51 N13 C52 C53 -173.7(15) . . . . ?
 C51 C46 C47 C48 -57.4(18) . . . . ?
 C52 N13 C51 C46 98.9(16) . . . . ?
 C52 N13 C51 C50 -138.9(15) . . . . ?
 C52 C53 C54 O12 7(3) . . . . ?
 C52 C53 C54 C55 -171.2(15) . . . . ?
 C52 C53 C58 C57 173.7(16) . . . . ?
 C53 C54 C55 C56 -3(2) . . . . ?
 C53 C54 C55 C59 176.0(14) . . . . ?
 C54 C53 C58 C57 -2(3) . . . . ?
 C54 C55 C56 C57 1(2) . . . . ?
 C54 C55 C59 N23 -165.6(16) . . . . ?
 C55 C56 C57 C58 2(2) . . . . ?
 C55 C56 C57 C60 -176.3(14) . . . . ?
 C56 C55 C59 N23 14(2) . . . . ?
 C56 C57 C58 C53 -1(2) . . . . ?
 C56 C57 C60 C61 -67(2) . . . . ?
 C56 C57 C60 C62 174.3(14) . . . . ?
 C56 C57 C60 C63 56(2) . . . . ?
 C58 C53 C54 O12 -177.2(14) . . . . ?
 C58 C53 C54 C55 4(2) . . . . ?
 C58 C57 C60 C61 116(2) . . . . ?
 C58 C57 C60 C62 -3(2) . . . . ?
 C58 C57 C60 C63 -121.4(19) . . . . ?
 C59 N23 C92 C91 116.8(16) . . . . ?
 C59 N23 C92 C93 -122.2(16) . . . . ?
 C59 C55 C56 C57 -178.8(15) . . . . ?
 C60 C57 C58 C53 176.8(15) . . . . ?
 C64 C68 C69 C70 -178.8(15) . . . . ?
 C64 C68 C73 C72 -178.8(16) . . . . ?
 C65 C64 C68 C69 -7(2) . . . . ?
 C65 C64 C68 C73 175.1(16) . . . . ?
 C66 C64 C68 C69 114.5(18) . . . . ?
 C66 C64 C68 C73 -64(2) . . . . ?
 C67 C64 C68 C69 -125.8(17) . . . . ?
 C67 C64 C68 C73 56(2) . . . . ?
 C68 C69 C70 C71 -3(3) . . . . ?
 C68 C69 C70 C111 -178.2(16) . . . . ?
 C69 C68 C73 C72 3(3) . . . . ?
 C69 C70 C71 O8 -177.4(16) . . . . ?
 C69 C70 C71 C72 4(3) . . . . ?
 C69 C70 C111 N22 -176.4(17) . . . . ?
 C70 C71 C72 C73 -2(3) . . . . ?
 C70 C71 C72 C74 177.0(16) . . . . ?
 C71 C70 C111 N22 8(3) . . . . ?
 C71 C72 C73 C68 -2(3) . . . . ?
 C71 C72 C74 N19 -173.6(17) . . . . ?
 C73 C68 C69 C70 -1(3) . . . . ?
 C73 C72 C74 N19 5(3) . . . . ?
 C74 N19 C110 C75 118.2(16) . . . . ?
 C74 N19 C110 C79 -123.5(16) . . . . ?
 C74 C72 C73 C68 179.6(17) . . . . ?
 C75 N18 C16 C17 179.5(15) . . . . ?
 C75 C76 C77 C78 55.4(18) . . . . ?
 C76 C75 C110 N19 176.2(12) . . . . ?
 C76 C75 C110 C79 58.3(17) . . . . ?
 C76 C77 C78 C79 -54.2(19) . . . . ?
 C77 C78 C79 C110 55.5(19) . . . . ?
 C78 C79 C110 N19 -176.4(13) . . . . ?
 C78 C79 C110 C75 -57.9(18) . . . . ?
 C80 C81 C82 C83 -53(2) . . . . ?
 C81 C80 C85 N21 177.5(12) . . . . ?
 C81 C80 C85 C84 -62.3(17) . . . . ?
 C81 C82 C83 C84 54(2) . . . . ?
 C82 C83 C84 N20 -178.6(14) . . . . ?
 C82 C83 C84 C85 -59.6(17) . . . . ?
 C83 C84 C85 N21 -176.6(12) . . . . ?
 C83 C84 C85 C80 63.9(17) . . . . ?
 C84 N20 C15 C12 -176.2(14) . . . . ?
 C85 N21 C86 C99 -175.1(15) . . . . ?
 C85 C80 C81 C82 58.7(18) . . . . ?
 C86 N21 C85 C80 -141.1(14) . . . . ?
 C86 N21 C85 C84 100.5(14) . . . . ?
 C86 C99 C100 O7 -1(2) . . . . ?
 C86 C99 C100 C101 -178.6(14) . . . . ?
 C87 C97 C98 C99 -179.0(15) . . . . ?
 C87 C97 C102 C101 177.4(15) . . . . ?
 C88 C87 C97 C98 -4(2) . . . . ?
 C88 C87 C97 C102 177.5(15) . . . . ?
 C89 C87 C97 C98 -124.4(18) . . . . ?
 C89 C87 C97 C102 57(2) . . . . ?
 C90 C87 C97 C98 113.4(19) . . . . ?
 C90 C87 C97 C102 -65(2) . . . . ?
 C91 N22 C111 C70 -177.1(18) . . . . ?
 C91 C92 C93 C94 -56.6(18) . . . . ?
 C92 N23 C59 C55 -179.7(13) . . . . ?
 C92 C91 C96 C95 -60.4(18) . . . . ?
 C92 C93 C94 C95 54.1(19) . . . . ?
 C93 C94 C95 C96 -53.8(19) . . . . ?
 C94 C95 C96 C91 57.0(18) . . . . ?
 C96 C91 C92 N23 177.8(13) . . . . ?
 C96 C91 C92 C93 59.0(17) . . . . ?
 C97 C98 C99 C86 -180.0(15) . . . . ?
 C97 C98 C99 C100 1(2) . . . . ?
 C98 C97 C102 C101 -1(3) . . . . ?
 C98 C99 C100 O7 178.2(14) . . . . ?
 C98 C99 C100 C101 0(2) . . . . ?
 C99 C100 C101 C102 -2(2) . . . . ?
 C99 C100 C101 C103 176.6(14) . . . . ?
 C100 C101 C102 C97 2(3) . . . . ?
 C100 C101 C103 N15 -171.2(15) . . . . ?
 C102 C97 C98 C99 -1(2) . . . . ?
 C102 C101 C103 N15 7(3) . . . . ?
 C103 N15 C109 C104 -117.2(16) . . . . ?
 C103 N15 C109 C108 121.9(16) . . . . ?
 C103 C101 C102 C97 -176.1(16) . . . . ?
 C104 C105 C106 C107 -56.1(17) . . . . ?
 C105 C104 C109 N15 -179.5(13) . . . . ?
 C105 C104 C109 C108 -58.1(17) . . . . ?
 C105 C106 C107 C108 56.1(18) . . . . ?
 C106 C107 C108 N14 178.9(13) . . . . ?
 C106 C107 C108 C109 -57.8(18) . . . . ?
 C107 C108 C109 N15 178.9(13) . . . . ?
 C107 C108 C109 C104 58.5(17) . . . . ?
 C108 N14 C45 C42 -173.7(15) . . . . ?
 C109 N15 C103 C101 171.8(14) . . . . ?
 C109 C104 C105 C106 58.3(18) . . . . ?
 C110 N19 C74 C72 177.3(16) . . . . ?
 C110 C75 C76 C77 -57.6(17) . . . . ?
 C111 N22 C91 C92 100.5(17) . . . . ?
 C111 N22 C91 C96 -135.4(16) . . . . ?
 C111 C70 C71 O8 -3(3) . . . . ?
 C111 C70 C71 C72 178.9(16) . . . . ?
 C2 C7 C8 C9 164(2) . . . . ?
 C2 C7 C8 C10 -21(3) . . . . ?
 C4 C7 C8 C9 42(3) . . . . ?
 C4 C7 C8 C10 -143(2) . . . . ?
 C6 C7 C8 C9 -79(2) . . . . ?
 C6 C7 C8 C10 96(2) . . . . ?
 C1 C7 C8 C9 -156(3) . . . . ?
 C1 C7 C8 C10 20(3) . . . . ?
 C3 C7 C8 C9 89(3) . . . . ?
 C3 C7 C8 C10 -95(3) . . . . ?
 C5 C7 C8 C9 -28(4) . . . . ?
 C5 C7 C8 C10 148(3) . . . . ?
 Zn4 O1 C122 C121 0(2) . . . . ?
 Zn4 O1 C122 C123 179.3(9) . . . . ?
 Zn4 O2 C114 C175 174.1(11) . . . . ?
 Zn4 O2 C114 C208 -3(2) . . . . ?
 Zn4 N8 C126 C121 -8(2) . . . . ?
 Zn4 N8 C127 C128 50.9(15) . . . . ?
 Zn4 N8 C127 C132 -71.3(13) . . . . ?
 Zn4 N9 C200 C202 50.6(15) . . . . ?
 Zn4 N9 C200 C203 -72.4(14) . . . . ?
 Zn4 N9 C209 C208 -5(2) . . . . ?
 Zn5 O3 C135 C134 173.1(10) . . . . ?
 Zn5 O3 C135 C136 -4(2) . . . . ?
 Zn5 O5 C182 C183 -177.2(11) . . . . ?
 Zn5 O5 C182 C217 -2(2) . . . . ?
 Zn5 N5 C113 C217 -5(3) . . . . ?
 Zn5 N5 C212 C211 -72.5(15) . . . . ?
 Zn5 N5 C212 C213 47.3(16) . . . . ?
 Zn5 N6 C144 C136 -14(2) . . . . ?
 Zn5 N6 C147 C146 55.6(17) . . . . ?
 Zn5 N6 C147 C148 -70.3(17) . . . . ?
 Zn6 O4 C162 C163 -179.3(6) . . . . ?
 Zn6 O4 C162 C161 -0.5(13) . . . . ?
 Zn6 O6 C112 C158 176.2(10) . . . . ?
 Zn6 O6 C112 C204 0(2) . . . . ?
 Zn6 N1 C191 C186 -72.3(15) . . . . ?
 Zn6 N1 C191 C190 49.8(16) . . . . ?
 Zn6 N1 C207 C161 -11(2) . . . . ?
 Zn6 N2 C193 C192 -70.7(15) . . . . ?
 Zn6 N2 C193 C194 50.4(16) . . . . ?
 Zn6 N2 C219 C204 -5(2) . . . . ?
 O1 C122 C123 C124 -178.6(13) . . . . ?
 O1 C122 C123 C125 0(2) . . . . ?
 O2 C114 C175 C174 -179.0(15) . . . . ?
 O2 C114 C175 C176 3(2) . . . . ?
 O2 C114 C208 C173 179.5(15) . . . . ?
 O2 C114 C208 C209 0(2) . . . . ?
 O3 C135 C136 C137 179.8(15) . . . . ?
 O3 C135 C136 C144 7(3) . . . . ?
 O4 C162 C163 C164 178.8(9) . . . . ?
 O4 C162 C163 C210 -5.1(11) . . . . ?
 O4 C162 C161 C160 -178.8(10) . . . . ?
 O4 C162 C161 C207 6.8(13) . . . . ?
 O5 C182 C183 C184 176.3(15) . . . . ?
 O5 C182 C183 C185 -8(2) . . . . ?
 O5 C182 C217 C113 8(3) . . . . ?
 O5 C182 C217 C218 -177.1(15) . . . . ?
 O6 C112 C158 C151 3(2) . . . . ?
 O6 C112 C158 C157 180.0(14) . . . . ?
 O6 C112 C204 C205 -178.5(15) . . . . ?
 O6 C112 C204 C219 -1(3) . . . . ?
 N2 C193 C194 C195 179.2(13) . . . . ?
 N3 C186 C187 C188 179.9(14) . . . . ?
 N3 C186 C191 N1 -57.3(17) . . . . ?
 N3 C186 C191 C190 -179.1(13) . . . . ?
 N4 C148 C149 C150 -171.1(15) . . . . ?
 N4 C151 C158 C112 -166.1(16) . . . . ?
 N4 C151 C158 C157 17(3) . . . . ?
 N5 C113 C217 C182 -3(3) . . . . ?
 N5 C113 C217 C218 -178.6(17) . . . . ?
 N5 C212 C213 C214 -177.5(13) . . . . ?
 N6 C147 C148 N4 -62.0(18) . . . . ?
 N6 C147 C148 C149 177.7(15) . . . . ?
 N7 C133 C134 C135 -164.8(15) . . . . ?
 N7 C133 C134 C139 12(2) . . . . ?
 N8 C127 C128 C129 -179.9(12) . . . . ?
 N8 C127 C132 N7 -59.0(15) . . . . ?
 N8 C127 C132 C131 -177.6(12) . . . . ?
 N9 C200 C202 C199 179.8(12) . . . . ?
 N9 C200 C203 N10 -56.7(15) . . . . ?
 N9 C200 C203 C201 -177.6(12) . . . . ?
 N11 C192 C193 N2 -59.8(17) . . . . ?
 N11 C192 C193 C194 178.9(13) . . . . ?
 N11 C192 C197 C196 -177.1(13) . . . . ?
 N72 C211 C212 N5 -59.6(16) . . . . ?
 N72 C211 C212 C213 179.8(12) . . . . ?
 N72 C211 C216 C215 179.4(13) . . . . ?
 C112 C204 C205 C156 -4(3) . . . . ?
 C112 C204 C219 N2 4(3) . . . . ?
 C113 N5 C212 C211 98.7(17) . . . . ?
 C113 N5 C212 C213 -141.5(15) . . . . ?
 C113 C217 C218 C181 179.5(16) . . . . ?
 C114 C175 C176 N72 -174.7(15) . . . . ?
 C114 C208 C209 N9 4(3) . . . . ?
 C115 C119 C120 C121 -177.6(14) . . . . ?
 C115 C119 C124 C123 178.9(14) . . . . ?
 C116 C115 C119 C120 110.5(17) . . . . ?
 C116 C115 C119 C124 -67.0(19) . . . . ?
 C117 C115 C119 C120 -7(2) . . . . ?
 C117 C115 C119 C124 175.2(14) . . . . ?
 C118 C115 C119 C120 -129.4(16) . . . . ?
 C118 C115 C119 C124 53(2) . . . . ?
 C119 C120 C121 C122 -1(2) . . . . ?
 C119 C120 C121 C126 178.9(14) . . . . ?
 C120 C119 C124 C123 1(2) . . . . ?
 C120 C121 C122 O1 179.7(14) . . . . ?
 C120 C121 C122 C123 0(2) . . . . ?
 C120 C121 C126 N8 -174.7(14) . . . . ?
 C121 C122 C123 C124 1(2) . . . . ?
 C121 C122 C123 C125 179.2(14) . . . . ?
 C122 C121 C126 N8 5(3) . . . . ?
 C122 C123 C124 C119 -2(2) . . . . ?
 C122 C123 C125 N11 -172.4(15) . . . . ?
 C124 C119 C120 C121 0(2) . . . . ?
 C124 C123 C125 N11 6(2) . . . . ?
 C125 N11 C192 C193 124.6(16) . . . . ?
 C125 N11 C192 C197 -117.0(15) . . . . ?
 C125 C123 C124 C119 179.9(14) . . . . ?
 C126 N8 C127 C128 -141.3(13) . . . . ?
 C126 N8 C127 C132 96.4(15) . . . . ?
 C126 C121 C122 O1 0(3) . . . . ?
 C126 C121 C122 C123 -179.2(14) . . . . ?
 C127 N8 C126 C121 -176.3(14) . . . . ?
 C127 C128 C129 C130 55.9(17) . . . . ?
 C128 C127 C132 N7 177.6(12) . . . . ?
 C128 C127 C132 C131 59.1(17) . . . . ?
 C128 C129 C130 C131 -54.0(18) . . . . ?
 C129 C130 C131 C132 55.4(19) . . . . ?
 C130 C131 C132 N7 -175.5(14) . . . . ?
 C130 C131 C132 C127 -58.0(18) . . . . ?
 C132 N7 C133 C134 -177.3(13) . . . . ?
 C132 C127 C128 C129 -58.4(17) . . . . ?
 C133 N7 C132 C127 113.0(15) . . . . ?
 C133 N7 C132 C131 -128.2(15) . . . . ?
 C133 C134 C135 O3 -1(2) . . . . ?
 C133 C134 C135 C136 176.5(14) . . . . ?
 C133 C134 C139 C138 -179.1(14) . . . . ?
 C134 C135 C136 C137 2(2) . . . . ?
 C134 C135 C136 C144 -170.3(15) . . . . ?
 C135 C134 C139 C138 -2(2) . . . . ?
 C135 C136 C137 C138 -2(3) . . . . ?
 C135 C136 C144 N6 4(3) . . . . ?
 C136 C137 C138 C139 0(3) . . . . ?
 C136 C137 C138 C140 177.7(18) . . . . ?
 C137 C136 C144 N6 -169.4(17) . . . . ?
 C137 C138 C139 C134 3(2) . . . . ?
 C137 C138 C140 C141 -71(2) . . . . ?
 C137 C138 C140 C142 40(2) . . . . ?
 C137 C138 C140 C143 175(2) . . . . ?
 C137 C138 C140 C43B 122(3) . . . . ?
 C139 C134 C135 O3 -177.8(13) . . . . ?
 C139 C134 C135 C136 0(2) . . . . ?
 C139 C138 C140 C141 106.7(19) . . . . ?
 C139 C138 C140 C142 -142.2(16) . . . . ?
 C139 C138 C140 C143 -7(3) . . . . ?
 C139 C138 C140 C43B -60(3) . . . . ?
 C140 C138 C139 C134 -175.5(15) . . . . ?
 C144 N6 C147 C146 -130.7(16) . . . . ?
 C144 N6 C147 C148 103.3(17) . . . . ?
 C144 C136 C137 C138 170.9(17) . . . . ?
 C145 C146 C147 N6 -179.8(14) . . . . ?
 C145 C146 C147 C148 -55(2) . . . . ?
 C146 C145 C150 C149 -56(2) . . . . ?
 C146 C147 C148 N4 172.4(14) . . . . ?
 C146 C147 C148 C149 52(2) . . . . ?
 C147 N6 C144 C136 172.1(16) . . . . ?
 C147 C148 C149 C150 -52(2) . . . . ?
 C148 N4 C151 C158 -175.2(15) . . . . ?
 C148 C149 C150 C145 54(2) . . . . ?
 C150 C145 C146 C147 57(2) . . . . ?
 C151 N4 C148 C147 101.1(17) . . . . ?
 C151 N4 C148 C149 -137.4(16) . . . . ?
 C152 C154 C156 C157 -11(3) . . . . ?
 C152 C154 C156 C205 172.0(18) . . . . ?
 C153 C154 C156 C157 126(2) . . . . ?
 C153 C154 C156 C205 -51(3) . . . . ?
 C154 C156 C157 C158 -175.8(16) . . . . ?
 C154 C156 C205 C204 177.8(17) . . . . ?
 C155 C154 C156 C157 -127.1(19) . . . . ?
 C155 C154 C156 C205 56(2) . . . . ?
 C156 C157 C158 C112 0(3) . . . . ?
 C156 C157 C158 C151 176.9(17) . . . . ?
 C157 C156 C205 C204 1(3) . . . . ?
 C158 C112 C204 C205 5(2) . . . . ?
 C158 C112 C204 C219 -177.9(14) . . . . ?
 C162 C163 C164 C159 0.0 . . . . ?
 C162 C163 C210 N10 -160.4(13) . . . . ?
 C162 C161 C207 N1 0(2) . . . . ?
 C163 C162 C161 C160 0.0 . . . . ?
 C163 C162 C161 C207 -174.5(12) . . . . ?
 C163 C164 C159 C160 0.0 . . . . ?
 C163 C164 C159 C206 179.3(10) . . . . ?
 C164 C163 C210 N10 15.7(19) . . . . ?
 C164 C159 C160 C161 0.0 . . . . ?
 C164 C159 C206 C165 -72.8(14) . . . . ?
 C164 C159 C206 C166 47.7(14) . . . . ?
 C164 C159 C206 C167 167.6(11) . . . . ?
 C159 C160 C161 C162 0.0 . . . . ?
 C159 C160 C161 C207 175.0(11) . . . . ?
 C160 C159 C206 C165 106.4(12) . . . . ?
 C160 C159 C206 C166 -133.0(11) . . . . ?
 C160 C159 C206 C167 -13.1(17) . . . . ?
 C160 C161 C207 N1 -175.1(14) . . . . ?
 C161 C162 C163 C164 0.0 . . . . ?
 C161 C162 C163 C210 176.1(11) . . . . ?
 C168 C172 C173 C208 -179.3(15) . . . . ?
 C168 C172 C174 C175 179.9(15) . . . . ?
 C169 C168 C172 C173 120.7(17) . . . . ?
 C169 C168 C172 C174 -58.0(19) . . . . ?
 C170 C168 C172 C173 2(2) . . . . ?
 C170 C168 C172 C174 -176.4(13) . . . . ?
 C171 C168 C172 C173 -116.9(17) . . . . ?
 C171 C168 C172 C174 64.4(19) . . . . ?
 C172 C173 C208 C114 -1(2) . . . . ?
 C172 C173 C208 C209 178.0(16) . . . . ?
 C172 C174 C175 C114 0(2) . . . . ?
 C172 C174 C175 C176 178.3(14) . . . . ?
 C173 C172 C174 C175 1(2) . . . . ?
 C173 C208 C209 N9 -175.1(17) . . . . ?
 C174 C172 C173 C208 0(2) . . . . ?
 C174 C175 C176 N72 7(2) . . . . ?
 C175 C114 C208 C173 2(2) . . . . ?
 C175 C114 C208 C209 -176.9(16) . . . . ?
 C176 N72 C211 C212 121.5(15) . . . . ?
 C176 N72 C211 C216 -118.9(15) . . . . ?
 C177 C179 C181 C184 -123.7(18) . . . . ?
 C177 C179 C181 C218 55(2) . . . . ?
 C178 C179 C181 C184 117.4(18) . . . . ?
 C178 C179 C181 C218 -64(2) . . . . ?
 C179 C181 C184 C183 -178.2(15) . . . . ?
 C179 C181 C218 C217 176.9(16) . . . . ?
 C180 C179 C181 C184 -1(2) . . . . ?
 C180 C179 C181 C218 178.1(16) . . . . ?
 C182 C183 C184 C181 -2(3) . . . . ?
 C182 C183 C185 N3 -165.1(16) . . . . ?
 C182 C217 C218 C181 4(3) . . . . ?
 C183 C182 C217 C113 -177.5(16) . . . . ?
 C183 C182 C217 C218 -2(2) . . . . ?
 C184 C181 C218 C217 -4(3) . . . . ?
 C184 C183 C185 N3 11(3) . . . . ?
 C185 N3 C186 C187 -130.7(15) . . . . ?
 C185 N3 C186 C191 110.6(16) . . . . ?
 C185 C183 C184 C181 -177.1(16) . . . . ?
 C186 N3 C185 C183 -176.0(14) . . . . ?
 C186 C187 C188 C189 57(2) . . . . ?
 C187 C186 C191 N1 -176.1(13) . . . . ?
 C187 C186 C191 C190 62.1(17) . . . . ?
 C187 C188 C189 C190 -55(2) . . . . ?
 C188 C189 C190 C191 55.5(19) . . . . ?
 C189 C190 C191 N1 179.9(13) . . . . ?
 C189 C190 C191 C186 -59.1(18) . . . . ?
 C191 N1 C207 C161 -178.2(13) . . . . ?
 C191 C186 C187 C188 -60.7(18) . . . . ?
 C192 N11 C125 C123 177.4(13) . . . . ?
 C192 C193 C194 C195 -60.2(18) . . . . ?
 C193 N2 C219 C204 -179.0(15) . . . . ?
 C193 C192 C197 C196 -58.1(17) . . . . ?
 C193 C194 C195 C196 54.5(19) . . . . ?
 C194 C195 C196 C197 -54(2) . . . . ?
 C195 C196 C197 C192 55(2) . . . . ?
 C197 C192 C193 N2 -176.6(12) . . . . ?
 C197 C192 C193 C194 62.0(17) . . . . ?
 C198 C199 C202 C200 56.5(18) . . . . ?
 C198 C201 C203 N10 -177.4(13) . . . . ?
 C198 C201 C203 C200 -57.1(17) . . . . ?
 C199 C198 C201 C203 56.4(17) . . . . ?
 C200 N9 C209 C208 -173.2(16) . . . . ?
 C201 C198 C199 C202 -55.2(17) . . . . ?
 C202 C200 C203 N10 -179.3(12) . . . . ?
 C202 C200 C203 C201 59.8(15) . . . . ?
 C203 N10 C210 C163 176.5(12) . . . . ?
 C203 C200 C202 C199 -59.0(16) . . . . ?
 C204 C112 C158 C151 -179.9(15) . . . . ?
 C204 C112 C158 C157 -3(2) . . . . ?
 C205 C156 C157 C158 1(3) . . . . ?
 C205 C204 C219 N2 -178.4(16) . . . . ?
 C206 C159 C160 C161 -179.3(10) . . . . ?
 C207 N1 C191 C186 95.1(16) . . . . ?
 C207 N1 C191 C190 -142.7(14) . . . . ?
 C208 C114 C175 C174 -2(2) . . . . ?
 C208 C114 C175 C176 179.9(13) . . . . ?
 C209 N9 C200 C202 -141.2(15) . . . . ?
 C209 N9 C200 C203 95.8(16) . . . . ?
 C210 N10 C203 C200 117.7(15) . . . . ?
 C210 N10 C203 C201 -123.6(15) . . . . ?
 C210 C163 C164 C159 -176.1(10) . . . . ?
 C211 N72 C176 C175 175.6(13) . . . . ?
 C211 C212 C213 C214 -57.2(17) . . . . ?
 C212 N5 C113 C217 -176.5(16) . . . . ?
 C212 C211 C216 C215 -60.9(17) . . . . ?
 C212 C213 C214 C215 54.5(18) . . . . ?
 C213 C214 C215 C216 -53.6(19) . . . . ?
 C214 C215 C216 C211 55.9(18) . . . . ?
 C216 C211 C212 N5 -178.9(12) . . . . ?
 C216 C211 C212 C213 60.5(16) . . . . ?
 C217 C182 C183 C184 1(3) . . . . ?
 C217 C182 C183 C185 176.9(15) . . . . ?
 C218 C181 C184 C183 3(3) . . . . ?
 C219 N2 C193 C192 103.5(16) . . . . ?
 C219 N2 C193 C194 -135.5(15) . . . . ?
 C219 C204 C205 C156 178.8(16) . . . . ?

_shelx_res_file
;
TITL dh_mc-4-zn-meoh_100k_a.res in P1
    dh_mc-4-zn-meoh_100k.res
    created by SHELXL-2018/3 at 13:32:02 on 23-Aug-2021
REM Old TITL DH_MC-4-Zn-MeOH_100K in P1
REM SHELXT solution in P1
REM R1 0.207, Rweak 0.112, Alpha 0.000, Orientation as input
REM Flack x = 0.020 ( 0.011 ) from Parsons' quotients
REM Formula found by SHELXT: C178 N36 O17 Zn6
CELL 0.71073 14.667 18.0763 24.2155 78.958 73.662 68.325
ZERR 1 0.001 0.0012 0.0014 0.005 0.005 0.006
LATT -1
SFAC C H N O Zn
UNIT 216 282.5 24 15.25 6
DFIX 1.53 C140 C143
RIGU
RIGU 0.002 0.002 C7 C2 > C5
DFIX 1.53 C153 C154
ISOR 0.001 0.2 C143
SIMU 0.001 0.08 1.7 C134
SIMU 0.04 0.08 1.7 C140
ISOR 0.001 0.002 C162
ISOR 0.01 0.2 C38
ISOR 0.01 0.2 C216
ISOR 0.001 0.2 C4
ISOR 0.01 0.2 C163
ISOR 0.001 0.2 C112
ISOR 0.01 0.2 H4c C4
ISOR 0.01 0.2 Zn4
ISOR 0.01 0.02 C43B
ISOR 0.01 0.02 C2
ISOR 0.01 0.02 C6
ISOR 0.01 0.02 O2W

L.S. 20
PLAN  109
SIZE 0.079 0.121 0.123
TEMP -173(2)
CONF
BOND $H
LIST 6
MORE -1
fmap 2
acta
SHEL 999 0.9
OMIT -1 0 1
OMIT 1 0 -1
OMIT 10 7 13
OMIT 1 -2 1
OMIT -1 -2 -1
OMIT 12 6 16
OMIT 0 -2 0
OMIT 1 2 1
REM <olex2.extras>
REM <HklSrc "%.\\DH_MC-4-Zn-MeOH_100K.hkl">
REM </olex2.extras>

WGHT    0.022700
FVAR       0.29035   0.55671   0.69189
ZN1   5    0.476037    0.829064    0.735779    11.00000    0.03255    0.03068 =
         0.04400    0.00689   -0.00569   -0.00463
ZN2   5    0.128822    0.662299    0.879410    11.00000    0.03605    0.03004 =
         0.04097    0.00260   -0.00584   -0.00637
ZN3   5    0.185757    0.745852    0.596898    11.00000    0.04039    0.03333 =
         0.04286    0.00076   -0.00813   -0.00133
O7    4    0.384508    0.882663    0.686077    11.00000    0.03877    0.03195 =
         0.04034    0.00236   -0.01197   -0.00010
O8    4    0.464755    0.737109    0.791790    11.00000    0.03292    0.02672 =
         0.06845    0.01784   -0.00368   -0.00244
O9    4    0.147919    0.610185    0.812273    11.00000    0.03814    0.02622 =
         0.04164    0.00275   -0.00627    0.00446
O10   4    0.169188    0.751444    0.882796    11.00000    0.03190    0.02807 =
         0.05196   -0.00420   -0.00597   -0.00884
O11   4    0.073025    0.763941    0.664243    11.00000    0.04252    0.02339 =
         0.04285    0.00108   -0.00630    0.00491
O12   4    0.325287    0.728512    0.595155    11.00000    0.03441    0.03859 =
         0.05481    0.01080   -0.00441   -0.00844
N12   3    0.135384    0.533633    0.667701    11.00000    0.04431    0.03774 =
         0.03889    0.01071   -0.01399   -0.01812
N13   3    0.210887    0.636275    0.576310    11.00000    0.04349    0.03738 =
         0.03783   -0.01404   -0.01368   -0.00017
N14   3    0.132067    0.856564    0.555771    11.00000    0.03719    0.03291 =
         0.04313    0.00417   -0.01862   -0.00832
N15   3    0.244464    0.959260    0.553250    11.00000    0.05346    0.02445 =
         0.03245    0.00543   -0.00109   -0.01058
N16   3   -0.132768    0.752049    0.813252    11.00000    0.03507    0.03892 =
         0.04700    0.00498   -0.01637   -0.01252
N17   3   -0.019507    0.723830    0.899534    11.00000    0.03479    0.02946 =
         0.02800    0.00164   -0.00307   -0.00454
N18   3    0.220084    0.564663    0.919731    11.00000    0.02818    0.02579 =
         0.03282    0.00638   -0.00434   -0.01037
N19   3    0.405041    0.580499    0.926934    11.00000    0.04034    0.03741 =
         0.04673    0.00757   -0.01738   -0.01310
N20   3    0.302295    0.906718    0.893651    11.00000    0.03811    0.04626 =
         0.04062    0.01457   -0.01812   -0.01331
N21   3    0.433128    0.921803    0.781828    11.00000    0.02998    0.01894 =
         0.03043    0.01503   -0.00948   -0.00479
N22   3    0.614911    0.771447    0.687484    11.00000    0.02471    0.03571 =
         0.04853   -0.00233   -0.00825   -0.00300
N23   3    0.601452    0.737331    0.580119    11.00000    0.04700    0.02955 =
         0.04441   -0.00206   -0.00028   -0.01454
C7    1   -0.071037    1.085323    0.878578    11.00000    0.04599    0.03850 =
         0.07254   -0.01048   -0.03467    0.00463
C8    1   -0.008685    0.995286    0.883635    11.00000    0.03194    0.04083 =
         0.04602   -0.00812   -0.01672   -0.00402
C9    1   -0.051112    0.937063    0.887156    11.00000    0.02926    0.04127 =
         0.05044   -0.00487   -0.02559   -0.00163
AFIX  43
H9    2   -0.121185    0.953508    0.888754    11.00000   -1.20000
AFIX   0
C10   1    0.094496    0.967763    0.880751    11.00000    0.04030    0.03514 =
         0.04378   -0.01190   -0.02404   -0.00085
AFIX  43
H10   2    0.125196    1.006299    0.879288    11.00000   -1.20000
AFIX   0
C11   1    0.005307    0.853762    0.888492    11.00000    0.03993    0.04278 =
         0.01843   -0.00493   -0.01446   -0.00727
C12   1    0.156060    0.887588    0.879855    11.00000    0.03490    0.02582 =
         0.03464    0.00006   -0.01339   -0.00103
C13   1    0.112139    0.825626    0.884316    11.00000    0.03325    0.03331 =
         0.02968   -0.00338   -0.01621   -0.00337
C14   1   -0.053358    0.801012    0.897803    11.00000    0.03942    0.03616 =
         0.03182   -0.00736   -0.00522   -0.00075
AFIX  43
H14   2   -0.124296    0.825979    0.903204    11.00000   -1.20000
AFIX   0
C15   1    0.263526    0.862749    0.879866    11.00000    0.03624    0.04056 =
         0.04957    0.00780   -0.01362   -0.00850
AFIX  43
H15   2    0.306113    0.811087    0.868982    11.00000   -1.20000
AFIX   0
C16   1    0.271415    0.503111    0.891933    11.00000    0.02595    0.02039 =
         0.04085    0.00812   -0.01148    0.00165
AFIX  43
H16   2    0.319576    0.462940    0.910475    11.00000   -1.20000
AFIX   0
C17   1    0.268560    0.484271    0.836963    11.00000    0.02435    0.03035 =
         0.03418    0.00604   -0.00198   -0.01630
C18   1    0.207090    0.537322    0.800978    11.00000    0.02676    0.02263 =
         0.03971   -0.00296   -0.00376   -0.00679
C19   1    0.208305    0.506861    0.750618    11.00000    0.02798    0.03824 =
         0.03212    0.00281   -0.00120   -0.01090
C20   1    0.271477    0.429977    0.737410    11.00000    0.03756    0.03416 =
         0.05085   -0.00498   -0.01841   -0.00957
AFIX  43
H20   2    0.271960    0.412552    0.702691    11.00000   -1.20000
AFIX   0
C21   1    0.334560    0.376742    0.772619    11.00000    0.01936    0.03132 =
         0.05710   -0.00288   -0.00993   -0.00147
C22   1    0.328448    0.408023    0.821897    11.00000    0.02672    0.02881 =
         0.04303    0.00345   -0.00473   -0.00863
AFIX  43
H22   2    0.368707    0.374409    0.847611    11.00000   -1.20000
AFIX   0
C23   1    0.402367    0.293475    0.758383    11.00000    0.03524    0.03101 =
         0.05623   -0.00802   -0.01328   -0.00524
C24   1    0.368179    0.231564    0.804442    11.00000    0.12313    0.02119 =
         0.08971   -0.01876    0.03334   -0.01278
AFIX 137
H24A  2    0.379588    0.235610    0.841567    11.00000   -1.50000
H24B  2    0.406941    0.177678    0.792603    11.00000   -1.50000
H24C  2    0.296245    0.241989    0.808478    11.00000   -1.50000
AFIX   0
C25   1    0.509979    0.285088    0.758307    11.00000    0.03597    0.05894 =
         0.14538   -0.05082   -0.03166    0.01200
AFIX 137
H25A  2    0.531364    0.325039    0.729386    11.00000   -1.50000
H25B  2    0.555335    0.231360    0.748855    11.00000   -1.50000
H25C  2    0.512239    0.293485    0.796631    11.00000   -1.50000
AFIX   0
C26   1    0.399923    0.276037    0.699752    11.00000    0.08529    0.04707 =
         0.07225   -0.01928   -0.03071   -0.00796
AFIX 137
H26A  2    0.330145    0.285488    0.698753    11.00000   -1.50000
H26B  2    0.440481    0.220134    0.693668    11.00000   -1.50000
H26C  2    0.427573    0.311282    0.669151    11.00000   -1.50000
AFIX   0
C27   1    0.146225    0.559272    0.710244    11.00000    0.03098    0.03877 =
         0.03950   -0.00686   -0.00674   -0.00145
AFIX  43
H27   2    0.113101    0.614216    0.716225    11.00000   -1.20000
AFIX   0
C28   1   -0.098738    0.686944    0.907602    11.00000    0.02952    0.03182 =
         0.03566    0.00354    0.00206   -0.00494
AFIX  13
H28   2   -0.164249    0.725456    0.926639    11.00000   -1.20000
AFIX   0
C29   1   -0.078936    0.609511    0.947686    11.00000    0.04269    0.04483 =
         0.03287    0.00030   -0.00186   -0.01934
AFIX  23
H29A  2   -0.013150    0.570588    0.930792    11.00000   -1.20000
H29B  2   -0.075548    0.620381    0.985475    11.00000   -1.20000
AFIX   0
C30   1   -0.160414    0.574408    0.956561    11.00000    0.06317    0.06161 =
         0.06936    0.01247   -0.01177   -0.04070
AFIX  23
H30A  2   -0.224619    0.610408    0.977925    11.00000   -1.20000
H30B  2   -0.143217    0.522285    0.980289    11.00000   -1.20000
AFIX   0
C31   1   -0.173905    0.562622    0.900208    11.00000    0.03604    0.04150 =
         0.07908    0.00130   -0.00520   -0.02308
AFIX  23
H31A  2   -0.231895    0.543590    0.907703    11.00000   -1.20000
H31B  2   -0.112974    0.520751    0.881533    11.00000   -1.20000
AFIX   0
C32   1   -0.192390    0.641115    0.857975    11.00000    0.03719    0.04547 =
         0.05968   -0.00628   -0.00695   -0.01097
AFIX  23
H32A  2   -0.194296    0.629196    0.820161    11.00000   -1.20000
H32B  2   -0.258421    0.680584    0.873863    11.00000   -1.20000
AFIX   0
C33   1   -0.109030    0.676707    0.849429    11.00000    0.04363    0.03561 =
         0.03907   -0.00013   -0.00127   -0.01495
AFIX  13
H33   2   -0.043908    0.638945    0.829284    11.00000   -1.20000
AFIX   0
C34   1   -0.255062    1.051669    0.718369    11.00000    0.03646    0.03751 =
         0.05226   -0.00122   -0.01812    0.00287
C35   1   -0.215603    1.122411    0.704159    11.00000    0.07738    0.05417 =
         0.04634   -0.00093   -0.01859   -0.02350
AFIX 137
H35A  2   -0.272529    1.172362    0.710573    11.00000   -1.50000
H35B  2   -0.178593    1.124184    0.663619    11.00000   -1.50000
H35C  2   -0.170485    1.115866    0.729210    11.00000   -1.50000
AFIX   0
C36   1   -0.306311    1.050672    0.783736    11.00000    0.07213    0.03835 =
         0.06787   -0.00480    0.00059   -0.02075
AFIX 137
H36A  2   -0.255106    1.036829    0.806169    11.00000   -1.50000
H36B  2   -0.340643    1.010894    0.794420    11.00000   -1.50000
H36C  2   -0.355602    1.103662    0.791966    11.00000   -1.50000
AFIX   0
C37   1   -0.336925    1.068858    0.684823    11.00000    0.06131    0.05458 =
         0.13592   -0.02720   -0.06277    0.02426
AFIX 137
H37A  2   -0.389651    1.120132    0.694134    11.00000   -1.50000
H37B  2   -0.366512    1.026104    0.695799    11.00000   -1.50000
H37C  2   -0.306675    1.071271    0.643203    11.00000   -1.50000
AFIX  66
C43   1   -0.097829    0.970740    0.650953    11.00000    0.04529    0.03457 =
         0.05222    0.00282   -0.01354   -0.00609
AFIX  43
H43   2   -0.105186    1.017859    0.624784    11.00000   -1.20000
AFIX  65
C38   1   -0.167356    0.971350    0.703623    11.00000    0.02509    0.04094 =
         0.04382   -0.00423   -0.02580   -0.00329
C39   1   -0.156591    0.902408    0.741912    11.00000    0.03091    0.03829 =
         0.04474   -0.00102   -0.01632    0.00044
AFIX  43
H39   2   -0.204110    0.902825    0.777910    11.00000   -1.20000
AFIX  65
C40   1   -0.076298    0.832855    0.727532    11.00000    0.03489    0.03873 =
         0.04326    0.00319   -0.00380   -0.00130
C41   1   -0.006770    0.832245    0.674862    11.00000    0.03172    0.02576 =
         0.04476   -0.00518   -0.00757    0.00162
C42   1   -0.017534    0.901186    0.636572    11.00000    0.03211    0.03442 =
         0.04237    0.00530   -0.01489   -0.00488
AFIX   0
C44   1   -0.066114    0.760229    0.767778    11.00000    0.04757    0.03863 =
         0.03859   -0.00235   -0.01269   -0.01015
AFIX  43
H44   2   -0.005636    0.716075    0.759466    11.00000   -1.20000
AFIX   0
C45   1    0.051246    0.907889    0.579471    11.00000    0.03149    0.03443 =
         0.04017    0.00335   -0.02112   -0.00627
AFIX  43
H45   2    0.031970    0.958128    0.557271    11.00000   -1.20000
AFIX   0
C46   1    0.066731    0.593826    0.633844    11.00000    0.04573    0.03061 =
         0.04927    0.00091   -0.02131   -0.00144
AFIX  13
H46   2    0.034332    0.644829    0.652707    11.00000   -1.20000
AFIX   0
C47   1   -0.013853    0.562489    0.629349    11.00000    0.04171    0.07872 =
         0.04718    0.01241   -0.01977   -0.01794
AFIX  23
H47A  2    0.019302    0.509951    0.613456    11.00000   -1.20000
H47B  2   -0.055247    0.554308    0.668556    11.00000   -1.20000
AFIX   0
C48   1   -0.082422    0.619036    0.591129    11.00000    0.03533    0.07332 =
         0.07068    0.02032   -0.02121   -0.02027
AFIX  23
H48A  2   -0.122572    0.669200    0.609523    11.00000   -1.20000
H48B  2   -0.129763    0.594108    0.587137    11.00000   -1.20000
AFIX   0
C49   1   -0.020905    0.638294    0.531187    11.00000    0.04978    0.07121 =
         0.06228    0.02544   -0.02333   -0.02096
AFIX  23
H49A  2    0.010300    0.589492    0.510521    11.00000   -1.20000
H49B  2   -0.066748    0.679310    0.508745    11.00000   -1.20000
AFIX   0
C50   1    0.061553    0.668749    0.533999    11.00000    0.05433    0.03212 =
         0.05543    0.00916   -0.02291   -0.00675
AFIX  23
H50A  2    0.030497    0.721001    0.550338    11.00000   -1.20000
H50B  2    0.102147    0.676645    0.494492    11.00000   -1.20000
AFIX   0
C51   1    0.130411    0.608642    0.571837    11.00000    0.05627    0.03041 =
         0.04656    0.01003   -0.02170   -0.01364
AFIX  13
H51   2    0.162632    0.556780    0.554076    11.00000   -1.20000
AFIX   0
C52   1    0.300085    0.580297    0.573340    11.00000    0.03977    0.03373 =
         0.03205   -0.00213    0.00110   -0.00076
AFIX  43
H52   2    0.305709    0.529487    0.564678    11.00000   -1.20000
AFIX   0
C53   1    0.390408    0.587097    0.581712    11.00000    0.04301    0.03540 =
         0.03590    0.00819   -0.00788   -0.00879
C54   1    0.399179    0.659661    0.588985    11.00000    0.03681    0.03690 =
         0.03309    0.00938   -0.00875   -0.00616
C55   1    0.498074    0.657765    0.588366    11.00000    0.03857    0.03244 =
         0.02838   -0.00211   -0.00729   -0.00684
C56   1    0.578975    0.585059    0.583922    11.00000    0.03501    0.04122 =
         0.03699   -0.01350   -0.00299   -0.00564
AFIX  43
H56   2    0.643599    0.585291    0.584013    11.00000   -1.20000
AFIX   0
C57   1    0.569266    0.511345    0.579309    11.00000    0.03789    0.03750 =
         0.04257   -0.01759   -0.01135    0.00245
C58   1    0.474066    0.515735    0.578042    11.00000    0.04220    0.03354 =
         0.05031    0.00553   -0.00897   -0.01305
AFIX  43
H58   2    0.464178    0.467951    0.574492    11.00000   -1.20000
AFIX   0
C59   1    0.514543    0.732264    0.591846    11.00000    0.03808    0.02526 =
         0.04012    0.00505   -0.00394   -0.00655
AFIX  43
H59   2    0.457738    0.777942    0.603310    11.00000   -1.20000
AFIX   0
C60   1    0.662747    0.435003    0.578548    11.00000    0.04385    0.03524 =
         0.06032   -0.01811   -0.02257    0.00307
C61   1    0.742299    0.438495    0.525066    11.00000    0.05008    0.04531 =
         0.07781   -0.02332   -0.00414    0.00422
AFIX 137
H61A  2    0.715676    0.443811    0.491112    11.00000   -1.50000
H61B  2    0.800620    0.389320    0.525129    11.00000   -1.50000
H61C  2    0.762976    0.484653    0.523746    11.00000   -1.50000
AFIX   0
C62   1    0.633205    0.360031    0.579555    11.00000    0.05387    0.03921 =
         0.07629   -0.00979   -0.04123   -0.00316
AFIX 137
H62A  2    0.586912    0.352676    0.616560    11.00000   -1.50000
H62B  2    0.694037    0.312545    0.574847    11.00000   -1.50000
H62C  2    0.600132    0.367838    0.547891    11.00000   -1.50000
AFIX   0
C63   1    0.701607    0.425464    0.632716    11.00000    0.06843    0.04273 =
         0.07951   -0.01255   -0.05115    0.00633
AFIX 137
H63A  2    0.723740    0.470620    0.632115    11.00000   -1.50000
H63B  2    0.758524    0.375422    0.633588    11.00000   -1.50000
H63C  2    0.647470    0.424235    0.667174    11.00000   -1.50000
AFIX   0
C64   1    0.752354    0.418473    0.798975    11.00000    0.03257    0.03167 =
         0.06385    0.01201   -0.01686   -0.00837
C65   1    0.840805    0.404298    0.744990    11.00000    0.03363    0.03314 =
         0.06989    0.00509   -0.01742    0.00176
AFIX 137
H65A  2    0.879073    0.439630    0.742762    11.00000   -1.50000
H65B  2    0.814312    0.415832    0.710219    11.00000   -1.50000
H65C  2    0.885142    0.348441    0.747742    11.00000   -1.50000
AFIX   0
C66   1    0.794670    0.400026    0.851872    11.00000    0.02838    0.03638 =
         0.06758    0.00290   -0.01694   -0.00553
AFIX 137
H66A  2    0.829232    0.342281    0.857938    11.00000   -1.50000
H66B  2    0.739663    0.417534    0.885682    11.00000   -1.50000
H66C  2    0.842653    0.428260    0.846419    11.00000   -1.50000
AFIX   0
C67   1    0.692526    0.360883    0.802310    11.00000    0.04617    0.03501 =
         0.05691   -0.00274   -0.01616   -0.01118
AFIX 137
H67A  2    0.661377    0.375107    0.769144    11.00000   -1.50000
H67B  2    0.639945    0.366016    0.838223    11.00000   -1.50000
H67C  2    0.738896    0.305563    0.801644    11.00000   -1.50000
AFIX   0
C68   1    0.676887    0.506293    0.795341    11.00000    0.02984    0.02895 =
         0.06516    0.00273   -0.01316   -0.00767
C69   1    0.696249    0.564145    0.751607    11.00000    0.01361    0.03862 =
         0.04660   -0.00114   -0.00438   -0.00079
AFIX  43
H69   2    0.756526    0.550657    0.722148    11.00000   -1.20000
AFIX   0
C70   1    0.626978    0.643036    0.750525    11.00000    0.02395    0.03285 =
         0.05159    0.00871   -0.00795   -0.00116
C71   1    0.532817    0.667086    0.791458    11.00000    0.02511    0.03174 =
         0.06351    0.00636   -0.00907    0.00271
C72   1    0.517930    0.605440    0.836138    11.00000    0.02461    0.03505 =
         0.06489    0.00837   -0.00002    0.00023
C73   1    0.589959    0.528646    0.836893    11.00000    0.03354    0.03481 =
         0.05637    0.01652   -0.00865   -0.00672
AFIX  43
H73   2    0.577525    0.490109    0.868036    11.00000   -1.20000
AFIX   0
C74   1    0.424483    0.626297    0.882205    11.00000    0.03519    0.03171 =
         0.05066    0.00459   -0.00932    0.00413
AFIX  43
H74   2    0.375593    0.677753    0.877888    11.00000   -1.20000
AFIX   0
C75   1    0.241326    0.564749    0.975513    11.00000    0.04755    0.02409 =
         0.03942    0.00765   -0.00889   -0.01147
AFIX  13
H75   2    0.278777    0.508271    0.988281    11.00000   -1.20000
AFIX   0
C76   1    0.143896    0.593375    1.022038    11.00000    0.04035    0.04281 =
         0.04391    0.00378   -0.00328   -0.01322
AFIX  23
H76A  2    0.104545    0.649116    1.010471    11.00000   -1.20000
H76B  2    0.102402    0.559399    1.025722    11.00000   -1.20000
AFIX   0
C77   1    0.167503    0.589365    1.079222    11.00000    0.05488    0.04235 =
         0.04290    0.01026   -0.00289   -0.01545
AFIX  23
H77A  2    0.199655    0.532697    1.092716    11.00000   -1.20000
H77B  2    0.103787    0.611151    1.107966    11.00000   -1.20000
AFIX   0
C78   1    0.237411    0.635989    1.076026    11.00000    0.06098    0.04795 =
         0.05763   -0.00172   -0.01905   -0.01107
AFIX  23
H78A  2    0.255750    0.627601    1.113647    11.00000   -1.20000
H78B  2    0.202256    0.693873    1.067754    11.00000   -1.20000
AFIX   0
C79   1    0.333344    0.607557    1.028136    11.00000    0.04758    0.03798 =
         0.05588   -0.00145   -0.02128   -0.00750
AFIX  23
H79A  2    0.376206    0.640306    1.024792    11.00000   -1.20000
H79B  2    0.371989    0.551240    1.038836    11.00000   -1.20000
AFIX   0
C80   1    0.579963    0.875384    0.825957    11.00000    0.02899    0.03823 =
         0.05534    0.01517   -0.01680   -0.00648
AFIX  23
H80A  2    0.597284    0.819734    0.817448    11.00000   -1.20000
H80B  2    0.615407    0.903317    0.792562    11.00000   -1.20000
AFIX   0
C81   1    0.613208    0.875138    0.880055    11.00000    0.02880    0.07341 =
         0.04545    0.01251   -0.00876   -0.01292
AFIX  23
H81A  2    0.598893    0.930994    0.886979    11.00000   -1.20000
H81B  2    0.686934    0.847437    0.873870    11.00000   -1.20000
AFIX   0
C82   1    0.559633    0.833610    0.933529    11.00000    0.03561    0.07825 =
         0.05983    0.02011   -0.01911   -0.02745
AFIX  23
H82A  2    0.578099    0.839638    0.968315    11.00000   -1.20000
H82B  2    0.581766    0.775772    0.929342    11.00000   -1.20000
AFIX   0
C83   1    0.442174    0.870872    0.941191    11.00000    0.03781    0.07107 =
         0.04917    0.01060   -0.01785   -0.01937
AFIX  23
H83A  2    0.408850    0.840123    0.973545    11.00000   -1.20000
H83B  2    0.418817    0.926736    0.950755    11.00000   -1.20000
AFIX   0
C84   1    0.413354    0.869424    0.886316    11.00000    0.03571    0.02858 =
         0.04240    0.00853   -0.01359    0.00128
AFIX  13
H84   2    0.435141    0.812898    0.877225    11.00000   -1.20000
AFIX   0
C85   1    0.465229    0.918206    0.835492    11.00000    0.03294    0.02509 =
         0.04580    0.00846   -0.01734   -0.00132
AFIX  13
H85   2    0.447519    0.973625    0.845775    11.00000   -1.20000
AFIX   0
C86   1    0.363768    0.988928    0.770385    11.00000    0.02899    0.02025 =
         0.03855    0.00003   -0.00604   -0.00120
AFIX  43
H86   2    0.346246    1.028708    0.795697    11.00000   -1.20000
AFIX   0
C87   1    0.116810    1.206196    0.671168    11.00000    0.03966    0.03418 =
         0.04661   -0.00078   -0.01357    0.00034
C88   1    0.110834    1.253438    0.719655    11.00000    0.02990    0.02514 =
         0.06073    0.00538   -0.01834   -0.00116
AFIX 137
H88A  2    0.065825    1.308637    0.714273    11.00000   -1.50000
H88B  2    0.178301    1.253450    0.718152    11.00000   -1.50000
H88C  2    0.084585    1.228196    0.757300    11.00000   -1.50000
AFIX   0
C89   1    0.011624    1.210087    0.673571    11.00000    0.04011    0.06060 =
         0.08186   -0.03056   -0.02558    0.00493
AFIX 137
H89A  2   -0.019141    1.192158    0.712812    11.00000   -1.50000
H89B  2    0.014122    1.175348    0.646290    11.00000   -1.50000
H89C  2   -0.028689    1.265292    0.663180    11.00000   -1.50000
AFIX   0
C90   1    0.160646    1.246682    0.612573    11.00000    0.08800    0.04303 =
         0.06245    0.01918   -0.00261   -0.00448
AFIX 137
H90A  2    0.114128    1.300998    0.606109    11.00000   -1.50000
H90B  2    0.169571    1.215541    0.581304    11.00000   -1.50000
H90C  2    0.225976    1.249123    0.613229    11.00000   -1.50000
AFIX   0
C91   1    0.661966    0.806295    0.632381    11.00000    0.03545    0.02708 =
         0.05011   -0.00525   -0.00074   -0.00470
AFIX  13
H91   2    0.731739    0.768102    0.619797    11.00000   -1.20000
AFIX   0
C92   1    0.606887    0.816403    0.585841    11.00000    0.02732    0.01812 =
         0.06628    0.00835   -0.01450   -0.00397
AFIX  13
H92   2    0.537119    0.855447    0.596585    11.00000   -1.20000
AFIX   0
C93   1    0.663075    0.846292    0.526314    11.00000    0.06871    0.03927 =
         0.05448    0.00233   -0.00363   -0.02624
AFIX  23
H93A  2    0.729724    0.805298    0.513888    11.00000   -1.20000
H93B  2    0.623814    0.854818    0.497041    11.00000   -1.20000
AFIX   0
C94   1    0.677020    0.923645    0.530397    11.00000    0.06002    0.03200 =
         0.06258    0.01338   -0.00606   -0.01900
AFIX  23
H94A  2    0.610333    0.966312    0.537531    11.00000   -1.20000
H94B  2    0.717936    0.939431    0.493101    11.00000   -1.20000
AFIX   0
C95   1    0.730326    0.915938    0.580076    11.00000    0.05249    0.02176 =
         0.07496   -0.00532   -0.00608   -0.01241
AFIX  23
H95A  2    0.800580    0.878763    0.570740    11.00000   -1.20000
H95B  2    0.732030    0.968810    0.584235    11.00000   -1.20000
AFIX   0
C96   1    0.671226    0.884112    0.636739    11.00000    0.03360    0.03819 =
         0.05636   -0.00052   -0.01474   -0.01034
AFIX  23
H96A  2    0.705672    0.877464    0.668044    11.00000   -1.20000
H96B  2    0.602936    0.923928    0.647222    11.00000   -1.20000
AFIX   0
C97   1    0.187573    1.120756    0.678731    11.00000    0.03080    0.03789 =
         0.03808   -0.00334   -0.01099   -0.00182
C98   1    0.243336    1.090781    0.719168    11.00000    0.01995    0.03125 =
         0.03123   -0.00881   -0.00143   -0.00187
AFIX  43
H98   2    0.236909    1.126078    0.745566    11.00000   -1.20000
AFIX   0
C99   1    0.310186    1.011527    0.725390    11.00000    0.01954    0.03459 =
         0.03616    0.00349   -0.00138   -0.00705
C100  1    0.323411    0.956128    0.685442    11.00000    0.02311    0.03277 =
         0.04039   -0.00171    0.00076   -0.00171
C101  1    0.265576    0.988464    0.641368    11.00000    0.02595    0.02866 =
         0.05174    0.00002   -0.00745   -0.00436
C102  1    0.200528    1.066853    0.640561    11.00000    0.02563    0.03640 =
         0.03787   -0.00148   -0.00932    0.00005
AFIX  43
H102  2    0.161971    1.085245    0.611981    11.00000   -1.20000
AFIX   0
C103  1    0.280436    0.936189    0.597570    11.00000    0.04662    0.02517 =
         0.04616    0.01200   -0.01194   -0.01391
AFIX  43
H103  2    0.319778    0.881387    0.603079    11.00000   -1.20000
AFIX   0
C104  1    0.336332    0.932502    0.453892    11.00000    0.04424    0.04716 =
         0.03515    0.00133    0.00274   -0.01044
AFIX  23
H10A  2    0.291243    0.984080    0.439368    11.00000   -1.20000
H10B  2    0.394841    0.941878    0.460224    11.00000   -1.20000
AFIX   0
C105  1    0.372273    0.872435    0.409713    11.00000    0.05947    0.04530 =
         0.02470    0.00608    0.00345   -0.01158
AFIX  23
H10C  2    0.408253    0.893800    0.372784    11.00000   -1.20000
H10D  2    0.420484    0.822151    0.423536    11.00000   -1.20000
AFIX   0
C106  1    0.285582    0.854512    0.399206    11.00000    0.06845    0.02714 =
         0.04708    0.00456   -0.01910   -0.00284
AFIX  23
H10E  2    0.312025    0.812857    0.372055    11.00000   -1.20000
H10F  2    0.240398    0.903377    0.381758    11.00000   -1.20000
AFIX   0
C107  1    0.226840    0.825418    0.456809    11.00000    0.05067    0.04660 =
         0.04577   -0.00479   -0.01679   -0.00724
AFIX  23
H10G  2    0.168384    0.816226    0.450240    11.00000   -1.20000
H10H  2    0.270818    0.773755    0.471982    11.00000   -1.20000
AFIX   0
C108  1    0.190318    0.883823    0.500596    11.00000    0.04191    0.02681 =
         0.04340    0.00400   -0.01593    0.00307
AFIX  13
H108  2    0.145052    0.935210    0.484861    11.00000   -1.20000
AFIX   0
C109  1    0.279831    0.900260    0.510728    11.00000    0.04178    0.03440 =
         0.04332   -0.00485    0.00273   -0.00707
AFIX  13
H109  2    0.326731    0.849168    0.525681    11.00000   -1.20000
AFIX   0
C110  1    0.308782    0.613971    0.969586    11.00000    0.04019    0.01548 =
         0.05215    0.00879   -0.01789   -0.00531
AFIX  13
H110  2    0.274156    0.671140    0.956794    11.00000   -1.20000
AFIX   0
C111  1    0.655587    0.697132    0.700966    11.00000    0.03492    0.03734 =
         0.04335   -0.00261    0.00092   -0.00013
AFIX  43
H111  2    0.715545    0.672127    0.673913    11.00000   -1.20000
AFIX   0
PART 1
C2    1   -0.020033    1.135992    0.891876    21.00000    0.06988    0.04408 =
         0.07128    0.00133   -0.04153   -0.01170
AFIX 137
H2A   2    0.046568    1.126893    0.865467    21.00000   -1.50000
H2B   2   -0.012379    1.121582    0.931850    21.00000   -1.50000
H2C   2   -0.061016    1.192554    0.886987    21.00000   -1.50000
AFIX   0
C4    1   -0.170761    1.099162    0.917758    21.00000    0.06319    0.02689 =
         0.10825   -0.03106   -0.00756   -0.00017
AFIX 137
H4A   2   -0.163352    1.072387    0.956255    21.00000   -1.50000
H4B   2   -0.210627    1.077623    0.902994    21.00000   -1.50000
H4C   2   -0.205081    1.156743    0.920261    21.00000   -1.50000
AFIX   0
C6    1   -0.075379    1.104891    0.812424    21.00000    0.06752    0.03650 =
         0.07662   -0.00418   -0.04466    0.00198
AFIX 137
H6A   2   -0.106147    1.162721    0.803886    21.00000   -1.50000
H6B   2   -0.115798    1.077247    0.804370    21.00000   -1.50000
H6C   2   -0.006871    1.086787    0.788169    21.00000   -1.50000
AFIX   0
PART 2
C1    1   -0.005953    1.137378    0.850461   -21.00000    0.06002    0.03934 =
         0.13750   -0.01537   -0.03029   -0.00400
AFIX 137
H1A   2   -0.048152    1.193884    0.851152   -21.00000   -1.50000
H1B   2    0.026087    1.125453    0.810324   -21.00000   -1.50000
H1C   2    0.046148    1.126342    0.871787   -21.00000   -1.50000
AFIX   0
C3    1   -0.119229    1.106978    0.946368   -21.00000    0.09137    0.05017 =
         0.07947   -0.02222   -0.04217    0.03096
AFIX 137
H3A   2   -0.064925    1.090296    0.966899   -21.00000   -1.50000
H3B   2   -0.167162    1.078698    0.965337   -21.00000   -1.50000
H3C   2   -0.154149    1.164768    0.947029   -21.00000   -1.50000
AFIX   0
C5    1   -0.155592    1.105058    0.850826   -21.00000    0.07276    0.04332 =
         0.10718   -0.00273   -0.06488   -0.00234
AFIX 137
H5A   2   -0.187058    1.163289    0.845442   -21.00000   -1.50000
H5B   2   -0.205515    1.081479    0.875415   -21.00000   -1.50000
H5C   2   -0.130491    1.083546    0.813148   -21.00000   -1.50000
AFIX   0

PART 0
ZN4   5   -0.269110    1.192666    1.414051    11.00000    0.02976    0.02917 =
         0.04063    0.00318   -0.01238   -0.01086
ZN5   5   -0.409516    1.217900    1.170302    11.00000    0.03159    0.04329 =
         0.04293    0.00074   -0.00905   -0.01725
ZN6   5   -0.018447    1.305823    1.147257    11.00000    0.03065    0.03107 =
         0.04820    0.00669   -0.01338   -0.01101
O1    4   -0.222649    1.281177    1.374964    11.00000    0.02110    0.02901 =
         0.05307    0.00444   -0.01097   -0.01260
O2    4   -0.297418    1.124623    1.373572    11.00000    0.02409    0.02372 =
         0.05898   -0.01148   -0.01628   -0.00249
O3    4   -0.457281    1.255117    1.245977    11.00000    0.03601    0.03746 =
         0.03974    0.00563   -0.01869   -0.01495
O4    4    0.003261    1.230075    1.214651    11.00000    0.03823    0.02533 =
         0.04104    0.01219   -0.00960   -0.00568
O5    4   -0.271494    1.191033    1.124822    11.00000    0.03016    0.04482 =
         0.04734   -0.01065    0.01201   -0.01611
O6    4   -0.140766    1.349577    1.119364    11.00000    0.03217    0.03387 =
         0.05143    0.00352   -0.00554   -0.00801
N1    3    0.084357    1.232156    1.089132    11.00000    0.03197    0.03359 =
         0.04243    0.00205   -0.01759   -0.01141
N2    3   -0.023017    1.412567    1.165125    11.00000    0.02772    0.03478 =
         0.05417   -0.00491   -0.01030   -0.00634
N3    3   -0.000227    1.180855    1.017389    11.00000    0.03719    0.04982 =
         0.04123   -0.00470   -0.00104   -0.02029
N4    3   -0.367503    1.397232    1.039773    11.00000    0.03564    0.08535 =
         0.04767    0.00661   -0.01610   -0.03910
N5    3   -0.416089    1.107065    1.179452    11.00000    0.03757    0.03213 =
         0.05045    0.00463   -0.00746   -0.02219
N6    3   -0.488149    1.320450    1.130096    11.00000    0.04053    0.03686 =
         0.03468    0.01200   -0.01810   -0.01887
N7    3   -0.572061    1.278628    1.415622    11.00000    0.02234    0.04058 =
         0.04826    0.01078   -0.01441   -0.01110
N8    3   -0.402505    1.262125    1.458720    11.00000    0.02486    0.02462 =
         0.03542    0.00147   -0.00630   -0.00358
N9    3   -0.149236    1.104498    1.439083    11.00000    0.02515    0.03826 =
         0.03985   -0.00312   -0.01206   -0.00931
N10   3    0.039999    1.113809    1.369748    11.00000    0.02391    0.04052 =
         0.04706   -0.00155   -0.01002   -0.01195
N11   3   -0.071307    1.428953    1.287068    11.00000    0.04310    0.04582 =
         0.04322   -0.00235   -0.00774   -0.02208
N72   3   -0.426145    1.026617    1.295658    11.00000    0.04238    0.02717 =
         0.04561    0.00303   -0.01416   -0.01944
C112  1   -0.198283    1.424777    1.116226    11.00000    0.03060    0.03161 =
         0.03071   -0.00265   -0.00749   -0.00982
C113  1   -0.336922    1.048971    1.162231    11.00000    0.05280    0.03305 =
         0.03451   -0.00929   -0.00117   -0.02204
AFIX  43
H113  2   -0.344240    0.997649    1.170830    11.00000   -1.20000
AFIX   0
C114  1   -0.252649    1.048540    1.368234    11.00000    0.01787    0.02343 =
         0.03985    0.00115   -0.01169   -0.00133
C115  1   -0.425182    1.617754    1.389303    11.00000    0.04334    0.03720 =
         0.04966   -0.01051   -0.00138   -0.01958
C116  1   -0.366753    1.643195    1.421911    11.00000    0.07302    0.05814 =
         0.09528   -0.00274   -0.02322   -0.04645
AFIX 137
H11A  2   -0.397096    1.700832    1.425357    11.00000   -1.50000
H11B  2   -0.296230    1.630792    1.400506    11.00000   -1.50000
H11C  2   -0.369819    1.614122    1.460583    11.00000   -1.50000
AFIX   0
C117  1   -0.535641    1.638142    1.424224    11.00000    0.04487    0.02336 =
         0.05524    0.00186    0.00559   -0.01329
AFIX 137
H11D  2   -0.537404    1.611809    1.463663    11.00000   -1.50000
H11E  2   -0.573320    1.619373    1.405625    11.00000   -1.50000
H11F  2   -0.566320    1.696185    1.425552    11.00000   -1.50000
AFIX   0
C118  1   -0.421264    1.661827    1.328745    11.00000    0.05281    0.03577 =
         0.06024    0.01117    0.01216    0.00305
AFIX 137
H11G  2   -0.454122    1.719458    1.331622    11.00000   -1.50000
H11H  2   -0.456346    1.643318    1.308164    11.00000   -1.50000
H11I  2   -0.350807    1.651018    1.307547    11.00000   -1.50000
AFIX   0
C119  1   -0.373790    1.526893    1.385174    11.00000    0.02835    0.03622 =
         0.03576   -0.00095   -0.00472   -0.01115
C120  1   -0.420300    1.470062    1.416247    11.00000    0.02753    0.03341 =
         0.03065   -0.00232   -0.00056   -0.00621
AFIX  43
H120  2   -0.486806    1.488862    1.439443    11.00000   -1.20000
AFIX   0
C121  1   -0.372345    1.387936    1.414074    11.00000    0.02759    0.03134 =
         0.04315   -0.00129   -0.01354   -0.00728
C122  1   -0.276288    1.357987    1.380430    11.00000    0.03357    0.02057 =
         0.04112   -0.00753   -0.01000   -0.00517
C123  1   -0.226471    1.413820    1.347872    11.00000    0.03145    0.03199 =
         0.04069   -0.00578   -0.01732   -0.00768
C124  1   -0.276118    1.495000    1.352047    11.00000    0.03322    0.03550 =
         0.04698   -0.00896   -0.00155   -0.01734
AFIX  43
H124  2   -0.241803    1.530925    1.331222    11.00000   -1.20000
AFIX   0
C125  1   -0.122593    1.384868    1.311528    11.00000    0.04026    0.02366 =
         0.04891    0.00295   -0.01512   -0.01082
AFIX  43
H125  2   -0.093272    1.329431    1.306545    11.00000   -1.20000
AFIX   0
C126  1   -0.431060    1.339581    1.449484    11.00000    0.02515    0.02367 =
         0.04968    0.00253   -0.02601   -0.00282
AFIX  43
H126  2   -0.498290    1.367788    1.468132    11.00000   -1.20000
AFIX   0
C127  1   -0.481567    1.228772    1.494294    11.00000    0.03024    0.03349 =
         0.01828    0.00029   -0.00414   -0.00688
AFIX  13
H127  2   -0.535549    1.271361    1.517480    11.00000   -1.20000
AFIX   0
C128  1   -0.439901    1.156914    1.535811    11.00000    0.03558    0.03382 =
         0.03756    0.00949   -0.01773   -0.01459
AFIX  23
H12A  2   -0.385338    1.114539    1.513564    11.00000   -1.20000
H12B  2   -0.411019    1.173109    1.561972    11.00000   -1.20000
AFIX   0
C129  1   -0.522952    1.124358    1.571361    11.00000    0.05282    0.04912 =
         0.03625    0.01081   -0.01254   -0.02670
AFIX  23
H12C  2   -0.573875    1.164950    1.596607    11.00000   -1.20000
H12D  2   -0.493816    1.076111    1.596449    11.00000   -1.20000
AFIX   0
C130  1   -0.575158    1.102562    1.532042    11.00000    0.02961    0.05777 =
         0.05310    0.02170   -0.01119   -0.03395
AFIX  23
H13A  2   -0.526687    1.056793    1.510677    11.00000   -1.20000
H13B  2   -0.632667    1.086367    1.556307    11.00000   -1.20000
AFIX   0
C131  1   -0.612775    1.173837    1.489198    11.00000    0.03673    0.05966 =
         0.05357    0.01736   -0.01348   -0.02421
AFIX  23
H13C  2   -0.641829    1.157765    1.463063    11.00000   -1.20000
H13D  2   -0.666878    1.217323    1.510600    11.00000   -1.20000
AFIX   0
C132  1   -0.528709    1.204717    1.453472    11.00000    0.03831    0.04715 =
         0.02545    0.01539   -0.01834   -0.02104
AFIX  13
H132  2   -0.475962    1.162763    1.429226    11.00000   -1.20000
AFIX   0
C133  1   -0.525954    1.275649    1.362309    11.00000    0.03395    0.02481 =
         0.04631    0.00713   -0.01410   -0.01330
AFIX  43
H133  2   -0.472155    1.228329    1.350660    11.00000   -1.20000
AFIX   0
C134  1   -0.553835    1.343684    1.318174    11.00000    0.02401    0.03844 =
         0.04305    0.00752   -0.01690   -0.01743
C135  1   -0.515790    1.328080    1.258425    11.00000    0.02291    0.03962 =
         0.04624    0.00837   -0.01728   -0.01099
C136  1   -0.549598    1.394567    1.217538    11.00000    0.03330    0.04795 =
         0.04408    0.01138   -0.02027   -0.00443
C137  1   -0.611136    1.468254    1.236005    11.00000    0.02687    0.04835 =
         0.04736    0.01553   -0.00142    0.00659
AFIX  43
H137  2   -0.629638    1.511031    1.207216    11.00000   -1.20000
AFIX   0
C138  1   -0.648109    1.484840    1.293204    11.00000    0.03474    0.03412 =
         0.04805    0.01083   -0.00329   -0.01042
C139  1   -0.618617    1.418909    1.333894    11.00000    0.03220    0.03712 =
         0.04637    0.00786   -0.01286   -0.02054
AFIX  43
H139  2   -0.644122    1.426157    1.373862    11.00000   -1.20000
AFIX   0
C140  1   -0.712431    1.566520    1.312660    11.00000    0.05600    0.04324 =
         0.06471    0.00660   -0.01409    0.01012
C141  1   -0.646299    1.617884    1.298002    11.00000    0.09691    0.06141 =
         0.19806   -0.03588   -0.05591   -0.01300
AFIX 137
H14A  2   -0.590605    1.593201    1.317636    11.00000   -1.50000
H14B  2   -0.686209    1.671135    1.310746    11.00000   -1.50000
H14C  2   -0.619107    1.622694    1.256099    11.00000   -1.50000
AFIX   0
C142  1   -0.789951    1.609845    1.273983    11.00000    0.06489    0.03636 =
         0.10746   -0.00099   -0.03857    0.00705
AFIX 137
H14D  2   -0.753704    1.618556    1.233956    11.00000   -1.50000
H14E  2   -0.834115    1.661487    1.288193    11.00000   -1.50000
H14F  2   -0.830631    1.576652    1.275552    11.00000   -1.50000
AFIX   0
C144  1   -0.531050    1.385764    1.156604    11.00000    0.04207    0.03621 =
         0.04944    0.01537   -0.02308   -0.01820
AFIX  43
H144  2   -0.553033    1.433960    1.132694    11.00000   -1.20000
AFIX   0
C145  1   -0.531506    1.274416    0.994616    11.00000    0.07114    0.08919 =
         0.03791    0.00872   -0.01600   -0.05638
AFIX  23
H14G  2   -0.581845    1.326359    0.985139    11.00000   -1.20000
H14H  2   -0.552565    1.231238    0.988207    11.00000   -1.20000
AFIX   0
C146  1   -0.527746    1.266812    1.056898    11.00000    0.03230    0.10673 =
         0.03451   -0.00243   -0.00266   -0.04781
AFIX  23
H14I  2   -0.481980    1.212826    1.067026    11.00000   -1.20000
H14J  2   -0.595888    1.272430    1.081671    11.00000   -1.20000
AFIX   0
C147  1   -0.491841    1.328669    1.069148    11.00000    0.01874    0.07632 =
         0.03516    0.00394   -0.00767   -0.02356
AFIX  13
H147  2   -0.541969    1.382324    1.061166    11.00000   -1.20000
AFIX   0
C148  1   -0.388553    1.327652    1.029568    11.00000    0.03213    0.08163 =
         0.04041   -0.00461   -0.00539   -0.03736
AFIX  13
H148  2   -0.335184    1.277289    1.039856    11.00000   -1.20000
AFIX   0
C149  1   -0.388314    1.332671    0.965454    11.00000    0.06769    0.10726 =
         0.03348    0.00631   -0.00031   -0.05968
AFIX  23
H14K  2   -0.319009    1.324951    0.941735    11.00000   -1.20000
H14L  2   -0.432157    1.386522    0.953439    11.00000   -1.20000
AFIX   0
C150  1   -0.426070    1.268875    0.954393    11.00000    0.08400    0.10220 =
         0.03118   -0.00866   -0.00802   -0.04881
AFIX  23
H15A  2   -0.377257    1.214981    0.961382    11.00000   -1.20000
H15B  2   -0.430466    1.276643    0.913507    11.00000   -1.20000
AFIX   0
C151  1   -0.307147    1.384367    1.071977    11.00000    0.02756    0.05456 =
         0.05178    0.00479   -0.01329   -0.02196
AFIX  43
H151  2   -0.275343    1.330196    1.084963    11.00000   -1.20000
AFIX   0
C152  1   -0.482209    1.690852    1.071888    11.00000    0.08760    0.05682 =
         0.13021   -0.00264   -0.07505    0.00921
AFIX 137
H15C  2   -0.528104    1.660934    1.091338    11.00000   -1.50000
H15D  2   -0.449220    1.674508    1.032818    11.00000   -1.50000
H15E  2   -0.520494    1.748261    1.069504    11.00000   -1.50000
AFIX   0
C153  1   -0.438351    1.703395    1.162267    11.00000    0.09681    0.04661 =
         0.07899   -0.01031   -0.03594    0.01801
AFIX 137
H15F  2   -0.478904    1.760279    1.159211    11.00000   -1.50000
H15G  2   -0.379533    1.696366    1.176924    11.00000   -1.50000
H15H  2   -0.479186    1.673258    1.188893    11.00000   -1.50000
AFIX   0
C154  1   -0.404670    1.673966    1.105215    11.00000    0.06346    0.05659 =
         0.07453   -0.00803   -0.03526    0.02492
C155  1   -0.340022    1.731982    1.071665    11.00000    0.09017    0.07123 =
         0.10773   -0.02158   -0.03427   -0.00356
AFIX 137
H15I  2   -0.311548    1.720009    1.031320    11.00000   -1.50000
H15J  2   -0.285291    1.723030    1.090501    11.00000   -1.50000
H15K  2   -0.384188    1.787941    1.072914    11.00000   -1.50000
AFIX   0
C156  1   -0.331334    1.587928    1.106237    11.00000    0.03794    0.04639 =
         0.03792   -0.00392   -0.01707    0.00986
C157  1   -0.345077    1.525699    1.087043    11.00000    0.03720    0.05612 =
         0.04001    0.00282   -0.01530   -0.00445
AFIX  43
H157  2   -0.400744    1.538110    1.070124    11.00000   -1.20000
AFIX   0
C158  1   -0.281594    1.445928    1.091243    11.00000    0.03204    0.05030 =
         0.04150    0.00481   -0.01601   -0.01289
AFIX  66
C162  1    0.062454    1.151712    1.213074    11.00000    0.02978    0.02999 =
         0.03060   -0.00249   -0.00742   -0.00981
C163  1    0.067704    1.106464    1.266129    11.00000    0.01364    0.02487 =
         0.03441    0.00324   -0.00292   -0.00758
C164  1    0.125065    1.025652    1.268196    11.00000    0.02006    0.02880 =
         0.04383   -0.00210   -0.01572   -0.00395
AFIX  43
H164  2    0.128652    0.994727    1.304457    11.00000   -1.20000
AFIX  65
C159  1    0.177176    0.990086    1.217209    11.00000    0.02131    0.02644 =
         0.05115   -0.01112   -0.01990   -0.00249
C160  1    0.171928    1.035333    1.164154    11.00000    0.02841    0.03216 =
         0.04807   -0.00272   -0.00629    0.00111
AFIX  43
H160  2    0.207544    1.011025    1.129307    11.00000   -1.20000
AFIX  65
C161  1    0.114567    1.116145    1.162086    11.00000    0.01512    0.03310 =
         0.03174    0.00204   -0.01136   -0.00674
AFIX   0
C165  1    0.336980    0.887459    1.240800    11.00000    0.03852    0.05165 =
         0.04701   -0.01012   -0.01750    0.00828
AFIX 137
H16A  2    0.378281    0.915022    1.211684    11.00000   -1.50000
H16B  2    0.375947    0.830409    1.245772    11.00000   -1.50000
H16C  2    0.317284    0.910360    1.277678    11.00000   -1.50000
AFIX   0
C166  1    0.179567    0.850383    1.264812    11.00000    0.05608    0.02490 =
         0.09103   -0.00423   -0.01493   -0.00459
AFIX 137
H16D  2    0.161675    0.868744    1.303214    11.00000   -1.50000
H16E  2    0.218903    0.793171    1.266465    11.00000   -1.50000
H16F  2    0.117935    0.859389    1.252359    11.00000   -1.50000
AFIX   0
C167  1    0.277097    0.862918    1.162927    11.00000    0.05426    0.03371 =
         0.07094   -0.01746   -0.02250    0.00837
AFIX 137
H16G  2    0.217906    0.864855    1.150714    11.00000   -1.50000
H16H  2    0.321662    0.807287    1.166873    11.00000   -1.50000
H16I  2    0.313431    0.894357    1.133927    11.00000   -1.50000
AFIX   0
C168  1   -0.110248    0.790026    1.350214    11.00000    0.04620    0.03801 =
         0.04348   -0.00774   -0.01188   -0.01258
C169  1   -0.187939    0.748766    1.378876    11.00000    0.06239    0.03676 =
         0.08473   -0.01890    0.00247   -0.02201
AFIX 137
H16J  2   -0.159658    0.692627    1.370736    11.00000   -1.50000
H16K  2   -0.248532    0.775568    1.363570    11.00000   -1.50000
H16L  2   -0.205602    0.751563    1.420758    11.00000   -1.50000
AFIX   0
C170  1   -0.019999    0.748891    1.379851    11.00000    0.05379    0.03692 =
         0.05734    0.00633   -0.01771   -0.00724
AFIX 137
H17A  2   -0.040956    0.761949    1.419973    11.00000   -1.50000
H17B  2    0.036050    0.768028    1.358964    11.00000   -1.50000
H17C  2    0.001727    0.690798    1.379275    11.00000   -1.50000
AFIX   0
C171  1   -0.070459    0.777257    1.286515    11.00000    0.07829    0.04955 =
         0.04289   -0.00861   -0.01412   -0.01354
AFIX 137
H17D  2   -0.053845    0.720769    1.281788    11.00000   -1.50000
H17E  2   -0.009779    0.792443    1.271311    11.00000   -1.50000
H17F  2   -0.122062    0.810314    1.265318    11.00000   -1.50000
AFIX   0
C172  1   -0.157471    0.879822    1.357312    11.00000    0.03161    0.03721 =
         0.03193   -0.00384    0.00126   -0.01461
C173  1   -0.121771    0.919856    1.384741    11.00000    0.02332    0.03133 =
         0.03348    0.00076   -0.01123    0.00341
AFIX  43
H173  2   -0.063955    0.890277    1.399808    11.00000   -1.20000
AFIX   0
C174  1   -0.245057    0.927254    1.335961    11.00000    0.04736    0.03396 =
         0.03038    0.00180   -0.01267   -0.02049
AFIX  43
H174  2   -0.273106    0.902025    1.317333    11.00000   -1.20000
AFIX   0
C175  1   -0.290002    1.007170    1.341216    11.00000    0.03667    0.02773 =
         0.04466    0.00698   -0.01722   -0.01754
C176  1   -0.378251    1.055674    1.317800    11.00000    0.04499    0.03665 =
         0.04836    0.01751   -0.02338   -0.02997
AFIX  43
H176  2   -0.401381    1.111961    1.319083    11.00000   -1.20000
AFIX   0
C177  1   -0.029570    0.839736    1.045404    11.00000    0.07766    0.05070 =
         0.05474   -0.00985   -0.00203   -0.01764
AFIX 137
H17G  2    0.019690    0.786959    1.036525    11.00000   -1.50000
H17H  2   -0.043521    0.872113    1.009415    11.00000   -1.50000
H17I  2   -0.092149    0.833497    1.070471    11.00000   -1.50000
AFIX   0
C178  1    0.024308    0.833716    1.134898    11.00000    0.04533    0.05333 =
         0.05230    0.01193   -0.00471    0.00572
AFIX 137
H17J  2   -0.041870    0.834595    1.159256    11.00000   -1.50000
H17K  2    0.054986    0.859013    1.153532    11.00000   -1.50000
H17L  2    0.067847    0.778208    1.129679    11.00000   -1.50000
AFIX   0
C179  1    0.011630    0.879982    1.075321    11.00000    0.04975    0.03905 =
         0.04610    0.01034   -0.00980   -0.00791
C180  1    0.114183    0.883184    1.040268    11.00000    0.05378    0.05335 =
         0.06361    0.00560    0.01314   -0.00264
AFIX  33
H18A  2    0.139889    0.910020    1.060882    11.00000   -1.50000
H18B  2    0.161194    0.828661    1.034892    11.00000   -1.50000
H18C  2    0.107541    0.912935    1.002445    11.00000   -1.50000
AFIX   0
C181  1   -0.064306    0.964263    1.086730    11.00000    0.04711    0.04268 =
         0.03183   -0.00144    0.00023   -0.00764
C182  1   -0.210709    1.120184    1.111615    11.00000    0.02980    0.04198 =
         0.04675   -0.00773   -0.00659   -0.01609
C183  1   -0.109784    1.109806    1.079899    11.00000    0.03374    0.04876 =
         0.04159   -0.01286    0.00752   -0.01597
C184  1   -0.040317    1.032630    1.067886    11.00000    0.02990    0.04788 =
         0.05599   -0.00247   -0.01182   -0.00951
AFIX  43
H184  2    0.025898    1.028126    1.045754    11.00000   -1.20000
AFIX   0
C185  1   -0.081431    1.181907    1.056229    11.00000    0.04536    0.05320 =
         0.03355   -0.00115   -0.00375   -0.02325
AFIX  43
H185  2   -0.125198    1.231560    1.070315    11.00000   -1.20000
AFIX   0
C186  1    0.014801    1.260375    1.003612    11.00000    0.03498    0.04530 =
         0.04519   -0.00418   -0.01235   -0.01329
AFIX  13
H186  2   -0.047572    1.302529    1.021896    11.00000   -1.20000
AFIX   0
C187  1    0.038351    1.280175    0.937590    11.00000    0.05162    0.05390 =
         0.04329    0.00160   -0.01353   -0.01404
AFIX  23
H18D  2    0.099947    1.238140    0.919696    11.00000   -1.20000
H18E  2   -0.018107    1.281248    0.922332    11.00000   -1.20000
AFIX   0
C188  1    0.054024    1.361214    0.921744    11.00000    0.06889    0.05861 =
         0.05331    0.02596   -0.02863   -0.02208
AFIX  23
H18F  2   -0.009228    1.403905    0.936990    11.00000   -1.20000
H18G  2    0.072007    1.372284    0.879155    11.00000   -1.20000
AFIX   0
C189  1    0.138965    1.360884    0.947506    11.00000    0.06794    0.06232 =
         0.05722    0.01748   -0.01904   -0.03228
AFIX  23
H18H  2    0.203454    1.322412    0.928613    11.00000   -1.20000
H18I  2    0.145678    1.414673    0.939046    11.00000   -1.20000
AFIX   0
C190  1    0.119689    1.338217    1.013044    11.00000    0.04108    0.05185 =
         0.05084    0.00668   -0.00807   -0.02779
AFIX  23
H19A  2    0.059330    1.379418    1.032893    11.00000   -1.20000
H19B  2    0.178168    1.334816    1.027371    11.00000   -1.20000
AFIX   0
C191  1    0.103283    1.256861    1.025726    11.00000    0.02460    0.04280 =
         0.04333    0.00278   -0.01157   -0.01043
AFIX  13
H191  2    0.165391    1.215942    1.005880    11.00000   -1.20000
AFIX   0
C192  1    0.033657    1.384388    1.254886    11.00000    0.04115    0.02467 =
         0.04833    0.00541   -0.01004   -0.00898
AFIX  13
H192  2    0.043273    1.326253    1.257155    11.00000   -1.20000
AFIX   0
C193  1    0.051834    1.419288    1.192444    11.00000    0.03155    0.04595 =
         0.04817   -0.00154   -0.00623   -0.02248
AFIX  13
H193  2    0.043347    1.477057    1.191062    11.00000   -1.20000
AFIX   0
C194  1    0.158838    1.375143    1.160322    11.00000    0.03145    0.04650 =
         0.05057    0.00487   -0.00574   -0.01665
AFIX  23
H19C  2    0.169914    1.397635    1.119339    11.00000   -1.20000
H19D  2    0.167911    1.317862    1.161434    11.00000   -1.20000
AFIX   0
C195  1    0.236123    1.383400    1.188401    11.00000    0.03217    0.07718 =
         0.05538    0.00668   -0.01053   -0.02227
AFIX  23
H19E  2    0.304961    1.350874    1.169433    11.00000   -1.20000
H19F  2    0.232747    1.439968    1.182986    11.00000   -1.20000
AFIX   0
C196  1    0.214881    1.355968    1.251786    11.00000    0.04071    0.05253 =
         0.06049    0.00893   -0.01424   -0.01359
AFIX  23
H19G  2    0.262047    1.365976    1.269365    11.00000   -1.20000
H19H  2    0.228661    1.297496    1.256442    11.00000   -1.20000
AFIX   0
C197  1    0.108150    1.396145    1.284580    11.00000    0.03796    0.04973 =
         0.04837    0.02263   -0.01175   -0.01931
AFIX  23
H19I  2    0.095447    1.453913    1.284396    11.00000   -1.20000
H19J  2    0.098272    1.372267    1.325245    11.00000   -1.20000
AFIX   0
C198  1    0.001121    1.229051    1.495487    11.00000    0.03232    0.05211 =
         0.05728   -0.01056   -0.02308   -0.00155
AFIX  23
H19K  2    0.050369    1.235231    1.513503    11.00000   -1.20000
H19L  2   -0.039700    1.283011    1.481542    11.00000   -1.20000
AFIX   0
C199  1   -0.066929    1.190188    1.540045    11.00000    0.03507    0.05779 =
         0.04872   -0.01796   -0.01570   -0.00298
AFIX  23
H19M  2   -0.105575    1.225611    1.571294    11.00000   -1.20000
H19N  2   -0.025103    1.139230    1.557367    11.00000   -1.20000
AFIX   0
C200  1   -0.081686    1.122580    1.465271    11.00000    0.03086    0.03002 =
         0.03942    0.00921   -0.02209   -0.01042
AFIX  13
H200  2   -0.036291    1.071088    1.480795    11.00000   -1.20000
AFIX   0
C201  1    0.057306    1.179331    1.444520    11.00000    0.03916    0.04302 =
         0.05379   -0.01079   -0.00771   -0.01501
AFIX  23
H20A  2    0.103206    1.127340    1.457898    11.00000   -1.20000
H20B  2    0.098840    1.207479    1.415258    11.00000   -1.20000
AFIX   0
C202  1   -0.140697    1.173444    1.514239    11.00000    0.03345    0.05364 =
         0.04042   -0.00159   -0.01637   -0.01142
AFIX  23
H20C  2   -0.181323    1.145310    1.544234    11.00000   -1.20000
H20D  2   -0.187156    1.224437    1.499957    11.00000   -1.20000
AFIX   0
C203  1   -0.015134    1.164585    1.416803    11.00000    0.02762    0.02780 =
         0.04498    0.00420   -0.01054   -0.00653
AFIX  13
H203  2   -0.059386    1.216902    1.401533    11.00000   -1.20000
AFIX   0
C204  1   -0.180751    1.487556    1.133046    11.00000    0.02016    0.03057 =
         0.04732   -0.00880   -0.00433   -0.00243
C205  1   -0.248435    1.565753    1.129177    11.00000    0.04561    0.03687 =
         0.05603   -0.01013   -0.02454    0.00793
AFIX  43
H205  2   -0.236247    1.605954    1.143298    11.00000   -1.20000
AFIX   0
C206  1    0.243217    0.897653    1.221092    11.00000    0.03436    0.02911 =
         0.06160   -0.01459   -0.02222    0.00543
C207  1    0.122260    1.158245    1.104006    11.00000    0.02350    0.03852 =
         0.03343   -0.00308    0.00217   -0.00891
AFIX  43
H207  2    0.160870    1.125830    1.073279    11.00000   -1.20000
AFIX   0
C208  1   -0.165736    1.001406    1.391643    11.00000    0.02373    0.03191 =
         0.04562    0.00115   -0.01865   -0.00520
C209  1   -0.121218    1.033033    1.422835    11.00000    0.02654    0.03933 =
         0.03945    0.00157   -0.01409   -0.01029
AFIX  43
H209  2   -0.061726    0.996156    1.433439    11.00000   -1.20000
AFIX   0
C210  1    0.017979    1.144337    1.321169    11.00000    0.03243    0.03653 =
         0.04382   -0.00442   -0.01026   -0.01013
AFIX  43
H210  2   -0.033881    1.194869    1.320067    11.00000   -1.20000
AFIX   0
C211  1   -0.516828    1.085952    1.278960    11.00000    0.04236    0.03893 =
         0.04176    0.01517   -0.01818   -0.02526
AFIX  13
H211  2   -0.524515    1.140239    1.287425    11.00000   -1.20000
AFIX   0
C212  1   -0.507253    1.086390    1.213588    11.00000    0.04674    0.03400 =
         0.04884    0.00442   -0.01276   -0.03313
AFIX  13
H212  2   -0.500491    1.032200    1.205416    11.00000   -1.20000
AFIX   0
C213  1   -0.603720    1.149086    1.196770    11.00000    0.04192    0.06567 =
         0.03146   -0.01060   -0.01261   -0.02958
AFIX  23
H21A  2   -0.608541    1.203186    1.202774    11.00000   -1.20000
H21B  2   -0.599394    1.148455    1.155311    11.00000   -1.20000
AFIX   0
C214  1   -0.697095    1.130914    1.232969    11.00000    0.03896    0.05753 =
         0.06121    0.01026   -0.01878   -0.02662
AFIX  23
H21C  2   -0.696040    1.080195    1.222563    11.00000   -1.20000
H21D  2   -0.757443    1.173881    1.223332    11.00000   -1.20000
AFIX   0
C215  1   -0.706554    1.123625    1.298536    11.00000    0.02837    0.04664 =
         0.05694    0.00827   -0.00973   -0.01815
AFIX  23
H21E  2   -0.718179    1.176387    1.310477    11.00000   -1.20000
H21F  2   -0.764970    1.106399    1.319453    11.00000   -1.20000
AFIX   0
C216  1   -0.610463    1.062872    1.314137    11.00000    0.04673    0.03474 =
         0.05502    0.01237   -0.01884   -0.03249
AFIX  23
H21G  2   -0.602608    1.009047    1.305797    11.00000   -1.20000
H21H  2   -0.615601    1.060947    1.356002    11.00000   -1.20000
AFIX   0
C217  1   -0.238935    1.050057    1.131892    11.00000    0.04469    0.04282 =
         0.04536   -0.00049    0.00372   -0.02023
C218  1   -0.163690    0.975416    1.116595    11.00000    0.05208    0.04335 =
         0.02755   -0.01238    0.00040   -0.01863
AFIX  43
H218  2   -0.183277    0.929145    1.127837    11.00000   -1.20000
AFIX   0
C219  1   -0.096626    1.476550    1.157587    11.00000    0.03454    0.04025 =
         0.03598   -0.00906   -0.00884   -0.00330
AFIX  43
H219  2   -0.095930    1.523221    1.169779    11.00000   -1.20000
AFIX   0
PART 1
C143  1   -0.752425    1.572305    1.375672    31.00000    0.10471    0.05408 =
         0.08206   -0.04169   -0.03723    0.03065
AFIX 137
H14M  2   -0.795049    1.627573    1.382544    31.00000   -1.50000
H14N  2   -0.696205    1.556331    1.394631    31.00000   -1.50000
H14O  2   -0.792472    1.536838    1.391515    31.00000   -1.50000
AFIX   0
PART 2
C43B  1   -0.819121    1.539302    1.356602   -31.00000    0.05497    0.05505 =
         0.06157   -0.01477   -0.01732    0.00817
AFIX 137
H43A  2   -0.838441    1.509727    1.334472   -31.00000   -1.50000
H43B  2   -0.875870    1.587804    1.367838   -31.00000   -1.50000
H43C  2   -0.801010    1.505590    1.391369   -31.00000   -1.50000
AFIX   0

PART 0
O1W   4    0.212992    1.056926    0.965938    11.00000    0.06131    0.06252 =
         0.13407   -0.01367   -0.04376   -0.02263

O4W   4    0.591477    0.545103    0.962987    10.75000    0.11012    0.15109 =
         0.15791    0.00339   -0.04758   -0.05394
PART 1
O2W   4    0.290376    0.406410    0.486153    10.75000    0.17430    0.11208 =
         0.05901    0.03588    0.02365    0.08318
PART 2
O3W   4    0.258473    0.397839    0.600115    10.75000    0.26641    0.03555 =
         0.15520    0.01746   -0.17404   -0.03041
HKLF 4


REM  dh_mc-4-zn-meoh_100k_a.res in P1
REM wR2 = 0.1474, GooF = S = 1.001, Restrained GooF = 0.965 for all data
REM R1 = 0.0814 for 14768 Fo > 4sig(Fo) and 0.1733 for all 27140 data
REM 2412 parameters refined using 2396 restraints

END

WGHT      0.0224      0.0000

REM Highest difference peak  0.689,  deepest hole -0.442,  1-sigma level  0.076
Q1    1   0.2357  0.3809  0.4814  11.00000  0.05    0.69
Q2    1  -0.3608  0.8625  1.2453  11.00000  0.05    0.48
Q3    1   0.3222  0.4228  0.4998  11.00000  0.05    0.46
Q4    1  -0.5236  1.6347  1.1463  11.00000  0.05    0.44
Q5    1   0.3157  0.4385  0.4828  11.00000  0.05    0.43
Q6    1  -0.3272  1.2394  1.4430  11.00000  0.05    0.41
Q7    1  -0.0924  0.5980  1.2709  11.00000  0.05    0.37
Q8    1   0.1830  0.6141  0.8538  11.00000  0.05    0.37
Q9    1   0.5339  0.7799  0.7065  11.00000  0.05    0.36
Q10   1   0.2401  0.6951  0.5699  11.00000  0.05    0.35
Q11   1  -0.3632  1.1763  1.1304  11.00000  0.05    0.33
Q12   1   0.1739  0.8174  0.7305  11.00000  0.05    0.32
Q13   1  -0.6935  1.6020  1.3371  11.00000  0.05    0.32
Q14   1  -0.3142  1.1464  1.3357  11.00000  0.05    0.32
Q15   1   0.3041  0.4040  0.5638  11.00000  0.05    0.32
Q16   1  -0.0816  0.8013  1.1094  11.00000  0.05    0.31
Q17   1  -0.2220  1.1553  1.3716  11.00000  0.05    0.31
Q18   1  -0.4218  1.6547  1.0144  11.00000  0.05    0.31
Q19   1   0.1839  0.9600  1.2234  11.00000  0.05    0.30
Q20   1   0.3620  0.7829  0.6225  11.00000  0.05    0.30
Q21   1  -0.0593  0.6749  0.5991  11.00000  0.05    0.29
Q22   1  -0.1606  1.1812  1.2313  11.00000  0.05    0.29
Q23   1   0.4148  0.8784  0.7641  11.00000  0.05    0.29
Q24   1   0.4805  0.5719  0.8462  11.00000  0.05    0.29
Q25   1   0.2423  0.7591  0.4878  11.00000  0.05    0.29
Q26   1  -0.3820  1.1365  1.4387  11.00000  0.05    0.29
Q27   1   0.1635  1.2019  1.3776  11.00000  0.05    0.29
Q28   1   0.4430  0.7983  0.7523  11.00000  0.05    0.29
Q29   1   0.3594  0.3582  0.4537  11.00000  0.05    0.29
Q30   1   0.5247  0.9610  1.0136  11.00000  0.05    0.29
Q31   1   0.2654  1.0787  0.8416  11.00000  0.05    0.28
Q32   1  -0.3962  1.7028  1.1052  11.00000  0.05    0.28
Q33   1  -0.3596  0.9821  1.2498  11.00000  0.05    0.28
Q34   1   0.0632  0.7030  0.9048  11.00000  0.05    0.28
Q35   1   0.3825  0.6386  0.7571  11.00000  0.05    0.28
Q36   1   0.4413  0.7638  0.5089  11.00000  0.05    0.28
Q37   1   0.1725  0.8831  0.7331  11.00000  0.05    0.28
Q38   1   0.3155  0.3803  0.6866  11.00000  0.05    0.28
Q39   1   0.2950  0.7184  0.7155  11.00000  0.05    0.28
Q40   1   0.3160  0.1353  0.8674  11.00000  0.05    0.28
Q41   1  -0.7021  1.0797  1.4756  11.00000  0.05    0.27
Q42   1   0.1095  0.6278  0.5537  11.00000  0.05    0.27
Q43   1   0.1526  1.0216  0.7267  11.00000  0.05    0.27
Q44   1  -0.0623  0.4996  0.5306  11.00000  0.05    0.27
Q45   1   0.2609  0.6872  0.5770  11.00000  0.05    0.27
Q46   1  -0.6016  1.0622  1.1341  11.00000  0.05    0.27
Q47   1   0.1650  0.8846  1.1676  11.00000  0.05    0.27
Q48   1   0.2044  0.4099  0.6008  11.00000  0.05    0.27
Q49   1   0.2211  0.3807  0.7016  11.00000  0.05    0.27
Q50   1  -0.0194  0.9241  0.9381  11.00000  0.05    0.27
Q51   1  -0.0041  0.8172  0.5556  11.00000  0.05    0.27
Q52   1  -0.5978  1.6448  1.1534  11.00000  0.05    0.27
Q53   1  -0.1217  1.6141  1.2450  11.00000  0.05    0.27
Q54   1  -0.0802  0.9243  1.4388  11.00000  0.05    0.27
Q55   1   0.3057  0.7294  0.4309  11.00000  0.05    0.27
Q56   1  -0.5141  1.3656  1.1974  11.00000  0.05    0.26
Q57   1  -0.2537  1.2640  0.9901  11.00000  0.05    0.26
Q58   1   0.4845  0.4893  0.9021  11.00000  0.05    0.26
Q59   1   0.0178  0.8156  0.6772  11.00000  0.05    0.26
Q60   1   0.7235  0.6622  0.5349  11.00000  0.05    0.26
Q61   1   0.5673  0.4330  0.7879  11.00000  0.05    0.26
Q62   1   0.4990  0.2209  0.8010  11.00000  0.05    0.26
Q63   1   0.0576  0.7574  0.4589  11.00000  0.05    0.26
Q64   1  -0.1362  0.8440  1.0731  11.00000  0.05    0.26
Q65   1  -0.4926  1.0650  0.8038  11.00000  0.05    0.26
Q66   1  -0.0013  1.3624  0.7160  11.00000  0.05    0.26
Q67   1  -0.1779  0.6394  0.5234  11.00000  0.05    0.26
Q68   1   0.4992  0.8432  0.9387  11.00000  0.05    0.26
Q69   1  -0.2033  1.1371  0.6687  11.00000  0.05    0.26
Q70   1   0.0817  1.0195  0.8034  11.00000  0.05    0.26
Q71   1   0.0965  0.6349  0.8950  11.00000  0.05    0.26
Q72   1  -0.0014  1.2024  1.0936  11.00000  0.05    0.26
Q73   1  -0.1155  0.9011  0.8244  11.00000  0.05    0.26
Q74   1   0.0625  1.3235  1.2389  11.00000  0.05    0.26
Q75   1   0.4631  0.8154  0.7408  11.00000  0.05    0.26
Q76   1  -0.8600  1.6611  1.3045  11.00000  0.05    0.26
Q77   1   0.0369  0.7403  0.7012  11.00000  0.05    0.26
Q78   1  -0.1807  0.6802  1.3468  11.00000  0.05    0.26
Q79   1   0.2210  1.0034  0.9619  11.00000  0.05    0.26
Q80   1  -0.1154  1.1544  0.6607  11.00000  0.05    0.26
Q81   1  -0.1936  0.9956  0.7124  11.00000  0.05    0.26
Q82   1   0.8114  0.3988  0.5972  11.00000  0.05    0.26
Q83   1  -0.5599  1.0219  1.2934  11.00000  0.05    0.25
Q84   1  -0.6807  1.1768  1.2883  11.00000  0.05    0.25
Q85   1  -0.3325  0.8498  1.4023  11.00000  0.05    0.25
Q86   1  -0.1830  1.5000  1.2375  11.00000  0.05    0.25
Q87   1  -0.0757  0.6583  1.2119  11.00000  0.05    0.25
Q88   1  -0.2159  0.6788  0.6221  11.00000  0.05    0.25
Q89   1   0.0594  0.7369  0.7456  11.00000  0.05    0.25
Q90   1   0.6844  0.4833  0.5493  11.00000  0.05    0.25
Q91   1  -0.1048  0.6159  1.3667  11.00000  0.05    0.25
Q92   1   0.0103  0.6709  0.6324  11.00000  0.05    0.25
Q93   1  -0.3642  1.8034  1.2970  11.00000  0.05    0.25
Q94   1  -0.2588  0.6147  0.9387  11.00000  0.05    0.25
Q95   1  -0.1311  0.6607  0.7874  11.00000  0.05    0.25
Q96   1  -0.3268  0.9118  1.1526  11.00000  0.05    0.25
Q97   1   0.5943  0.5200  0.5103  11.00000  0.05    0.25
Q98   1   0.4617  0.5332  0.9011  11.00000  0.05    0.25
Q99   1   0.1761  0.4435  0.6504  11.00000  0.05    0.25
Q100  1   0.3151  1.0788  0.8589  11.00000  0.05    0.25
Q101  1  -0.0677  1.3596  1.1731  11.00000  0.05    0.25
Q102  1  -0.5358  1.7590  1.0904  11.00000  0.05    0.25
Q103  1  -0.2437  1.1373  1.1509  11.00000  0.05    0.25
Q104  1   0.1515  0.7569  0.7151  11.00000  0.05    0.25
Q105  1   0.4423  0.8811  0.5374  11.00000  0.05    0.25
Q106  1  -0.1196  0.5804  0.9782  11.00000  0.05    0.25
Q107  1   0.1769  1.2393  0.5086  11.00000  0.05    0.25
Q108  1  -0.0600  1.5042  1.3572  11.00000  0.05    0.24
Q109  1  -0.4524  1.4394  1.0135  11.00000  0.05    0.24
;
_shelx_res_checksum                71170
_shelx_hkl_file
;
 -18 -14  -1   27.68   76.81
 -18 -14   1  -73.64   64.07
 -18 -13  -1  -69.99   63.50
 -18 -13   0  -30.74   53.93
 -18 -13   1    4.38   57.05
 -18 -13   2   18.39   55.34
 -18 -12   1   92.58   64.00
 -18 -12   2   14.13   54.02
 -18 -11   2   84.02   68.96
 -18 -11   3  -27.12   54.77
 -17 -19  -8   27.63   48.37
 -17 -19  -7  -74.05   57.95
 -17 -19  -6   46.22   57.00
 -17 -19  -5    2.29   52.18
 -17 -18 -11   -2.49   47.74
 -17 -18 -10   79.65   57.20
 -17 -18  -9   10.95   54.72
 -17 -18  -8   47.59   50.67
 -17 -18  -7    3.97   45.34
 -17 -18  -6  -18.55   47.68
 -17 -18  -5  -23.57   46.70
 -17 -18  -4   81.68   59.91
 -17 -18  -3   76.33   64.11
 -17 -18  -2  -51.00   55.07
 -17 -17 -12   27.41   42.91
 -17 -17 -11  -30.31   44.74
 -17 -17 -10   21.49   50.82
 -17 -17  -9  -30.57   48.55
 -17 -17  -8   -3.02   47.87
 -17 -17  -7   -7.63   45.09
 -17 -17  -6   88.37   60.28
 -17 -17  -5  -21.45   51.72
 -17 -17  -4   22.91   52.30
 -17 -17  -3  -17.23   50.22
 -17 -17  -2    2.45   59.06
 -17 -17  -1   19.71   57.56
 -17 -16 -13  133.15   56.32
 -17 -16 -12   61.14   56.25
 -17 -16 -11  -78.38   55.46
 -17 -16 -10   -4.76   49.87
 -17 -16  -9    6.62   48.19
 -17 -16  -8   91.04   59.91
 -17 -16  -7  -12.71   47.66
 -17 -16  -6    4.41   45.91
 -17 -16  -5  110.25   63.24
 -17 -16  -4   -0.21   58.97
 -17 -16  -4  114.55   68.49
 -17 -16  -3  106.19   79.56
 -17 -16  -3  -36.78   53.40
 -17 -16  -2   60.63   73.33
 -17 -16  -2  -55.88   58.68
 -17 -16  -1  -30.85   66.13
 -17 -16  -1   -4.84   56.94
 -17 -16   0   64.26   79.78
 -17 -16   0   -8.01   59.23
 -17 -16   1   62.53   73.56
 -17 -16   2  -55.46   67.36
 -17 -15 -14   64.46   51.62
 -17 -15 -13   21.69   46.33
 -17 -15 -12   56.12   50.89
 -17 -15 -11   40.25   46.69
 -17 -15 -10   11.44   46.72
 -17 -15  -9   -4.10   50.69
 -17 -15  -8   95.89   63.18
 -17 -15  -7   34.47   65.36
 -17 -15  -7  -53.00   57.28
 -17 -15  -6    3.25   67.77
 -17 -15  -6   59.64   55.82
 -17 -15  -5  -18.27   65.13
 -17 -15  -5  -15.84   50.95
 -17 -15  -4  -44.10   65.57
 -17 -15  -4   41.99   59.79
 -17 -15  -3   61.46   65.73
 -17 -15  -3  -21.00   52.17
 -17 -15  -2  112.61   71.66
 -17 -15  -2  -15.93   52.50
 -17 -15  -1   -3.28   53.49
 -17 -15  -1   78.19   65.86
 -17 -15   0  148.83   76.10
 -17 -15   0    2.54   53.81
 -17 -15   1   -9.63   53.45
 -17 -15   2  -30.48   56.54
 -17 -15   3   13.78   50.92
 -17 -14 -15  -61.99   52.73
 -17 -14 -14    8.79   43.15
 -17 -14 -13   36.72   53.09
 -17 -14 -12    9.73   49.23
 -17 -14 -11   -2.64   44.25
 -17 -14 -10    0.96   43.68
 -17 -14  -9   51.41   52.89
 -17 -14  -8  -67.84   63.09
 -17 -14  -7   68.52   50.68
 -17 -14  -6   60.44   64.91
 -17 -14  -5   42.19   55.37
 -17 -14  -4  105.76   73.81
 -17 -14  -4   43.32   51.72
 -17 -14  -3    2.03   56.71
 -17 -14  -3  -23.67   50.07
 -17 -14  -2   42.12   62.00
 -17 -14  -2   10.22   57.52
 -17 -14  -1   37.48   68.14
 -17 -14  -1  -58.00   62.79
 -17 -14   0  -83.74   60.57
 -17 -14   0   -7.43   55.71
 -17 -14   1    8.35   50.33
 -17 -14   2  -60.81   59.09
 -17 -14   3  -38.02   55.81
 -17 -14   4   -8.23   50.64
 -17 -13 -15   22.06   42.62
 -17 -13 -14  -79.50   52.99
 -17 -13 -13   13.82   44.74
 -17 -13 -12   31.66   41.29
 -17 -13 -11  174.22   67.05
 -17 -13 -10  -13.55   48.22
 -17 -13  -9  -10.55   45.41
 -17 -13  -8  -57.73   47.43
 -17 -13  -7    4.60   45.78
 -17 -13  -6   29.45   50.03
 -17 -13  -5  -45.21   51.89
 -17 -13  -4  -51.79   52.53
 -17 -13  -3   78.47   64.57
 -17 -13  -2    9.06   55.24
 -17 -13  -2 -108.82   71.45
 -17 -13  -1   17.31   60.54
 -17 -13  -1   -9.63   57.33
 -17 -13   0  -30.30   55.11
 -17 -13   0   62.48   66.27
 -17 -13   1   23.50   55.87
 -17 -13   1  -72.11   64.95
 -17 -13   2  -43.27   65.14
 -17 -13   3   49.12   62.63
 -17 -13   4  108.97   66.51
 -17 -12 -16   45.43   43.23
 -17 -12 -15  -85.91   59.68
 -17 -12 -14   87.60   54.40
 -17 -12 -13  -39.74   52.19
 -17 -12 -12   37.66   41.14
 -17 -12 -11   63.61   51.44
 -17 -12 -10   96.90   57.40
 -17 -12  -9   23.14   57.89
 -17 -12  -8   24.93   50.37
 -17 -12  -7  -39.40   52.77
 -17 -12  -6  -17.89   52.52
 -17 -12  -5   -3.06   52.01
 -17 -12  -4  127.83   61.03
 -17 -12  -3   80.36   58.09
 -17 -12  -2   84.68   66.11
 -17 -12  -1   84.74   65.44
 -17 -12   0   64.12   61.43
 -17 -12   1    5.80   49.39
 -17 -12   1  122.75   64.54
 -17 -12   2   32.63   54.04
 -17 -12   3  108.35   61.83
 -17 -12   4  -79.98   56.74
 -17 -11 -16   24.26   46.76
 -17 -11 -15    0.21   40.61
 -17 -11 -14   88.53   52.74
 -17 -11 -13   79.09   56.34
 -17 -11 -12  -32.58   53.46
 -17 -11 -11   25.49   44.87
 -17 -11 -10  -24.77   52.29
 -17 -11  -9  -34.67   52.08
 -17 -11  -8  -36.23   56.56
 -17 -11  -7  -89.16   66.94
 -17 -11  -6  -42.84   53.39
 -17 -11  -5  129.39   65.41
 -17 -11  -4  -82.75   57.02
 -17 -11  -3   25.23   51.06
 -17 -11  -2   88.11   71.19
 -17 -11  -1   91.80   72.27
 -17 -11   0   66.91   63.57
 -17 -11   1 -129.69   70.41
 -17 -11   2  -18.17   46.71
 -17 -11   3   13.07   50.34
 -17 -11   4   -6.27   55.70
 -17 -10 -16   52.36   54.91
 -17 -10 -15  126.87   63.26
 -17 -10 -14   15.55   49.29
 -17 -10 -13   75.17   53.47
 -17 -10 -12   89.83   58.33
 -17 -10 -11   65.71   55.79
 -17 -10 -10  -30.87   47.09
 -17 -10  -9   59.27   55.88
 -17 -10  -8  -40.43   52.60
 -17 -10  -7   16.05   46.70
 -17 -10  -6   26.93   54.85
 -17 -10  -5  -32.78   52.81
 -17 -10  -4   26.94   55.95
 -17 -10  -3  -50.47   61.49
 -17 -10  -2   28.16   49.77
 -17 -10  -1   88.98   61.29
 -17 -10   0  -43.28   65.49
 -17 -10   1   53.26   64.45
 -17 -10   4   96.66   56.75
 -17  -9 -14  -56.37   51.47
 -17  -9 -13   -6.66   42.85
 -17  -9 -12   20.19   41.27
 -17  -9 -11   64.47   54.45
 -17  -9 -10    2.60   52.20
 -17  -9  -9   51.90   56.84
 -17  -9  -8  176.52   76.73
 -17  -9  -7  -72.06   51.51
 -17  -9  -6  125.12   70.10
 -17  -9  -5   43.14   68.37
 -17  -9  -4   30.04   58.88
 -17  -9  -3   22.45   49.58
 -17  -9  -2   76.42   70.44
 -17  -9  -1   23.26   52.14
 -17  -9   0  -11.64   54.98
 -17  -9   1   56.79   66.21
 -17  -8 -17   85.52   53.61
 -17  -8 -16   74.90   48.05
 -17  -8 -15  -17.24   44.68
 -17  -8 -14   74.80   54.75
 -17  -8 -13    9.05   43.39
 -17  -8  -9   76.74   61.09
 -17  -8  -8   98.49   61.90
 -17  -8  -7  -44.36   56.24
 -17  -8  -6   40.65   56.24
 -17  -8  -5   46.55   66.94
 -17  -8  -4   75.83   64.18
 -17  -8  -3  -16.91   56.33
 -17  -8  -2   19.80   59.26
 -17  -8  -1  110.54   61.56
 -17  -8   0  132.86   78.58
 -17  -8   1   98.28   73.46
 -17  -7 -17   31.12   47.26
 -17  -7 -16   10.79   41.92
 -17  -7 -15   92.09   54.56
 -17  -7 -14    0.68   45.24
 -17  -7 -13  -40.31   51.72
 -17  -7 -12   -1.75   45.61
 -17  -7 -11  -97.76   57.20
 -17  -7 -10   35.70   46.49
 -17  -7  -9  -58.50   55.62
 -17  -7  -8   32.86   52.29
 -17  -7  -5 -111.41   72.41
 -17  -7  -4   63.96   53.87
 -17  -7  -3    5.51   53.96
 -17  -7  -2    9.04   56.94
 -17  -7  -1   74.60   57.56
 -17  -7   0  122.50   70.68
 -17  -7   1  142.34   72.53
 -17  -6 -17   95.06   55.89
 -17  -6 -16   68.07   57.37
 -17  -6 -15   67.69   44.62
 -17  -6 -14   53.64   54.84
 -17  -6 -13  -60.17   55.17
 -17  -6 -12    1.18   44.62
 -17  -6 -11   17.76   44.22
 -17  -6 -10   -5.05   49.57
 -17  -6  -9   82.88   64.21
 -17  -6  -8  116.82   65.29
 -17  -6  -7   20.99   52.95
 -17  -6  -6   55.04   65.07
 -17  -6  -5   63.90   68.16
 -17  -6  -4   -9.20   58.60
 -17  -6  -3   45.18   51.98
 -17  -6   0  139.27   90.28
 -17  -6   1   -2.18   63.01
 -17  -5 -17  130.55   68.71
 -17  -5 -16   51.15   49.73
 -17  -5 -15   41.55   53.52
 -17  -5 -14  -19.74   41.91
 -17  -5 -13   80.19   55.51
 -17  -5 -12   15.18   46.78
 -17  -5 -11    2.08   51.23
 -17  -5 -10  -69.67   65.95
 -17  -5  -9  -48.21   51.02
 -17  -5  -8   48.04   55.16
 -17  -5  -7   60.90   56.04
 -17  -5  -6  -15.79   50.53
 -17  -5  -5  130.90   67.03
 -17  -5  -4  131.68   74.75
 -17  -5  -3   87.38   57.24
 -17  -5  -2  -28.87   66.11
 -17  -5  -1  -70.32   69.31
 -17  -5   0   80.96   61.73
 -17  -4 -17   82.10   54.38
 -17  -4 -16   -1.20   43.84
 -17  -4 -15   41.58   45.76
 -17  -4 -14   81.42   56.56
 -17  -4 -13  -23.05   47.63
 -17  -4 -12   93.67   57.85
 -17  -4 -11  -22.35   51.02
 -17  -4 -10  -42.58   58.43
 -17  -4  -9  -45.19   52.41
 -17  -4  -8  157.82   68.66
 -17  -4  -7   50.36   57.78
 -17  -4  -6   59.87   58.80
 -17  -4  -5    3.41   51.33
 -17  -4  -4  -41.94   60.42
 -17  -4  -3   19.65   57.54
 -17  -4  -2  105.13   71.20
 -17  -4  -1   33.79   62.97
 -17  -4   0  -40.36   56.78
 -17  -3 -16   11.38   44.08
 -17  -3 -15    6.77   47.87
 -17  -3 -14   75.13   51.62
 -17  -3 -13  -42.30   53.68
 -17  -3 -12  126.53   64.70
 -17  -3 -11  -18.88   49.97
 -17  -3 -10  102.86   59.92
 -17  -3  -9  107.79   64.07
 -17  -3  -8  107.23   65.74
 -17  -3  -7 -103.31   62.67
 -17  -3  -6 -113.20   62.55
 -17  -3  -5   78.98   65.35
 -17  -3  -4  101.46   62.95
 -17  -3  -3  105.54   60.70
 -17  -3  -2  -31.80   57.48
 -17  -3  -1   21.93   64.20
 -17  -2 -16  -78.49   57.24
 -17  -2 -15  -16.65   47.95
 -17  -2 -14   22.38   48.84
 -17  -2 -13  -14.08   42.59
 -17  -2 -12   20.12   50.28
 -17  -2 -11  -65.14   50.21
 -17  -2 -10   12.39   52.15
 -17  -2  -9   48.93   47.70
 -17  -2  -8  -25.15   56.18
 -17  -2  -7   97.41   71.40
 -17  -2  -6  -18.95   54.67
 -17  -2  -5  137.63   77.10
 -17  -2  -4   -6.98   52.34
 -17  -2  -3   96.40   60.67
 -17  -2  -2   99.70   72.60
 -17  -2  -1  -14.44   72.29
 -17  -1 -15   18.59   48.76
 -17  -1 -14   47.95   56.84
 -17  -1 -13   12.72   54.63
 -17  -1 -12   61.73   57.83
 -17  -1 -11  -15.90   50.19
 -17  -1 -10  105.60   70.40
 -17  -1  -9  -41.48   47.45
 -17  -1  -8   -3.25   53.15
 -17  -1  -7  115.32   68.67
 -17  -1  -6    2.28   59.18
 -17  -1  -5   73.30   65.32
 -17  -1  -4   42.65   65.99
 -17  -1  -3   -6.07   58.86
 -17  -1  -2   72.46   66.05
 -17   0 -14  -58.59   52.13
 -17   0 -13  113.39   57.93
 -17   0 -12  -27.99   47.25
 -17   0 -11  -78.35   57.08
 -17   0 -10    7.35   49.14
 -17   0  -9   87.23   62.89
 -17   0  -8   56.38   62.01
 -17   0  -7   73.20   66.90
 -17   0  -6    0.31   55.04
 -17   0  -5  -75.81   57.37
 -17   0  -4   18.00   57.46
 -17   0  -3   56.41   67.63
 -17   1 -13   13.44   53.27
 -17   1 -12    6.33   49.30
 -17   1 -11   -0.87   47.53
 -17   1 -10  196.12   72.76
 -17   1  -9   17.60   56.32
 -17   1  -8   79.95   64.53
 -17   1  -7  117.30   74.36
 -17   1  -6  155.42   72.99
 -17   1  -5   15.35   53.15
 -17   1  -4   18.65   55.31
 -17   2 -12   41.41   54.52
 -17   2 -11   80.14   56.69
 -17   2 -10   67.77   60.86
 -17   2  -9   32.64   56.00
 -17   2  -8   10.37   53.81
 -17   2  -7   21.44   54.00
 -17   2  -6  -26.30   61.98
 -16 -20 -13   75.08   53.43
 -16 -20 -12  -11.98   41.14
 -16 -20 -11  -27.06   43.63
 -16 -20 -10  -55.06   52.06
 -16 -20  -9    8.44   50.15
 -16 -20  -8  138.32   59.76
 -16 -20  -7  -95.54   47.95
 -16 -20  -6   40.16   48.21
 -16 -19 -14   14.62   46.56
 -16 -19 -13   23.78   45.54
 -16 -19 -12   74.64   49.82
 -16 -19 -11   25.91   43.26
 -16 -19 -10   14.99   41.23
 -16 -19  -9  -22.66   46.19
 -16 -19  -8   74.15   48.64
 -16 -19  -7    3.17   45.71
 -16 -19  -6   55.33   49.69
 -16 -19  -5   31.63   49.67
 -16 -19  -4   18.72   42.83
 -16 -19  -3  -96.22   57.26
 -16 -19  -2  -97.93   57.60
 -16 -19  -1   48.61   58.46
 -16 -18 -15    9.37   39.10
 -16 -18 -14   -4.91   42.51
 -16 -18 -13    4.17   43.26
 -16 -18 -12    7.37   39.80
 -16 -18 -11  -13.00   45.12
 -16 -18 -10  -29.60   45.64
 -16 -18  -9   11.07   39.58
 -16 -18  -8    3.66   46.45
 -16 -18  -7   42.17   49.58
 -16 -18  -6    8.48   47.50
 -16 -18  -5   57.14   50.61
 -16 -18  -4   74.21   58.49
 -16 -18  -3   94.34   58.91
 -16 -18  -2   47.46   55.01
 -16 -18  -1  -46.78   50.12
 -16 -18   0   47.86   52.16
 -16 -18   1   -9.42   50.05
 -16 -17 -16   -7.54   39.64
 -16 -17 -15  -91.49   55.30
 -16 -17 -14  -16.47   42.73
 -16 -17 -13   31.76   44.05
 -16 -17 -12   18.85   42.91
 -16 -17 -11   19.44   45.22
 -16 -17 -10   38.55   45.66
 -16 -17  -9  -78.10   63.20
 -16 -17  -9   -0.77   41.01
 -16 -17  -8  -45.68   63.02
 -16 -17  -8  -24.72   47.39
 -16 -17  -7   49.23   75.60
 -16 -17  -7   19.93   43.40
 -16 -17  -6   28.20   54.30
 -16 -17  -6   -0.20   41.56
 -16 -17  -5   90.84   66.56
 -16 -17  -5  -43.46   48.72
 -16 -17  -4  -58.66   66.85
 -16 -17  -4   51.39   46.29
 -16 -17  -3  -19.62   55.58
 -16 -17  -3  -63.30   54.67
 -16 -17  -2   57.13   69.77
 -16 -17  -2   27.33   47.54
 -16 -17  -1    9.64   56.28
 -16 -17  -1   63.07   63.67
 -16 -17   0   14.94   55.16
 -16 -17   0   43.94   60.92
 -16 -17   1  -22.73   61.31
 -16 -17   1   78.73   57.80
 -16 -17   2  -64.66   63.12
 -16 -17   2  -27.46   54.97
 -16 -17   3  -34.78   54.06
 -16 -17   3   66.73   59.95
 -16 -17   4 -107.79   67.53
 -16 -17   4  -33.92   63.15
 -16 -16 -17   -0.35   44.21
 -16 -16 -16  -13.17   40.33
 -16 -16 -15  -39.47   47.31
 -16 -16 -14   58.45   43.81
 -16 -16 -13   43.95   58.33
 -16 -16 -13   39.33   39.97
 -16 -16 -12   56.73   69.56
 -16 -16 -12   48.04   48.67
 -16 -16 -11  -26.89   72.36
 -16 -16 -11  -34.78   40.89
 -16 -16 -10 -131.98   77.91
 -16 -16 -10   29.54   49.36
 -16 -16  -9   -6.02   57.16
 -16 -16  -9   59.68   47.08
 -16 -16  -8   10.89   63.36
 -16 -16  -8  -84.83   53.35
 -16 -16  -7   75.11   60.25
 -16 -16  -7   43.74   44.54
 -16 -16  -6   17.95   57.42
 -16 -16  -6   57.27   50.21
 -16 -16  -5  -15.39   58.88
 -16 -16  -5   70.47   52.08
 -16 -16  -4   11.16   57.06
 -16 -16  -4  -89.95   47.59
 -16 -16  -3 -110.41   75.89
 -16 -16  -3  -19.70   52.39
 -16 -16  -2  -57.70   68.07
 -16 -16  -2   -5.34   49.54
 -16 -16  -1   67.68   68.83
 -16 -16  -1 -128.89   63.36
 -16 -16   0   22.24   59.58
 -16 -16   0   42.20   50.85
 -16 -16   1  -48.15   56.10
 -16 -16   1  -22.68   50.58
 -16 -16   2    9.36   54.05
 -16 -16   2  -83.64   59.82
 -16 -16   3   32.14   58.18
 -16 -16   3   43.28   60.45
 -16 -16   4   12.83   46.02
 -16 -16   4   95.22   69.69
 -16 -16   5   49.67   53.35
 -16 -16   5   66.17   63.34
 -16 -15 -18   52.46   41.51
 -16 -15 -17  -12.31   41.09
 -16 -15 -16  -34.17   41.94
 -16 -15 -15   -0.10   38.71
 -16 -15 -14   60.19   43.61
 -16 -15 -13   69.20   46.63
 -16 -15 -12  -21.13   38.53
 -16 -15 -11   54.10   42.97
 -16 -15 -10   38.23   45.81
 -16 -15  -9   34.63   44.47
 -16 -15  -8   87.03   67.66
 -16 -15  -8  -10.32   40.86
 -16 -15  -7  129.43   74.00
 -16 -15  -7  -33.26   45.43
 -16 -15  -6  149.60   78.91
 -16 -15  -6   21.59   52.72
 -16 -15  -5  -19.92   58.74
 -16 -15  -5  -30.18   52.90
 -16 -15  -4   31.15   58.48
 -16 -15  -4    9.82   50.37
 -16 -15  -3   16.67   54.43
 -16 -15  -3   32.78   47.91
 -16 -15  -2   21.62   55.13
 -16 -15  -2   56.91   55.94
 -16 -15  -1   36.12   52.51
 -16 -15  -1    1.26   46.31
 -16 -15   0  106.95   63.84
 -16 -15   0  -80.29   59.19
 -16 -15   1    5.90   50.11
 -16 -15   1   49.37   51.71
 -16 -15   2    4.47   50.11
 -16 -15   2    7.36   52.73
 -16 -15   3  -63.78   57.01
 -16 -15   3    9.38   52.89
 -16 -15   4  114.28   62.96
 -16 -15   4  -69.04   61.13
 -16 -15   5  -78.01   56.84
 -16 -15   5   20.18   56.92
 -16 -14 -18  -14.51   45.98
 -16 -14 -17  -85.96   55.34
 -16 -14 -16   -2.13   43.90
 -16 -14 -15  -80.44   48.87
 -16 -14 -14   -9.47   41.23
 -16 -14 -13   76.91   54.12
 -16 -14 -12  -28.12   39.08
 -16 -14 -11   32.62   48.33
 -16 -14 -10   49.55   44.30
 -16 -14  -9   -8.13   42.30
 -16 -14  -8  154.76   69.98
 -16 -14  -7   38.83   56.57
 -16 -14  -6   30.61   52.98
 -16 -14  -5   49.54   68.35
 -16 -14  -5  -31.36   48.53
 -16 -14  -4   50.79   58.60
 -16 -14  -4   68.57   55.40
 -16 -14  -3  -41.56   63.71
 -16 -14  -3   36.38   46.98
 -16 -14  -2  -62.25   57.50
 -16 -14  -2  -19.28   49.63
 -16 -14  -1   53.07   59.24
 -16 -14  -1   31.88   50.10
 -16 -14   0   -1.82   49.73
 -16 -14   0   16.47   49.73
 -16 -14   1   46.20   57.21
 -16 -14   1  -16.11   49.38
 -16 -14   2   -7.29   51.88
 -16 -14   2   74.58   57.72
 -16 -14   3   22.46   46.13
 -16 -14   3   61.10   59.94
 -16 -14   4  -35.25   53.30
 -16 -14   4   72.98   59.89
 -16 -14   5   63.61   57.68
 -16 -14   5    7.60   64.42
 -16 -13 -19    2.58   44.94
 -16 -13 -18   11.73   41.47
 -16 -13 -17   24.97   44.47
 -16 -13 -16   36.36   48.53
 -16 -13 -15  123.42   57.89
 -16 -13 -14   46.30   46.93
 -16 -13 -13   21.27   46.28
 -16 -13 -12    7.56   40.01
 -16 -13 -11   48.43   46.02
 -16 -13 -10  -56.32   44.02
 -16 -13  -9   80.81   51.67
 -16 -13  -8   77.17   44.72
 -16 -13  -7  -14.03   48.24
 -16 -13  -6  182.83   70.80
 -16 -13  -5  -17.22   48.17
 -16 -13  -4   46.44   50.03
 -16 -13  -3   28.31   54.10
 -16 -13  -2   41.74   52.74
 -16 -13  -2  -45.37   54.16
 -16 -13  -1  -19.20   57.08
 -16 -13  -1   74.45   51.45
 -16 -13   0   -6.81   54.96
 -16 -13   0  102.39   67.98
 -16 -13   1  -48.90   59.09
 -16 -13   1   41.78   63.92
 -16 -13   2    1.15   49.06
 -16 -13   2   46.37   60.01
 -16 -13   3  105.55   56.87
 -16 -13   3   50.05   66.61
 -16 -13   4   30.34   49.02
 -16 -13   4   48.38   63.46
 -16 -13   5   95.96   59.69
 -16 -13   5  -48.88   59.47
 -16 -12 -19   27.55   43.07
 -16 -12 -18  -23.00   45.70
 -16 -12 -17  119.04   54.56
 -16 -12 -16   32.46   45.90
 -16 -12 -15  122.92   50.59
 -16 -12 -14  -34.15   42.18
 -16 -12 -13   37.17   40.27
 -16 -12 -12   22.96   43.58
 -16 -12 -11  -56.64   47.80
 -16 -12 -10   28.24   39.01
 -16 -12  -9    5.38   45.19
 -16 -12  -8   47.64   48.31
 -16 -12  -7  -50.86   52.72
 -16 -12  -6   92.08   49.97
 -16 -12  -5   64.01   55.57
 -16 -12  -4   85.28   59.37
 -16 -12  -3   31.96   50.39
 -16 -12  -2  121.04   63.86
 -16 -12  -1    3.40   52.76
 -16 -12   0   96.43   63.69
 -16 -12   0  129.60   70.05
 -16 -12   1  -18.14   53.72
 -16 -12   1  -47.20   55.27
 -16 -12   2   37.74   49.79
 -16 -12   2  -11.30   52.57
 -16 -12   3   35.90   52.30
 -16 -12   3  132.51   71.53
 -16 -12   4  -44.12   51.60
 -16 -12   4   -8.98   56.12
 -16 -12   5  -30.96   54.40
 -16 -12   5  -21.47   63.81
 -16 -12   6  -40.64   61.54
 -16 -11 -19   23.64   42.45
 -16 -11 -18    3.17   44.70
 -16 -11 -17   66.89   47.72
 -16 -11 -16   27.38   42.26
 -16 -11 -15   24.62   37.92
 -16 -11 -14   -8.78   40.56
 -16 -11 -13   46.02   48.78
 -16 -11 -12   86.58   53.61
 -16 -11 -11   45.09   48.62
 -16 -11 -10   70.33   53.86
 -16 -11  -9   50.98   47.88
 -16 -11  -8   80.02   51.14
 -16 -11  -7  -69.04   52.97
 -16 -11  -6   36.78   55.95
 -16 -11  -5   58.88   50.60
 -16 -11  -4   35.30   57.20
 -16 -11  -3   94.48   64.74
 -16 -11  -2  -95.34   56.55
 -16 -11  -1  -37.58   52.46
 -16 -11   0   48.02   58.41
 -16 -11   1   31.50   53.02
 -16 -11   2  -25.43   54.55
 -16 -11   2   58.14   57.56
 -16 -11   3   21.17   43.94
 -16 -11   3    8.64   54.59
 -16 -11   4  -42.66   50.42
 -16 -11   4   47.99   56.84
 -16 -11   5   64.56   57.90
 -16 -11   5  -42.70   56.13
 -16 -11   6   48.05   59.84
 -16 -11   6  -44.40   62.41
 -16 -10 -20   -8.18   43.75
 -16 -10 -19   36.79   44.27
 -16 -10 -18   65.23   45.95
 -16 -10 -17   62.93   48.23
 -16 -10 -16  -89.66   53.52
 -16 -10 -15   12.76   42.58
 -16 -10 -14   19.63   39.94
 -16 -10 -13  -38.07   45.50
 -16 -10 -12   61.70   45.49
 -16 -10 -11   80.26   50.59
 -16 -10 -10  -43.06   46.13
 -16 -10  -9  -19.94   44.31
 -16 -10  -8  -35.22   42.21
 -16 -10  -7   99.76   56.30
 -16 -10  -6  -28.20   55.65
 -16 -10  -5   66.29   55.27
 -16 -10  -4  -22.57   48.77
 -16 -10  -3   88.83   61.39
 -16 -10  -2  118.25   72.55
 -16 -10  -1  -87.47   60.79
 -16 -10   0  -18.57   51.49
 -16 -10   1   66.09   61.92
 -16 -10   2  102.03   60.11
 -16 -10   3   21.72   56.59
 -16 -10   4  130.60   59.78
 -16 -10   4  105.90   67.72
 -16 -10   5    2.06   50.70
 -16 -10   5   -6.84   59.76
 -16 -10   6 -121.19   60.22
 -16 -10   6  109.95   78.38
 -16  -9 -20   79.62   53.23
 -16  -9 -19   25.96   48.99
 -16  -9 -16  -49.75   41.45
 -16  -9 -15  -65.25   54.23
 -16  -9 -14  -10.34   41.28
 -16  -9 -13   -4.88   43.13
 -16  -9 -12  -38.18   46.29
 -16  -9 -11   50.28   51.83
 -16  -9 -10  -61.23   50.13
 -16  -9  -9   41.70   44.91
 -16  -9  -8  141.18   68.60
 -16  -9  -7  117.02   56.17
 -16  -9  -6  165.60   67.87
 -16  -9  -5  -70.55   49.56
 -16  -9  -4  152.16   63.78
 -16  -9  -3   17.59   51.06
 -16  -9  -2   76.92   61.75
 -16  -9  -1   41.57   49.98
 -16  -9   0  -62.93   60.94
 -16  -9   1   15.43   58.54
 -16  -9   2  -69.84   52.71
 -16  -9   3  149.36   72.50
 -16  -9   4   33.55   57.80
 -16  -9   5   -7.52   60.23
 -16  -9   6   17.37   50.35
 -16  -9   6   76.14   75.13
 -16  -8 -20   74.52   55.17
 -16  -8 -19   37.81   45.15
 -16  -8 -18  -36.44   43.89
 -16  -8 -17  -16.46   43.98
 -16  -8 -16  100.77   57.00
 -16  -8 -15   -9.43   40.89
 -16  -8 -11   35.51   41.03
 -16  -8 -10   31.42   49.99
 -16  -8  -9   99.67   56.82
 -16  -8  -8  158.72   61.73
 -16  -8  -7    7.16   52.18
 -16  -8  -6   72.88   54.46
 -16  -8  -5  101.53   57.26
 -16  -8  -4  184.94   63.31
 -16  -8  -3  141.34   64.55
 -16  -8  -2   59.80   64.07
 -16  -8  -1    5.79   48.50
 -16  -8   0   50.42   62.93
 -16  -8   1  -80.53   64.12
 -16  -8   2  133.02   74.74
 -16  -8   3   18.72   54.56
 -16  -8   4  117.03   66.99
 -16  -8   5   51.87   58.26
 -16  -8   6   -5.14   60.37
 -16  -7 -20   12.91   48.48
 -16  -7 -19   24.20   42.66
 -16  -7 -18  -35.40   44.19
 -16  -7 -17   14.17   39.51
 -16  -7 -16   20.07   43.61
 -16  -7 -15   46.00   41.28
 -16  -7 -14   13.33   38.66
 -16  -7 -13  141.19   62.99
 -16  -7 -12   49.85   48.60
 -16  -7 -11   41.03   42.80
 -16  -7 -10  -13.22   44.93
 -16  -7  -6   -2.03   46.37
 -16  -7  -5  181.25   68.93
 -16  -7  -4   20.14   50.08
 -16  -7  -3   24.14   52.22
 -16  -7  -2   43.38   53.99
 -16  -7  -1  -57.03   62.33
 -16  -7   0  -92.70   73.91
 -16  -7   1   50.82   57.83
 -16  -7   2   88.47   59.79
 -16  -7   3    5.05   55.13
 -16  -7   4   71.16   68.00
 -16  -7   5   34.07   58.51
 -16  -6 -20  -20.02   44.38
 -16  -6 -19   45.50   45.63
 -16  -6 -18    8.77   40.22
 -16  -6 -17   73.71   51.42
 -16  -6 -16    4.88   38.96
 -16  -6 -15   11.62   45.25
 -16  -6 -14   21.99   50.99
 -16  -6 -13   12.09   42.47
 -16  -6 -12  -85.93   54.50
 -16  -6 -11  -48.46   50.61
 -16  -6 -10    5.40   44.63
 -16  -6  -9   11.88   45.26
 -16  -6  -8   49.06   49.95
 -16  -6  -7   29.77   53.93
 -16  -6  -6  -20.03   45.49
 -16  -6  -5   31.41   43.84
 -16  -6  -1   22.43   55.56
 -16  -6   0  108.59   66.57
 -16  -6   1  -30.00   51.80
 -16  -6   2  111.67   71.35
 -16  -6   3  -13.30   53.15
 -16  -6   4  -34.69   66.16
 -16  -6   5  -33.97   61.30
 -16  -5 -20    3.25   41.24
 -16  -5 -19   73.51   48.33
 -16  -5 -18  -53.71   51.46
 -16  -5 -17   82.88   56.70
 -16  -5 -16   32.63   41.26
 -16  -5 -15   60.07   53.36
 -16  -5 -14   81.28   50.27
 -16  -5 -13   40.31   46.31
 -16  -5 -12  -30.61   44.63
 -16  -5 -11   17.88   45.91
 -16  -5 -10   33.70   43.58
 -16  -5  -9   51.76   47.20
 -16  -5  -8  -46.09   56.49
 -16  -5  -7   87.17   56.08
 -16  -5  -6  -17.87   48.93
 -16  -5  -5   -0.90   47.17
 -16  -5  -4  -87.35   62.36
 -16  -5  -3  -13.77   49.37
 -16  -5  -2  -32.73   61.14
 -16  -5  -1  -41.49   64.97
 -16  -5   0   20.98   55.19
 -16  -5   3   -9.67   53.63
 -16  -5   4    3.24   56.12
 -16  -5   5   20.22   57.67
 -16  -4 -20   25.20   42.16
 -16  -4 -19  -30.54   48.22
 -16  -4 -18  -23.53   43.47
 -16  -4 -17   53.51   47.01
 -16  -4 -16   11.89   39.79
 -16  -4 -15    2.94   44.52
 -16  -4 -14   15.14   41.82
 -16  -4 -13   25.12   43.17
 -16  -4 -12   30.99   44.43
 -16  -4 -11   -6.73   39.45
 -16  -4 -10  -26.12   43.00
 -16  -4  -9   51.16   47.46
 -16  -4  -8  104.57   62.01
 -16  -4  -7   25.55   50.02
 -16  -4  -6   62.96   57.60
 -16  -4  -5   42.50   48.03
 -16  -4  -4   37.27   49.62
 -16  -4  -3    6.59   52.90
 -16  -4  -2   91.88   52.09
 -16  -4  -1  125.47   63.46
 -16  -4   0  -79.75   61.40
 -16  -4   1  101.90   72.45
 -16  -4   2   -5.91   58.02
 -16  -4   3   15.23   62.74
 -16  -4   4   23.64   67.77
 -16  -3 -20   32.75   44.12
 -16  -3 -19   86.43   49.38
 -16  -3 -18  -58.10   40.08
 -16  -3 -17  100.44   53.13
 -16  -3 -16   52.64   44.06
 -16  -3 -15  -53.61   46.81
 -16  -3 -14   86.23   53.68
 -16  -3 -13   -7.38   39.72
 -16  -3 -12   44.26   47.86
 -16  -3 -11  -20.79   46.02
 -16  -3 -10   80.39   57.00
 -16  -3  -9   86.76   50.73
 -16  -3  -8   -1.36   50.25
 -16  -3  -7   48.12   60.10
 -16  -3  -6    0.34   54.85
 -16  -3  -5   78.12   62.88
 -16  -3  -4  111.93   64.18
 -16  -3  -3   78.39   58.21
 -16  -3  -2   60.21   53.39
 -16  -3  -1  110.78   62.53
 -16  -3   0   70.43   58.77
 -16  -3   1   16.47   58.80
 -16  -3   2 -125.99   77.79
 -16  -3   3   16.85   55.95
 -16  -3   4  -67.93   71.16
 -16  -2 -20    8.13   42.33
 -16  -2 -19   18.38   45.30
 -16  -2 -18   15.97   43.57
 -16  -2 -17  -50.88   51.15
 -16  -2 -16   22.39   48.65
 -16  -2 -15   17.28   39.58
 -16  -2 -14  -39.13   47.97
 -16  -2 -13   55.56   45.66
 -16  -2 -12   56.39   50.11
 -16  -2 -11  -32.99   44.47
 -16  -2 -10   51.82   51.15
 -16  -2  -9   68.18   53.58
 -16  -2  -8  150.25   68.20
 -16  -2  -7  -25.55   51.36
 -16  -2  -6   28.41   47.75
 -16  -2  -5   46.19   55.71
 -16  -2  -4  119.11   62.37
 -16  -2  -3   49.57   62.18
 -16  -2  -2  -13.41   49.14
 -16  -2  -1  -10.28   56.99
 -16  -2   0   56.31   63.55
 -16  -2   1   59.43   71.38
 -16  -2   2    1.51   61.35
 -16  -2   3  172.23   75.44
 -16  -2   4   43.06   61.98
 -16  -1 -20    1.75   48.22
 -16  -1 -19    9.34   46.86
 -16  -1 -18   -6.70   40.70
 -16  -1 -17    5.08   42.41
 -16  -1 -16   53.48   44.90
 -16  -1 -15   14.23   42.54
 -16  -1 -14   99.78   60.07
 -16  -1 -13   29.46   49.92
 -16  -1 -12   17.02   41.94
 -16  -1 -11   39.09   50.23
 -16  -1 -10   98.71   57.10
 -16  -1  -9   53.15   52.15
 -16  -1  -8   72.66   51.01
 -16  -1  -7  178.41   69.28
 -16  -1  -6  -35.87   59.83
 -16  -1  -5  147.19   65.55
 -16  -1  -4  -21.43   55.89
 -16  -1  -3   77.70   63.63
 -16  -1  -2  -52.48   50.42
 -16  -1  -1  149.51   72.39
 -16  -1   0  120.41   74.26
 -16  -1   1  133.95   78.12
 -16  -1   2    7.03   58.44
 -16  -1   3   -1.36   69.38
 -16   0 -19   61.49   53.94
 -16   0 -18  110.75   53.16
 -16   0 -17   12.78   42.79
 -16   0 -16   57.41   44.18
 -16   0 -15   -9.02   46.00
 -16   0 -14  -64.06   49.71
 -16   0 -13  -18.77   43.91
 -16   0 -12    3.34   45.75
 -16   0 -11   31.54   44.13
 -16   0 -10   99.40   62.52
 -16   0  -9   80.41   57.58
 -16   0  -8   -8.99   52.73
 -16   0  -7   67.20   57.11
 -16   0  -6  -95.53   55.31
 -16   0  -5   82.41   58.08
 -16   0  -4   30.06   59.05
 -16   0  -3  -17.48   52.20
 -16   0  -2   85.13   70.52
 -16   0  -1   80.50   62.42
 -16   0   0  102.18   69.58
 -16   0   1   74.21   63.96
 -16   0   2  -13.01   58.76
 -16   0   3   32.80   66.55
 -16   1 -19   61.68   55.04
 -16   1 -18   48.52   47.55
 -16   1 -17    4.89   41.75
 -16   1 -16   11.63   41.52
 -16   1 -15   73.02   51.74
 -16   1 -14   15.63   46.01
 -16   1 -13   84.13   55.90
 -16   1 -12  112.52   61.86
 -16   1 -11   63.55   56.62
 -16   1 -10   95.58   53.57
 -16   1  -9  111.46   59.07
 -16   1  -8   38.72   50.75
 -16   1  -7  -44.73   46.95
 -16   1  -6  120.21   66.27
 -16   1  -5    3.61   50.94
 -16   1  -4   44.19   58.24
 -16   1  -3   42.56   60.39
 -16   1  -2   69.88   62.54
 -16   1  -1   75.40   72.56
 -16   1   0  -83.46   57.33
 -16   1   1  -24.79   60.35
 -16   1   2   64.07   67.95
 -16   2 -18   26.14   48.65
 -16   2 -17   37.89   48.20
 -16   2 -16  -84.41   50.91
 -16   2 -15  -22.30   47.37
 -16   2 -14  104.04   55.48
 -16   2 -13   12.58   48.10
 -16   2 -12   20.51   43.96
 -16   2 -11   85.24   53.43
 -16   2 -10   52.55   51.87
 -16   2  -9   70.84   54.79
 -16   2  -8   67.73   57.37
 -16   2  -7   33.29   49.92
 -16   2  -6  122.99   62.67
 -16   2  -5   68.37   56.02
 -16   2  -4  196.36   75.95
 -16   2  -3  119.77   71.98
 -16   2  -2   30.49   53.72
 -16   2  -1   86.87   69.69
 -16   2   0  -22.12   59.27
 -16   2   1   56.98   67.38
 -16   3 -18   42.75   49.09
 -16   3 -17  100.39   52.72
 -16   3 -16  -43.81   52.31
 -16   3 -15   26.67   49.47
 -16   3 -14    0.90   46.17
 -16   3 -13   23.74   43.01
 -16   3 -12    9.57   47.40
 -16   3 -11   36.63   45.32
 -16   3 -10  119.87   59.77
 -16   3  -9  153.84   66.89
 -16   3  -8   -7.58   49.96
 -16   3  -7    1.80   52.38
 -16   3  -6   16.89   54.04
 -16   3  -5   92.19   58.04
 -16   3  -4   36.01   56.42
 -16   3  -3   34.46   52.48
 -16   3  -2   15.77   56.85
 -16   3  -1  151.80   82.70
 -16   3   0   27.38   57.10
 -16   4 -16   32.25   48.49
 -16   4 -15   41.38   44.91
 -16   4 -14   -8.05   45.85
 -16   4 -13   -7.76   45.48
 -16   4 -12   51.93   52.87
 -16   4 -11   71.92   61.90
 -16   4 -10   68.59   52.34
 -16   4  -9   -6.31   49.00
 -16   4  -8   96.38   57.91
 -16   4  -7  -20.62   57.84
 -16   4  -6   54.12   56.68
 -16   4  -5    5.87   55.55
 -16   4  -4   86.22   68.00
 -16   4  -3   38.10   54.38
 -16   4  -2  -86.65   74.01
 -16   4  -1   -5.94   63.54
 -16   5 -13   31.04   45.20
 -16   5 -12   -3.91   46.47
 -16   5 -11   17.81   44.01
 -16   5 -10   15.18   51.76
 -16   5  -9   10.68   48.98
 -16   5  -8  -34.18   50.91
 -16   5  -7   20.13   56.87
 -16   5  -6    1.61   52.63
 -16   5  -5   67.83   57.68
 -16   5  -4   40.27   58.14
 -16   5  -3  -32.87   55.00
 -16   5  -2   12.93   61.98
 -16   6  -8  -46.84   51.45
 -16   6  -7  -52.78   57.56
 -16   6  -6  -51.59   65.50
 -16   6  -5  -85.82   68.30
 -16   6  -4   28.71   51.14
 -15 -21 -14   44.62   42.99
 -15 -21 -13  -13.26   42.29
 -15 -21 -12   47.77   48.82
 -15 -21 -11   -9.58   39.38
 -15 -20 -17   51.58   43.33
 -15 -20 -16   21.75   40.35
 -15 -20 -15   29.47   48.12
 -15 -20 -14  -22.27   39.44
 -15 -20 -13   68.82   44.75
 -15 -20 -12   45.45   47.42
 -15 -20 -11  -63.51   46.58
 -15 -20 -10   15.22   42.80
 -15 -20  -9  -14.32   36.81
 -15 -20  -8  -23.91   43.04
 -15 -20  -7   35.61   41.56
 -15 -20  -6   60.31   45.01
 -15 -20  -5   23.44   40.92
 -15 -19 -17   19.78   38.64
 -15 -19 -16   74.62   49.32
 -15 -19 -15   35.60   49.66
 -15 -19 -14   16.78   44.80
 -15 -19 -13   34.44   41.86
 -15 -19 -12   21.61   36.49
 -15 -19 -11  127.61   55.13
 -15 -19 -10   18.29   41.95
 -15 -19  -9    3.16   37.42
 -15 -19  -8    8.48   43.13
 -15 -19  -7   46.77   42.02
 -15 -19  -6   26.97   44.86
 -15 -19  -5   31.31   48.07
 -15 -19  -4   -1.07   42.07
 -15 -19  -3   48.52   46.07
 -15 -19  -2   78.95   53.09
 -15 -19  -1    3.43   46.14
 -15 -19   0  -44.33   51.19
 -15 -18 -18   69.05   47.11
 -15 -18 -17  -10.04   45.08
 -15 -18 -16   87.88   50.76
 -15 -18 -15  -11.96   45.29
 -15 -18 -14   68.85   49.06
 -15 -18 -13  -49.29   45.42
 -15 -18 -12   84.97   71.90
 -15 -18 -12   47.02   46.78
 -15 -18 -11   45.10   54.05
 -15 -18 -11   56.97   47.36
 -15 -18 -10   82.05   65.68
 -15 -18 -10   12.18   40.83
 -15 -18  -9  -23.46   59.20
 -15 -18  -9   42.86   50.85
 -15 -18  -8   -3.80   60.42
 -15 -18  -8   54.25   42.68
 -15 -18  -7   53.19   60.30
 -15 -18  -7   19.06   40.03
 -15 -18  -6   -4.81   50.72
 -15 -18  -6  -17.37   44.97
 -15 -18  -5   97.36   74.79
 -15 -18  -5  -46.89   47.06
 -15 -18  -4  122.13   69.28
 -15 -18  -4  -15.07   46.39
 -15 -18  -3   29.25   68.12
 -15 -18  -3   36.27   44.56
 -15 -18  -2  163.85   77.34
 -15 -18  -2  173.14   65.37
 -15 -18  -1   84.05   62.15
 -15 -18  -1   29.68   45.54
 -15 -18   0  -42.53   56.16
 -15 -18   0   68.58   52.90
 -15 -18   1   32.06   56.13
 -15 -18   1   -8.32   51.50
 -15 -18   2 -162.01   76.74
 -15 -18   2   42.77   58.03
 -15 -18   3   75.44   67.95
 -15 -18   3   42.65   50.66
 -15 -18   4  -80.66   73.00
 -15 -18   5  -18.83   53.88
 -15 -17 -19   38.03   40.35
 -15 -17 -18   37.52   40.74
 -15 -17 -17  123.60   59.20
 -15 -17 -16  -30.78   58.80
 -15 -17 -16   -7.94   38.50
 -15 -17 -15  105.06   68.96
 -15 -17 -15   -5.17   39.73
 -15 -17 -14  -18.11   60.10
 -15 -17 -14   -1.92   40.67
 -15 -17 -13    5.11   38.81
 -15 -17 -12   92.38   71.31
 -15 -17 -12  -45.72   46.41
 -15 -17 -11   85.85   62.92
 -15 -17 -11   52.77   48.11
 -15 -17 -10  -26.86   66.83
 -15 -17 -10    9.55   41.81
 -15 -17  -9  123.81   71.93
 -15 -17  -9   39.81   41.12
 -15 -17  -8   48.91   59.50
 -15 -17  -8  -31.06   40.67
 -15 -17  -7   30.37   54.18
 -15 -17  -7   24.98   36.74
 -15 -17  -6   -4.04   51.57
 -15 -17  -6  -16.54   44.80
 -15 -17  -5   36.16   52.23
 -15 -17  -5   65.59   50.34
 -15 -17  -4   80.52   65.88
 -15 -17  -4   50.23   52.31
 -15 -17  -3    0.50   56.11
 -15 -17  -3  -16.35   44.00
 -15 -17  -2 -112.20   69.67
 -15 -17  -2  -42.25   53.37
 -15 -17  -1   27.74   56.60
 -15 -17  -1    6.39   44.82
 -15 -17   0   20.58   56.18
 -15 -17   0   63.44   49.94
 -15 -17   1   26.07   53.80
 -15 -17   1  -22.46   53.85
 -15 -17   2   17.36   51.18
 -15 -17   2   81.47   53.95
 -15 -17   3  -31.21   51.29
 -15 -17   3  125.27   74.75
 -15 -17   4   56.12   47.30
 -15 -17   4    9.41   49.20
 -15 -17   5   19.50   46.40
 -15 -17   5   34.30   56.72
 -15 -17   6   90.97   54.27
 -15 -17   6  -11.85   51.48
 -15 -16 -20   23.46   42.43
 -15 -16 -19   30.96   45.65
 -15 -16 -18   22.97   64.22
 -15 -16 -18   60.40   49.39
 -15 -16 -17   33.55   72.61
 -15 -16 -17   63.64   49.15
 -15 -16 -16  -17.45   57.44
 -15 -16 -16   25.88   37.24
 -15 -16 -15  -16.94   62.52
 -15 -16 -15  -49.50   47.38
 -15 -16 -14   25.88   66.80
 -15 -16 -14    9.20   39.70
 -15 -16 -13  -40.81   44.50
 -15 -16 -12  -91.58   71.11
 -15 -16 -12   76.58   53.12
 -15 -16 -11   -7.89   53.77
 -15 -16 -11  -11.79   38.10
 -15 -16 -10  102.49   66.17
 -15 -16 -10   67.91   47.36
 -15 -16  -9  177.62   73.98
 -15 -16  -9   92.92   54.86
 -15 -16  -8   78.98   54.62
 -15 -16  -8  125.24   53.79
 -15 -16  -7  125.60   78.52
 -15 -16  -7   15.46   40.98
 -15 -16  -6   53.10   58.93
 -15 -16  -6  -36.42   47.82
 -15 -16  -5 -111.58   65.19
 -15 -16  -5    0.24   44.64
 -15 -16  -4  112.14   62.94
 -15 -16  -4   61.25   46.35
 -15 -16  -3  -14.27   52.30
 -15 -16  -3   63.86   60.88
 -15 -16  -2   10.41   50.66
 -15 -16  -2   10.52   43.30
 -15 -16  -1  -90.51   62.08
 -15 -16  -1  108.97   55.16
 -15 -16   0 -169.34   72.39
 -15 -16   0   24.01   44.18
 -15 -16   1  -17.51   61.47
 -15 -16   1  -37.20   53.13
 -15 -16   2   68.12   59.51
 -15 -16   2   51.12   51.26
 -15 -16   3  -35.22   47.89
 -15 -16   3   63.47   63.02
 -15 -16   4   -0.68   42.96
 -15 -16   4   16.00   50.18
 -15 -16   5  -72.52   55.53
 -15 -16   5  -12.32   50.23
 -15 -16   6  -32.67   50.03
 -15 -16   6  -68.84   69.84
 -15 -16   7  127.34   60.97
 -15 -15 -20   16.81   40.01
 -15 -15 -19  -30.45   44.62
 -15 -15 -18   76.40   51.51
 -15 -15 -17  -12.81   44.80
 -15 -15 -16   41.24   44.23
 -15 -15 -15  -25.44   42.40
 -15 -15 -14   -1.78   37.44
 -15 -15 -13  119.67   54.17
 -15 -15 -12  -93.56   48.44
 -15 -15 -11    2.28   45.62
 -15 -15 -10   72.31   57.85
 -15 -15 -10   67.18   40.03
 -15 -15  -9   68.37   52.94
 -15 -15  -9   83.49   46.55
 -15 -15  -8   73.21   61.66
 -15 -15  -8  -30.83   45.76
 -15 -15  -7   91.90   74.29
 -15 -15  -7  -10.06   43.23
 -15 -15  -6  137.40   66.62
 -15 -15  -6   70.89   40.73
 -15 -15  -5  -19.49   51.84
 -15 -15  -5  -37.20   42.09
 -15 -15  -4  147.63   72.84
 -15 -15  -4   72.17   49.31
 -15 -15  -3   31.36   54.23
 -15 -15  -3   45.22   46.69
 -15 -15  -2  200.31   76.02
 -15 -15  -2   22.99   56.45
 -15 -15  -1    4.52   49.95
 -15 -15  -1  -21.46   43.18
 -15 -15   0   31.34   47.15
 -15 -15   0  156.04   67.05
 -15 -15   1   41.66   68.28
 -15 -15   1   70.50   60.99
 -15 -15   2  123.48   59.29
 -15 -15   2   41.92   57.59
 -15 -15   3   29.96   44.82
 -15 -15   3 -121.17   60.52
 -15 -15   4   55.86   51.64
 -15 -15   4  -11.25   52.65
 -15 -15   5  -48.89   48.33
 -15 -15   5   99.68   66.73
 -15 -15   6  -90.70   59.59
 -15 -15   6   -4.17   54.05
 -15 -15   7  -19.06   46.47
 -15 -15   7    1.84   57.17
 -15 -15   8   68.20   63.94
 -15 -14 -21   95.94   44.77
 -15 -14 -20   28.18   41.61
 -15 -14 -19   69.26   47.96
 -15 -14 -18   -4.57   36.93
 -15 -14 -17   29.26   45.75
 -15 -14 -16   -1.40   36.62
 -15 -14 -15    5.77   42.48
 -15 -14 -14  -72.09   41.86
 -15 -14 -13  -19.18   39.99
 -15 -14 -12   95.51   53.21
 -15 -14 -11  111.27   54.95
 -15 -14 -10   86.20   45.36
 -15 -14  -9   83.24   53.61
 -15 -14  -8  105.94   52.06
 -15 -14  -7   62.35   48.39
 -15 -14  -6  134.76   67.35
 -15 -14  -6  -40.35   39.91
 -15 -14  -5   70.47   61.66
 -15 -14  -5   -9.63   42.68
 -15 -14  -4  161.50   79.08
 -15 -14  -4   43.19   46.36
 -15 -14  -3   25.95   52.12
 -15 -14  -3   44.64   51.06
 -15 -14  -2  -17.17   48.23
 -15 -14  -2   86.92   60.76
 -15 -14  -1  -52.01   52.07
 -15 -14  -1    1.90   43.61
 -15 -14   0   21.88   54.46
 -15 -14   0  -19.65   45.36
 -15 -14   1   60.29   48.76
 -15 -14   1  -70.84   59.64
 -15 -14   2   41.85   41.94
 -15 -14   2  -14.84   52.90
 -15 -14   3  100.67   56.87
 -15 -14   3   30.39   47.73
 -15 -14   4    0.74   40.31
 -15 -14   4   15.52   54.03
 -15 -14   5   -3.41   42.49
 -15 -14   5  -37.14   55.37
 -15 -14   6  -55.96   45.30
 -15 -14   6   17.92   55.39
 -15 -14   7   78.27   60.20
 -15 -14   7   77.29   69.97
 -15 -14   8  107.38   69.67
 -15 -14   9   72.59   73.39
 -15 -13 -21  127.41   65.29
 -15 -13 -20  -73.62   42.24
 -15 -13 -19   84.86   54.49
 -15 -13 -18    7.44   40.65
 -15 -13 -17  -16.93   36.81
 -15 -13 -16  -36.36   43.42
 -15 -13 -15   45.91   39.83
 -15 -13 -14  -17.49   39.14
 -15 -13 -13   33.03   47.89
 -15 -13 -12  100.93   50.61
 -15 -13 -11   45.25   43.37
 -15 -13 -10  -15.23   40.04
 -15 -13  -9   16.52   41.51
 -15 -13  -8  -43.07   45.96
 -15 -13  -7   36.80   50.60
 -15 -13  -6   30.85   41.87
 -15 -13  -5   44.00   43.99
 -15 -13  -4  -15.13   42.73
 -15 -13  -3  251.95   83.74
 -15 -13  -3  142.66   66.86
 -15 -13  -2  -16.82   57.37
 -15 -13  -2   49.08   58.04
 -15 -13  -1   95.44   56.73
 -15 -13  -1  -14.90   45.56
 -15 -13   0   57.47   60.21
 -15 -13   0   33.05   48.06
 -15 -13   1  -76.63   50.62
 -15 -13   1   40.46   50.33
 -15 -13   2   47.82   46.45
 -15 -13   2   11.85   56.65
 -15 -13   3   17.24   40.95
 -15 -13   3  -58.58   56.10
 -15 -13   4   37.35   48.01
 -15 -13   4  -18.94   51.75
 -15 -13   5    1.36   42.52
 -15 -13   5   23.48   49.70
 -15 -13   6  -28.51   42.75
 -15 -13   6  110.19   71.28
 -15 -13   7  -21.47   45.47
 -15 -13   7   91.77   62.85
 -15 -13   8   72.00   68.54
 -15 -13   9   83.34   76.53
 -15 -12 -21  -27.81   48.29
 -15 -12 -20   50.97   53.28
 -15 -12 -19  -30.53   44.97
 -15 -12 -18   -8.24   41.14
 -15 -12 -17  -40.70   38.83
 -15 -12 -16    8.24   40.48
 -15 -12 -15  103.25   49.03
 -15 -12 -14   13.62   38.92
 -15 -12 -13   43.63   40.87
 -15 -12 -12   37.50   43.32
 -15 -12 -11   73.85   51.89
 -15 -12 -10  -61.45   50.81
 -15 -12  -9   15.12   39.57
 -15 -12  -8   18.14   41.05
 -15 -12  -7   17.54   43.96
 -15 -12  -6   34.20   50.65
 -15 -12  -5   -0.91   46.04
 -15 -12  -4   38.09   48.86
 -15 -12  -3    6.01   45.60
 -15 -12  -2   18.67   47.22
 -15 -12  -1  -27.66   49.37
 -15 -12   0   42.94   47.21
 -15 -12   0   14.66   47.88
 -15 -12   1  -34.08   48.01
 -15 -12   1  -48.95   51.45
 -15 -12   2  -94.04   59.82
 -15 -12   2  -23.50   47.10
 -15 -12   3  107.60   56.15
 -15 -12   3   24.29   50.59
 -15 -12   4   62.78   56.14
 -15 -12   4   28.00   50.51
 -15 -12   5   28.27   55.54
 -15 -12   5  109.83   67.10
 -15 -12   6   18.12   43.48
 -15 -12   6   61.54   67.02
 -15 -12   7   84.77   48.71
 -15 -12   7   98.92   74.20
 -15 -12   8  125.23   70.39
 -15 -12   9  -12.40   58.32
 -15 -11 -22   14.50   42.79
 -15 -11 -21   32.73   41.75
 -15 -11 -20   18.98   37.54
 -15 -11 -19   59.82   48.03
 -15 -11 -18   61.64   39.95
 -15 -11 -17  118.42   46.78
 -15 -11 -16  -37.71   37.37
 -15 -11 -15   27.59   36.51
 -15 -11 -14  -31.69   43.54
 -15 -11 -13   47.92   40.28
 -15 -11 -12  123.37   52.16
 -15 -11 -11  105.25   51.28
 -15 -11 -10   88.21   42.14
 -15 -11  -9   39.61   50.42
 -15 -11  -8   84.12   54.83
 -15 -11  -7  115.35   56.32
 -15 -11  -6  -38.32   43.15
 -15 -11  -5  137.15   61.09
 -15 -11  -4    1.94   42.93
 -15 -11  -3  134.10   67.86
 -15 -11  -2   57.73   51.84
 -15 -11  -1  151.79   64.30
 -15 -11   0   49.98   54.38
 -15 -11   1   95.21   64.20
 -15 -11   2   77.92   45.14
 -15 -11   2    8.59   51.99
 -15 -11   3    2.44   41.15
 -15 -11   3   85.53   61.11
 -15 -11   4  112.05   47.27
 -15 -11   4   15.72   51.07
 -15 -11   5   50.09   45.96
 -15 -11   5   -8.80   50.87
 -15 -11   6   81.17   56.16
 -15 -11   6   66.43   54.97
 -15 -11   7   89.20   55.10
 -15 -11   7   65.55   64.30
 -15 -11   8   43.06   63.01
 -15 -11   9   36.03   61.13
 -15 -10 -22   34.47   43.57
 -15 -10 -21   25.39   43.41
 -15 -10 -20  -50.43   43.38
 -15 -10 -19    9.03   38.82
 -15 -10 -18  -49.52   47.44
 -15 -10 -17   12.09   41.09
 -15 -10 -16   68.96   48.79
 -15 -10 -15   47.99   45.59
 -15 -10 -14   98.30   48.90
 -15 -10 -13   -6.00   36.02
 -15 -10 -12   78.31   48.95
 -15 -10 -11  -43.87   37.33
 -15 -10 -10  -13.25   36.90
 -15 -10  -9   75.82   50.88
 -15 -10  -8  -41.76   41.91
 -15 -10  -7    9.72   40.84
 -15 -10  -6   46.77   48.48
 -15 -10  -5   35.65   41.00
 -15 -10  -4    4.98   41.12
 -15 -10  -3   -2.71   49.03
 -15 -10  -2   61.77   45.02
 -15 -10  -1   60.69   53.64
 -15 -10   0   31.14   51.83
 -15 -10   1   58.98   57.23
 -15 -10   2   58.00   54.80
 -15 -10   3   70.11   67.50
 -15 -10   4   10.85   40.77
 -15 -10   4   53.90   62.91
 -15 -10   5 -112.11   60.09
 -15 -10   5  -74.74   57.08
 -15 -10   6  -34.73   44.48
 -15 -10   6  -37.99   60.57
 -15 -10   7   83.65   56.75
 -15 -10   7  -44.13   63.12
 -15 -10   8  130.72   70.24
 -15 -10   9   12.26   65.66
 -15  -9 -22   33.95   39.64
 -15  -9 -21   44.75   49.61
 -15  -9 -17  -29.24   45.19
 -15  -9 -16   49.30   43.34
 -15  -9 -15    7.13   36.50
 -15  -9 -14   30.74   36.28
 -15  -9 -13  111.42   53.51
 -15  -9 -12   78.07   44.77
 -15  -9 -11   15.94   37.88
 -15  -9 -10   37.97   39.50
 -15  -9  -9   26.17   37.64
 -15  -9  -8   -8.23   43.67
 -15  -9  -7   27.87   42.41
 -15  -9  -6  -21.48   40.00
 -15  -9  -5   57.84   47.57
 -15  -9  -4  -12.10   44.96
 -15  -9  -3  -17.69   53.89
 -15  -9  -2   -5.70   47.24
 -15  -9  -1  -17.14   50.87
 -15  -9   0  209.87   73.52
 -15  -9   1   40.94   59.29
 -15  -9   2   36.62   48.48
 -15  -9   3  138.54   76.13
 -15  -9   4  122.76   70.14
 -15  -9   5  135.95   69.48
 -15  -9   6  -48.23   48.64
 -15  -9   6  -23.94   54.95
 -15  -9   7   17.90   44.81
 -15  -9   7   30.31   57.09
 -15  -9   8   28.02   58.23
 -15  -9   9  -30.08   73.75
 -15  -8 -22  -50.87   43.82
 -15  -8 -21   71.67   54.25
 -15  -8 -20  -11.80   37.20
 -15  -8 -19   14.05   40.47
 -15  -8 -18   -1.58   35.56
 -15  -8 -17  -25.63   43.86
 -15  -8 -16  102.23   52.09
 -15  -8 -13   -0.49   36.32
 -15  -8 -12   58.60   47.45
 -15  -8 -11   87.04   52.25
 -15  -8 -10   10.76   43.44
 -15  -8  -9  177.83   65.04
 -15  -8  -8  -18.65   46.58
 -15  -8  -7   24.64   49.26
 -15  -8  -6  -27.30   42.35
 -15  -8  -5  153.45   63.69
 -15  -8  -4  -29.54   48.23
 -15  -8  -3   84.10   46.39
 -15  -8  -2  -84.52   58.36
 -15  -8  -1  -39.37   44.16
 -15  -8   0    0.23   49.43
 -15  -8   1  207.58   72.82
 -15  -8   2  -18.68   58.09
 -15  -8   3   78.93   57.90
 -15  -8   4  144.95   73.64
 -15  -8   5  -46.91   59.93
 -15  -8   6  135.05   67.82
 -15  -8   7   24.75   43.60
 -15  -8   7    5.21   58.67
 -15  -8   8   31.35   59.04
 -15  -8   9   33.64   70.01
 -15  -7 -22   63.96   52.78
 -15  -7 -21   33.84   46.30
 -15  -7 -20   79.15   50.38
 -15  -7 -19   -7.43   36.65
 -15  -7 -18   51.15   44.83
 -15  -7 -17   -2.02   39.56
 -15  -7 -16   22.81   47.01
 -15  -7 -15  136.22   48.53
 -15  -7 -14   44.60   46.43
 -15  -7 -13  145.61   53.56
 -15  -7 -12  -41.49   49.03
 -15  -7 -11   -2.66   38.29
 -15  -7  -8  182.35   66.22
 -15  -7  -7   57.21   51.52
 -15  -7  -6  148.99   61.24
 -15  -7  -5   96.49   53.08
 -15  -7  -4  106.09   54.89
 -15  -7  -3  -12.47   48.87
 -15  -7  -2  115.35   62.73
 -15  -7  -1   48.79   44.44
 -15  -7   0 -135.30   64.66
 -15  -7   1    4.56   50.91
 -15  -7   2    2.77   58.91
 -15  -7   3  -99.11   65.23
 -15  -7   4   88.39   62.17
 -15  -7   5   31.73   51.21
 -15  -7   6  157.02   88.25
 -15  -7   7   30.71   57.75
 -15  -7   8  -20.01   59.57
 -15  -7   9   94.81   81.20
 -15  -6 -22  101.78   55.22
 -15  -6 -21   49.75   47.12
 -15  -6 -20   43.00   44.34
 -15  -6 -19   16.01   40.92
 -15  -6 -18  -75.30   49.85
 -15  -6 -17  110.85   52.34
 -15  -6 -16  135.72   55.21
 -15  -6 -15   46.93   47.20
 -15  -6 -14   95.06   48.12
 -15  -6 -13  151.52   49.53
 -15  -6 -12   96.64   53.08
 -15  -6 -11  -44.47   44.39
 -15  -6 -10   98.92   54.99
 -15  -6  -9  191.30   62.93
 -15  -6  -8    5.73   41.25
 -15  -6  -7  -16.77   40.79
 -15  -6  -3  -11.27   55.08
 -15  -6  -2   76.95   59.51
 -15  -6  -1  112.09   55.20
 -15  -6   0   49.94   51.83
 -15  -6   1  -47.11   46.25
 -15  -6   2   -3.75   46.45
 -15  -6   3   98.91   70.33
 -15  -6   4 -115.69   67.54
 -15  -6   5   14.67   57.09
 -15  -6   6    8.15   58.85
 -15  -6   7   19.52   60.80
 -15  -6   8   63.95   66.55
 -15  -6   9  110.11   73.50
 -15  -5 -22  -54.39   47.99
 -15  -5 -21   25.43   38.71
 -15  -5 -20   29.64   39.51
 -15  -5 -19  -37.42   43.61
 -15  -5 -18  -36.60   38.37
 -15  -5 -17   26.87   41.20
 -15  -5 -16  101.78   47.21
 -15  -5 -15   40.28   44.47
 -15  -5 -14    8.57   36.34
 -15  -5 -13   53.04   46.65
 -15  -5 -12   60.12   43.72
 -15  -5 -11   59.81   42.29
 -15  -5 -10    3.30   40.58
 -15  -5  -9   60.09   47.83
 -15  -5  -8  169.31   59.68
 -15  -5  -7   67.38   44.63
 -15  -5  -6  -29.80   43.95
 -15  -5  -5  160.34   71.64
 -15  -5  -4   77.57   56.18
 -15  -5  -3  -13.30   46.04
 -15  -5  -2   15.66   45.15
 -15  -5   2   93.25   67.14
 -15  -5   3  -32.86   59.43
 -15  -5   4  -32.91   52.45
 -15  -5   5  170.13   82.69
 -15  -5   6   79.56   59.13
 -15  -5   7  -41.11   66.37
 -15  -5   8    4.97   61.84
 -15  -4 -22   -1.10   40.15
 -15  -4 -21  -65.10   44.45
 -15  -4 -20   53.62   43.50
 -15  -4 -19   12.98   42.58
 -15  -4 -18   47.58   40.37
 -15  -4 -17   19.48   37.65
 -15  -4 -16  103.30   51.13
 -15  -4 -15   14.72   41.83
 -15  -4 -14  -16.32   41.19
 -15  -4 -13  129.69   54.21
 -15  -4 -12    2.69   42.60
 -15  -4 -11  -65.99   50.75
 -15  -4 -10  115.61   48.20
 -15  -4  -9  127.67   59.21
 -15  -4  -8   44.29   43.36
 -15  -4  -7   -7.75   43.31
 -15  -4  -6   75.85   54.69
 -15  -4  -5  -28.55   45.85
 -15  -4  -4  128.44   58.84
 -15  -4  -3    9.27   51.84
 -15  -4  -2  -29.87   44.58
 -15  -4  -1  135.99   69.58
 -15  -4   0   15.42   61.56
 -15  -4   1   46.08   53.06
 -15  -4   2   -5.43   27.93
 -15  -4   2   35.00   58.34
 -15  -4   3   94.47   42.16
 -15  -4   3   64.32   65.20
 -15  -4   4   28.32   37.35
 -15  -4   5   21.40   40.38
 -15  -4   6   97.39   63.72
 -15  -4   7   32.01   63.56
 -15  -4   8   30.10   58.00
 -15  -3 -22  -78.19   46.90
 -15  -3 -21   31.59   41.35
 -15  -3 -20   56.05   50.73
 -15  -3 -19  -24.14   40.87
 -15  -3 -18   27.85   37.23
 -15  -3 -17  -20.61   37.71
 -15  -3 -16  -19.97   43.63
 -15  -3 -15   82.33   52.73
 -15  -3 -14  -32.97   37.88
 -15  -3 -13  -27.46   40.30
 -15  -3 -12  147.95   55.20
 -15  -3 -11  -51.67   45.27
 -15  -3 -10   -0.47   42.06
 -15  -3  -9  110.53   57.61
 -15  -3  -8  153.95   58.85
 -15  -3  -7    6.62   46.65
 -15  -3  -6   54.02   51.60
 -15  -3  -5   24.84   49.38
 -15  -3  -4   87.59   56.75
 -15  -3  -3   19.85   54.73
 -15  -3  -2   17.01   44.98
 -15  -3  -1   68.24   51.00
 -15  -3   0  134.81   67.43
 -15  -3   1  -15.62   29.77
 -15  -3   1   54.66   58.43
 -15  -3   2  -46.05   31.29
 -15  -3   2   53.69   66.47
 -15  -3   3   93.77   42.78
 -15  -3   3   85.58   65.63
 -15  -3   4   48.53   38.60
 -15  -3   4  -17.65   61.66
 -15  -3   5   -5.50   36.71
 -15  -3   5   10.31   66.46
 -15  -3   6   19.56   40.41
 -15  -3   6  -13.77   56.43
 -15  -3   7    2.90   42.78
 -15  -3   7   11.19   61.49
 -15  -2 -22    3.97   39.21
 -15  -2 -21   -6.40   39.14
 -15  -2 -20   16.86   41.68
 -15  -2 -19   21.99   37.16
 -15  -2 -18  -21.01   41.05
 -15  -2 -17   60.40   47.57
 -15  -2 -16   30.13   36.29
 -15  -2 -15  -10.18   41.97
 -15  -2 -14  -13.69   35.80
 -15  -2 -13    2.67   37.77
 -15  -2 -12   25.42   36.85
 -15  -2 -11  218.09   62.91
 -15  -2 -10   10.31   40.66
 -15  -2  -9   66.04   51.72
 -15  -2  -8  159.48   64.77
 -15  -2  -7   61.07   52.85
 -15  -2  -6   26.32   45.86
 -15  -2  -5   23.73   41.35
 -15  -2  -4  169.86   66.49
 -15  -2  -3   76.04   46.09
 -15  -2  -2   69.69   58.72
 -15  -2  -1  -19.43   46.88
 -15  -2   0   57.13   29.70
 -15  -2   0  133.58   68.32
 -15  -2   1   43.71   36.96
 -15  -2   1    5.08   54.12
 -15  -2   2   91.66   42.44
 -15  -2   2  -42.32   57.41
 -15  -2   3   28.11   43.33
 -15  -2   3   20.84   59.43
 -15  -2   4   92.57   46.68
 -15  -2   4   49.25   59.69
 -15  -2   5   -5.61   35.70
 -15  -2   5  114.33   77.86
 -15  -2   6  -21.62   39.16
 -15  -2   6  166.70   86.19
 -15  -2   7  -11.59   41.38
 -15  -2   7   95.92   65.71
 -15  -2   8   93.23   51.75
 -15  -1 -22  -13.35   39.19
 -15  -1 -21   45.21   46.23
 -15  -1 -20   35.92   48.03
 -15  -1 -19   10.41   36.99
 -15  -1 -18  -15.65   41.32
 -15  -1 -17  -82.57   48.69
 -15  -1 -16  120.07   53.20
 -15  -1 -15   75.42   45.09
 -15  -1 -14   82.99   49.55
 -15  -1 -13  -16.30   40.47
 -15  -1 -12    0.04   36.70
 -15  -1 -11   42.10   46.25
 -15  -1 -10  100.86   58.13
 -15  -1  -9   46.77   50.24
 -15  -1  -8   18.09   41.79
 -15  -1  -7  171.87   63.17
 -15  -1  -6   32.14   51.60
 -15  -1  -5  108.79   58.91
 -15  -1  -4  152.46   76.64
 -15  -1  -3   98.40   63.61
 -15  -1  -2   99.38   59.80
 -15  -1  -1   26.77   51.70
 -15  -1   0  -14.88   48.54
 -15  -1   1  105.69   42.21
 -15  -1   1   62.30   63.33
 -15  -1   2    8.60   30.91
 -15  -1   2   82.25   59.40
 -15  -1   3   93.53   45.28
 -15  -1   3   -3.81   61.74
 -15  -1   4   31.83   41.47
 -15  -1   4    4.21   55.68
 -15  -1   5   65.41   47.91
 -15  -1   5   44.59   64.03
 -15  -1   6  -72.04   48.20
 -15  -1   6   -4.55   64.14
 -15  -1   7  -31.20   45.87
 -15  -1   7    5.96   61.89
 -15  -1   8   -6.64   45.71
 -15   0 -22   17.67   44.37
 -15   0 -21   28.30   40.47
 -15   0 -20    5.98   40.87
 -15   0 -19  112.29   52.85
 -15   0 -18   18.54   38.29
 -15   0 -17   -9.85   40.59
 -15   0 -16   79.28   51.07
 -15   0 -15   -3.22   38.74
 -15   0 -14   14.56   41.95
 -15   0 -13  140.36   54.97
 -15   0 -12   14.37   39.89
 -15   0 -11    1.79   37.17
 -15   0 -10   51.94   53.78
 -15   0  -9   90.19   54.25
 -15   0  -8  -71.84   52.05
 -15   0  -7   81.32   55.01
 -15   0  -6   48.44   44.39
 -15   0  -5   43.40   52.99
 -15   0  -4   21.96   44.55
 -15   0  -3   44.48   53.93
 -15   0  -2    2.40   48.75
 -15   0  -1   44.79   49.26
 -15   0   0  106.44   73.94
 -15   0   1    7.68   31.25
 -15   0   1 -121.60   63.48
 -15   0   2  101.21   44.27
 -15   0   2  132.76   73.04
 -15   0   3   38.34   37.37
 -15   0   3   34.41   65.05
 -15   0   4   85.50   46.63
 -15   0   4   69.55   63.91
 -15   0   5   95.54   47.60
 -15   0   5  -79.21   69.43
 -15   0   6  -11.59   68.61
 -15   0   6   -0.25   41.55
 -15   0   7   -0.93   43.12
 -15   0   8  -21.03   45.94
 -15   1 -22   26.73   44.08
 -15   1 -21  -20.81   44.22
 -15   1 -20   82.34   45.59
 -15   1 -19   44.57   45.29
 -15   1 -18   25.48   39.56
 -15   1 -17  -32.68   38.19
 -15   1 -16   -0.83   36.68
 -15   1 -15   -7.96   36.71
 -15   1 -14   96.20   55.43
 -15   1 -13   31.50   50.26
 -15   1 -12  -54.12   48.27
 -15   1 -11  -41.73   53.72
 -15   1 -10   87.69   51.56
 -15   1  -9  -30.91   51.42
 -15   1  -8   76.99   44.15
 -15   1  -7  -49.34   48.53
 -15   1  -6  100.10   59.32
 -15   1  -5   39.88   57.35
 -15   1  -4   40.16   50.03
 -15   1  -3   53.65   54.94
 -15   1  -2   12.67   51.58
 -15   1  -1  -10.09   52.98
 -15   1   0   11.26   57.61
 -15   1   1   28.98   53.63
 -15   1   2   -5.87   35.23
 -15   1   2    7.99   57.99
 -15   1   3  132.02   47.23
 -15   1   3  111.27   79.87
 -15   1   4   88.68   48.88
 -15   1   4   55.45   68.50
 -15   1   5   78.78   47.27
 -15   1   5  146.46   75.18
 -15   1   6   74.82   53.54
 -15   1   6   63.69   73.04
 -15   1   7   97.21   57.12
 -15   1   8   34.06   45.39
 -15   2 -21   47.78   49.32
 -15   2 -20  -18.96   42.01
 -15   2 -19  -15.05   42.01
 -15   2 -18   67.05   46.02
 -15   2 -17   93.13   50.55
 -15   2 -16   51.31   46.50
 -15   2 -15  -41.02   41.82
 -15   2 -14   30.46   44.48
 -15   2 -13   80.83   50.22
 -15   2 -12   -7.11   39.39
 -15   2 -11   70.01   41.27
 -15   2 -10   15.61   44.32
 -15   2  -9   46.35   48.57
 -15   2  -8  115.15   59.25
 -15   2  -7   -0.05   45.67
 -15   2  -6   -0.52   48.06
 -15   2  -5   -6.13   43.57
 -15   2  -4   62.90   58.27
 -15   2  -3   89.44   61.31
 -15   2  -2  -35.55   57.48
 -15   2  -1   65.55   54.50
 -15   2   0   67.87   64.69
 -15   2   1  -68.36   68.16
 -15   2   2   11.57   58.53
 -15   2   3 -101.11   55.31
 -15   2   3   69.11   63.00
 -15   2   4   42.86   45.24
 -15   2   4  -32.61   61.35
 -15   2   5  -32.24   40.68
 -15   2   5  175.38   81.03
 -15   2   6   72.97   53.71
 -15   2   7   60.54   49.57
 -15   3 -21   78.65   48.82
 -15   3 -20    5.60   39.16
 -15   3 -19  -58.96   46.65
 -15   3 -18   -2.74   43.89
 -15   3 -17  -30.20   41.61
 -15   3 -16    0.04   38.13
 -15   3 -15  114.74   53.40
 -15   3 -14   88.45   53.59
 -15   3 -13   53.63   50.85
 -15   3 -12  121.64   54.73
 -15   3 -11  -49.93   44.36
 -15   3 -10   49.77   50.28
 -15   3  -9   60.88   50.15
 -15   3  -8   36.61   48.49
 -15   3  -7   28.20   47.18
 -15   3  -6   22.59   44.13
 -15   3  -5   46.27   47.90
 -15   3  -4   18.58   50.04
 -15   3  -3   14.44   51.82
 -15   3  -2  108.17   64.25
 -15   3  -1   85.00   61.72
 -15   3   0  -79.02   66.47
 -15   3   1  214.19   84.34
 -15   3   2   -7.42   59.06
 -15   3   3   10.71   60.59
 -15   3   4  -19.36   40.80
 -15   3   4   15.36   58.27
 -15   3   5   51.88   67.64
 -15   4 -19  -44.91   49.48
 -15   4 -18 -126.62   52.02
 -15   4 -17   48.00   41.61
 -15   4 -16   73.96   46.28
 -15   4 -15   32.97   43.27
 -15   4 -14   36.88   46.23
 -15   4 -13 -103.40   51.06
 -15   4 -12  -30.63   45.55
 -15   4 -11  -46.05   43.63
 -15   4 -10   26.69   40.04
 -15   4  -9   31.64   45.72
 -15   4  -8   27.07   49.58
 -15   4  -7  -72.37   51.60
 -15   4  -6  -26.03   48.09
 -15   4  -5    8.42   47.61
 -15   4  -4  113.42   67.73
 -15   4  -3   33.85   52.01
 -15   4  -2   57.85   57.20
 -15   4  -1   -6.95   54.80
 -15   4   0   27.26   51.92
 -15   4   1  -35.05   65.35
 -15   4   2  -30.96   57.01
 -15   4   3   49.57   71.19
 -15   4   4  -16.40   64.84
 -15   5 -17   50.93   42.08
 -15   5 -16  -24.42   39.46
 -15   5 -15    2.43   39.32
 -15   5 -14   90.80   49.37
 -15   5 -13  -52.75   46.82
 -15   5 -12    7.76   40.88
 -15   5 -11   33.18   39.79
 -15   5 -10   95.81   55.73
 -15   5  -9    7.92   43.77
 -15   5  -8  124.23   63.30
 -15   5  -7   89.48   58.33
 -15   5  -6   22.36   56.42
 -15   5  -5  -23.88   54.84
 -15   5  -4  -27.12   51.97
 -15   5  -3   91.05   65.38
 -15   5  -2   65.45   58.40
 -15   5  -1  -12.40   56.22
 -15   5   0   -1.12   54.99
 -15   5   1   60.78   65.97
 -15   5   2  153.85   74.76
 -15   5   3    6.26   63.35
 -15   6 -13   75.25   46.04
 -15   6 -12   61.30   43.37
 -15   6 -11  -37.40   43.93
 -15   6 -10   15.49   44.90
 -15   6  -9  -12.20   45.25
 -15   6  -8  117.23   58.69
 -15   6  -7  -23.06   47.51
 -15   6  -6  -12.22   54.13
 -15   6  -5   33.54   49.64
 -15   6  -4   70.22   58.18
 -15   6  -3    0.80   60.26
 -15   6  -2   22.03   57.16
 -15   6  -1   73.56   68.60
 -15   6   0   73.62   75.13
 -15   6   1 -125.70   72.00
 -15   6   2   26.24   66.03
 -15   7  -8   -4.50   44.22
 -15   7  -7   78.76   55.81
 -15   7  -6   14.79   50.86
 -15   7  -5   -2.13   54.56
 -15   7  -4   24.19   48.78
 -15   7  -3  -26.34   61.65
 -15   7  -2   30.59   56.63
 -15   7  -1   42.11   55.39
 -15   7   0   85.39   67.28
 -15   7   1  -43.29   60.91
 -14 -21 -17   43.18   37.82
 -14 -21 -16   29.04   39.83
 -14 -21 -15   62.85   45.24
 -14 -21 -14    0.95   35.40
 -14 -21 -13   -8.72   34.88
 -14 -21 -12   21.05   35.26
 -14 -21 -11  103.96   51.69
 -14 -20 -19   42.20   49.68
 -14 -20 -18   -6.17   38.83
 -14 -20 -17   -0.35   35.76
 -14 -20 -16  -44.47   43.20
 -14 -20 -15  -22.27   41.85
 -14 -20 -14   -7.24   37.92
 -14 -20 -13  -51.13   43.27
 -14 -20 -12  -63.02   47.73
 -14 -20 -11  -16.92   39.15
 -14 -20 -10   -4.79   38.60
 -14 -20  -9   78.18   42.51
 -14 -20  -8  -22.67   37.99
 -14 -20  -7  -28.19   44.51
 -14 -20  -6   57.86   40.91
 -14 -20  -5   -9.93   35.75
 -14 -19 -19   27.05   41.73
 -14 -19 -18   44.93   48.72
 -14 -19 -17   -0.44   38.68
 -14 -19 -16   12.07   38.63
 -14 -19 -15   18.83   42.02
 -14 -19 -14   22.14   34.56
 -14 -19 -13   12.56   37.81
 -14 -19 -12   28.51   41.09
 -14 -19 -11   68.64   59.56
 -14 -19 -11   86.37   48.08
 -14 -19 -10   38.11   59.03
 -14 -19 -10    4.76   38.24
 -14 -19  -9  -37.51   58.92
 -14 -19  -9   46.45   43.61
 -14 -19  -8   54.49   58.54
 -14 -19  -8  -22.50   33.00
 -14 -19  -7   71.87   71.58
 -14 -19  -7  100.19   49.03
 -14 -19  -6  155.11   76.40
 -14 -19  -6   -8.24   39.15
 -14 -19  -5   59.16   60.75
 -14 -19  -5   27.35   38.89
 -14 -19  -4   39.50   65.99
 -14 -19  -4   60.53   42.61
 -14 -19  -3   30.32   57.49
 -14 -19  -3   18.47   37.45
 -14 -19  -2    7.48   63.82
 -14 -19  -2   59.46   45.36
 -14 -19  -1   80.58   62.29
 -14 -19  -1   -5.83   46.00
 -14 -19   0   58.60   70.59
 -14 -19   0   30.31   44.97
 -14 -19   1   96.12   67.18
 -14 -19   2   32.56   52.45
 -14 -19   3    6.32   64.07
 -14 -19   4   48.72   66.93
 -14 -19   5   66.40   61.85
 -14 -18 -20   43.93   43.85
 -14 -18 -19   25.74   48.64
 -14 -18 -18    3.20   38.25
 -14 -18 -17    6.86   69.99
 -14 -18 -17   56.97   51.02
 -14 -18 -16   49.12   65.57
 -14 -18 -16  -26.32   40.06
 -14 -18 -15   49.68   69.57
 -14 -18 -15  -22.59   37.18
 -14 -18 -14  109.51   74.66
 -14 -18 -14  -49.71   46.35
 -14 -18 -13   26.46   62.68
 -14 -18 -13   36.61   43.55
 -14 -18 -12   49.17   41.22
 -14 -18 -11  -58.52   58.96
 -14 -18 -11   54.66   40.50
 -14 -18 -10   16.43   57.01
 -14 -18 -10   24.60   35.99
 -14 -18  -9  140.85   65.28
 -14 -18  -9   51.12   34.50
 -14 -18  -8   24.17   66.21
 -14 -18  -8   19.60   38.59
 -14 -18  -7   35.65   59.16
 -14 -18  -7   89.75   48.44
 -14 -18  -6   -2.65   51.28
 -14 -18  -6    2.42   35.41
 -14 -18  -5  -24.12   65.69
 -14 -18  -5  -39.36   38.46
 -14 -18  -4    2.48   54.50
 -14 -18  -4  -35.64   39.27
 -14 -18  -3   31.88   63.23
 -14 -18  -3   11.82   37.51
 -14 -18  -2  -68.86   70.07
 -14 -18  -2  107.68   55.66
 -14 -18  -1   96.65   62.49
 -14 -18  -1  137.18   59.19
 -14 -18   0   76.53   61.55
 -14 -18   0   32.24   41.28
 -14 -18   1    2.32   54.49
 -14 -18   1    8.18   50.70
 -14 -18   2  151.64   76.95
 -14 -18   2   68.90   48.58
 -14 -18   3  -22.95   52.28
 -14 -18   3   14.15   47.87
 -14 -18   4   10.69   47.97
 -14 -18   5  -31.64   61.17
 -14 -18   6   11.64   47.43
 -14 -18   7  -23.70   49.26
 -14 -17 -21   52.02   49.84
 -14 -17 -20  -20.79   42.91
 -14 -17 -19  -41.64   75.71
 -14 -17 -19   11.12   39.60
 -14 -17 -18   33.46   69.90
 -14 -17 -18   62.27   40.29
 -14 -17 -17   81.36   72.97
 -14 -17 -17   39.64   45.78
 -14 -17 -16   23.86   71.32
 -14 -17 -16  -13.32   41.40
 -14 -17 -15  -44.56   59.45
 -14 -17 -15   96.80   43.17
 -14 -17 -14   -0.86   54.02
 -14 -17 -14  -15.84   35.59
 -14 -17 -13  -91.88   66.19
 -14 -17 -13  -21.45   39.54
 -14 -17 -12   77.74   47.25
 -14 -17 -11  -23.29   59.52
 -14 -17 -11   -9.15   36.39
 -14 -17 -10  -40.17   56.55
 -14 -17 -10  -10.51   35.99
 -14 -17  -9  215.80   82.76
 -14 -17  -9   13.16   32.72
 -14 -17  -8   73.53   52.76
 -14 -17  -8   -7.38   33.84
 -14 -17  -7  -29.88   55.07
 -14 -17  -7    9.35   36.88
 -14 -17  -6   85.33   55.61
 -14 -17  -6   99.44   42.49
 -14 -17  -5   62.76   62.86
 -14 -17  -5   -1.37   41.54
 -14 -17  -4   58.50   60.54
 -14 -17  -4   -6.51   43.62
 -14 -17  -3   -1.61   53.50
 -14 -17  -3  -19.29   44.20
 -14 -17  -2   29.79   50.89
 -14 -17  -2   76.08   50.78
 -14 -17  -1   19.26   56.43
 -14 -17  -1   51.55   41.34
 -14 -17   0   14.27   54.24
 -14 -17   0   43.42   49.55
 -14 -17   1  -19.69   51.49
 -14 -17   1  -21.02   43.19
 -14 -17   2  -16.50   54.64
 -14 -17   2  -22.45   43.77
 -14 -17   3  195.59   70.38
 -14 -17   3   48.96   48.76
 -14 -17   4   77.58   52.76
 -14 -17   4    8.24   48.29
 -14 -17   5   38.64   47.70
 -14 -17   5   31.36   48.16
 -14 -17   6   29.97   50.05
 -14 -17   6   80.30   55.18
 -14 -17   7    0.11   50.06
 -14 -17   7   82.38   59.25
 -14 -16 -21    5.13   63.78
 -14 -16 -21   56.60   50.67
 -14 -16 -20   88.76   68.71
 -14 -16 -20   33.86   51.03
 -14 -16 -19    0.81   56.98
 -14 -16 -19  -29.73   36.21
 -14 -16 -18   52.36   66.44
 -14 -16 -18   61.78   40.34
 -14 -16 -17   29.16   52.73
 -14 -16 -17   -3.15   36.23
 -14 -16 -16   30.45   61.84
 -14 -16 -16   34.31   38.38
 -14 -16 -15   20.33   60.06
 -14 -16 -15  -40.53   41.03
 -14 -16 -14   19.51   53.17
 -14 -16 -14  -45.49   40.98
 -14 -16 -13   48.84   64.56
 -14 -16 -13   49.53   41.98
 -14 -16 -12   43.93   40.92
 -14 -16 -11   81.72   61.80
 -14 -16 -11    7.54   42.23
 -14 -16 -10   42.13   64.69
 -14 -16 -10   60.59   42.28
 -14 -16  -9   20.57   57.71
 -14 -16  -9   93.48   50.70
 -14 -16  -8   73.49   60.61
 -14 -16  -8   10.59   41.64
 -14 -16  -7   -3.55   53.09
 -14 -16  -7   25.94   44.86
 -14 -16  -6   33.56   58.37
 -14 -16  -6   54.47   41.01
 -14 -16  -5    9.08   58.59
 -14 -16  -5    6.04   37.60
 -14 -16  -4   16.28   49.42
 -14 -16  -4   80.12   49.19
 -14 -16  -3  -83.92   70.53
 -14 -16  -3    2.73   39.71
 -14 -16  -2  185.92   74.61
 -14 -16  -2   76.76   47.20
 -14 -16  -1   26.97   49.97
 -14 -16  -1   61.53   52.17
 -14 -16   0  -34.65   49.80
 -14 -16   0   11.86   45.49
 -14 -16   1   -1.61   46.62
 -14 -16   1  -32.00   41.54
 -14 -16   2   21.28   53.00
 -14 -16   2   99.50   53.04
 -14 -16   3   87.36   65.15
 -14 -16   3  -45.62   46.20
 -14 -16   4    3.18   47.79
 -14 -16   4  124.37   60.04
 -14 -16   5   71.61   52.32
 -14 -16   5  -27.30   48.84
 -14 -16   6  -16.25   41.75
 -14 -16   6   34.55   54.80
 -14 -16   7   36.89   44.65
 -14 -16   7  198.68   75.01
 -14 -16   8   13.40   47.01
 -14 -16   8    3.16   54.13
 -14 -16   9    0.48   59.50
 -14 -15 -22  -71.34   55.71
 -14 -15 -21  -22.66   37.02
 -14 -15 -20  -40.34   37.82
 -14 -15 -19  -29.33   36.43
 -14 -15 -18  -15.50   41.69
 -14 -15 -17  -10.44   42.38
 -14 -15 -16   52.57   42.01
 -14 -15 -15   20.24   32.57
 -14 -15 -14   41.68   40.18
 -14 -15 -13   10.04   33.88
 -14 -15 -12   74.00   47.70
 -14 -15 -11    1.52   50.51
 -14 -15 -11   19.69   36.54
 -14 -15 -10   38.80   57.41
 -14 -15 -10  -33.11   35.27
 -14 -15  -9   39.46   53.82
 -14 -15  -9   54.65   44.97
 -14 -15  -8   -6.08   49.49
 -14 -15  -8   68.02   44.13
 -14 -15  -7   29.21   52.40
 -14 -15  -7    3.33   34.51
 -14 -15  -6   43.05   59.93
 -14 -15  -6   -2.64   36.67
 -14 -15  -5   70.87   59.83
 -14 -15  -5   -3.99   40.68
 -14 -15  -4    7.95   45.86
 -14 -15  -4  -20.31   41.45
 -14 -15  -3  -47.46   59.84
 -14 -15  -3   46.46   47.53
 -14 -15  -2   62.91   51.97
 -14 -15  -2   27.01   52.11
 -14 -15  -1  -27.14   49.11
 -14 -15  -1   63.89   54.13
 -14 -15   0   41.52   45.75
 -14 -15   0  -33.47   39.79
 -14 -15   1   -6.06   43.31
 -14 -15   1  -60.51   55.40
 -14 -15   2  -25.75   47.11
 -14 -15   2   11.08   43.96
 -14 -15   3   58.04   46.90
 -14 -15   3   59.73   54.82
 -14 -15   4  -58.76   47.38
 -14 -15   4  -54.46   52.49
 -14 -15   5   79.74   42.10
 -14 -15   5   42.95   51.79
 -14 -15   6   25.79   48.79
 -14 -15   6   -6.81   50.18
 -14 -15   7   77.74   53.27
 -14 -15   7  145.57   67.14
 -14 -15   8   58.42   52.93
 -14 -15   8    4.05   50.23
 -14 -15   9    9.32   55.28
 -14 -15  10   19.74   61.73
 -14 -14 -22   73.43   53.08
 -14 -14 -21    8.23   44.50
 -14 -14 -20   42.23   43.73
 -14 -14 -19 -121.03   54.41
 -14 -14 -18   94.56   48.92
 -14 -14 -17   44.83   42.00
 -14 -14 -16  -31.31   42.12
 -14 -14 -15 -129.61   48.51
 -14 -14 -14   92.01   48.83
 -14 -14 -13   20.00   44.08
 -14 -14 -12  -38.67   42.69
 -14 -14 -11   18.89   35.05
 -14 -14 -10   98.44   47.55
 -14 -14  -9   52.16   37.99
 -14 -14  -8   47.30   39.36
 -14 -14  -7   -5.01   51.61
 -14 -14  -7   17.54   34.69
 -14 -14  -6   77.90   60.82
 -14 -14  -6  183.88   60.89
 -14 -14  -5   17.41   51.69
 -14 -14  -5   -9.21   40.97
 -14 -14  -4    1.90   47.68
 -14 -14  -4  -39.78   53.22
 -14 -14  -3  -48.16   52.75
 -14 -14  -3  -69.51   51.46
 -14 -14  -2   72.87   58.30
 -14 -14  -2   -5.93   40.44
 -14 -14  -1  -21.62   50.18
 -14 -14  -1   46.31   49.15
 -14 -14   0  120.66   55.94
 -14 -14   0   -2.44   45.86
 -14 -14   1   25.06   44.50
 -14 -14   1   44.66   51.90
 -14 -14   2  -47.53   48.33
 -14 -14   2   38.75   54.26
 -14 -14   3   16.31   44.64
 -14 -14   3   62.48   53.42
 -14 -14   4   87.23   50.46
 -14 -14   4  118.24   64.14
 -14 -14   5   54.87   47.40
 -14 -14   5  -80.22   54.57
 -14 -14   6  -17.24   40.86
 -14 -14   6   21.93   51.89
 -14 -14   7   26.54   46.51
 -14 -14   7   27.87   52.08
 -14 -14   8   46.82   47.30
 -14 -14   8   -1.70   50.97
 -14 -14   9  -11.59   61.72
 -14 -14  10 -120.01   77.25
 -14 -14  11  -24.91   60.53
 -14 -13 -23   21.68   42.62
 -14 -13 -22  120.19   52.30
 -14 -13 -21  -71.96   48.99
 -14 -13 -20  -12.84   41.60
 -14 -13 -19   54.21   47.31
 -14 -13 -18  112.67   51.36
 -14 -13 -17   86.67   50.79
 -14 -13 -16  -35.99   39.41
 -14 -13 -15   36.93   38.64
 -14 -13 -14  125.93   51.88
 -14 -13 -13  -12.60   42.32
 -14 -13 -12  -13.82   33.17
 -14 -13 -11  -77.00   46.04
 -14 -13 -10   75.55   37.67
 -14 -13  -9  -16.90   40.33
 -14 -13  -8   84.94   44.36
 -14 -13  -7  157.71   55.67
 -14 -13  -6   51.83   48.86
 -14 -13  -5   74.52   45.70
 -14 -13  -4   46.26   49.06
 -14 -13  -3   -4.17   43.99
 -14 -13  -3   11.52   41.13
 -14 -13  -2   17.58   44.57
 -14 -13  -2   17.83   41.53
 -14 -13  -1   45.29   53.62
 -14 -13  -1   -7.54   48.24
 -14 -13   0   42.75   48.40
 -14 -13   0   56.54   56.54
 -14 -13   1   39.03   51.62
 -14 -13   1    5.42   46.44
 -14 -13   2   56.11   51.62
 -14 -13   2   43.05   44.24
 -14 -13   3   22.35   37.09
 -14 -13   3  122.69   57.25
 -14 -13   4   18.02   36.49
 -14 -13   4  -70.43   55.06
 -14 -13   5   29.70   41.00
 -14 -13   5   52.73   52.89
 -14 -13   6  106.30   52.32
 -14 -13   6   68.62   53.26
 -14 -13   7   61.96   55.59
 -14 -13   7  -40.47   58.84
 -14 -13   8   78.75   47.07
 -14 -13   8   98.51   66.56
 -14 -13   9   28.33   54.27
 -14 -13  10  -60.06   62.15
 -14 -13  11  176.19   85.75
 -14 -12 -23  -77.25   56.13
 -14 -12 -22   23.84   48.92
 -14 -12 -21   62.97   40.57
 -14 -12 -20   88.44   48.21
 -14 -12 -19  -39.03   39.02
 -14 -12 -18   54.81   41.19
 -14 -12 -17  156.90   51.82
 -14 -12 -16   33.91   38.72
 -14 -12 -15    9.24   36.43
 -14 -12 -14   41.61   33.76
 -14 -12 -13   38.77   37.05
 -14 -12 -12  -42.24   37.46
 -14 -12 -11   57.01   36.25
 -14 -12 -10   12.90   33.33
 -14 -12  -9    5.68   33.91
 -14 -12  -8   36.46   40.48
 -14 -12  -7   44.57   38.07
 -14 -12  -6  177.75   56.86
 -14 -12  -5  -30.65   38.57
 -14 -12  -4   45.67   46.96
 -14 -12  -3   62.71   46.11
 -14 -12  -2   41.34   46.56
 -14 -12  -1  -49.69   53.30
 -14 -12  -1   45.58   50.91
 -14 -12   0    0.60   41.36
 -14 -12   0   96.44   59.81
 -14 -12   1   34.90   43.98
 -14 -12   1  106.29   63.75
 -14 -12   2  100.92   51.01
 -14 -12   2    8.08   37.95
 -14 -12   3   76.84   36.20
 -14 -12   3   78.18   57.44
 -14 -12   3   41.29   45.35
 -14 -12   4   98.60   41.23
 -14 -12   4   39.77   52.73
 -14 -12   4    0.19   43.29
 -14 -12   5   -5.60   30.96
 -14 -12   5  105.52   52.67
 -14 -12   5  -21.31   58.42
 -14 -12   6  -43.26   41.86
 -14 -12   6   63.68   59.75
 -14 -12   7   74.38   52.32
 -14 -12   7  136.21   65.34
 -14 -12   8   60.87   52.24
 -14 -12   8    6.87   66.05
 -14 -12   9   58.01   65.53
 -14 -12  10   93.47   72.22
 -14 -12  11   35.43   63.23
 -14 -11 -23   50.15   44.45
 -14 -11 -22  134.62   58.52
 -14 -11 -21  124.88   55.34
 -14 -11 -20  -56.30   46.44
 -14 -11 -19   75.27   47.02
 -14 -11 -18  205.27   56.12
 -14 -11 -17   62.53   44.55
 -14 -11 -16  -41.04   39.06
 -14 -11 -15   56.97   38.86
 -14 -11 -14   28.19   37.96
 -14 -11 -13  -58.20   48.25
 -14 -11 -12   10.29   40.07
 -14 -11 -11  232.65   63.11
 -14 -11 -10   44.89   43.52
 -14 -11  -9   64.10   40.49
 -14 -11  -8  119.05   48.53
 -14 -11  -7  -12.16   39.12
 -14 -11  -6   33.90   42.83
 -14 -11  -5   48.62   42.48
 -14 -11  -4   -7.70   44.00
 -14 -11  -3  -26.80   49.27
 -14 -11  -2  -50.66   54.28
 -14 -11  -1   78.57   54.07
 -14 -11  -1   18.05   22.32
 -14 -11   0   -6.79   41.95
 -14 -11   0   10.73   22.55
 -14 -11   1  -12.75   47.81
 -14 -11   1   26.11   29.24
 -14 -11   2    7.19   45.27
 -14 -11   2   49.05   33.28
 -14 -11   2   54.20   42.11
 -14 -11   3  -14.44   47.58
 -14 -11   3   64.16   38.20
 -14 -11   3   41.95   46.72
 -14 -11   4   68.98   62.66
 -14 -11   4   -5.74   28.80
 -14 -11   4   90.67   53.95
 -14 -11   5   59.08   58.97
 -14 -11   5    1.67   37.14
 -14 -11   5  -42.27   46.04
 -14 -11   6    2.37   33.78
 -14 -11   6  -30.43   55.65
 -14 -11   6    7.87   46.28
 -14 -11   7  -37.29   41.88
 -14 -11   7 -109.71   63.59
 -14 -11   7  -24.32   45.99
 -14 -11   8   40.96   38.38
 -14 -11   8   27.21   56.61
 -14 -11   8   34.26   42.10
 -14 -11   9   77.29   67.32
 -14 -11   9  -41.65   42.17
 -14 -11  10 -105.30   74.97
 -14 -11  11   41.93   66.61
 -14 -11  12  -40.71   66.83
 -14 -10 -24    5.92   37.24
 -14 -10 -23   16.69   37.40
 -14 -10 -22   77.19   52.52
 -14 -10 -21  104.53   53.60
 -14 -10 -20  103.30   51.33
 -14 -10 -19   -7.05   41.65
 -14 -10 -18   63.87   47.22
 -14 -10 -17  144.71   53.93
 -14 -10 -16   49.13   43.61
 -14 -10 -15   84.97   36.88
 -14 -10 -14  -40.57   42.28
 -14 -10 -13   14.92   35.43
 -14 -10 -12   -4.39   32.84
 -14 -10 -11   38.92   38.52
 -14 -10 -10  151.41   51.52
 -14 -10  -9   -2.78   35.83
 -14 -10  -8   18.95   36.79
 -14 -10  -7   17.97   38.64
 -14 -10  -6   84.84   56.29
 -14 -10  -5  -21.81   40.71
 -14 -10  -4  100.03   55.11
 -14 -10  -3   52.02   55.79
 -14 -10  -2   17.86   41.90
 -14 -10  -2   25.41   15.74
 -14 -10  -1   56.82   43.12
 -14 -10  -1   30.60   19.89
 -14 -10   0   18.03   42.01
 -14 -10   0   -6.11   22.96
 -14 -10   1   22.43   47.02
 -14 -10   1   19.21   22.83
 -14 -10   2   12.43   51.16
 -14 -10   2   32.84   30.14
 -14 -10   3   91.11   57.58
 -14 -10   3  -41.65   36.86
 -14 -10   4   14.75   47.42
 -14 -10   4  -24.83   37.78
 -14 -10   4   20.95   47.25
 -14 -10   5   19.95   47.51
 -14 -10   5   49.55   39.08
 -14 -10   5   47.46   47.20
 -14 -10   6  -42.88   54.07
 -14 -10   6  -23.53   33.50
 -14 -10   6   31.84   38.12
 -14 -10   7   60.40   70.41
 -14 -10   7   84.94   53.17
 -14 -10   7   66.77   41.03
 -14 -10   8   83.67   47.99
 -14 -10   8   44.93   50.67
 -14 -10   8   16.37   52.22
 -14 -10   9  -29.10   40.90
 -14 -10   9   50.62   52.67
 -14 -10  10  -52.87   54.04
 -14 -10  10   75.09   56.77
 -14 -10  11  -60.92   54.88
 -14 -10  11  -33.45   67.60
 -14 -10  12  -78.66   76.08
 -14  -9 -24   -1.02   46.83
 -14  -9 -23  -18.63   46.09
 -14  -9 -19   24.33   39.30
 -14  -9 -18   54.30   41.86
 -14  -9 -17   17.42   36.80
 -14  -9 -16   45.62   42.13
 -14  -9 -15   73.36   40.90
 -14  -9 -14   -2.87   34.04
 -14  -9 -13  -16.93   42.85
 -14  -9 -12  108.96   48.11
 -14  -9 -11   -5.43   35.05
 -14  -9 -10  -29.35   39.51
 -14  -9  -9  119.61   47.77
 -14  -9  -8    4.80   37.81
 -14  -9  -7  -41.60   42.84
 -14  -9  -6   31.39   45.55
 -14  -9  -5   81.25   46.91
 -14  -9  -4  116.51   58.13
 -14  -9  -3  -76.99   51.80
 -14  -9  -2  155.50   59.58
 -14  -9  -2   49.79   13.41
 -14  -9  -1   -9.16   41.06
 -14  -9   0  153.53   64.67
 -14  -9   0   19.32   24.75
 -14  -9   1   37.79   50.10
 -14  -9   1   15.64   24.86
 -14  -9   2  -16.29   46.81
 -14  -9   2   62.90   33.82
 -14  -9   3  -44.13   50.70
 -14  -9   3  117.88   41.32
 -14  -9   4   19.96   57.09
 -14  -9   4   21.04   41.10
 -14  -9   5   58.92   55.34
 -14  -9   5   80.91   41.12
 -14  -9   5   -5.29   41.06
 -14  -9   6  105.78   66.39
 -14  -9   6  120.23   52.25
 -14  -9   6   23.33   42.50
 -14  -9   7   14.26   39.42
 -14  -9   7  -75.15   45.72
 -14  -9   8   79.18   46.80
 -14  -9   8   20.71   41.51
 -14  -9   9   77.22   54.36
 -14  -9   9   49.49   68.33
 -14  -9  10   21.74   44.97
 -14  -9  10   93.56   60.89
 -14  -9  11   -3.82   46.26
 -14  -9  11  -28.70   66.11
 -14  -9  12   30.33   47.88
 -14  -9  12   23.71   58.87
 -14  -9  13   27.56   52.27
 -14  -8 -24   94.59   51.48
 -14  -8 -23  -39.53   41.22
 -14  -8 -22   88.01   46.43
 -14  -8 -21  -49.89   41.79
 -14  -8 -20   28.52   42.12
 -14  -8 -19   33.08   34.59
 -14  -8 -18  -16.57   34.07
 -14  -8 -14  120.96   46.03
 -14  -8 -13   68.26   41.36
 -14  -8 -12   71.12   41.43
 -14  -8 -11    0.25   38.75
 -14  -8 -10  131.41   56.07
 -14  -8  -9   49.54   45.51
 -14  -8  -8  115.94   48.73
 -14  -8  -7   18.00   38.42
 -14  -8  -6  150.93   55.18
 -14  -8  -5  200.49   63.44
 -14  -8  -4   81.38   50.68
 -14  -8  -3   28.63   45.69
 -14  -8  -2   70.28   39.67
 -14  -8  -2   31.15   13.14
 -14  -8  -1  193.47   63.73
 -14  -8   0   20.51   47.56
 -14  -8   0   39.32   24.59
 -14  -8   1    5.06   50.79
 -14  -8   1   25.65   25.19
 -14  -8   2  -48.08   61.94
 -14  -8   2  -26.97   31.09
 -14  -8   3   89.84   58.27
 -14  -8   3   25.19   29.46
 -14  -8   4   71.83   59.17
 -14  -8   4   12.75   31.54
 -14  -8   5   94.28   68.14
 -14  -8   5   12.81   36.36
 -14  -8   6   26.23   50.53
 -14  -8   6  -83.33   43.20
 -14  -8   7  -19.27   39.43
 -14  -8   7   46.99   36.91
 -14  -8   7  -29.51   63.44
 -14  -8   8  -24.59   39.29
 -14  -8   8  -50.16   47.25
 -14  -8   8   -8.78   60.77
 -14  -8   9   17.08   44.65
 -14  -8   9   32.76   56.16
 -14  -8  10  -21.96   49.28
 -14  -8  10    2.90   62.13
 -14  -8  11  -20.06   53.33
 -14  -8  11  -16.75   59.14
 -14  -8  12   46.02   53.11
 -14  -8  13   80.55   58.17
 -14  -8  14    2.14   55.01
 -14  -7 -24  -27.08   43.04
 -14  -7 -23  -40.24   45.77
 -14  -7 -22   28.48   41.49
 -14  -7 -21  -24.17   35.03
 -14  -7 -20    5.54   34.52
 -14  -7 -19   28.97   39.95
 -14  -7 -18   32.86   39.23
 -14  -7 -17    4.62   36.66
 -14  -7 -16   90.10   46.20
 -14  -7 -15   19.50   38.75
 -14  -7 -14    1.71   33.97
 -14  -7 -13   50.32   41.97
 -14  -7  -9  186.27   56.76
 -14  -7  -8   50.68   45.85
 -14  -7  -7  -11.80   37.58
 -14  -7  -6  276.87   69.82
 -14  -7  -5  122.35   52.34
 -14  -7  -4   73.10   46.41
 -14  -7  -3   52.69   50.11
 -14  -7  -2   41.22   49.15
 -14  -7  -2   19.54   13.42
 -14  -7  -1   10.72   40.59
 -14  -7  -1   83.99   21.65
 -14  -7   0  132.71   61.55
 -14  -7   0   49.52   24.39
 -14  -7   1   44.61   56.82
 -14  -7   1   -7.97   29.38
 -14  -7   2   85.89   54.04
 -14  -7   2   16.56   31.34
 -14  -7   3   71.26   56.48
 -14  -7   3   72.05   32.69
 -14  -7   4   44.79   52.16
 -14  -7   4   76.08   41.50
 -14  -7   5  -16.75   48.74
 -14  -7   5  -18.66   35.65
 -14  -7   6  101.86   47.20
 -14  -7   6   44.10   56.71
 -14  -7   7  -30.89   49.53
 -14  -7   7   -0.38   61.05
 -14  -7   8   14.46   38.52
 -14  -7   8   39.23   47.54
 -14  -7   8  -56.53   61.24
 -14  -7   9  -16.21   45.01
 -14  -7   9  -20.45   58.54
 -14  -7  10  -36.20   46.17
 -14  -7  10   49.26   67.20
 -14  -7  11   86.97   61.53
 -14  -7  11    5.88   61.14
 -14  -7  12  110.14   62.10
 -14  -7  13   69.93   62.38
 -14  -7  14   72.69   62.12
 -14  -7  15  121.05   71.96
 -14  -6 -24   64.92   47.08
 -14  -6 -23   39.77   42.27
 -14  -6 -22   65.51   46.92
 -14  -6 -21    2.40   38.15
 -14  -6 -20   19.59   39.54
 -14  -6 -19   31.05   41.27
 -14  -6 -18   20.85   39.78
 -14  -6 -17    5.09   33.50
 -14  -6 -16   46.33   37.17
 -14  -6 -15   -0.62   32.83
 -14  -6 -14   28.92   36.40
 -14  -6 -13   57.40   40.82
 -14  -6 -12   79.68   51.69
 -14  -6 -11  -75.47   46.55
 -14  -6 -10   48.36   41.75
 -14  -6  -9   96.88   48.27
 -14  -6  -8  128.24   54.06
 -14  -6  -5  133.60   59.25
 -14  -6  -4  173.95   61.97
 -14  -6  -3  -18.92   43.14
 -14  -6  -2  -28.25   46.40
 -14  -6  -1   87.00   22.07
 -14  -6  -1   98.62   57.21
 -14  -6   0   24.81   21.94
 -14  -6   0  142.04   61.60
 -14  -6   1   22.32   26.27
 -14  -6   1  -38.84   48.62
 -14  -6   2   80.19   33.99
 -14  -6   2   62.71   47.47
 -14  -6   3  152.60   43.85
 -14  -6   3  173.75   70.92
 -14  -6   4   55.54   41.30
 -14  -6   4  133.50   63.29
 -14  -6   5   65.80   40.06
 -14  -6   5   20.32   56.25
 -14  -6   6   51.71   45.16
 -14  -6   6  -35.29   56.53
 -14  -6   7  143.05   50.64
 -14  -6   7  152.90   75.96
 -14  -6   8  -19.43   39.85
 -14  -6   8  -70.78   66.87
 -14  -6   9   64.82   51.66
 -14  -6   9  113.23   69.99
 -14  -6  10   56.17   52.42
 -14  -6  10   49.36   75.88
 -14  -6  11   59.32   55.29
 -14  -6  11  -78.30   69.95
 -14  -6  12   36.69   54.43
 -14  -6  13 -102.13   68.13
 -14  -6  14   55.98   67.62
 -14  -6  15  129.53   76.23
 -14  -5 -24   99.35   48.31
 -14  -5 -23    5.94   40.32
 -14  -5 -22  -35.38   39.89
 -14  -5 -21   64.09   46.91
 -14  -5 -20  -28.33   35.89
 -14  -5 -19   57.02   45.47
 -14  -5 -18  -23.95   39.25
 -14  -5 -17   24.19   33.44
 -14  -5 -16  108.80   45.30
 -14  -5 -15   22.01   36.11
 -14  -5 -14   -8.40   36.75
 -14  -5 -13   24.28   33.99
 -14  -5 -12  -24.31   37.63
 -14  -5 -11   -3.30   38.15
 -14  -5 -10   76.35   41.64
 -14  -5  -9  -16.85   37.85
 -14  -5  -8   62.00   44.86
 -14  -5  -7   52.42   41.72
 -14  -5  -6   70.93   50.17
 -14  -5  -5   13.17   39.26
 -14  -5  -4  110.59   54.05
 -14  -5  -1   19.42   18.07
 -14  -5   0   58.47   27.65
 -14  -5   0  194.20   67.45
 -14  -5   1   81.58   31.25
 -14  -5   1  116.77   60.03
 -14  -5   2   32.45   33.90
 -14  -5   2   81.01   53.21
 -14  -5   3    7.75   31.82
 -14  -5   3  -80.07   56.59
 -14  -5   4  127.21   47.99
 -14  -5   4  377.68   88.53
 -14  -5   5   51.53   38.73
 -14  -5   5   76.02   61.54
 -14  -5   6   19.69   41.92
 -14  -5   6   84.27   61.00
 -14  -5   7   85.11   43.49
 -14  -5   7   33.23   66.40
 -14  -5   8  -44.60   47.01
 -14  -5   8   43.32   59.41
 -14  -5   9   37.35   54.04
 -14  -5   9  -26.02   58.88
 -14  -5  10   61.92   55.11
 -14  -5  10   96.00   76.41
 -14  -5  11   14.75   49.23
 -14  -5  11  157.68   84.53
 -14  -5  12  -64.64   53.64
 -14  -5  13  -75.65   65.62
 -14  -5  14   13.87   54.69
 -14  -5  15  -49.14   67.89
 -14  -4 -24  -15.92   39.26
 -14  -4 -23   -2.31   39.76
 -14  -4 -22   -6.99   36.27
 -14  -4 -21   12.09   35.38
 -14  -4 -20   17.34   36.99
 -14  -4 -19   -4.15   38.27
 -14  -4 -18   17.68   36.20
 -14  -4 -17  -65.18   40.24
 -14  -4 -16   40.85   37.07
 -14  -4 -15   49.05   41.24
 -14  -4 -14   47.25   38.33
 -14  -4 -13  -40.16   34.36
 -14  -4 -12   74.32   43.47
 -14  -4 -11  -69.96   43.39
 -14  -4 -10  -12.17   42.72
 -14  -4  -9   33.07   44.23
 -14  -4  -8    8.96   36.30
 -14  -4  -7   63.44   43.72
 -14  -4  -6   48.36   45.21
 -14  -4  -5   65.18   42.79
 -14  -4  -4   37.24   39.27
 -14  -4  -3  -19.94   43.43
 -14  -4  -2   83.63   53.25
 -14  -4  -1   57.53   23.84
 -14  -4  -1    5.70   42.32
 -14  -4   0  -10.30   26.64
 -14  -4   0   65.84   51.53
 -14  -4   1   64.76   33.02
 -14  -4   1   42.07   48.30
 -14  -4   2  -17.84   33.68
 -14  -4   3  108.11   44.87
 -14  -4   4   33.37   32.38
 -14  -4   5   81.74   41.67
 -14  -4   5    4.39   49.63
 -14  -4   6  -31.72   43.15
 -14  -4   6  113.00   70.46
 -14  -4   7   46.11   48.82
 -14  -4   7    7.70   55.88
 -14  -4   8   17.43   45.36
 -14  -4   8  -11.57   53.47
 -14  -4   9  -25.65   43.95
 -14  -4   9  206.10   90.37
 -14  -4  10  -17.66   49.22
 -14  -4  10  107.61   78.76
 -14  -4  11  -17.68   53.48
 -14  -4  11   17.00   64.29
 -14  -4  12   68.14   64.92
 -14  -4  13   99.83   67.75
 -14  -4  14    3.75   61.14
 -14  -4  15   34.22   65.48
 -14  -3 -24  -23.34   42.47
 -14  -3 -23   55.99   46.66
 -14  -3 -22  125.01   51.85
 -14  -3 -21  115.60   50.26
 -14  -3 -20   29.64   43.95
 -14  -3 -19  -18.75   39.09
 -14  -3 -18   21.79   33.48
 -14  -3 -17   17.12   34.37
 -14  -3 -16   96.84   45.27
 -14  -3 -15   51.22   39.14
 -14  -3 -14   17.88   37.61
 -14  -3 -13  142.67   57.24
 -14  -3 -12   36.08   35.87
 -14  -3 -11  100.16   42.12
 -14  -3 -10  193.29   56.69
 -14  -3  -9   10.08   46.61
 -14  -3  -8   85.37   54.58
 -14  -3  -7   23.95   45.07
 -14  -3  -6    9.40   42.86
 -14  -3  -5   71.12   46.38
 -14  -3  -4   48.28   40.67
 -14  -3  -3   35.46   48.52
 -14  -3  -2  -61.21   48.27
 -14  -3  -1  -23.35   21.57
 -14  -3  -1   74.83   48.01
 -14  -3   0   56.57   27.29
 -14  -3   0  132.62   61.63
 -14  -3   1   11.28   26.53
 -14  -3   1  -58.42   45.92
 -14  -3   2  -22.52   31.76
 -14  -3   2  -10.36   52.66
 -14  -3   3   45.08   38.61
 -14  -3   3   14.64   48.11
 -14  -3   4   96.70   36.67
 -14  -3   4  160.33   78.28
 -14  -3   5   54.15   38.85
 -14  -3   5  134.99   72.64
 -14  -3   6  -25.86   35.52
 -14  -3   6   36.00   53.05
 -14  -3   7   -6.93   38.33
 -14  -3   8   47.56   46.83
 -14  -3   9    5.02   49.83
 -14  -3  10    8.09   48.94
 -14  -3  10   34.80   69.98
 -14  -3  11  172.80   66.36
 -14  -3  11  -24.73   65.87
 -14  -3  12  -15.76   55.91
 -14  -3  13    4.80   57.17
 -14  -3  14   39.16   62.13
 -14  -3  15   18.20   63.92
 -14  -2 -24  -10.39   37.66
 -14  -2 -23  -28.04   44.99
 -14  -2 -22   69.60   45.34
 -14  -2 -21  -39.14   43.75
 -14  -2 -20  -33.96   40.37
 -14  -2 -19   55.14   46.29
 -14  -2 -18    5.17   35.29
 -14  -2 -17   36.63   34.07
 -14  -2 -16   14.35   35.85
 -14  -2 -15  -20.96   35.23
 -14  -2 -14  149.08   52.82
 -14  -2 -13   89.92   44.91
 -14  -2 -12  -10.33   38.79
 -14  -2 -11   -3.46   42.44
 -14  -2 -10   42.73   42.94
 -14  -2  -9  -10.05   39.76
 -14  -2  -8  -16.91   41.74
 -14  -2  -7   70.30   42.45
 -14  -2  -6   79.93   51.10
 -14  -2  -5  -89.25   49.54
 -14  -2  -4  148.10   60.90
 -14  -2  -3  109.44   54.41
 -14  -2  -2  -72.43   53.18
 -14  -2  -1   81.97   54.04
 -14  -2   0    6.42   27.37
 -14  -2   0   41.83   51.28
 -14  -2   1   21.39   27.92
 -14  -2   1   54.57   54.32
 -14  -2   2  -24.84   31.83
 -14  -2   2  -61.46   58.26
 -14  -2   3  -30.19   39.80
 -14  -2   3  135.83   68.52
 -14  -2   4   80.04   42.57
 -14  -2   4   24.83   52.63
 -14  -2   5   76.65   40.87
 -14  -2   5   77.62   62.75
 -14  -2   6  -16.76   39.47
 -14  -2   6  -27.67   61.25
 -14  -2   7   43.34   44.68
 -14  -2   7   -1.75   58.19
 -14  -2   8  -63.79   51.32
 -14  -2   8   79.20   75.22
 -14  -2   9   47.79   43.59
 -14  -2   9  120.68   70.88
 -14  -2  10   38.19   57.79
 -14  -2  10   19.08   68.91
 -14  -2  11    3.44   48.55
 -14  -2  12   42.41   58.79
 -14  -2  13   -4.00   52.03
 -14  -2  14   13.93   59.01
 -14  -2  15  120.97   71.15
 -14  -1 -24   58.22   49.46
 -14  -1 -23  -13.48   39.39
 -14  -1 -22   48.80   47.81
 -14  -1 -21   -4.72   40.76
 -14  -1 -20   39.68   42.80
 -14  -1 -19  111.64   49.51
 -14  -1 -18   41.56   44.77
 -14  -1 -17   40.80   36.90
 -14  -1 -16   21.24   38.09
 -14  -1 -15    1.18   34.28
 -14  -1 -14   86.41   46.45
 -14  -1 -13   69.77   41.27
 -14  -1 -12   56.68   39.07
 -14  -1 -11   19.23   36.39
 -14  -1 -10   52.85   43.91
 -14  -1  -9    5.15   41.93
 -14  -1  -8   29.62   41.80
 -14  -1  -7   53.47   44.15
 -14  -1  -6  178.95   64.99
 -14  -1  -5   -9.54   42.61
 -14  -1  -4   71.49   46.54
 -14  -1  -3    2.06   42.62
 -14  -1  -2   37.13   48.68
 -14  -1  -1   33.63   46.91
 -14  -1   0   87.40   31.17
 -14  -1   0   36.97   48.03
 -14  -1   1    6.57   29.48
 -14  -1   1  -12.54   55.63
 -14  -1   2  -27.26   32.57
 -14  -1   2  -22.49   54.39
 -14  -1   3   86.38   39.75
 -14  -1   3   29.51   51.99
 -14  -1   4   38.35   37.82
 -14  -1   4  -91.41   65.13
 -14  -1   5   -6.40   37.81
 -14  -1   5  150.80   79.93
 -14  -1   6   15.68   37.45
 -14  -1   6    1.92   53.40
 -14  -1   7   39.11   40.32
 -14  -1   7   -8.61   59.08
 -14  -1   8   71.16   48.30
 -14  -1   8   23.13   64.49
 -14  -1   9   19.19   43.84
 -14  -1   9   18.94   57.90
 -14  -1  10   39.05   51.90
 -14  -1  10  -83.66   72.76
 -14  -1  11   79.18   61.59
 -14  -1  12  -23.54   55.28
 -14  -1  13   29.27   51.80
 -14  -1  14   68.28   61.72
 -14   0 -24  -23.50   41.71
 -14   0 -23   22.34   43.44
 -14   0 -22  125.12   56.58
 -14   0 -21   16.33   35.42
 -14   0 -20   82.14   50.43
 -14   0 -19   55.73   43.75
 -14   0 -18  -15.53   37.65
 -14   0 -17  -30.32   41.45
 -14   0 -16    9.79   35.19
 -14   0 -15   22.51   40.08
 -14   0 -14   67.43   44.96
 -14   0 -13   53.45   34.18
 -14   0 -12   18.44   34.77
 -14   0 -11   14.44   35.95
 -14   0 -10   67.25   48.09
 -14   0  -9   46.38   49.13
 -14   0  -8   45.22   52.81
 -14   0  -7   -9.22   39.65
 -14   0  -6   26.83   42.70
 -14   0  -5  -17.08   46.34
 -14   0  -4  -15.92   44.12
 -14   0  -3    1.42   42.36
 -14   0  -2   18.60   43.20
 -14   0  -1  126.65   66.58
 -14   0   0  -46.23   32.65
 -14   0   0   17.06   45.22
 -14   0   1  -50.38   35.05
 -14   0   1   49.67   56.09
 -14   0   2   85.12   38.34
 -14   0   2   58.13   51.93
 -14   0   3  -43.86   39.88
 -14   0   3   29.74   62.89
 -14   0   4  -24.57   50.30
 -14   0   4  -10.36   34.13
 -14   0   5   42.57   44.41
 -14   0   5   -9.93   58.02
 -14   0   6   70.47   51.05
 -14   0   6   -3.09   56.26
 -14   0   7    7.27   39.33
 -14   0   7  -13.43   64.60
 -14   0   8  115.86   53.96
 -14   0   8  179.73   79.29
 -14   0   9  -19.94   45.42
 -14   0   9   87.73   79.84
 -14   0  10   89.83   59.53
 -14   0  10    7.39   69.30
 -14   0  11   99.53   53.68
 -14   0  12  -51.09   55.75
 -14   0  13  -38.96   63.87
 -14   0  14   16.50   62.94
 -14   1 -24   34.20   41.82
 -14   1 -23  -23.70   40.45
 -14   1 -22   10.48   37.85
 -14   1 -21   65.66   43.23
 -14   1 -20   29.25   40.87
 -14   1 -19   31.83   38.70
 -14   1 -18   -3.89   33.75
 -14   1 -17   56.14   41.63
 -14   1 -16    8.91   38.73
 -14   1 -15   21.96   35.33
 -14   1 -14   62.89   45.18
 -14   1 -13  119.89   47.91
 -14   1 -12    5.71   39.09
 -14   1 -11  -50.93   34.49
 -14   1 -10  105.58   49.65
 -14   1  -9   95.37   51.47
 -14   1  -8   62.27   46.83
 -14   1  -7  102.22   48.89
 -14   1  -6   29.30   39.58
 -14   1  -5  -64.54   49.82
 -14   1  -4   40.57   53.48
 -14   1  -3   86.43   50.55
 -14   1  -2   -3.10   47.80
 -14   1  -1   46.76   51.13
 -14   1   0   39.54   52.46
 -14   1   1   50.79   37.53
 -14   1   1   62.46   61.25
 -14   1   2   46.13   41.62
 -14   1   2   -6.90   49.91
 -14   1   3  -27.49   38.82
 -14   1   3 -120.09   68.22
 -14   1   4   10.16   35.65
 -14   1   4   18.21   60.29
 -14   1   5  -22.10   58.93
 -14   1   5   -9.21   36.39
 -14   1   6  -18.59   54.07
 -14   1   6  -21.97   49.57
 -14   1   7  -38.53   47.13
 -14   1   7  -35.12   57.32
 -14   1   8  125.98   54.47
 -14   1   8   49.01   64.95
 -14   1   9    0.93   53.16
 -14   1   9   89.19   81.21
 -14   1  10  -16.74   52.37
 -14   1  11   35.59   58.06
 -14   1  12  -64.13   63.61
 -14   1  13  -14.92   58.35
 -14   1  14    0.06   61.29
 -14   2 -24   55.03   51.71
 -14   2 -23  -49.49   44.68
 -14   2 -22   89.84   45.46
 -14   2 -21   54.62   50.28
 -14   2 -20   32.43   40.97
 -14   2 -19   -9.38   38.57
 -14   2 -18   -7.21   37.39
 -14   2 -17  -21.96   36.53
 -14   2 -16   58.88   44.81
 -14   2 -15   81.42   46.98
 -14   2 -14   48.76   40.33
 -14   2 -13   22.83   39.72
 -14   2 -12  102.20   46.93
 -14   2 -11  -40.62   49.94
 -14   2 -10   52.06   47.70
 -14   2  -9  175.50   56.30
 -14   2  -8   19.25   39.24
 -14   2  -7   61.08   55.26
 -14   2  -6  107.87   55.25
 -14   2  -5   93.35   54.37
 -14   2  -4  -56.07   52.27
 -14   2  -3  147.36   61.64
 -14   2  -2  104.79   61.47
 -14   2  -1   26.51   55.76
 -14   2   0   90.76   60.61
 -14   2   1   57.24   56.48
 -14   2   2  -26.01   36.34
 -14   2   2   18.36   54.86
 -14   2   3   44.96   44.08
 -14   2   3  -15.43   53.80
 -14   2   4   58.98   44.23
 -14   2   4  -67.20   60.44
 -14   2   5   10.60   53.96
 -14   2   5   87.84   43.78
 -14   2   6   50.53   50.84
 -14   2   6  117.63   78.99
 -14   2   7  130.94   68.69
 -14   2   7   70.07   54.99
 -14   2   8   65.66   53.07
 -14   2   8   69.16   63.95
 -14   2   9    1.66   48.10
 -14   2   9   20.69   64.03
 -14   2  10   91.47   62.11
 -14   2  11  -56.42   53.62
 -14   2  12   61.54   61.86
 -14   2  13   84.18   66.43
 -14   3 -23   -9.80   38.07
 -14   3 -22  -11.51   41.67
 -14   3 -21    7.39   39.83
 -14   3 -20   45.67   43.04
 -14   3 -19  100.40   50.42
 -14   3 -18  -43.56   36.88
 -14   3 -17   32.34   44.76
 -14   3 -16  138.06   50.54
 -14   3 -15   -8.03   37.79
 -14   3 -14    5.69   34.30
 -14   3 -13   11.97   37.45
 -14   3 -12   10.63   40.28
 -14   3 -11   47.07   37.00
 -14   3 -10   27.06   43.12
 -14   3  -9   40.45   41.75
 -14   3  -8  202.14   64.20
 -14   3  -7   -9.96   42.75
 -14   3  -6   82.94   54.93
 -14   3  -5   16.11   39.50
 -14   3  -4  104.84   56.25
 -14   3  -3   56.48   52.29
 -14   3  -2   -0.21   48.15
 -14   3  -1   29.60   46.44
 -14   3   0   -6.06   45.47
 -14   3   1   60.64   54.37
 -14   3   2  -12.79   34.11
 -14   3   2  117.34   69.22
 -14   3   3    2.55   36.87
 -14   3   3  -27.08   51.00
 -14   3   4   60.69   46.21
 -14   3   4   84.41   71.34
 -14   3   5   23.77   66.97
 -14   3   5   46.42   44.88
 -14   3   6   22.65   59.19
 -14   3   6  -35.30   45.25
 -14   3   7   23.79   41.24
 -14   3   7   47.68   58.11
 -14   3   8  -48.02   46.34
 -14   3   8  -10.79   61.81
 -14   3   9   98.49   63.96
 -14   3  10  -60.48   56.63
 -14   3  11   82.82   63.41
 -14   3  12  122.36   72.70
 -14   4 -21    2.88   41.04
 -14   4 -20  -59.21   45.13
 -14   4 -19   30.99   39.64
 -14   4 -18   -4.65   36.75
 -14   4 -17   50.09   45.24
 -14   4 -16  111.38   47.73
 -14   4 -15   31.37   42.28
 -14   4 -14   37.36   46.18
 -14   4 -13   48.63   42.81
 -14   4 -12   58.99   44.77
 -14   4 -11  -15.10   39.62
 -14   4 -10   55.43   47.74
 -14   4  -9  194.96   56.95
 -14   4  -8   72.32   52.53
 -14   4  -7  106.78   56.04
 -14   4  -6  -18.89   42.38
 -14   4  -5  -29.22   55.28
 -14   4  -4  -16.72   49.35
 -14   4  -3  -55.42   57.34
 -14   4  -2   20.48   50.22
 -14   4  -1  -12.99   46.79
 -14   4   0  150.35   63.99
 -14   4   1   15.84   52.79
 -14   4   2  -60.17   54.82
 -14   4   3   62.45   46.02
 -14   4   3    5.96   55.92
 -14   4   4  -42.24   37.07
 -14   4   4  -17.12   61.02
 -14   4   5   91.94   52.30
 -14   4   5   40.94   60.21
 -14   4   6   76.78   53.93
 -14   4   6   49.82   65.43
 -14   4   7    5.37   44.37
 -14   4   7  -19.31   62.49
 -14   4   8   95.37   57.87
 -14   4   9  -60.29   56.12
 -14   4  10   36.41   56.66
 -14   4  11    4.97   52.92
 -14   5 -19   70.20   48.67
 -14   5 -18  -29.61   41.64
 -14   5 -17   19.44   35.43
 -14   5 -16 -106.74   43.79
 -14   5 -15  -21.09   40.36
 -14   5 -14   38.80   39.41
 -14   5 -13   27.68   41.68
 -14   5 -12   67.05   46.81
 -14   5 -11  -17.18   40.07
 -14   5 -10   21.08   43.19
 -14   5  -9  -22.21   40.31
 -14   5  -8  133.77   56.56
 -14   5  -7  -20.43   44.15
 -14   5  -6  -80.55   56.13
 -14   5  -5   80.56   55.81
 -14   5  -4   32.47   45.48
 -14   5  -3   66.18   52.34
 -14   5  -2  -86.29   55.71
 -14   5  -1  135.40   65.41
 -14   5   0  -46.02   51.85
 -14   5   1   42.75   53.38
 -14   5   2  -94.03   65.79
 -14   5   3    6.14   56.37
 -14   5   4  -18.95   48.68
 -14   5   4  -39.34   64.55
 -14   5   5   35.36   51.00
 -14   5   5  -16.63   61.45
 -14   5   6  119.76   76.33
 -14   5   6    6.86   46.67
 -14   5   7   53.46   54.38
 -14   5   7  -26.91   78.87
 -14   5   8   20.68   49.34
 -14   5   9   57.61   60.30
 -14   5  10   55.83   62.33
 -14   6 -16    2.66   35.71
 -14   6 -15   49.09   37.00
 -14   6 -14   18.41   35.83
 -14   6 -13  -32.92   36.89
 -14   6 -12   25.74   40.66
 -14   6 -11   49.75   39.04
 -14   6 -10  -41.43   44.86
 -14   6  -9  -10.29   44.07
 -14   6  -8  -31.00   40.37
 -14   6  -7   19.94   43.97
 -14   6  -6  -45.70   46.31
 -14   6  -5   36.29   47.57
 -14   6  -4   45.96   52.12
 -14   6  -3   19.66   55.93
 -14   6  -2   51.98   55.97
 -14   6  -1   57.77   53.22
 -14   6   0   43.13   56.87
 -14   6   1   64.98   60.72
 -14   6   2   37.11   54.70
 -14   6   3    6.36   56.12
 -14   6   4    9.09   57.38
 -14   6   5   60.27   53.81
 -14   6   5   23.43   63.43
 -14   6   6   -1.70   44.96
 -14   6   6   59.59   67.53
 -14   6   7   81.09   56.29
 -14   6   8   25.96   54.59
 -14   6   9   54.75   50.68
 -14   7 -12  113.65   49.64
 -14   7 -11  -17.07   38.75
 -14   7 -10  107.01   49.47
 -14   7  -9   40.44   42.67
 -14   7  -8   24.67   42.59
 -14   7  -7   -2.36   41.83
 -14   7  -6   76.95   59.67
 -14   7  -5   35.37   51.49
 -14   7  -4   45.87   47.32
 -14   7  -3  227.84   73.50
 -14   7  -2   -4.53   51.51
 -14   7  -1   64.01   58.28
 -14   7   0   43.19   63.00
 -14   7   1 -111.55   68.15
 -14   7   2  105.24   72.80
 -14   7   3  -53.27   66.29
 -14   7   4   -2.62   60.85
 -14   7   5   27.38   70.17
 -14   7   7  -35.85   59.26
 -14   8  -7   16.37   40.70
 -14   8  -6   42.29   48.80
 -14   8  -5   43.06   53.57
 -14   8  -4  124.32   65.77
 -14   8  -3   96.10   61.83
 -14   8  -2   83.07   62.35
 -14   8  -1   49.95   59.68
 -14   8   0   88.40   62.06
 -14   8   1   80.29   64.06
 -14   8   2  110.45   74.25
 -14   8   3   20.79   57.22
 -14   8   4   21.29   64.27
 -14   9   0   49.87   60.05
 -14   9   1   -3.75   58.33
 -13 -21 -19   39.96   39.41
 -13 -21 -18  -19.54   37.61
 -13 -21 -17  -15.33   35.14
 -13 -21 -16  -42.30   40.82
 -13 -21 -15  -17.86   34.38
 -13 -21 -14   -8.01   36.76
 -13 -21 -13  -10.60   39.72
 -13 -21 -12   20.24   35.21
 -13 -20 -20  -59.80   47.30
 -13 -20 -19  132.94   52.95
 -13 -20 -18   20.66   41.47
 -13 -20 -17  -37.22   41.32
 -13 -20 -16   27.01   38.46
 -13 -20 -15   64.33   38.75
 -13 -20 -14   19.84   35.24
 -13 -20 -13   20.45   37.88
 -13 -20 -12   18.56   31.79
 -13 -20 -11   91.04   69.83
 -13 -20 -11  -32.47   40.08
 -13 -20 -10   77.70   70.11
 -13 -20 -10   71.61   36.25
 -13 -20  -9  -66.18   70.55
 -13 -20  -9   11.95   38.76
 -13 -20  -8   23.47   56.85
 -13 -20  -8   81.51   44.81
 -13 -20  -7   77.87   71.43
 -13 -20  -7  -17.26   34.17
 -13 -20  -6  -26.50   51.98
 -13 -20  -6  -34.53   37.85
 -13 -20  -5   44.22   60.95
 -13 -20  -5   48.44   38.29
 -13 -20  -4   97.60   64.16
 -13 -20  -3   34.69   61.90
 -13 -20  -2  -35.38   61.20
 -13 -20  -1  110.19   72.82
 -13 -20   0   67.52   67.86
 -13 -20   1   56.79   58.84
 -13 -19 -21  -22.31   38.31
 -13 -19 -20   21.98   38.75
 -13 -19 -19  -45.70   40.79
 -13 -19 -18   55.80   41.43
 -13 -19 -17  -44.58   73.87
 -13 -19 -17    8.55   36.92
 -13 -19 -16   47.44   68.44
 -13 -19 -16  -28.61   37.71
 -13 -19 -15   10.14   57.51
 -13 -19 -15   11.26   34.89
 -13 -19 -14  -40.69   53.74
 -13 -19 -14   83.69   44.35
 -13 -19 -13  -17.80   57.29
 -13 -19 -13    8.00   35.30
 -13 -19 -12   -6.61   60.44
 -13 -19 -12   69.90   39.19
 -13 -19 -11   -0.29   38.58
 -13 -19 -10   29.56   51.81
 -13 -19 -10   71.58   38.49
 -13 -19  -9   28.78   49.44
 -13 -19  -9  -18.60   34.60
 -13 -19  -8   32.53   55.88
 -13 -19  -8   -2.09   34.97
 -13 -19  -7  -43.42   60.65
 -13 -19  -7    5.28   33.52
 -13 -19  -6 -158.06   66.69
 -13 -19  -6   69.31   39.06
 -13 -19  -5   91.51   64.27
 -13 -19  -5  -13.65   34.44
 -13 -19  -4 -119.56   70.40
 -13 -19  -4  -57.89   40.97
 -13 -19  -3   20.64   53.35
 -13 -19  -3   12.61   32.88
 -13 -19  -2   16.62   57.84
 -13 -19  -2   48.27   43.48
 -13 -19  -1   21.59   56.07
 -13 -19  -1   11.03   34.94
 -13 -19   0    2.41   55.43
 -13 -19   0   43.27   43.28
 -13 -19   1  -44.58   59.08
 -13 -19   2   22.02   59.02
 -13 -19   3   -2.11   52.41
 -13 -19   4  131.01   72.16
 -13 -19   5    5.21   49.48
 -13 -19   6   26.96   52.12
 -13 -19   7  -40.92   52.34
 -13 -18 -21    9.34   35.68
 -13 -18 -20  -38.77   70.82
 -13 -18 -20   -0.13   37.18
 -13 -18 -19  -22.64   67.05
 -13 -18 -19   61.13   38.50
 -13 -18 -18  -98.79   66.10
 -13 -18 -18   99.10   48.43
 -13 -18 -17    7.13   62.59
 -13 -18 -17   -6.29   33.70
 -13 -18 -16  -19.79   57.76
 -13 -18 -16    1.94   35.83
 -13 -18 -15  -39.40   63.74
 -13 -18 -15   30.00   34.93
 -13 -18 -14  -78.88   70.63
 -13 -18 -14   30.20   40.73
 -13 -18 -13  -21.51   55.57
 -13 -18 -13   87.12   40.08
 -13 -18 -12   66.55   59.07
 -13 -18 -12   40.59   39.06
 -13 -18 -11   48.90   37.76
 -13 -18 -10   41.48   56.27
 -13 -18 -10   27.49   38.02
 -13 -18  -9   80.24   51.60
 -13 -18  -9   56.82   41.10
 -13 -18  -8  103.80   68.75
 -13 -18  -8  -15.41   35.30
 -13 -18  -7  -35.66   62.72
 -13 -18  -7   38.29   33.40
 -13 -18  -6   31.97   61.11
 -13 -18  -6   79.96   44.22
 -13 -18  -5  112.23   62.08
 -13 -18  -5  100.51   46.19
 -13 -18  -4  -37.01   46.42
 -13 -18  -4    6.07   37.57
 -13 -18  -3   48.24   49.23
 -13 -18  -3   -2.75   37.93
 -13 -18  -2  -24.21   50.10
 -13 -18  -2   28.30   35.11
 -13 -18  -1  102.29   58.21
 -13 -18  -1  101.37   44.82
 -13 -18   0  -58.85   52.10
 -13 -18   0  -29.45   38.98
 -13 -18   1   28.04   49.76
 -13 -18   1   20.54   40.22
 -13 -18   2   49.81   55.40
 -13 -18   2  136.29   53.74
 -13 -18   3  137.03   72.10
 -13 -18   3   86.31   50.44
 -13 -18   4   36.01   50.31
 -13 -18   4   31.60   46.95
 -13 -18   5  123.98   65.13
 -13 -18   6   74.76   60.34
 -13 -18   7  -33.02   62.89
 -13 -18   8   -2.52   43.70
 -13 -17 -22  -74.84   73.82
 -13 -17 -22   65.46   47.39
 -13 -17 -21   25.35   61.59
 -13 -17 -21  -10.24   37.36
 -13 -17 -20  -56.18   63.74
 -13 -17 -20   65.50   43.31
 -13 -17 -19   89.00   76.42
 -13 -17 -19   45.19   39.78
 -13 -17 -18   16.79   57.51
 -13 -17 -18   54.60   42.36
 -13 -17 -17   73.73   55.20
 -13 -17 -17    2.51   35.96
 -13 -17 -16   13.43   54.55
 -13 -17 -16  -30.15   42.15
 -13 -17 -15   29.21   64.19
 -13 -17 -15   10.11   34.31
 -13 -17 -14   12.02   58.11
 -13 -17 -14   73.52   39.08
 -13 -17 -13   21.12   51.67
 -13 -17 -13    5.90   38.40
 -13 -17 -12   91.53   54.74
 -13 -17 -12   -9.25   30.30
 -13 -17 -11  117.50   46.86
 -13 -17 -10  105.09   62.83
 -13 -17 -10   17.94   41.54
 -13 -17  -9  -52.71   63.79
 -13 -17  -9   35.31   34.24
 -13 -17  -8   36.09   53.46
 -13 -17  -8   33.95   31.24
 -13 -17  -7  -50.11   49.26
 -13 -17  -7  -68.88   44.24
 -13 -17  -6   45.29   49.74
 -13 -17  -6   27.85   35.28
 -13 -17  -5   30.96   55.38
 -13 -17  -5  -10.73   35.87
 -13 -17  -4   76.94   56.47
 -13 -17  -4   -2.26   36.50
 -13 -17  -3    4.67   57.74
 -13 -17  -3    8.21   36.69
 -13 -17  -2   58.05   54.54
 -13 -17  -2   45.52   42.71
 -13 -17  -1   39.55   53.90
 -13 -17  -1    2.53   36.47
 -13 -17   0   75.16   56.39
 -13 -17   0   72.34   46.79
 -13 -17   1   18.62   46.04
 -13 -17   1   35.52   46.69
 -13 -17   2   -5.35   50.83
 -13 -17   2   34.63   43.42
 -13 -17   3   30.50   48.42
 -13 -17   3  -22.88   39.16
 -13 -17   4   80.57   50.41
 -13 -17   4  -24.80   48.16
 -13 -17   5   34.85   53.47
 -13 -17   5   66.51   53.66
 -13 -17   6  -28.47   50.89
 -13 -17   6   11.13   44.20
 -13 -17   7   27.87   43.03
 -13 -17   7    5.83   44.36
 -13 -17   8   -5.11   46.24
 -13 -16 -24   75.95   68.81
 -13 -16 -23    7.30   56.85
 -13 -16 -23   58.23   49.77
 -13 -16 -22   46.20   67.31
 -13 -16 -22  -35.59   41.95
 -13 -16 -21  112.75   70.78
 -13 -16 -21   61.08   42.52
 -13 -16 -20  -34.82   55.65
 -13 -16 -20  -40.61   43.08
 -13 -16 -19  141.26   69.89
 -13 -16 -19  129.85   49.95
 -13 -16 -18  -36.78   59.60
 -13 -16 -18   74.07   47.70
 -13 -16 -17  -18.70   51.51
 -13 -16 -17   -5.74   34.57
 -13 -16 -16   14.15   51.06
 -13 -16 -16  -29.84   34.31
 -13 -16 -15  -70.75   74.85
 -13 -16 -15   26.28   39.37
 -13 -16 -14   57.26   51.62
 -13 -16 -14   51.21   34.98
 -13 -16 -13  123.76   64.84
 -13 -16 -13    9.04   31.89
 -13 -16 -12   66.41   52.44
 -13 -16 -12   39.25   40.53
 -13 -16 -11    3.50   32.70
 -13 -16 -10  -38.68   56.17
 -13 -16 -10   84.61   46.09
 -13 -16  -9   49.92   38.46
 -13 -16  -9  -27.21   47.67
 -13 -16  -8  -65.53   44.24
 -13 -16  -8  -41.30   48.44
 -13 -16  -7   95.55   45.51
 -13 -16  -7  233.01   78.97
 -13 -16  -6   59.08   43.77
 -13 -16  -6   51.24   48.21
 -13 -16  -5   40.71   41.22
 -13 -16  -5   10.39   44.76
 -13 -16  -4   45.43   42.73
 -13 -16  -4 -156.81   66.97
 -13 -16  -3   -2.96   38.58
 -13 -16  -3    5.34   49.85
 -13 -16  -2    7.55   48.96
 -13 -16  -2   11.55   40.90
 -13 -16  -2   13.19   32.32
 -13 -16  -1  -33.97   50.59
 -13 -16  -1   32.33   46.46
 -13 -16  -1   36.93   34.50
 -13 -16   0   72.49   50.43
 -13 -16   0   70.85   50.74
 -13 -16   0   50.44   30.78
 -13 -16   1   51.16   44.86
 -13 -16   1  -23.99   39.56
 -13 -16   1   27.52   36.09
 -13 -16   2  -26.67   54.73
 -13 -16   2   32.30   42.34
 -13 -16   2   57.77   40.40
 -13 -16   3   40.49   41.94
 -13 -16   3  -15.51   42.25
 -13 -16   3   17.27   35.64
 -13 -16   4   38.84   51.74
 -13 -16   4   76.29   47.96
 -13 -16   4   37.18   37.28
 -13 -16   5   50.29   47.24
 -13 -16   5  -75.96   57.22
 -13 -16   5   21.21   39.13
 -13 -16   6   58.00   46.66
 -13 -16   6   61.75   42.59
 -13 -16   6  109.83   55.44
 -13 -16   7  -11.85   39.07
 -13 -16   7  -42.10   52.86
 -13 -16   7   28.19   46.72
 -13 -16   8   96.75   47.06
 -13 -16   8   15.90   44.38
 -13 -16   9  -52.27   44.15
 -13 -16   9   35.23   51.60
 -13 -16  10  -16.53   47.60
 -13 -15 -26   82.52   63.22
 -13 -15 -25  -65.70   68.44
 -13 -15 -24  117.38   67.74
 -13 -15 -23    6.57   62.39
 -13 -15 -23  -18.46   40.24
 -13 -15 -22  -42.87   72.54
 -13 -15 -22   46.41   36.18
 -13 -15 -21  -44.95   54.53
 -13 -15 -21   -5.11   35.96
 -13 -15 -20  -70.50   59.88
 -13 -15 -20  106.25   47.02
 -13 -15 -19  235.91   84.03
 -13 -15 -19   64.47   45.74
 -13 -15 -18   18.56   55.57
 -13 -15 -18    7.53   36.58
 -13 -15 -17   94.70   68.97
 -13 -15 -17   46.17   35.74
 -13 -15 -16   51.01   57.27
 -13 -15 -16    8.62   34.49
 -13 -15 -15  131.06   68.33
 -13 -15 -15   23.45   32.53
 -13 -15 -14  106.75   69.45
 -13 -15 -14  124.86   50.94
 -13 -15 -13  -25.03   53.29
 -13 -15 -13   77.27   41.01
 -13 -15 -12  -40.30   55.09
 -13 -15 -12  -10.86   32.09
 -13 -15 -11   65.89   37.51
 -13 -15 -10   63.90   40.13
 -13 -15 -10  -51.90   51.40
 -13 -15  -9  125.28   44.50
 -13 -15  -9  -73.22   63.13
 -13 -15  -8   52.55   39.19
 -13 -15  -8   65.19   61.47
 -13 -15  -7   13.53   35.01
 -13 -15  -7   27.85   57.93
 -13 -15  -6  123.08   45.03
 -13 -15  -6   33.19   49.71
 -13 -15  -5    7.34   50.21
 -13 -15  -5  -25.27   41.28
 -13 -15  -5   14.42   25.19
 -13 -15  -4  -49.25   51.60
 -13 -15  -4   61.15   35.73
 -13 -15  -4   12.90   25.00
 -13 -15  -3   64.35   54.08
 -13 -15  -3  -10.17   39.12
 -13 -15  -3    9.65   23.80
 -13 -15  -2  -26.99   44.92
 -13 -15  -2  -26.60   41.84
 -13 -15  -2   26.09   25.06
 -13 -15  -1   19.28   46.79
 -13 -15  -1  106.45   52.02
 -13 -15  -1  -18.73   31.31
 -13 -15   0  -39.26   54.43
 -13 -15   0   33.16   44.99
 -13 -15   0   16.04   30.73
 -13 -15   1   99.02   47.19
 -13 -15   1  145.30   41.02
 -13 -15   2   76.78   48.62
 -13 -15   2  -66.26   52.24
 -13 -15   2   11.89   32.65
 -13 -15   3   15.66   45.45
 -13 -15   3  -38.49   54.09
 -13 -15   3   43.91   35.51
 -13 -15   4  -45.11   47.96
 -13 -15   4   -7.91   42.17
 -13 -15   4   27.13   37.79
 -13 -15   5    2.01   41.42
 -13 -15   5   48.91   43.70
 -13 -15   5   61.43   42.49
 -13 -15   6    5.74   41.80
 -13 -15   6  -28.46   46.78
 -13 -15   6    6.90   38.49
 -13 -15   7   32.72   37.43
 -13 -15   7   88.71   48.66
 -13 -15   7   35.63   41.64
 -13 -15   8 -117.79   57.41
 -13 -15   8  -34.51   56.85
 -13 -15   8  -58.48   46.72
 -13 -15   9   39.83   46.05
 -13 -15   9   -3.76   52.19
 -13 -15   9   24.36   46.80
 -13 -15  10   59.39   55.32
 -13 -15  10   28.58   45.95
 -13 -15  11  101.89   66.82
 -13 -15  11   -2.11   46.44
 -13 -15  12   11.76   51.55
 -13 -14 -27   82.93   74.44
 -13 -14 -23  -46.46   38.52
 -13 -14 -22   45.26   45.23
 -13 -14 -21  -14.30   40.91
 -13 -14 -20   -1.30   36.64
 -13 -14 -19   15.39   37.26
 -13 -14 -18   37.57   41.56
 -13 -14 -17    6.83   35.22
 -13 -14 -16  -24.60   35.06
 -13 -14 -15   21.68   33.87
 -13 -14 -14  163.80   52.38
 -13 -14 -13   17.60   32.71
 -13 -14 -12   29.41   37.67
 -13 -14 -11   17.98   36.44
 -13 -14 -10   33.59   34.18
 -13 -14  -9   -3.60   38.52
 -13 -14  -9   -5.58   45.55
 -13 -14  -8   11.65   35.56
 -13 -14  -8   55.64   51.00
 -13 -14  -7  221.06   58.29
 -13 -14  -7  227.36   72.09
 -13 -14  -6   66.99   41.34
 -13 -14  -6   10.06   43.46
 -13 -14  -5   35.17   21.14
 -13 -14  -5   50.01   40.13
 -13 -14  -5  112.82   58.44
 -13 -14  -4   14.42   21.59
 -13 -14  -4  -24.43   36.22
 -13 -14  -4   29.83   42.52
 -13 -14  -3   33.31   23.11
 -13 -14  -3    0.67   36.70
 -13 -14  -3   77.56   58.81
 -13 -14  -2   24.98   26.34
 -13 -14  -2   32.17   43.52
 -13 -14  -2  -49.35   51.35
 -13 -14  -1   45.94   29.23
 -13 -14  -1   -2.52   46.36
 -13 -14  -1   78.91   48.56
 -13 -14   0   27.16   30.99
 -13 -14   0   22.81   42.14
 -13 -14   0    3.81   46.85
 -13 -14   1   75.98   36.06
 -13 -14   1   -4.66   48.34
 -13 -14   1   86.78   51.35
 -13 -14   2   48.17   37.53
 -13 -14   2   50.78   40.99
 -13 -14   2   40.48   44.44
 -13 -14   3   29.41   36.74
 -13 -14   3   65.44   51.49
 -13 -14   3   68.25   47.31
 -13 -14   4    0.73   33.59
 -13 -14   4  138.63   60.21
 -13 -14   4  116.89   52.52
 -13 -14   5   15.42   36.99
 -13 -14   5  -28.55   48.52
 -13 -14   5   39.30   41.86
 -13 -14   6   35.95   43.21
 -13 -14   6   26.16   53.81
 -13 -14   6  -17.29   35.31
 -13 -14   7  -28.82   35.71
 -13 -14   7   49.53   59.94
 -13 -14   7   45.65   48.32
 -13 -14   8   58.20   43.99
 -13 -14   8  104.39   68.13
 -13 -14   8    2.14   44.25
 -13 -14   9   31.12   39.24
 -13 -14   9   23.05   50.09
 -13 -14   9   44.77   39.96
 -13 -14  10  -13.65   55.89
 -13 -14  10  -36.77   43.44
 -13 -14  11  -57.54   53.17
 -13 -14  11  -51.17   54.29
 -13 -14  12   52.17   64.03
 -13 -14  12  -11.82   46.80
 -13 -14  13   -7.99   55.97
 -13 -14  13    7.86   55.09
 -13 -13 -24   43.33   48.16
 -13 -13 -23   32.52   37.33
 -13 -13 -22  -52.13   37.94
 -13 -13 -21   -9.24   35.79
 -13 -13 -20  -25.96   41.02
 -13 -13 -19   80.15   44.77
 -13 -13 -18  -34.98   38.63
 -13 -13 -17   52.27   37.19
 -13 -13 -16   15.61   33.05
 -13 -13 -15   58.94   38.44
 -13 -13 -14   55.09   35.46
 -13 -13 -13   71.69   42.61
 -13 -13 -12   -0.11   30.29
 -13 -13 -11   67.93   41.65
 -13 -13 -10   11.68   30.63
 -13 -13  -9  -88.80   44.54
 -13 -13  -8   21.83   37.00
 -13 -13  -7    7.97   34.17
 -13 -13  -6   42.75    9.55
 -13 -13  -6  161.59   49.45
 -13 -13  -5  -34.79   18.20
 -13 -13  -5  -33.13   39.57
 -13 -13  -4   16.40   41.40
 -13 -13  -4   67.36   53.97
 -13 -13  -3   71.02   23.87
 -13 -13  -3  123.46   50.31
 -13 -13  -3   59.76   49.85
 -13 -13  -2   86.25   29.44
 -13 -13  -2   37.13   42.89
 -13 -13  -2  124.67   60.51
 -13 -13  -1    5.52   23.86
 -13 -13  -1  -22.61   40.55
 -13 -13  -1  -22.25   50.69
 -13 -13   0    3.30   26.21
 -13 -13   0   69.51   49.81
 -13 -13   1  -34.35   31.01
 -13 -13   1   35.85   46.02
 -13 -13   1   48.61   48.08
 -13 -13   2   73.58   36.22
 -13 -13   2   74.94   48.78
 -13 -13   2   -6.10   39.87
 -13 -13   3  -28.07   36.02
 -13 -13   3   79.16   59.11
 -13 -13   3   22.38   35.66
 -13 -13   4    4.67   31.61
 -13 -13   4    3.04   40.19
 -13 -13   4   45.08   39.87
 -13 -13   5  -31.68   35.45
 -13 -13   5   67.32   45.68
 -13 -13   5   63.38   43.65
 -13 -13   6   62.04   40.75
 -13 -13   6   33.06   54.51
 -13 -13   6   65.14   45.64
 -13 -13   7   42.47   40.65
 -13 -13   7   50.37   50.35
 -13 -13   7   51.71   44.73
 -13 -13   8   19.81   40.56
 -13 -13   8   37.90   52.09
 -13 -13   8   51.76   46.56
 -13 -13   9    2.27   38.49
 -13 -13   9  -17.29   40.04
 -13 -13  10   34.32   53.23
 -13 -13  10  -37.94   46.00
 -13 -13  11   50.79   65.96
 -13 -13  11   -5.32   44.42
 -13 -13  12   96.90   58.00
 -13 -13  12  100.25   61.62
 -13 -13  13   90.89   73.90
 -13 -13  13    0.32   52.39
 -13 -13  14   62.71   70.84
 -13 -13  14   19.17   58.85
 -13 -12 -24   45.01   35.54
 -13 -12 -23  -39.67   41.75
 -13 -12 -22   -7.98   35.46
 -13 -12 -21  -26.83   39.31
 -13 -12 -20   29.88   34.78
 -13 -12 -19   39.03   40.59
 -13 -12 -18   74.52   42.07
 -13 -12 -17  -39.28   39.61
 -13 -12 -16   48.39   37.03
 -13 -12 -15   50.14   35.24
 -13 -12 -14   46.87   39.55
 -13 -12 -13   57.34   41.48
 -13 -12 -12   41.89   44.11
 -13 -12 -11  129.78   46.52
 -13 -12 -10   82.92   39.30
 -13 -12  -9  394.43   70.20
 -13 -12  -8  -52.59   40.22
 -13 -12  -7   94.41   47.52
 -13 -12  -6  147.15   49.69
 -13 -12  -5    8.55   40.18
 -13 -12  -4   60.09   16.44
 -13 -12  -4   55.06   17.40
 -13 -12  -4   94.36   45.03
 -13 -12  -3   82.75   21.32
 -13 -12  -3   83.77   44.54
 -13 -12  -2  182.68   32.90
 -13 -12  -2  303.21   67.36
 -13 -12  -2  264.38   70.72
 -13 -12  -1    6.06   22.03
 -13 -12  -1   54.83   44.14
 -13 -12  -1  -50.53   51.31
 -13 -12   0   32.60   24.93
 -13 -12   0   24.52   37.27
 -13 -12   0  -24.02   39.16
 -13 -12   1   17.07   27.76
 -13 -12   1  -34.06   44.38
 -13 -12   1   36.60   44.77
 -13 -12   2   -3.86   27.22
 -13 -12   2  -60.95   41.50
 -13 -12   3   22.00   36.41
 -13 -12   3   33.20   40.65
 -13 -12   3   42.49   45.61
 -13 -12   4  122.03   45.20
 -13 -12   4  174.30   70.52
 -13 -12   4  125.39   47.45
 -13 -12   5   -7.16   36.00
 -13 -12   5   21.03   49.29
 -13 -12   5   29.21   41.71
 -13 -12   6   44.13   36.10
 -13 -12   6  -40.86   52.92
 -13 -12   6   94.16   47.45
 -13 -12   7   16.71   36.41
 -13 -12   7  -48.45   58.58
 -13 -12   7   59.65   48.33
 -13 -12   8   50.63   39.12
 -13 -12   8   92.94   68.80
 -13 -12   8  -33.45   44.06
 -13 -12   9   26.29   41.32
 -13 -12   9  -29.04   52.27
 -13 -12   9   61.15   44.67
 -13 -12  10  199.48   80.41
 -13 -12  10   91.14   48.24
 -13 -12  11  117.04   65.96
 -13 -12  11  -51.39   53.44
 -13 -12  12  122.62   75.18
 -13 -12  12  -37.14   57.39
 -13 -12  13  -37.27   63.26
 -13 -12  13   45.17   59.42
 -13 -12  14   32.30   69.06
 -13 -12  14   55.04   62.39
 -13 -11 -25    2.27   44.75
 -13 -11 -24  -25.30   41.66
 -13 -11 -23   30.11   42.75
 -13 -11 -22   -6.30   37.13
 -13 -11 -21   28.34   34.84
 -13 -11 -20   28.36   39.82
 -13 -11 -19  -52.57   38.47
 -13 -11 -18  -21.00   38.65
 -13 -11 -17   31.93   30.72
 -13 -11 -16   53.26   37.35
 -13 -11 -15   21.25   32.52
 -13 -11 -14  168.50   53.18
 -13 -11 -13   24.47   33.06
 -13 -11 -12   71.61   40.66
 -13 -11 -11    9.78   34.46
 -13 -11 -10  262.04   58.30
 -13 -11  -9   54.56   35.79
 -13 -11  -8  155.59   55.16
 -13 -11  -7    7.01   35.41
 -13 -11  -6   39.15   39.10
 -13 -11  -5  -68.73   40.38
 -13 -11  -4   59.18   45.28
 -13 -11  -3  274.34   28.01
 -13 -11  -3  317.27   68.56
 -13 -11  -3  199.83   22.01
 -13 -11  -2   80.54   25.72
 -13 -11  -2   94.15   51.49
 -13 -11  -1  176.07   32.32
 -13 -11  -1  202.31   59.59
 -13 -11   0  -35.49   26.73
 -13 -11   0   -2.64   48.15
 -13 -11   1   12.16   29.21
 -13 -11   1   10.95   40.94
 -13 -11   1   93.93   54.66
 -13 -11   2   95.39   34.15
 -13 -11   2  119.96   52.23
 -13 -11   2   67.24   42.34
 -13 -11   3   64.07   35.38
 -13 -11   3   51.07   51.91
 -13 -11   3   72.55   44.38
 -13 -11   4   87.12   39.50
 -13 -11   4   37.02   39.41
 -13 -11   5  128.60   42.30
 -13 -11   5   17.44   47.93
 -13 -11   5  125.85   50.32
 -13 -11   6   28.01   30.98
 -13 -11   6    7.91   45.35
 -13 -11   6   69.14   44.19
 -13 -11   7   45.71   36.45
 -13 -11   7  168.47   69.64
 -13 -11   7   63.85   46.11
 -13 -11   8   -9.03   39.69
 -13 -11   8  -20.83   57.29
 -13 -11   8   37.72   40.88
 -13 -11   9   82.51   50.17
 -13 -11   9  -44.38   52.22
 -13 -11   9   79.34   49.92
 -13 -11  10  -78.13   49.62
 -13 -11  10 -100.84   71.84
 -13 -11  10 -117.05   48.55
 -13 -11  11  -28.23   60.80
 -13 -11  11  204.09   68.13
 -13 -11  12   -3.51   61.67
 -13 -11  12   58.50   55.19
 -13 -11  13   61.16   61.30
 -13 -11  13  -30.43   47.88
 -13 -11  14   10.65   66.17
 -13 -11  14   66.91   59.98
 -13 -11  15  -48.81   65.46
 -13 -10 -25    3.82   40.72
 -13 -10 -24    9.23   37.29
 -13 -10 -23   23.95   37.00
 -13 -10 -22   56.67   42.09
 -13 -10 -21   10.18   34.67
 -13 -10 -20  -24.12   42.39
 -13 -10 -19   67.03   47.81
 -13 -10 -18    4.67   35.01
 -13 -10 -17   -2.16   36.88
 -13 -10 -16   43.19   38.30
 -13 -10 -15  -16.97   32.21
 -13 -10 -14   76.64   41.87
 -13 -10 -13   46.24   35.69
 -13 -10 -12  -32.87   33.74
 -13 -10 -11   25.97   35.11
 -13 -10 -10  109.10   46.66
 -13 -10  -9  136.79   48.85
 -13 -10  -8   73.06   37.54
 -13 -10  -7   11.54   42.59
 -13 -10  -6 -109.51   47.28
 -13 -10  -5  110.84   52.33
 -13 -10  -4  137.53   52.08
 -13 -10  -3   30.08   41.60
 -13 -10  -3  -15.19   11.90
 -13 -10  -2  265.78   66.82
 -13 -10  -1   42.32   40.70
 -13 -10  -1   64.40   26.09
 -13 -10   0   -6.82   44.27
 -13 -10   0   57.01   25.80
 -13 -10   1   60.32   49.56
 -13 -10   1   55.97   30.38
 -13 -10   2  162.47   54.90
 -13 -10   2  122.90   36.11
 -13 -10   3  111.92   42.86
 -13 -10   3  177.98   63.48
 -13 -10   3  109.01   35.77
 -13 -10   4   -0.79   39.82
 -13 -10   4   56.43   60.61
 -13 -10   4  -33.10   33.69
 -13 -10   5   29.52   42.16
 -13 -10   5   92.27   60.42
 -13 -10   5   43.98   31.50
 -13 -10   6   52.23   45.23
 -13 -10   6   28.73   31.55
 -13 -10   6   29.70   49.25
 -13 -10   7    6.92   33.91
 -13 -10   7   51.52   47.42
 -13 -10   7   71.11   42.04
 -13 -10   8  122.86   54.43
 -13 -10   8  -24.74   50.33
 -13 -10   8   79.75   43.99
 -13 -10   9   48.48   52.76
 -13 -10   9   20.93   48.34
 -13 -10   9   18.70   37.62
 -13 -10  10   33.85   48.49
 -13 -10  10  139.26   74.71
 -13 -10  10   93.54   45.30
 -13 -10  11  -43.31   62.81
 -13 -10  11  118.17   56.16
 -13 -10  12   67.33   59.27
 -13 -10  12   57.44   54.80
 -13 -10  13  -36.34   58.46
 -13 -10  13   83.02   66.39
 -13 -10  14   56.09   74.20
 -13 -10  14   70.58   64.15
 -13 -10  15  -11.82   52.37
 -13 -10  16   93.28   67.75
 -13  -9 -25   37.90   41.11
 -13  -9 -21  -32.07   36.35
 -13  -9 -20  -15.69   32.86
 -13  -9 -19  125.20   47.00
 -13  -9 -18   71.75   44.89
 -13  -9 -17  -22.47   39.95
 -13  -9 -16   19.89   34.22
 -13  -9 -15   81.26   41.88
 -13  -9 -14    0.41   35.13
 -13  -9 -13   58.32   37.97
 -13  -9 -12   73.16   42.02
 -13  -9 -11   73.54   40.77
 -13  -9 -10   53.81   37.84
 -13  -9  -9   55.95   40.05
 -13  -9  -8   86.68   45.76
 -13  -9  -7   70.28   43.78
 -13  -9  -6  164.61   53.74
 -13  -9  -5  379.39   73.33
 -13  -9  -4   58.40   48.49
 -13  -9  -3   72.04   48.71
 -13  -9  -2   55.78   17.35
 -13  -9  -2   86.54   55.49
 -13  -9  -1  119.08   27.01
 -13  -9  -1  119.41   45.21
 -13  -9   0  -42.10   28.03
 -13  -9   0  132.20   53.22
 -13  -9   1   38.29   22.46
 -13  -9   1   28.25   39.28
 -13  -9   2   75.75   29.50
 -13  -9   2   66.51   42.68
 -13  -9   3   61.26   34.09
 -13  -9   3   44.79   43.04
 -13  -9   4   -3.45   27.36
 -13  -9   4   -3.23   47.21
 -13  -9   5   -5.21   37.17
 -13  -9   5   66.71   56.90
 -13  -9   5  -12.67   34.51
 -13  -9   6  189.21   67.67
 -13  -9   6  133.55   47.53
 -13  -9   6  196.86   55.95
 -13  -9   7   46.78   52.58
 -13  -9   7   28.94   39.18
 -13  -9   7   56.68   41.41
 -13  -9   8  101.97   58.82
 -13  -9   8   66.17   46.14
 -13  -9   8  -32.56   42.62
 -13  -9   9   55.85   51.01
 -13  -9   9  100.39   53.28
 -13  -9   9   42.09   39.02
 -13  -9  10   89.49   57.86
 -13  -9  10  150.92   59.23
 -13  -9  10   95.18   40.02
 -13  -9  11   -3.01   54.80
 -13  -9  11   27.32   44.06
 -13  -9  12   59.83   61.41
 -13  -9  12  100.33   55.27
 -13  -9  13  -47.54   59.18
 -13  -9  13  106.89   57.35
 -13  -9  14   24.74   59.78
 -13  -9  14   56.20   56.80
 -13  -9  15   29.32   56.95
 -13  -9  16  107.78   69.00
 -13  -8 -25  -89.85   51.27
 -13  -8 -24   19.11   41.91
 -13  -8 -23   98.43   46.69
 -13  -8 -22  -11.27   39.34
 -13  -8 -21  -84.09   39.08
 -13  -8 -20    0.04   33.52
 -13  -8 -16  -39.70   38.80
 -13  -8 -15   33.98   36.25
 -13  -8 -14   19.11   33.13
 -13  -8 -13  -12.25   30.30
 -13  -8 -12    9.27   31.53
 -13  -8 -11   42.56   35.90
 -13  -8 -10  -33.65   32.36
 -13  -8  -9   47.49   43.65
 -13  -8  -8   36.24   40.31
 -13  -8  -7   11.48   39.90
 -13  -8  -6  194.37   61.47
 -13  -8  -5  198.64   62.32
 -13  -8  -4  262.98   69.61
 -13  -8  -3   29.07   44.53
 -13  -8  -2  -14.21   37.57
 -13  -8  -2   51.40   17.52
 -13  -8  -1   27.49   45.02
 -13  -8  -1   90.93   25.99
 -13  -8   0   76.81   46.57
 -13  -8   0  104.52   30.37
 -13  -8   1  113.88   58.46
 -13  -8   1  106.46   31.35
 -13  -8   2  -13.67   48.27
 -13  -8   2   92.69   31.80
 -13  -8   3   29.85   45.99
 -13  -8   3   53.03   37.28
 -13  -8   4  102.33   54.08
 -13  -8   4    5.47   29.84
 -13  -8   5   77.55   57.15
 -13  -8   5   -4.54   34.34
 -13  -8   6   88.01   57.63
 -13  -8   6   -0.26   40.08
 -13  -8   6   -4.02   39.94
 -13  -8   7   -3.29   47.65
 -13  -8   7   15.62   36.14
 -13  -8   7   29.01   39.98
 -13  -8   8   53.52   61.34
 -13  -8   8   24.52   40.45
 -13  -8   8   26.37   37.51
 -13  -8   9  135.94   62.93
 -13  -8   9  132.05   53.02
 -13  -8   9  133.34   51.82
 -13  -8  10  -28.08   54.33
 -13  -8  10  -35.86   48.34
 -13  -8  10   16.03   35.03
 -13  -8  11   95.22   72.61
 -13  -8  11   26.68   48.08
 -13  -8  12  -45.62   63.95
 -13  -8  12   39.53   54.95
 -13  -8  13  -32.06   60.76
 -13  -8  13  134.17   65.80
 -13  -8  14  -39.04   75.55
 -13  -8  14   88.65   60.47
 -13  -8  15  181.09   72.75
 -13  -8  16  -10.28   55.93
 -13  -8  17  -61.38   71.44
 -13  -7 -25   64.79   47.97
 -13  -7 -24  -37.20   45.16
 -13  -7 -23   76.18   49.33
 -13  -7 -22  -29.10   35.95
 -13  -7 -21   15.49   37.39
 -13  -7 -20   70.88   39.75
 -13  -7 -19  -12.52   33.30
 -13  -7 -18   59.19   37.60
 -13  -7 -17   37.59   38.69
 -13  -7 -16   24.70   31.34
 -13  -7 -15    4.09   31.71
 -13  -7 -11   82.41   44.31
 -13  -7 -10   37.12   36.29
 -13  -7  -9   79.20   43.42
 -13  -7  -8   30.58   33.44
 -13  -7  -7   54.57   43.87
 -13  -7  -6  366.40   70.37
 -13  -7  -5  129.11   54.40
 -13  -7  -4   63.15   40.80
 -13  -7  -3  195.81   57.84
 -13  -7  -2   29.12   44.84
 -13  -7  -2   17.33   15.27
 -13  -7  -1  189.61   60.33
 -13  -7  -1  165.66   27.37
 -13  -7   0  169.09   62.26
 -13  -7   0   88.56   27.40
 -13  -7   1  -45.90   43.16
 -13  -7   1   62.59   30.62
 -13  -7   2   32.84   45.32
 -13  -7   2    4.07   26.23
 -13  -7   3   40.46   49.86
 -13  -7   3   72.49   34.69
 -13  -7   4    0.42   55.15
 -13  -7   4   18.16   34.52
 -13  -7   5    8.27   33.38
 -13  -7   5   30.05   49.93
 -13  -7   5  -40.37   31.82
 -13  -7   6   86.46   60.41
 -13  -7   6  -10.18   36.43
 -13  -7   7  129.57   60.92
 -13  -7   7   63.45   46.64
 -13  -7   8    4.88   53.70
 -13  -7   8   12.48   43.99
 -13  -7   8  -63.42   40.53
 -13  -7   9   98.95   67.06
 -13  -7   9   58.38   47.44
 -13  -7   9   23.19   36.04
 -13  -7  10  181.72   76.48
 -13  -7  10   87.47   50.98
 -13  -7  10   80.99   40.09
 -13  -7  11    9.26   60.12
 -13  -7  11   29.36   53.10
 -13  -7  12  -13.36   61.71
 -13  -7  12   85.02   55.88
 -13  -7  13  118.03   76.16
 -13  -7  13  -13.97   49.24
 -13  -7  14  141.97   86.24
 -13  -7  14   69.30   56.43
 -13  -7  15   49.79   65.31
 -13  -7  16   79.78   69.69
 -13  -7  17   -7.33   58.94
 -13  -6 -25    9.88   39.59
 -13  -6 -24   52.44   43.14
 -13  -6 -23   74.54   43.61
 -13  -6 -22   71.68   44.58
 -13  -6 -21  -13.17   34.23
 -13  -6 -20  -31.24   34.60
 -13  -6 -19  144.65   51.89
 -13  -6 -18   25.07   33.46
 -13  -6 -17   35.07   31.61
 -13  -6 -16   40.53   34.25
 -13  -6 -15  101.18   40.55
 -13  -6 -14   73.81   46.29
 -13  -6 -13  -94.95   48.72
 -13  -6 -12    6.87   35.72
 -13  -6 -11  169.07   51.80
 -13  -6 -10   91.99   36.71
 -13  -6  -6   -6.63   35.20
 -13  -6  -5  311.51   67.30
 -13  -6  -4   64.08   44.92
 -13  -6  -3  -39.39   43.71
 -13  -6  -2   19.52   39.20
 -13  -6  -2   44.30   18.13
 -13  -6  -1   52.91   47.41
 -13  -6  -1   46.92   21.44
 -13  -6   0  -12.06   47.59
 -13  -6   0    1.60   21.02
 -13  -6   1  108.05   58.17
 -13  -6   1   -8.60   23.82
 -13  -6   2  158.73   64.23
 -13  -6   2    9.78   26.66
 -13  -6   3   78.42   52.89
 -13  -6   3  -17.56   29.63
 -13  -6   4   54.67   39.99
 -13  -6   4   -7.69   43.59
 -13  -6   4   61.51   36.80
 -13  -6   5   77.73   43.48
 -13  -6   5   71.83   59.31
 -13  -6   5   17.45   28.72
 -13  -6   6  114.88   49.05
 -13  -6   6   31.88   44.92
 -13  -6   6  -15.71   28.66
 -13  -6   7  101.25   48.47
 -13  -6   7   64.57   44.03
 -13  -6   8  -47.71   56.11
 -13  -6   8   53.87   47.97
 -13  -6   9   -6.07   50.02
 -13  -6   9   18.05   42.39
 -13  -6   9   47.34   39.65
 -13  -6  10 -113.93   67.34
 -13  -6  10  143.79   60.33
 -13  -6  11   95.36   72.12
 -13  -6  11  -32.91   44.84
 -13  -6  12   55.76   56.72
 -13  -6  12   81.64   54.91
 -13  -6  13   28.78   73.15
 -13  -6  13    5.60   49.69
 -13  -6  14  106.76   84.25
 -13  -6  14  -35.21   55.52
 -13  -6  15   18.61   56.43
 -13  -6  16  -38.25   64.94
 -13  -6  17   -4.64   61.63
 -13  -5 -26  -21.41   37.15
 -13  -5 -25   46.37   46.34
 -13  -5 -24   -3.76   36.03
 -13  -5 -23   52.47   44.86
 -13  -5 -22  106.11   49.50
 -13  -5 -21  -76.29   41.00
 -13  -5 -20   13.71   33.14
 -13  -5 -19    0.32   34.35
 -13  -5 -18   52.72   36.81
 -13  -5 -17   68.19   43.18
 -13  -5 -16   -9.64   32.35
 -13  -5 -15  113.73   46.11
 -13  -5 -14   47.63   33.34
 -13  -5 -13   27.97   36.87
 -13  -5 -12   22.55   31.84
 -13  -5 -11    8.13   30.53
 -13  -5 -10  257.97   58.94
 -13  -5  -9   61.29   43.34
 -13  -5  -8   21.84   38.52
 -13  -5  -7  111.95   51.84
 -13  -5  -6  143.79   51.41
 -13  -5  -5   57.94   47.78
 -13  -5  -1   41.85   46.17
 -13  -5  -1   33.69   22.32
 -13  -5   0   -1.77   43.25
 -13  -5   0   29.16   22.41
 -13  -5   1  115.40   55.94
 -13  -5   1   12.37   25.00
 -13  -5   2   53.00   54.34
 -13  -5   2   14.79   31.13
 -13  -5   3   84.16   54.13
 -13  -5   3   72.23   35.76
 -13  -5   4    0.75   28.14
 -13  -5   4   10.25   34.59
 -13  -5   4    4.70   44.77
 -13  -5   5  -54.91   36.47
 -13  -5   5   22.60   44.09
 -13  -5   5   59.91   57.83
 -13  -5   6   98.20   38.64
 -13  -5   6   58.78   43.83
 -13  -5   7    1.85   49.07
 -13  -5   7  -39.28   44.12
 -13  -5   8   54.74   56.98
 -13  -5   8   83.03   49.35
 -13  -5   9    0.77   54.84
 -13  -5   9  -64.82   54.85
 -13  -5  10   90.35   66.26
 -13  -5  10   88.93   57.70
 -13  -5  11  194.88   85.58
 -13  -5  11  -53.45   44.56
 -13  -5  12   85.35   67.67
 -13  -5  12   13.82   48.38
 -13  -5  13   53.17   67.23
 -13  -5  13   51.90   55.39
 -13  -5  14  173.80   78.31
 -13  -5  14  126.32   69.26
 -13  -5  15   50.13   63.80
 -13  -5  16   78.08   64.24
 -13  -5  17    3.71   63.33
 -13  -4 -26  -29.92   41.29
 -13  -4 -25   18.55   36.46
 -13  -4 -24  -22.48   37.03
 -13  -4 -23  -20.69   37.88
 -13  -4 -22   34.30   41.16
 -13  -4 -21  -10.54   36.09
 -13  -4 -20   55.03   34.88
 -13  -4 -19   77.13   40.73
 -13  -4 -18   33.76   37.06
 -13  -4 -17   53.75   40.21
 -13  -4 -16    9.61   35.40
 -13  -4 -15   16.62   36.81
 -13  -4 -14   36.48   34.12
 -13  -4 -13   58.97   36.51
 -13  -4 -12   56.50   42.57
 -13  -4 -11   55.88   33.71
 -13  -4 -10   81.45   39.69
 -13  -4  -9   94.45   36.67
 -13  -4  -8   99.03   48.87
 -13  -4  -7    6.37   36.62
 -13  -4  -6   79.03   44.67
 -13  -4  -5  -19.43   42.97
 -13  -4  -4   39.82   44.09
 -13  -4  -3   74.32   47.13
 -13  -4  -2   32.83   18.93
 -13  -4  -2  112.26   55.74
 -13  -4  -1   49.13   21.96
 -13  -4  -1   55.01   43.05
 -13  -4   0   58.87   25.83
 -13  -4   1   68.31   29.54
 -13  -4   2  -42.02   33.55
 -13  -4   3   56.16   47.66
 -13  -4   3   19.62   28.37
 -13  -4   4   89.22   38.39
 -13  -4   4   52.79   37.31
 -13  -4   4   79.55   49.02
 -13  -4   5   -3.43   28.00
 -13  -4   5   32.41   37.35
 -13  -4   5   13.31   55.91
 -13  -4   6   47.07   32.92
 -13  -4   6  -41.28   58.06
 -13  -4   6   66.15   37.86
 -13  -4   7  244.33   79.78
 -13  -4   7  226.35   62.79
 -13  -4   8  -30.48   58.06
 -13  -4   8  -41.33   41.41
 -13  -4   9  -54.13   60.26
 -13  -4   9   52.70   44.46
 -13  -4  10   61.83   60.11
 -13  -4  10   38.44   50.68
 -13  -4  11   75.41   72.88
 -13  -4  11   44.65   54.86
 -13  -4  12 -125.99   77.49
 -13  -4  12  -51.93   55.48
 -13  -4  13  117.51   75.55
 -13  -4  13   26.90   53.34
 -13  -4  14   20.19   55.32
 -13  -4  15   20.35   57.65
 -13  -4  16  -72.58   68.23
 -13  -4  17   71.36   66.47
 -13  -3 -26  -45.16   43.15
 -13  -3 -25  -88.36   47.93
 -13  -3 -24   -0.58   40.09
 -13  -3 -23  -30.32   39.78
 -13  -3 -22   41.92   43.61
 -13  -3 -21  -62.36   43.63
 -13  -3 -20  -17.98   38.72
 -13  -3 -19   20.76   35.36
 -13  -3 -18  114.20   49.97
 -13  -3 -17   75.81   39.44
 -13  -3 -16   58.00   39.46
 -13  -3 -15  -18.96   33.09
 -13  -3 -14   49.88   41.09
 -13  -3 -13  104.76   42.88
 -13  -3 -12  -10.60   33.70
 -13  -3 -11    2.67   31.26
 -13  -3 -10   13.14   38.17
 -13  -3  -9  -47.13   36.52
 -13  -3  -8   90.43   47.79
 -13  -3  -7  137.02   52.42
 -13  -3  -6   91.15   44.96
 -13  -3  -5   67.48   48.66
 -13  -3  -4  -25.08   36.17
 -13  -3  -3   36.60   36.97
 -13  -3  -2  -44.40   48.74
 -13  -3  -1   -2.24   21.21
 -13  -3  -1   28.18   50.84
 -13  -3   0   84.17   30.98
 -13  -3   0  164.15   60.91
 -13  -3   1  125.26   36.58
 -13  -3   1  116.42   55.07
 -13  -3   2   19.23   29.24
 -13  -3   2   97.46   58.70
 -13  -3   3  112.69   41.10
 -13  -3   3  137.27   66.71
 -13  -3   4   46.99   32.53
 -13  -3   4  -45.76   32.82
 -13  -3   4  -28.37   45.44
 -13  -3   5   60.78   38.19
 -13  -3   5   75.81   34.64
 -13  -3   6   51.54   43.09
 -13  -3   6   76.89   34.42
 -13  -3   7  100.07   45.57
 -13  -3   8  210.00   85.42
 -13  -3   8   39.57   50.69
 -13  -3   9   66.92   69.10
 -13  -3   9  -30.17   53.31
 -13  -3  10   90.90   65.35
 -13  -3  10  -27.92   46.55
 -13  -3  11   50.20   62.58
 -13  -3  11  -25.96   44.13
 -13  -3  12   81.42   68.73
 -13  -3  12  -93.71   65.01
 -13  -3  13  -16.87   72.51
 -13  -3  13  -62.73   52.50
 -13  -3  14   40.20   55.34
 -13  -3  15  149.12   71.60
 -13  -3  16   26.43   63.76
 -13  -3  17 -121.53   73.24
 -13  -2 -26   39.82   43.68
 -13  -2 -25   41.17   43.98
 -13  -2 -24   44.97   43.41
 -13  -2 -23   79.03   44.84
 -13  -2 -22  -31.62   39.69
 -13  -2 -21   67.90   47.56
 -13  -2 -20   31.81   38.61
 -13  -2 -19  -21.82   35.39
 -13  -2 -18    8.05   36.50
 -13  -2 -17  177.50   54.06
 -13  -2 -16   41.83   35.32
 -13  -2 -15   20.59   35.75
 -13  -2 -14   56.96   39.73
 -13  -2 -13  126.45   46.12
 -13  -2 -12  -29.40   34.59
 -13  -2 -11   62.56   41.80
 -13  -2 -10    0.08   35.46
 -13  -2  -9   72.49   45.56
 -13  -2  -8  -18.04   36.89
 -13  -2  -7   21.33   40.71
 -13  -2  -6  138.93   52.09
 -13  -2  -5  -12.46   36.03
 -13  -2  -4   33.07   43.46
 -13  -2  -3   88.23   53.60
 -13  -2  -2   74.12   48.32
 -13  -2  -1    5.27   21.64
 -13  -2  -1   23.30   43.07
 -13  -2   0   52.57   28.30
 -13  -2   0   52.24   45.66
 -13  -2   1   86.01   35.62
 -13  -2   1  224.46   74.71
 -13  -2   2   94.55   35.18
 -13  -2   2  193.66   63.90
 -13  -2   3   89.94   38.16
 -13  -2   3    7.67   46.79
 -13  -2   4   43.50   40.48
 -13  -2   4   41.06   58.98
 -13  -2   5   -5.06   32.66
 -13  -2   5   38.34   57.69
 -13  -2   5   25.53   37.72
 -13  -2   6  111.54   66.60
 -13  -2   6   33.56   38.64
 -13  -2   7  129.62   74.62
 -13  -2   7   40.35   43.59
 -13  -2   8    2.38   53.48
 -13  -2   8   67.56   46.48
 -13  -2   9  -33.33   58.20
 -13  -2   9   41.09   48.81
 -13  -2  10   36.13   51.49
 -13  -2  11  -36.53   53.53
 -13  -2  12   26.12   53.77
 -13  -2  13  -77.43   80.70
 -13  -2  13    2.88   51.93
 -13  -2  14   90.03   63.67
 -13  -2  15  -31.31   54.23
 -13  -2  16   79.59   71.84
 -13  -2  17   38.57   63.15
 -13  -1 -26   67.06   49.84
 -13  -1 -25   34.70   44.40
 -13  -1 -24   25.73   40.92
 -13  -1 -23   39.06   43.49
 -13  -1 -22    7.81   38.21
 -13  -1 -21  134.36   55.82
 -13  -1 -20   56.39   43.97
 -13  -1 -19   54.68   42.37
 -13  -1 -18   -0.08   31.19
 -13  -1 -17  -21.42   35.49
 -13  -1 -16  -62.72   38.62
 -13  -1 -15   46.84   38.17
 -13  -1 -14   97.20   46.80
 -13  -1 -13   24.32   31.71
 -13  -1 -12   87.06   42.37
 -13  -1 -11  -56.72   41.32
 -13  -1 -10   39.07   47.63
 -13  -1  -9   86.84   48.26
 -13  -1  -8   79.40   53.66
 -13  -1  -7   22.69   39.27
 -13  -1  -6  -31.40   39.40
 -13  -1  -5  135.71   53.95
 -13  -1  -4   70.51   50.34
 -13  -1  -3  110.97   54.25
 -13  -1  -2  125.61   54.73
 -13  -1  -1   18.94   23.07
 -13  -1  -1   45.66   44.48
 -13  -1   0   40.33   28.92
 -13  -1   0  -59.53   41.90
 -13  -1   1   16.24   25.15
 -13  -1   1  -10.80   43.54
 -13  -1   2   37.88   27.68
 -13  -1   2   90.97   56.53
 -13  -1   3  495.03   95.66
 -13  -1   3  245.36   51.47
 -13  -1   4  -10.93   45.31
 -13  -1   4   18.42   34.58
 -13  -1   5  116.82   63.75
 -13  -1   5  -36.48   43.71
 -13  -1   6   -2.06   49.85
 -13  -1   6   51.90   43.57
 -13  -1   7  276.53   88.50
 -13  -1   7  196.17   59.05
 -13  -1   8  102.73   67.22
 -13  -1   8   17.04   41.87
 -13  -1   9    1.62   59.14
 -13  -1   9   17.34   46.79
 -13  -1  10  -14.48   59.35
 -13  -1  10   18.48   45.81
 -13  -1  11  -94.47   72.16
 -13  -1  11  -14.99   47.00
 -13  -1  12  -31.61   65.15
 -13  -1  12  -13.05   58.15
 -13  -1  13   -1.55   61.70
 -13  -1  13   23.77   49.95
 -13  -1  14   73.14   64.02
 -13  -1  15   43.81   61.89
 -13  -1  16   12.17   58.57
 -13   0 -25   30.70   45.00
 -13   0 -24   -2.73   37.84
 -13   0 -23   12.31   35.08
 -13   0 -22   -9.66   36.43
 -13   0 -21   20.34   40.75
 -13   0 -20    0.88   36.47
 -13   0 -19   36.22   38.15
 -13   0 -18   36.17   37.94
 -13   0 -17   89.16   40.77
 -13   0 -16  113.57   47.83
 -13   0 -15   85.63   44.19
 -13   0 -14    4.05   31.78
 -13   0 -13   68.99   37.72
 -13   0 -12   63.95   35.01
 -13   0 -11   14.41   33.06
 -13   0 -10  161.13   53.99
 -13   0  -9   60.23   45.59
 -13   0  -8  128.75   49.80
 -13   0  -7   64.96   45.80
 -13   0  -6   15.65   41.10
 -13   0  -5   52.58   44.50
 -13   0  -4   41.13   43.97
 -13   0  -3  195.27   59.34
 -13   0  -2    4.46   47.70
 -13   0  -1   39.15   47.03
 -13   0   0   38.64   31.64
 -13   0   0   77.90   54.34
 -13   0   1   -3.13   25.98
 -13   0   1    6.16   47.52
 -13   0   2   11.79   27.67
 -13   0   2   39.57   44.86
 -13   0   3   73.49   43.76
 -13   0   3    2.93   52.61
 -13   0   4  334.57   83.74
 -13   0   4  142.74   50.13
 -13   0   5  107.00   67.36
 -13   0   5   32.10   36.40
 -13   0   6   37.18   61.81
 -13   0   6  102.33   52.25
 -13   0   7  -41.36   64.42
 -13   0   7   -4.18   38.26
 -13   0   8   19.18   57.46
 -13   0   8   82.72   43.67
 -13   0   9   63.51   62.71
 -13   0   9   57.12   47.12
 -13   0  10  -39.51   59.87
 -13   0  10  -27.82   44.25
 -13   0  11  145.08   85.47
 -13   0  11  242.43   73.14
 -13   0  12  -49.87   72.51
 -13   0  12   -5.03   47.02
 -13   0  13  -37.16   60.77
 -13   0  14   40.99   55.04
 -13   0  15 -137.82   75.64
 -13   0  16   50.95   70.58
 -13   1 -25   36.69   39.71
 -13   1 -24   25.02   36.19
 -13   1 -23  -27.12   40.70
 -13   1 -22    9.83   37.53
 -13   1 -21   -9.19   37.11
 -13   1 -20  -35.54   36.55
 -13   1 -19   22.92   39.10
 -13   1 -18   41.03   39.06
 -13   1 -17   53.50   40.23
 -13   1 -16   87.20   45.72
 -13   1 -15   85.32   44.46
 -13   1 -14   42.66   33.69
 -13   1 -13   -2.23   30.87
 -13   1 -12   88.46   40.76
 -13   1 -11   12.51   31.88
 -13   1 -10  -12.96   32.73
 -13   1  -9  293.89   64.48
 -13   1  -8   97.34   44.04
 -13   1  -7   66.15   48.26
 -13   1  -6   49.49   43.47
 -13   1  -5  -34.51   46.46
 -13   1  -4  152.77   58.47
 -13   1  -3   42.59   50.91
 -13   1  -2  210.36   62.00
 -13   1  -1  100.62   58.17
 -13   1   0    4.15   25.39
 -13   1   0  -17.80   41.41
 -13   1   1   67.78   35.57
 -13   1   1   78.29   56.32
 -13   1   2   45.10   35.48
 -13   1   2   57.39   46.80
 -13   1   3   52.24   49.25
 -13   1   3  150.08   47.89
 -13   1   4  161.76   53.06
 -13   1   4  206.85   75.77
 -13   1   5  143.76   71.70
 -13   1   5   98.01   48.75
 -13   1   6  -70.02   59.10
 -13   1   6   44.38   44.17
 -13   1   7   46.46   54.91
 -13   1   7   38.87   49.17
 -13   1   8  -53.71   66.66
 -13   1   8   85.52   49.14
 -13   1   9   16.26   57.61
 -13   1   9  -58.11   49.65
 -13   1  10   84.78   63.93
 -13   1  10   43.51   53.31
 -13   1  11  180.49   92.31
 -13   1  11  130.76   62.86
 -13   1  12   65.07   71.34
 -13   1  12   20.04   51.73
 -13   1  13   62.79   63.66
 -13   1  14  106.83   66.63
 -13   1  15  -77.61   72.56
 -13   2 -25  -27.82   44.09
 -13   2 -24  -20.02   44.29
 -13   2 -23   50.34   44.35
 -13   2 -22   29.71   45.44
 -13   2 -21  -60.66   41.41
 -13   2 -20   17.71   34.21
 -13   2 -19  -15.41   35.63
 -13   2 -18   22.23   36.58
 -13   2 -17   57.99   40.73
 -13   2 -16   -5.82   34.50
 -13   2 -15  -24.23   32.68
 -13   2 -14  -50.37   37.47
 -13   2 -13   30.22   31.15
 -13   2 -12  112.45   44.81
 -13   2 -11   91.56   46.92
 -13   2 -10   41.90   39.52
 -13   2  -9  -26.38   42.44
 -13   2  -8   26.35   36.37
 -13   2  -7   29.90   43.12
 -13   2  -6   -0.99   38.30
 -13   2  -5  115.24   52.93
 -13   2  -4  234.76   70.79
 -13   2  -3   59.45   49.31
 -13   2  -2   87.31   51.57
 -13   2  -1  124.86   48.46
 -13   2   0   18.50   45.11
 -13   2   1   -4.23   29.35
 -13   2   1   -3.18   53.85
 -13   2   2   99.04   43.99
 -13   2   2   29.25   51.87
 -13   2   3   20.96   51.07
 -13   2   3   -7.20   32.15
 -13   2   4   32.60   48.98
 -13   2   4  204.91   56.04
 -13   2   5   73.57   60.34
 -13   2   5   22.95   34.74
 -13   2   6   -2.03   60.01
 -13   2   6  166.57   54.08
 -13   2   7  -12.70   53.46
 -13   2   7   45.26   46.51
 -13   2   8   32.39   56.66
 -13   2   8  -19.04   42.81
 -13   2   9  -92.76   72.38
 -13   2   9   -2.26   44.32
 -13   2  10  147.24   74.94
 -13   2  10  -19.10   48.57
 -13   2  11  119.13   83.36
 -13   2  11   29.10   51.70
 -13   2  12 -113.05   66.13
 -13   2  13   16.83   60.40
 -13   2  14  -65.48   61.50
 -13   2  15   56.60   63.21
 -13   3 -25   38.91   42.63
 -13   3 -24   12.64   37.44
 -13   3 -23  -21.21   39.07
 -13   3 -22  -38.71   42.41
 -13   3 -21   18.77   38.87
 -13   3 -20   96.52   47.75
 -13   3 -19  -40.08   40.92
 -13   3 -18   20.75   34.41
 -13   3 -17   33.64   33.13
 -13   3 -16   33.03   36.69
 -13   3 -15  -33.14   37.77
 -13   3 -14  -11.77   34.55
 -13   3 -13   96.22   43.50
 -13   3 -12  -40.81   41.40
 -13   3 -11   11.54   38.19
 -13   3 -10  120.68   48.98
 -13   3  -9   15.21   39.54
 -13   3  -8   16.09   38.51
 -13   3  -7   76.04   49.36
 -13   3  -6  110.55   50.45
 -13   3  -5   72.12   47.64
 -13   3  -4  197.63   63.99
 -13   3  -3   99.08   51.40
 -13   3  -2  -32.02   44.07
 -13   3  -1  -19.12   45.67
 -13   3   0   23.70   48.90
 -13   3   1   85.78   59.79
 -13   3   2   30.61   35.44
 -13   3   2   -7.37   45.45
 -13   3   3   82.62   43.62
 -13   3   3   71.67   57.20
 -13   3   4  100.26   46.89
 -13   3   4  -10.01   52.42
 -13   3   5  182.73   61.07
 -13   3   5  224.45   83.25
 -13   3   6   91.15   73.88
 -13   3   6   -7.13   37.84
 -13   3   7   10.76   65.35
 -13   3   7   11.88   41.18
 -13   3   8   38.35   44.09
 -13   3   8  104.26   77.24
 -13   3   9   -2.80   62.34
 -13   3   9   69.62   51.79
 -13   3  10  -45.27   81.07
 -13   3  10   14.31   45.01
 -13   3  11   67.25   77.94
 -13   3  11   52.45   50.11
 -13   3  12   34.08   61.69
 -13   3  13   34.89   57.00
 -13   3  14 -109.09   65.82
 -13   4 -23  -12.47   37.90
 -13   4 -22   21.93   37.96
 -13   4 -21   18.87   37.15
 -13   4 -20   21.18   35.35
 -13   4 -19  -15.65   36.04
 -13   4 -18   62.32   40.07
 -13   4 -17   -7.95   38.05
 -13   4 -16  -21.33   35.77
 -13   4 -15   12.34   34.07
 -13   4 -14   19.77   35.95
 -13   4 -13   45.67   40.76
 -13   4 -12   18.67   41.14
 -13   4 -11  -42.68   35.75
 -13   4 -10    3.80   33.28
 -13   4  -9   46.15   44.02
 -13   4  -8   72.41   48.14
 -13   4  -7   15.42   44.45
 -13   4  -6   68.45   46.10
 -13   4  -5   84.02   50.07
 -13   4  -4   92.36   48.52
 -13   4  -3   71.74   48.40
 -13   4  -2   72.29   52.52
 -13   4  -1   59.71   55.87
 -13   4   0   31.59   48.71
 -13   4   1   70.53   60.47
 -13   4   2   62.21   36.59
 -13   4   2  -53.28   58.18
 -13   4   3  -18.24   34.33
 -13   4   3  172.60   65.28
 -13   4   4   57.23   43.64
 -13   4   4   87.27   64.08
 -13   4   5  -18.77   46.72
 -13   4   5  104.41   66.29
 -13   4   6   56.04   45.12
 -13   4   6  125.86   71.99
 -13   4   7   93.48   76.78
 -13   4   7   88.01   49.13
 -13   4   8  -76.18   57.31
 -13   4   8   11.86   59.16
 -13   4   9   90.97   56.76
 -13   4   9   36.94   61.69
 -13   4  10 -101.39   71.18
 -13   4  10  -68.52   57.32
 -13   4  11 -113.75   66.45
 -13   4  12  -29.41   53.81
 -13   4  13  -77.58   61.81
 -13   5 -21  -30.73   41.94
 -13   5 -20   43.42   40.46
 -13   5 -19   49.96   39.82
 -13   5 -18   10.35   39.19
 -13   5 -17   43.78   39.38
 -13   5 -16   -7.75   32.40
 -13   5 -15  -16.22   34.81
 -13   5 -14   25.06   33.91
 -13   5 -13   29.85   37.47
 -13   5 -12   43.07   36.28
 -13   5 -11   49.53   40.02
 -13   5 -10   11.30   41.86
 -13   5  -9  -24.94   43.21
 -13   5  -8   62.26   39.15
 -13   5  -7   49.85   38.39
 -13   5  -6  -41.00   43.98
 -13   5  -5   74.96   49.12
 -13   5  -4   17.14   38.35
 -13   5  -3   30.50   41.29
 -13   5  -2   80.62   45.44
 -13   5  -1   79.02   57.88
 -13   5   0  -15.12   43.46
 -13   5   1   31.27   51.68
 -13   5   2   57.05   57.50
 -13   5   3   64.03   45.65
 -13   5   3  161.64   75.09
 -13   5   4  -52.53   63.21
 -13   5   4   83.30   46.88
 -13   5   5   59.82   68.18
 -13   5   5   56.43   51.43
 -13   5   6    2.22   42.69
 -13   5   6 -131.75   71.05
 -13   5   7  -21.26   69.18
 -13   5   7    5.75   45.41
 -13   5   8  106.47   76.78
 -13   5   8   42.86   51.54
 -13   5   9  -31.83   70.52
 -13   5   9  -37.87   53.86
 -13   5  10   97.76   82.76
 -13   5  10   61.43   52.31
 -13   5  11   64.37   58.19
 -13   5  12  -13.35   60.99
 -13   6 -18   97.95   44.65
 -13   6 -17   50.09   34.88
 -13   6 -16   68.54   42.77
 -13   6 -15   85.14   41.73
 -13   6 -14   52.04   39.85
 -13   6 -13   76.02   43.06
 -13   6 -12  -20.18   34.13
 -13   6 -11  -15.06   33.15
 -13   6 -10   -5.95   35.52
 -13   6  -9  -25.74   33.72
 -13   6  -8   40.68   42.20
 -13   6  -7   68.86   44.12
 -13   6  -6  116.17   53.45
 -13   6  -5   -1.59   41.28
 -13   6  -4  121.92   56.53
 -13   6  -3  -32.69   44.36
 -13   6  -2   20.17   45.76
 -13   6  -1  -22.00   47.44
 -13   6   0   25.56   46.76
 -13   6   1  -46.82   56.89
 -13   6   2  114.00   63.92
 -13   6   3   45.52   65.23
 -13   6   4   72.46   50.46
 -13   6   4  163.55   77.11
 -13   6   5   36.36   43.67
 -13   6   5  128.17   72.88
 -13   6   6   97.96   68.38
 -13   6   6   72.65   56.28
 -13   6   7   69.76   52.65
 -13   6   7  102.26   84.41
 -13   6   8   76.69   59.54
 -13   6   8   44.17   62.73
 -13   6   9  136.33   85.22
 -13   6   9  -40.63   57.15
 -13   6  10  -20.79   55.57
 -13   6  11  146.08   73.70
 -13   7 -14  -10.22   33.44
 -13   7 -13   -0.28   36.74
 -13   7 -12   30.24   36.12
 -13   7 -11  -22.73   35.41
 -13   7 -10   59.65   35.39
 -13   7  -9   75.63   42.40
 -13   7  -8    4.05   36.58
 -13   7  -7   18.08   39.98
 -13   7  -6   -2.40   41.08
 -13   7  -5   91.87   45.45
 -13   7  -4   56.27   46.08
 -13   7  -3   19.10   45.30
 -13   7  -2   38.15   47.95
 -13   7  -1  -46.23   51.90
 -13   7   0  -30.97   52.30
 -13   7   1  -25.27   52.68
 -13   7   2   21.94   50.00
 -13   7   3   24.48   60.72
 -13   7   4   54.52   68.22
 -13   7   5   95.29   59.68
 -13   7   5  -58.42   62.92
 -13   7   6  114.88   61.43
 -13   7   6  123.80   78.68
 -13   7   7   -2.79   67.30
 -13   7   7   41.98   57.60
 -13   7   8  -62.88   60.09
 -13   7   8   80.94   74.60
 -13   7   9  101.81   63.38
 -13   7  10  122.55   67.61
 -13   8 -10   -3.22   32.23
 -13   8  -9   25.37   39.43
 -13   8  -8   40.75   34.58
 -13   8  -7   55.00   44.28
 -13   8  -6  -75.13   49.13
 -13   8  -5   60.13   47.93
 -13   8  -4  -18.52   41.38
 -13   8  -3  -36.73   42.92
 -13   8  -2  -59.33   51.90
 -13   8  -1   48.85   51.33
 -13   8   0   50.07   56.28
 -13   8   1   -1.43   52.78
 -13   8   2   54.07   53.71
 -13   8   3  125.12   69.90
 -13   8   4    2.98   58.77
 -13   8   5   49.02   64.51
 -13   8   6   87.27   72.23
 -13   8   7  112.77   67.23
 -13   8   7  118.43   73.99
 -13   8   8   16.72   54.09
 -13   8   8   55.73   76.56
 -13   9  -5   31.35   46.09
 -13   9  -4  -25.81   46.73
 -13   9  -3   24.04   52.40
 -13   9  -2   37.69   48.66
 -13   9  -1   94.82   55.02
 -13   9   0   18.88   51.18
 -13   9   1   23.36   50.69
 -13   9   2  -48.68   56.33
 -13   9   3    4.52   55.57
 -13   9   4   97.21   67.97
 -13   9   5  -39.00   65.00
 -13   9   6 -162.71   81.32
 -13   9   7 -146.51   81.17
 -13  10   3  -38.48   57.78
 -13  10   4   -5.13   61.15
 -12 -21 -20    2.81   39.85
 -12 -21 -19  -79.27   44.21
 -12 -21 -18    6.10   33.90
 -12 -21 -17   -3.26   31.77
 -12 -21 -16   49.34   39.93
 -12 -21 -15   -0.14   34.46
 -12 -21 -14  -19.24   30.58
 -12 -21 -13   17.05   31.73
 -12 -21 -12    2.35   29.53
 -12 -20 -21  -87.60   46.18
 -12 -20 -20   33.77   42.78
 -12 -20 -19   71.05   41.84
 -12 -20 -18  -26.86   37.82
 -12 -20 -17   28.65   36.60
 -12 -20 -16  -41.79   63.34
 -12 -20 -16   17.05   34.55
 -12 -20 -15   15.75   58.09
 -12 -20 -15   12.31   33.67
 -12 -20 -14   61.38   58.12
 -12 -20 -14  -93.80   43.61
 -12 -20 -13  136.33   71.31
 -12 -20 -13   33.39   35.17
 -12 -20 -12  -17.14   60.98
 -12 -20 -12   -5.33   31.41
 -12 -20 -11   68.93   62.00
 -12 -20 -11   20.18   31.70
 -12 -20 -10  -21.31   54.55
 -12 -20 -10    7.11   34.11
 -12 -20  -9   38.42   55.56
 -12 -20  -9   77.71   39.91
 -12 -20  -8  -37.85   62.88
 -12 -20  -8    2.36   30.81
 -12 -20  -7 -133.79   71.34
 -12 -20  -7   22.37   30.99
 -12 -20  -6   28.82   59.48
 -12 -20  -6   14.30   31.47
 -12 -20  -5   10.40   57.99
 -12 -20  -4    3.89   52.77
 -12 -20  -3  -78.21   53.57
 -12 -20  -2  112.37   59.52
 -12 -20  -1   54.40   58.74
 -12 -20   0   17.24   51.76
 -12 -20   1   11.62   50.57
 -12 -20   2  137.49   69.62
 -12 -20   3   -4.60   52.13
 -12 -20   4   29.64   51.19
 -12 -20   5  -15.39   53.02
 -12 -20   6   61.04   61.49
 -12 -19 -22   52.33   47.33
 -12 -19 -21   33.73   41.86
 -12 -19 -20  -53.32   58.11
 -12 -19 -20  -46.35   38.13
 -12 -19 -19   19.69   51.69
 -12 -19 -19   60.74   46.24
 -12 -19 -18    0.90   52.35
 -12 -19 -18   -9.03   33.77
 -12 -19 -17   23.80   51.59
 -12 -19 -17   45.75   35.94
 -12 -19 -16   87.37   63.51
 -12 -19 -16  -38.71   34.65
 -12 -19 -15    2.70   66.97
 -12 -19 -15  -39.13   35.06
 -12 -19 -14  -11.52   52.52
 -12 -19 -14   63.70   37.89
 -12 -19 -13  -73.85   56.69
 -12 -19 -13  -19.98   39.00
 -12 -19 -12   27.69   50.19
 -12 -19 -12  -27.17   29.84
 -12 -19 -11   79.44   70.43
 -12 -19 -11   41.56   34.80
 -12 -19 -10    7.92   32.88
 -12 -19  -9  -67.79   63.13
 -12 -19  -9  -20.23   33.19
 -12 -19  -8  -33.92   53.91
 -12 -19  -8   18.15   36.10
 -12 -19  -7   66.13   70.01
 -12 -19  -7   28.08   28.78
 -12 -19  -6  101.62   66.68
 -12 -19  -6    0.43   32.02
 -12 -19  -5 -103.63   55.45
 -12 -19  -5  -16.29   34.01
 -12 -19  -4  -52.30   45.84
 -12 -19  -4  -30.74   31.62
 -12 -19  -4  -33.50   39.52
 -12 -19  -3   20.66   56.07
 -12 -19  -3   64.14   39.36
 -12 -19  -3   56.09   39.06
 -12 -19  -2   77.40   56.80
 -12 -19  -2   19.79   35.04
 -12 -19  -2   13.93   39.30
 -12 -19  -1  -20.05   63.03
 -12 -19  -1   42.19   36.35
 -12 -19  -1   18.08   39.15
 -12 -19   0  138.44   73.06
 -12 -19   0   32.94   34.64
 -12 -19   0   52.40   40.75
 -12 -19   1   22.84   50.99
 -12 -19   1  -45.34   45.57
 -12 -19   2  -27.45   61.86
 -12 -19   2  -40.13   42.71
 -12 -19   3   66.43   58.94
 -12 -19   3  -57.56   45.67
 -12 -19   4   -1.39   54.39
 -12 -19   4  -22.28   47.45
 -12 -19   5   44.73   47.79
 -12 -19   5   39.14   43.99
 -12 -19   6   54.09   55.64
 -12 -19   6   29.09   49.47
 -12 -19   7   24.21   49.86
 -12 -19   7   73.24   55.58
 -12 -19   8   22.82   47.81
 -12 -19   9  -28.36   47.25
 -12 -18 -23   -2.47   56.97
 -12 -18 -22   26.65   38.96
 -12 -18 -22  120.81   76.50
 -12 -18 -21  -41.80   37.78
 -12 -18 -21   89.89   68.03
 -12 -18 -20   58.64   44.91
 -12 -18 -20   37.79   65.61
 -12 -18 -19   61.64   39.98
 -12 -18 -19  140.13   75.81
 -12 -18 -18    4.12   35.02
 -12 -18 -18   42.50   52.23
 -12 -18 -17  -38.11   40.15
 -12 -18 -17   -9.22   58.14
 -12 -18 -16  -36.90   36.48
 -12 -18 -16  -31.86   51.56
 -12 -18 -15  108.11   47.71
 -12 -18 -15  181.59   75.16
 -12 -18 -14   20.65   35.80
 -12 -18 -14   81.16   62.42
 -12 -18 -13   -6.09   31.13
 -12 -18 -13   43.79   51.60
 -12 -18 -12   34.32   31.24
 -12 -18 -12   -4.46   46.46
 -12 -18 -11   -8.16   34.06
 -12 -18 -11   43.25   53.16
 -12 -18 -10    4.92   28.94
 -12 -18  -9  -24.93   33.52
 -12 -18  -9   89.96   58.29
 -12 -18  -8  135.01   47.93
 -12 -18  -8   45.73   52.91
 -12 -18  -7    4.13   30.86
 -12 -18  -7   -5.88   46.44
 -12 -18  -6   23.79   30.78
 -12 -18  -6  137.44   55.62
 -12 -18  -5  -44.40   50.02
 -12 -18  -5    2.96   29.91
 -12 -18  -5   18.30   30.53
 -12 -18  -4    2.25   46.95
 -12 -18  -4   43.41   35.84
 -12 -18  -4   65.67   37.62
 -12 -18  -3   18.81   47.89
 -12 -18  -3  110.53   45.93
 -12 -18  -3   41.74   36.58
 -12 -18  -2   45.59   45.65
 -12 -18  -2   41.81   34.60
 -12 -18  -2   58.94   41.84
 -12 -18  -1   10.93   54.85
 -12 -18  -1    4.05   36.23
 -12 -18  -1   72.52   43.88
 -12 -18   0   -6.59   35.92
 -12 -18   0   34.90   41.44
 -12 -18   0  -21.31   45.50
 -12 -18   1   15.04   44.26
 -12 -18   1   23.63   39.38
 -12 -18   1   60.93   56.06
 -12 -18   2    1.92   37.31
 -12 -18   2    1.53   39.14
 -12 -18   2  -96.60   57.80
 -12 -18   3   45.08   42.75
 -12 -18   3   11.34   41.39
 -12 -18   3   67.80   55.68
 -12 -18   4   42.68   44.34
 -12 -18   4    6.85   35.18
 -12 -18   4   66.92   57.57
 -12 -18   5   82.10   53.43
 -12 -18   5   81.90   51.42
 -12 -18   6  -17.41   44.95
 -12 -18   6   23.54   46.65
 -12 -18   7  -43.57   49.44
 -12 -18   7  -10.27   42.61
 -12 -18   8    2.79   42.97
 -12 -18   8    4.58   43.25
 -12 -18   9   22.82   44.61
 -12 -18   9  -20.91   43.76
 -12 -18  10   68.90   58.94
 -12 -17 -25  -58.72   75.52
 -12 -17 -24  -63.62   62.18
 -12 -17 -23   22.58   42.02
 -12 -17 -23  -67.02   70.65
 -12 -17 -22  -23.82   38.55
 -12 -17 -22   42.66   54.29
 -12 -17 -21  -16.31   32.79
 -12 -17 -21   47.81   70.39
 -12 -17 -20  -10.00   33.25
 -12 -17 -20   72.01   65.64
 -12 -17 -19   66.50   38.38
 -12 -17 -19   47.80   57.08
 -12 -17 -18  -65.74   44.99
 -12 -17 -18   52.57   69.01
 -12 -17 -17  129.47   50.24
 -12 -17 -17   84.00   65.48
 -12 -17 -16   70.28   42.50
 -12 -17 -16  106.64   65.60
 -12 -17 -15  -23.47   31.76
 -12 -17 -15    5.03   55.31
 -12 -17 -14    4.94   34.85
 -12 -17 -14   29.05   47.26
 -12 -17 -13  137.93   50.46
 -12 -17 -13   61.77   72.67
 -12 -17 -12   32.78   35.70
 -12 -17 -12    2.01   49.49
 -12 -17 -11  140.15   48.12
 -12 -17 -11   21.93   50.82
 -12 -17 -10   29.95   29.27
 -12 -17  -9  -61.38   38.10
 -12 -17  -9  147.45   57.36
 -12 -17  -8   53.86   34.45
 -12 -17  -8   27.50   45.06
 -12 -17  -7   74.89   43.60
 -12 -17  -7   96.24   58.76
 -12 -17  -6   65.22   40.40
 -12 -17  -6   16.99   25.93
 -12 -17  -5  -19.97   42.01
 -12 -17  -5   44.98   36.09
 -12 -17  -5   26.29   29.41
 -12 -17  -4   30.32   46.44
 -12 -17  -4   12.37   33.54
 -12 -17  -4   44.23   35.22
 -12 -17  -3   54.49   52.39
 -12 -17  -3   59.58   38.98
 -12 -17  -3  119.21   38.09
 -12 -17  -2  -28.19   51.19
 -12 -17  -2   47.82   39.64
 -12 -17  -2   84.57   39.43
 -12 -17  -1   21.11   31.57
 -12 -17  -1  -23.93   39.73
 -12 -17  -1  -18.63   47.09
 -12 -17   0   80.35   40.99
 -12 -17   0  111.84   51.75
 -12 -17   0   43.37   45.51
 -12 -17   1   64.12   41.95
 -12 -17   1   22.78   41.99
 -12 -17   1   10.77   51.81
 -12 -17   2  -58.42   43.74
 -12 -17   2   70.17   43.27
 -12 -17   2   62.57   45.18
 -12 -17   3   10.55   41.31
 -12 -17   3   43.56   37.86
 -12 -17   3   26.94   46.14
 -12 -17   4   18.58   36.98
 -12 -17   4  -19.22   35.40
 -12 -17   4   56.32   52.31
 -12 -17   5   59.93   46.89
 -12 -17   5   -4.43   37.60
 -12 -17   5   57.75   48.49
 -12 -17   6   -0.27   42.52
 -12 -17   6   69.51   44.65
 -12 -17   6   27.78   48.06
 -12 -17   7   71.85   42.22
 -12 -17   7   54.75   40.55
 -12 -17   7  -48.42   43.69
 -12 -17   8  -13.00   43.42
 -12 -17   8  112.40   56.78
 -12 -17   9   19.93   48.38
 -12 -17   9   23.28   45.62
 -12 -17  10   62.91   46.38
 -12 -17  10  -83.12   50.09
 -12 -17  11   -7.24   52.66
 -12 -16 -27   40.82   69.03
 -12 -16 -26  -26.11   61.58
 -12 -16 -25   59.80   57.11
 -12 -16 -24   15.25   56.80
 -12 -16 -24  120.76   52.64
 -12 -16 -23  -17.96   60.44
 -12 -16 -23  -10.50   37.04
 -12 -16 -22 -117.81   72.23
 -12 -16 -22   11.45   37.89
 -12 -16 -21  -97.10   74.95
 -12 -16 -21   61.76   44.15
 -12 -16 -20   20.08   51.99
 -12 -16 -20   64.09   45.45
 -12 -16 -19   27.47   49.82
 -12 -16 -19   36.96   35.87
 -12 -16 -18   23.87   47.26
 -12 -16 -18   67.00   44.11
 -12 -16 -17   62.22   63.18
 -12 -16 -17    2.27   31.51
 -12 -16 -16  -35.20   53.32
 -12 -16 -16  -11.53   30.76
 -12 -16 -15   20.54   53.18
 -12 -16 -15   33.52   40.17
 -12 -16 -14  -41.76   54.95
 -12 -16 -14  -69.23   38.97
 -12 -16 -13  -50.29   50.35
 -12 -16 -13   32.44   35.53
 -12 -16 -12   80.83   56.07
 -12 -16 -12   51.60   30.88
 -12 -16 -11  -40.36   51.78
 -12 -16 -11  -16.82   30.95
 -12 -16 -10   10.42   31.24
 -12 -16  -9    9.59   53.02
 -12 -16  -9   66.15   34.55
 -12 -16  -8   55.51   52.14
 -12 -16  -8   96.62   46.24
 -12 -16  -7   48.38   54.79
 -12 -16  -7   24.37   29.25
 -12 -16  -6   43.12   52.69
 -12 -16  -6  116.90   41.48
 -12 -16  -6   45.87   28.63
 -12 -16  -5  -10.04   44.15
 -12 -16  -5   42.41   39.17
 -12 -16  -5   35.65   30.93
 -12 -16  -4   58.77   55.65
 -12 -16  -4   23.16   35.07
 -12 -16  -4   -4.14   29.11
 -12 -16  -3   16.26   42.83
 -12 -16  -3  119.27   46.93
 -12 -16  -3   80.86   37.32
 -12 -16  -2  -17.18   27.29
 -12 -16  -2   39.23   36.60
 -12 -16  -2   -6.86   46.23
 -12 -16  -1  105.02   39.22
 -12 -16  -1   84.28   44.24
 -12 -16  -1  104.48   49.41
 -12 -16   0   14.69   28.93
 -12 -16   0   17.52   34.61
 -12 -16   0   76.43   55.55
 -12 -16   1  205.72   50.68
 -12 -16   1  150.62   56.35
 -12 -16   1  142.87   60.54
 -12 -16   2   23.90   34.55
 -12 -16   2   31.90   36.62
 -12 -16   2   69.07   42.76
 -12 -16   3  -11.37   39.45
 -12 -16   3   28.28   47.89
 -12 -16   3   60.74   53.76
 -12 -16   4   36.93   35.98
 -12 -16   4   29.53   44.81
 -12 -16   4   39.01   50.87
 -12 -16   5  -66.23   42.79
 -12 -16   5    6.97   41.63
 -12 -16   5   36.13   44.78
 -12 -16   6   40.22   40.09
 -12 -16   6  -16.75   46.89
 -12 -16   6  -24.51   40.12
 -12 -16   7  -18.79   43.78
 -12 -16   7    6.57   36.26
 -12 -16   7    8.89   36.99
 -12 -16   8   75.17   47.47
 -12 -16   8   29.54   46.30
 -12 -16   8   -2.89   37.73
 -12 -16   9   87.45   52.84
 -12 -16   9   55.35   46.98
 -12 -16   9   53.00   42.45
 -12 -16  10  -62.11   50.41
 -12 -16  10   -3.35   45.46
 -12 -16  10    0.31   38.15
 -12 -16  11   78.49   60.38
 -12 -16  12   81.51   68.62
 -12 -15 -28  -33.14   60.22
 -12 -15 -27   11.05   56.52
 -12 -15 -26   66.22   67.85
 -12 -15 -25   30.71   63.70
 -12 -15 -24  -62.70   58.96
 -12 -15 -24   13.29   36.41
 -12 -15 -23  -55.54   64.17
 -12 -15 -23  -54.07   37.38
 -12 -15 -22  -31.69   54.84
 -12 -15 -22  -12.40   36.47
 -12 -15 -21  -49.76   57.50
 -12 -15 -21    9.41   38.86
 -12 -15 -20   38.31   49.71
 -12 -15 -20   35.10   40.37
 -12 -15 -19  -20.11   48.96
 -12 -15 -19   11.91   32.10
 -12 -15 -18   -4.64   57.94
 -12 -15 -18   -6.40   37.33
 -12 -15 -17 -107.65   62.59
 -12 -15 -17   29.87   32.52
 -12 -15 -16   61.99   58.09
 -12 -15 -16   12.64   33.65
 -12 -15 -15   -4.21   45.64
 -12 -15 -15   62.07   38.24
 -12 -15 -14   74.27   51.73
 -12 -15 -14   66.47   36.91
 -12 -15 -13  -54.67   52.52
 -12 -15 -13   22.89   34.14
 -12 -15 -12    0.11   43.09
 -12 -15 -12   43.04   35.30
 -12 -15 -11   -2.00   46.11
 -12 -15 -11   48.81   33.66
 -12 -15 -10   -8.43   33.59
 -12 -15  -9    3.44   46.85
 -12 -15  -9   41.36   34.04
 -12 -15  -8   26.63   49.67
 -12 -15  -8  -36.94   29.13
 -12 -15  -7   50.05   50.28
 -12 -15  -7  150.02   47.12
 -12 -15  -7   71.63   27.82
 -12 -15  -6  -21.99   48.73
 -12 -15  -6   35.55   36.70
 -12 -15  -6    8.40   25.41
 -12 -15  -5  -56.87   58.04
 -12 -15  -5   16.92   32.29
 -12 -15  -5   29.49   25.96
 -12 -15  -4  138.69   59.23
 -12 -15  -4  110.92   46.79
 -12 -15  -4  114.53   34.56
 -12 -15  -3   13.35   43.22
 -12 -15  -3   90.89   46.64
 -12 -15  -3   85.59   35.21
 -12 -15  -2  100.29   55.74
 -12 -15  -2   38.02   41.07
 -12 -15  -2  121.07   38.63
 -12 -15  -1  -69.34   52.22
 -12 -15  -1   -9.00   37.59
 -12 -15  -1   -8.90   27.37
 -12 -15   0  199.66   68.02
 -12 -15   0  122.00   53.98
 -12 -15   0   72.35   35.32
 -12 -15   1  -20.00   52.54
 -12 -15   1   49.06   40.72
 -12 -15   1   -5.18   32.19
 -12 -15   2  -58.84   41.38
 -12 -15   2   12.52   45.80
 -12 -15   2   17.01   36.75
 -12 -15   3   -6.21   40.63
 -12 -15   3  103.19   50.42
 -12 -15   3   62.27   40.62
 -12 -15   4   20.07   39.82
 -12 -15   4   69.27   48.66
 -12 -15   4   49.36   44.58
 -12 -15   5   56.72   43.89
 -12 -15   5   73.77   48.04
 -12 -15   5   19.82   42.85
 -12 -15   6  -42.51   45.18
 -12 -15   6  -18.36   44.17
 -12 -15   6   12.96   38.71
 -12 -15   7  -20.67   41.90
 -12 -15   7   32.05   42.52
 -12 -15   7   64.94   47.82
 -12 -15   8   -6.77   42.93
 -12 -15   8   10.72   44.27
 -12 -15   8   26.52   41.38
 -12 -15   9    0.81   37.10
 -12 -15   9  -63.72   53.80
 -12 -15   9    3.95   37.92
 -12 -15  10   70.96   44.12
 -12 -15  10  175.88   62.61
 -12 -15  11   -2.53   43.94
 -12 -15  11    2.27   46.41
 -12 -15  12   62.77   52.25
 -12 -15  12   50.64   52.06
 -12 -15  13   76.47   62.29
 -12 -15  13   77.26   58.04
 -12 -15  14  -40.80   57.75
 -12 -14 -28  -56.10   57.94
 -12 -14 -27   38.69   55.44
 -12 -14 -26   79.80   60.16
 -12 -14 -25  -11.06   55.41
 -12 -14 -24   45.15   51.86
 -12 -14 -24   11.79   37.87
 -12 -14 -23   11.02   57.70
 -12 -14 -23   34.40   40.38
 -12 -14 -22  -50.18   43.59
 -12 -14 -21   53.95   42.93
 -12 -14 -20  -48.18   39.88
 -12 -14 -19   80.32   42.29
 -12 -14 -18  -30.28   38.63
 -12 -14 -17   50.55   40.34
 -12 -14 -16    8.84   31.91
 -12 -14 -15  -46.66   38.29
 -12 -14 -14   -6.14   32.24
 -12 -14 -13  -38.99   31.47
 -12 -14 -12   16.28   50.20
 -12 -14 -12   35.72   35.73
 -12 -14 -11   29.77   45.36
 -12 -14 -11  -57.77   41.77
 -12 -14 -10   21.20   18.60
 -12 -14 -10   82.61   43.61
 -12 -14  -9   27.00   48.67
 -12 -14  -9    6.51   37.47
 -12 -14  -9   10.57   18.49
 -12 -14  -8    2.95   18.11
 -12 -14  -8   53.86   41.82
 -12 -14  -8   30.99   33.73
 -12 -14  -8   39.22   21.09
 -12 -14  -7   12.36   21.33
 -12 -14  -7    6.84   42.48
 -12 -14  -7   -2.11   32.73
 -12 -14  -7   27.24   22.15
 -12 -14  -6   69.24   24.47
 -12 -14  -6   69.37   43.00
 -12 -14  -6   84.94   23.21
 -12 -14  -6  117.17   56.23
 -12 -14  -5   41.95   34.94
 -12 -14  -5  -50.88   45.55
 -12 -14  -5   -2.59   23.87
 -12 -14  -5  -21.08   21.50
 -12 -14  -4  -23.39   46.20
 -12 -14  -4   15.39   21.86
 -12 -14  -4   45.99   39.33
 -12 -14  -4  -23.62   20.49
 -12 -14  -3  119.32   53.86
 -12 -14  -3   91.10   30.47
 -12 -14  -3  158.18   53.98
 -12 -14  -3   87.20   27.62
 -12 -14  -2   53.72   45.57
 -12 -14  -2   56.23   28.37
 -12 -14  -2   35.48   38.98
 -12 -14  -2   80.95   32.21
 -12 -14  -1  -58.34   44.80
 -12 -14  -1  -80.75   42.14
 -12 -14  -1   10.62   26.16
 -12 -14   0  -19.71   39.33
 -12 -14   0  -31.31   39.16
 -12 -14   0   -2.24   27.59
 -12 -14   1   92.97   53.87
 -12 -14   1  122.39   54.56
 -12 -14   1  118.60   43.98
 -12 -14   2  136.45   54.96
 -12 -14   2  131.17   51.39
 -12 -14   2   84.41   39.23
 -12 -14   3  -20.59   38.92
 -12 -14   3   67.98   41.76
 -12 -14   3    9.32   34.21
 -12 -14   4  -40.63   47.52
 -12 -14   4   50.70   43.08
 -12 -14   4   30.14   31.95
 -12 -14   5   -5.08   34.10
 -12 -14   5   37.19   46.58
 -12 -14   5   13.16   38.59
 -12 -14   6   69.73   45.90
 -12 -14   6   -7.90   40.51
 -12 -14   6    4.94   33.56
 -12 -14   7   68.25   43.64
 -12 -14   7   29.97   42.98
 -12 -14   7   25.00   37.84
 -12 -14   8  111.48   46.88
 -12 -14   8   42.34   50.70
 -12 -14   8   36.30   37.24
 -12 -14   9   25.20   42.69
 -12 -14   9   62.76   58.93
 -12 -14   9   49.46   45.76
 -12 -14  10   -8.16   43.45
 -12 -14  10   22.39   42.74
 -12 -14  10   41.72   53.32
 -12 -14  11   56.35   48.20
 -12 -14  11    7.40   53.14
 -12 -14  12    4.89   52.62
 -12 -14  12   63.41   59.78
 -12 -14  13   96.30   66.94
 -12 -14  13  -49.32   54.52
 -12 -14  14  -13.56   57.51
 -12 -14  14   52.68   62.52
 -12 -14  15   33.93   53.09
 -12 -14  15  -36.52   60.31
 -12 -13 -29   32.68   60.98
 -12 -13 -28   47.68   65.77
 -12 -13 -25   93.94   53.96
 -12 -13 -24   22.10   37.58
 -12 -13 -23   49.17   42.68
 -12 -13 -22  -19.80   36.63
 -12 -13 -21   19.01   33.88
 -12 -13 -20   22.09   35.61
 -12 -13 -19   24.23   32.38
 -12 -13 -18   13.59   31.51
 -12 -13 -17   37.16   34.45
 -12 -13 -16    3.01   30.67
 -12 -13 -15   11.11   35.74
 -12 -13 -14  -36.02   31.74
 -12 -13 -13   -6.40   13.40
 -12 -13 -13   33.32   33.06
 -12 -13 -12   13.44   12.18
 -12 -13 -12  -25.41   32.23
 -12 -13 -11   40.97   11.91
 -12 -13 -11  110.18   44.03
 -12 -13 -10    3.57    9.93
 -12 -13 -10   -5.21    9.98
 -12 -13  -9   23.60   13.45
 -12 -13  -9   25.11   12.26
 -12 -13  -9   58.53   33.68
 -12 -13  -8   -5.55   15.15
 -12 -13  -8   42.85   37.40
 -12 -13  -8   -1.61   13.96
 -12 -13  -7   24.47   17.78
 -12 -13  -7   14.26   31.11
 -12 -13  -7   19.60   17.94
 -12 -13  -6   -3.02   32.15
 -12 -13  -6   38.28   18.73
 -12 -13  -6   -2.87   39.17
 -12 -13  -5   52.20   32.73
 -12 -13  -5   96.62   55.02
 -12 -13  -5   24.31   18.46
 -12 -13  -5   22.95   16.27
 -12 -13  -4   36.75   48.31
 -12 -13  -4   29.41   22.19
 -12 -13  -4   66.63   40.86
 -12 -13  -4  102.46   26.73
 -12 -13  -3   44.84   44.68
 -12 -13  -3   28.76   23.79
 -12 -13  -3   33.91   34.76
 -12 -13  -3   16.02   19.32
 -12 -13  -2   67.75   56.29
 -12 -13  -2   37.42   34.10
 -12 -13  -2    3.61   25.57
 -12 -13  -1  -59.56   44.14
 -12 -13  -1   23.74   39.86
 -12 -13  -1   29.91   30.13
 -12 -13   0    7.90   41.22
 -12 -13   0  -14.78   42.03
 -12 -13   0   49.60   31.37
 -12 -13   1   24.47   37.15
 -12 -13   1   72.13   48.70
 -12 -13   1   19.76   27.92
 -12 -13   2  144.53   52.15
 -12 -13   2  141.57   55.40
 -12 -13   2  189.42   48.26
 -12 -13   3   78.62   53.21
 -12 -13   3    0.17   43.43
 -12 -13   3   58.14   33.40
 -12 -13   4   27.71   34.22
 -12 -13   4   48.60   42.42
 -12 -13   4   14.34   35.60
 -12 -13   5   57.18   46.81
 -12 -13   5   53.23   52.37
 -12 -13   5   72.82   41.68
 -12 -13   6   17.85   38.70
 -12 -13   6   88.93   49.68
 -12 -13   6   25.16   40.00
 -12 -13   7   -9.46   42.12
 -12 -13   7  -16.99   48.05
 -12 -13   7   10.10   38.45
 -12 -13   8   61.71   50.67
 -12 -13   8   39.78   49.66
 -12 -13   8   14.22   36.20
 -12 -13   9   78.92   44.71
 -12 -13   9   18.93   35.10
 -12 -13   9   73.28   53.91
 -12 -13  10   22.69   52.05
 -12 -13  10   55.45   34.76
 -12 -13  10   -7.82   47.65
 -12 -13  11   32.07   50.97
 -12 -13  11   24.36   39.17
 -12 -13  11    9.26   47.46
 -12 -13  12   83.97   69.44
 -12 -13  12   30.76   59.75
 -12 -13  13   51.77   60.12
 -12 -13  13  -23.37   54.18
 -12 -13  14  -11.61   57.36
 -12 -13  14   17.60   53.47
 -12 -13  15  -57.68   75.74
 -12 -13  15  -11.93   55.72
 -12 -13  16   -1.03   57.90
 -12 -13  16   47.62   56.65
 -12 -12 -25  -12.18   36.78
 -12 -12 -24   10.15   38.75
 -12 -12 -23 -100.93   46.69
 -12 -12 -22   -6.18   35.94
 -12 -12 -21  -41.93   40.34
 -12 -12 -20   17.47   35.02
 -12 -12 -19   -3.29   31.12
 -12 -12 -18  -28.45   38.63
 -12 -12 -17   41.44   34.34
 -12 -12 -16   71.18   37.73
 -12 -12 -15    2.48   11.56
 -12 -12 -15    0.18   32.66
 -12 -12 -14  -26.11   37.82
 -12 -12 -13   21.07   33.76
 -12 -12 -12  -62.68   38.50
 -12 -12 -11  -51.13   35.26
 -12 -12 -10   19.99   33.96
 -12 -12  -9   81.94   40.56
 -12 -12  -8  137.21   44.11
 -12 -12  -7   39.50   33.73
 -12 -12  -6   47.10   13.56
 -12 -12  -6   14.80   12.60
 -12 -12  -5   20.90   13.60
 -12 -12  -5   43.55   37.46
 -12 -12  -5   46.51   18.67
 -12 -12  -4   33.99   18.25
 -12 -12  -4   37.32   34.76
 -12 -12  -3  100.32   24.62
 -12 -12  -3  123.28   28.63
 -12 -12  -3  149.87   54.30
 -12 -12  -3   94.60   55.53
 -12 -12  -2  109.43   29.18
 -12 -12  -2  124.77   52.24
 -12 -12  -2  112.95   48.38
 -12 -12  -1   25.36   28.60
 -12 -12  -1   -0.04   45.71
 -12 -12  -1   46.49   40.37
 -12 -12   0   -1.87   27.00
 -12 -12   0   44.33   42.91
 -12 -12   0  -46.90   48.19
 -12 -12   1   75.07   33.39
 -12 -12   1  129.54   51.53
 -12 -12   1  104.53   43.18
 -12 -12   2   81.64   35.25
 -12 -12   2  -21.35   40.37
 -12 -12   2   28.52   37.36
 -12 -12   3   64.57   32.89
 -12 -12   3   53.18   50.03
 -12 -12   3   52.85   42.43
 -12 -12   4   78.01   31.57
 -12 -12   4   94.75   53.05
 -12 -12   4   89.79   44.55
 -12 -12   5   78.18   35.94
 -12 -12   5    7.71   44.48
 -12 -12   5   13.96   32.70
 -12 -12   6  170.46   52.01
 -12 -12   6  175.96   67.22
 -12 -12   6  135.73   48.56
 -12 -12   7  169.67   49.63
 -12 -12   7  106.72   61.27
 -12 -12   7  129.94   45.77
 -12 -12   8  -61.15   46.26
 -12 -12   8  -47.57   56.61
 -12 -12   8   33.46   40.29
 -12 -12   9   76.21   44.38
 -12 -12   9   53.55   47.32
 -12 -12   9    1.30   38.73
 -12 -12  10   41.36   41.19
 -12 -12  10   98.08   54.63
 -12 -12  10   92.22   48.68
 -12 -12  11   73.58   43.49
 -12 -12  11   62.33   55.37
 -12 -12  12  121.77   66.80
 -12 -12  12   58.49   55.81
 -12 -12  13  -13.32   52.55
 -12 -12  13   16.18   49.28
 -12 -12  14   93.84   74.81
 -12 -12  14   88.51   67.83
 -12 -12  15   57.48   67.02
 -12 -12  15 -149.61   73.06
 -12 -12  16  -12.09   59.30
 -12 -12  16   57.12   67.35
 -12 -11 -26   -8.84   43.26
 -12 -11 -25   44.34   44.95
 -12 -11 -24   15.40   35.25
 -12 -11 -23   32.97   33.41
 -12 -11 -22   -8.77   39.77
 -12 -11 -21   74.72   44.61
 -12 -11 -20  -23.18   34.91
 -12 -11 -19   71.04   39.69
 -12 -11 -18   27.59   31.85
 -12 -11 -17  -47.32   38.96
 -12 -11 -16   73.22   39.75
 -12 -11 -15  163.44   50.60
 -12 -11 -14  102.46   42.86
 -12 -11 -13   95.73   39.76
 -12 -11 -12   40.04   31.53
 -12 -11 -11   61.24   36.65
 -12 -11 -10   48.49   35.35
 -12 -11  -9   73.27   39.76
 -12 -11  -8   40.85   33.81
 -12 -11  -7   10.65   32.89
 -12 -11  -6  166.87   50.59
 -12 -11  -5   36.87   10.12
 -12 -11  -5   45.06   32.65
 -12 -11  -5   31.62    8.63
 -12 -11  -4   -2.03   14.52
 -12 -11  -4    1.58   13.16
 -12 -11  -3  137.61   52.05
 -12 -11  -2   43.42   23.05
 -12 -11  -2   38.34   34.35
 -12 -11  -1   -9.68   21.14
 -12 -11  -1   33.12   36.60
 -12 -11   0   49.72   26.61
 -12 -11   0   75.63   50.08
 -12 -11   0    5.34   39.18
 -12 -11   1   18.16   25.21
 -12 -11   1   71.51   47.06
 -12 -11   1    1.55   41.57
 -12 -11   2  106.02   38.04
 -12 -11   2  212.07   56.66
 -12 -11   2  165.84   52.67
 -12 -11   3    2.35   32.28
 -12 -11   3   54.92   42.93
 -12 -11   3   13.45   34.23
 -12 -11   4   57.88   28.79
 -12 -11   4  -15.07   40.04
 -12 -11   4   57.16   45.41
 -12 -11   5   82.48   38.29
 -12 -11   5   55.99   54.12
 -12 -11   5  113.75   47.54
 -12 -11   6   94.42   44.65
 -12 -11   6   41.34   50.38
 -12 -11   6   42.70   38.59
 -12 -11   7   20.33   36.28
 -12 -11   7  106.11   59.15
 -12 -11   7   77.51   44.83
 -12 -11   8   78.13   42.82
 -12 -11   8  -42.91   45.62
 -12 -11   8   43.60   37.99
 -12 -11   9   44.66   39.98
 -12 -11   9   69.43   57.13
 -12 -11   9  107.17   51.06
 -12 -11  10  107.25   42.40
 -12 -11  10   73.98   52.60
 -12 -11  10   88.19   47.33
 -12 -11  11   63.91   43.81
 -12 -11  11   51.90   65.14
 -12 -11  11  -51.02   49.16
 -12 -11  12   35.59   55.61
 -12 -11  12   -4.71   44.90
 -12 -11  13   88.74   63.62
 -12 -11  13  -58.64   52.54
 -12 -11  14   62.49   59.64
 -12 -11  14   -4.87   47.51
 -12 -11  15  -19.04   55.99
 -12 -11  15   97.10   67.36
 -12 -11  16    7.95   61.79
 -12 -11  16   14.17   63.78
 -12 -11  17 -151.68   81.90
 -12 -10 -26   48.49   39.05
 -12 -10 -25   30.39   42.18
 -12 -10 -24   12.18   36.57
 -12 -10 -23   72.05   41.14
 -12 -10 -22  -20.33   34.36
 -12 -10 -21  -72.63   41.29
 -12 -10 -20  -11.41   35.82
 -12 -10 -19   35.86   33.82
 -12 -10 -18    1.27   32.57
 -12 -10 -17  -57.70   34.31
 -12 -10 -16  228.04   54.67
 -12 -10 -15   78.45   36.02
 -12 -10 -14   48.83   33.52
 -12 -10 -13  170.21   48.52
 -12 -10 -12   59.49   34.90
 -12 -10 -11   93.92   40.02
 -12 -10 -10  -17.84   32.60
 -12 -10  -9  190.66   53.89
 -12 -10  -8    8.71   30.70
 -12 -10  -7  120.95   43.57
 -12 -10  -6  118.36   46.77
 -12 -10  -5   53.03   44.06
 -12 -10  -4   81.10   41.53
 -12 -10  -4   63.90   11.59
 -12 -10  -4   50.47   10.29
 -12 -10  -3   19.87   14.75
 -12 -10  -3   20.00   32.94
 -12 -10  -2   76.59   45.87
 -12 -10  -1   51.68   23.66
 -12 -10  -1   19.89   42.60
 -12 -10   0   15.58   25.28
 -12 -10   0  101.63   47.14
 -12 -10   1   50.93   29.71
 -12 -10   1   57.21   42.44
 -12 -10   2   56.06   32.22
 -12 -10   2  106.21   49.22
 -12 -10   2   50.35   37.73
 -12 -10   3   74.27   33.27
 -12 -10   3  158.62   59.76
 -12 -10   3  146.62   48.78
 -12 -10   4    0.76   28.08
 -12 -10   4   25.84   40.15
 -12 -10   4   78.95   42.30
 -12 -10   5   22.47   30.74
 -12 -10   5   83.60   52.80
 -12 -10   5   58.41   40.79
 -12 -10   6   17.72   35.00
 -12 -10   6   48.69   47.60
 -12 -10   6  -11.10   29.83
 -12 -10   7   61.73   46.57
 -12 -10   7  140.87   65.62
 -12 -10   7   22.78   31.20
 -12 -10   8   17.65   37.57
 -12 -10   8  -33.50   49.19
 -12 -10   8   59.35   41.23
 -12 -10   9   43.89   41.14
 -12 -10   9   64.68   53.32
 -12 -10   9   32.47   38.35
 -12 -10  10   24.73   35.88
 -12 -10  10  131.67   59.46
 -12 -10  10  115.25   50.81
 -12 -10  11   26.01   34.44
 -12 -10  11   26.68   48.82
 -12 -10  11   -9.54   39.41
 -12 -10  12   -9.27   55.45
 -12 -10  12   40.77   42.77
 -12 -10  13   -6.99   51.27
 -12 -10  13   20.63   53.26
 -12 -10  14   55.56   58.70
 -12 -10  14    1.81   47.74
 -12 -10  15  -27.82   58.23
 -12 -10  15   12.15   58.58
 -12 -10  16  -32.27   64.01
 -12 -10  16 -109.81   70.60
 -12 -10  17  -97.83   65.88
 -12  -9 -26  125.39   53.24
 -12  -9 -22   35.91   42.84
 -12  -9 -21   44.03   39.59
 -12  -9 -20   32.63   36.16
 -12  -9 -19   12.00   31.29
 -12  -9 -18  -11.07   32.29
 -12  -9 -17   92.48   42.43
 -12  -9 -16   34.87   35.50
 -12  -9 -15  168.75   49.58
 -12  -9 -14   29.75   32.96
 -12  -9 -13   18.77   31.79
 -12  -9 -12   25.81   34.13
 -12  -9 -11   73.79   43.09
 -12  -9 -10   85.40   46.11
 -12  -9  -9   21.90   34.86
 -12  -9  -8  152.62   47.20
 -12  -9  -7  161.95   51.94
 -12  -9  -6  168.57   53.53
 -12  -9  -5   71.75   45.76
 -12  -9  -4  178.28   54.81
 -12  -9  -3  263.07   22.95
 -12  -9  -3  339.70   63.61
 -12  -9  -2   -8.28   36.49
 -12  -9  -2   44.56   18.81
 -12  -9  -1   17.79   36.78
 -12  -9  -1  -28.73   21.12
 -12  -9   0   13.25   21.23
 -12  -9   0   49.89   47.89
 -12  -9   1    6.96   21.99
 -12  -9   1   42.46   47.01
 -12  -9   2   31.68   25.40
 -12  -9   2   40.43   46.56
 -12  -9   3  255.45   45.06
 -12  -9   3  185.22   62.16
 -12  -9   4   -9.32   27.16
 -12  -9   4  -30.91   44.69
 -12  -9   5  -70.51   46.09
 -12  -9   5  -41.20   48.93
 -12  -9   5   35.12   27.83
 -12  -9   6   -4.25   36.56
 -12  -9   6   84.96   56.25
 -12  -9   6  -50.73   38.82
 -12  -9   7  113.49   47.23
 -12  -9   7   68.84   58.65
 -12  -9   7  102.21   42.69
 -12  -9   8   -6.23   32.46
 -12  -9   8  -32.82   49.27
 -12  -9   8   82.27   44.77
 -12  -9   9   96.61   41.39
 -12  -9   9   24.58   47.45
 -12  -9   9  109.39   51.62
 -12  -9  10  -37.14   30.52
 -12  -9  10   75.63   60.93
 -12  -9  10   21.02   41.64
 -12  -9  11   11.22   33.73
 -12  -9  11   74.84   63.05
 -12  -9  11   37.75   50.93
 -12  -9  12   40.20   60.62
 -12  -9  12  103.23   56.96
 -12  -9  13   77.04   69.77
 -12  -9  13   10.60   49.06
 -12  -9  14  -92.00   69.62
 -12  -9  14   18.82   54.59
 -12  -9  15  -70.06   77.23
 -12  -9  15  -40.86   53.22
 -12  -9  16   46.33   71.38
 -12  -9  16 -133.72   66.39
 -12  -9  17   -8.49   67.15
 -12  -8 -26  -32.26   36.97
 -12  -8 -25  -68.83   48.42
 -12  -8 -24   46.70   38.74
 -12  -8 -23  -57.35   44.95
 -12  -8 -22  -29.63   39.00
 -12  -8 -21  -11.09   32.92
 -12  -8 -18  187.74   54.43
 -12  -8 -17   19.11   37.52
 -12  -8 -16   51.97   32.22
 -12  -8 -15  -10.73   33.40
 -12  -8 -14   60.11   35.64
 -12  -8 -13   21.90   34.04
 -12  -8 -12   12.63   30.65
 -12  -8 -11   99.77   38.58
 -12  -8 -10  127.25   41.40
 -12  -8  -9   44.80   37.54
 -12  -8  -8   -9.09   37.36
 -12  -8  -7  289.27   62.06
 -12  -8  -6  437.76   71.61
 -12  -8  -5  118.15   50.76
 -12  -8  -4  102.40   45.60
 -12  -8  -3  296.62   64.44
 -12  -8  -2   32.14   39.66
 -12  -8  -2   33.25   14.70
 -12  -8  -1   27.54   37.74
 -12  -8  -1   71.74   20.53
 -12  -8   0  -56.66   46.18
 -12  -8   0   31.90   24.06
 -12  -8   1   17.42   39.40
 -12  -8   1   69.27   26.55
 -12  -8   2   66.75   51.61
 -12  -8   2   29.82   23.48
 -12  -8   3  114.70   52.73
 -12  -8   3   73.18   32.46
 -12  -8   4   68.28   50.28
 -12  -8   4   11.70   27.89
 -12  -8   5  -47.03   56.08
 -12  -8   5   86.46   36.92
 -12  -8   6  -38.25   41.70
 -12  -8   6    6.62   33.03
 -12  -8   7  -18.08   26.51
 -12  -8   7  -39.31   54.15
 -12  -8   7   -6.84   37.40
 -12  -8   7  -15.92   33.63
 -12  -8   8  -34.71   28.42
 -12  -8   8  -30.86   35.44
 -12  -8   8   55.72   54.56
 -12  -8   8  -15.33   35.21
 -12  -8   9   56.66   36.10
 -12  -8   9   36.61   47.85
 -12  -8   9  -56.90   39.22
 -12  -8  10  126.51   50.93
 -12  -8  10  123.41   41.87
 -12  -8  10   84.87   60.75
 -12  -8  11  -14.47   34.56
 -12  -8  11   95.36   66.99
 -12  -8  11    5.53   40.02
 -12  -8  12  124.57   71.26
 -12  -8  12  -23.05   45.63
 -12  -8  13  -69.71   70.45
 -12  -8  13   -3.75   44.24
 -12  -8  14   30.23   66.42
 -12  -8  14   88.37   61.23
 -12  -8  15   45.77   68.89
 -12  -8  15   -8.29   51.51
 -12  -8  16   89.76   74.03
 -12  -8  16  -11.90   55.60
 -12  -8  17  -47.06   68.59
 -12  -8  18   41.12   64.72
 -12  -7 -27  -77.30   49.91
 -12  -7 -26   25.70   39.36
 -12  -7 -25   46.82   42.36
 -12  -7 -24    7.17   36.65
 -12  -7 -23  -24.65   33.37
 -12  -7 -22   11.59   34.70
 -12  -7 -21   29.30   33.96
 -12  -7 -20   25.72   35.69
 -12  -7 -19  158.35   50.70
 -12  -7 -18  113.63   51.16
 -12  -7 -17   68.91   39.77
 -12  -7 -16  138.06   43.35
 -12  -7 -13   49.90   34.47
 -12  -7 -12   85.90   38.86
 -12  -7 -11  126.42   44.48
 -12  -7 -10  -19.66   35.65
 -12  -7  -9  145.69   50.55
 -12  -7  -8  152.47   53.60
 -12  -7  -7   -3.37   36.77
 -12  -7  -6  291.46   63.54
 -12  -7  -5  158.63   46.81
 -12  -7  -4  254.21   66.16
 -12  -7  -3  103.39   52.48
 -12  -7  -2  339.20   58.59
 -12  -7  -2  285.71   26.52
 -12  -7  -1   47.51   35.62
 -12  -7  -1   84.35   48.31
 -12  -7   0  -18.43   28.51
 -12  -7   0   38.67   21.93
 -12  -7   0   -5.04   35.72
 -12  -7   1    4.76   26.78
 -12  -7   1   35.53   24.35
 -12  -7   1   -0.70   39.76
 -12  -7   2  131.30   40.19
 -12  -7   2  212.83   42.38
 -12  -7   2  262.26   69.13
 -12  -7   3   26.42   28.71
 -12  -7   3   24.42   40.76
 -12  -7   3   44.34   32.04
 -12  -7   4    0.88   31.18
 -12  -7   4    8.20   27.81
 -12  -7   5   90.28   51.65
 -12  -7   5   57.25   40.86
 -12  -7   5   56.85   31.74
 -12  -7   6   49.46   41.68
 -12  -7   6   -7.19   30.70
 -12  -7   6   -0.88   24.62
 -12  -7   7   77.80   30.82
 -12  -7   7  172.81   48.20
 -12  -7   7   58.60   50.02
 -12  -7   7   34.49   42.63
 -12  -7   8   13.55   26.03
 -12  -7   8   12.42   35.14
 -12  -7   8  -21.68   34.60
 -12  -7   9    7.19   34.38
 -12  -7   9   57.05   37.57
 -12  -7   9  128.00   70.73
 -12  -7  10   37.67   33.38
 -12  -7  10   10.46   42.79
 -12  -7  10   83.69   60.32
 -12  -7  11  -33.79   32.15
 -12  -7  11   43.42   48.53
 -12  -7  11  -36.25   44.21
 -12  -7  12  145.19   76.71
 -12  -7  12  -38.10   47.64
 -12  -7  13  -26.78   67.02
 -12  -7  13    3.71   47.58
 -12  -7  14  -18.13   54.24
 -12  -7  14   89.97   55.86
 -12  -7  15   38.02   59.52
 -12  -7  15  132.70   62.99
 -12  -7  16   52.33   79.77
 -12  -7  16 -164.64   69.39
 -12  -7  17   29.84   58.33
 -12  -7  18   21.02   62.29
 -12  -6 -27   36.45   46.32
 -12  -6 -26   25.93   39.78
 -12  -6 -25   -3.91   35.69
 -12  -6 -24   43.63   44.05
 -12  -6 -23  -18.24   32.94
 -12  -6 -22   87.33   43.35
 -12  -6 -21   66.38   40.59
 -12  -6 -20   37.49   38.90
 -12  -6 -19   43.35   41.03
 -12  -6 -18  128.80   47.24
 -12  -6 -17   19.25   32.14
 -12  -6 -16   83.43   39.19
 -12  -6 -15  429.53   68.48
 -12  -6 -14  197.14   53.48
 -12  -6 -13  -31.64   34.77
 -12  -6 -12  -21.12   35.97
 -12  -6  -8  155.40   49.80
 -12  -6  -7  209.49   54.91
 -12  -6  -6  141.84   47.38
 -12  -6  -5   71.58   47.80
 -12  -6  -4   98.79   44.76
 -12  -6  -3  252.01   49.15
 -12  -6  -3  200.07   52.26
 -12  -6  -2   68.92   30.78
 -12  -6  -2   57.55   16.49
 -12  -6  -2   83.09   48.96
 -12  -6  -1  318.59   55.06
 -12  -6  -1  195.79   29.24
 -12  -6  -1  345.67   69.97
 -12  -6   0  151.97   44.20
 -12  -6   0  112.64   28.26
 -12  -6   0  118.86   50.41
 -12  -6   1   80.10   31.35
 -12  -6   1   80.78   31.20
 -12  -6   1  104.38   45.67
 -12  -6   2   68.70   34.83
 -12  -6   2  -15.65   43.86
 -12  -6   2    6.96   26.54
 -12  -6   3   50.00   51.67
 -12  -6   3   49.59   30.07
 -12  -6   3   -2.62   31.16
 -12  -6   4   20.77   45.34
 -12  -6   4  -49.02   36.56
 -12  -6   4   14.09   27.24
 -12  -6   5   64.50   53.64
 -12  -6   5  -38.09   34.83
 -12  -6   5   63.91   30.19
 -12  -6   6   11.53   46.19
 -12  -6   6   27.95   34.21
 -12  -6   6   51.69   28.30
 -12  -6   7  -19.06   49.02
 -12  -6   7  -47.12   41.46
 -12  -6   7    6.04   26.05
 -12  -6   8  -12.18   50.33
 -12  -6   8   70.22   39.16
 -12  -6   8   71.92   33.18
 -12  -6   9   44.77   37.90
 -12  -6   9  -21.23   39.78
 -12  -6   9  -32.39   52.08
 -12  -6  10  -15.78   28.74
 -12  -6  10  -12.42   39.47
 -12  -6  10   31.26   58.09
 -12  -6  11  -21.36   29.45
 -12  -6  11   -0.31   53.57
 -12  -6  11  -22.26   40.87
 -12  -6  12  -25.33   57.58
 -12  -6  12   17.18   48.61
 -12  -6  13  113.90   70.37
 -12  -6  13   99.94   59.74
 -12  -6  14   78.43   67.87
 -12  -6  14 -122.91   68.13
 -12  -6  15  -20.18   56.32
 -12  -6  15   15.76   54.56
 -12  -6  16   62.52   64.36
 -12  -6  16   41.04   54.14
 -12  -6  17   34.40   59.52
 -12  -6  18   -4.86   58.83
 -12  -5 -27   56.50   40.65
 -12  -5 -26  -22.68   48.33
 -12  -5 -25  -13.44   38.41
 -12  -5 -24   92.33   47.31
 -12  -5 -23  -66.61   40.44
 -12  -5 -22   54.27   44.80
 -12  -5 -21   32.00   33.93
 -12  -5 -20  -13.95   31.93
 -12  -5 -19   56.14   40.08
 -12  -5 -18   17.97   37.71
 -12  -5 -17   44.72   35.97
 -12  -5 -16  138.44   50.43
 -12  -5 -15   57.08   35.49
 -12  -5 -14  299.97   60.88
 -12  -5 -13   98.05   34.73
 -12  -5 -12   -6.30   33.41
 -12  -5 -11   65.29   35.59
 -12  -5 -10  159.06   51.19
 -12  -5  -9  254.42   59.00
 -12  -5  -8    6.76   33.10
 -12  -5  -7  -15.34   33.54
 -12  -5  -3   93.62   40.30
 -12  -5  -3   86.73   44.41
 -12  -5  -2  106.82   32.86
 -12  -5  -2  138.52   52.02
 -12  -5  -1   59.50   35.33
 -12  -5  -1   46.06   19.10
 -12  -5  -1  -16.34   39.90
 -12  -5   0   67.81   32.45
 -12  -5   0   -1.85   20.94
 -12  -5   0   52.42   47.69
 -12  -5   1  223.25   47.78
 -12  -5   1  195.80   36.59
 -12  -5   1  243.75   63.76
 -12  -5   2  253.98   50.19
 -12  -5   2  227.17   67.19
 -12  -5   2  192.65   39.31
 -12  -5   3   44.83   44.62
 -12  -5   3   43.51   29.52
 -12  -5   3   46.45   28.92
 -12  -5   4   70.94   53.65
 -12  -5   4   20.97   32.81
 -12  -5   4    2.14   25.52
 -12  -5   5   -4.68   46.74
 -12  -5   5   55.71   37.97
 -12  -5   5   21.25   27.87
 -12  -5   6   91.05   52.07
 -12  -5   6   61.89   41.06
 -12  -5   6   43.97   28.95
 -12  -5   7   12.41   44.42
 -12  -5   7   94.78   42.33
 -12  -5   7    3.01   24.77
 -12  -5   8   79.21   61.19
 -12  -5   8   56.93   42.04
 -12  -5   8   -6.78   24.56
 -12  -5   9  -32.17   46.78
 -12  -5   9   57.37   58.22
 -12  -5  10   40.68   35.26
 -12  -5  10  -68.72   47.90
 -12  -5  10  -92.63   63.43
 -12  -5  11   -1.95   29.05
 -12  -5  11   -4.04   51.87
 -12  -5  11   10.19   41.31
 -12  -5  12  100.82   63.71
 -12  -5  12   11.99   46.79
 -12  -5  13   27.83   60.71
 -12  -5  13  -47.22   50.49
 -12  -5  14   58.42   67.43
 -12  -5  14  -15.58   50.67
 -12  -5  15   74.82   72.16
 -12  -5  15  136.91   62.80
 -12  -5  16   25.34   66.94
 -12  -5  16  -82.13   65.27
 -12  -5  17   -0.67   61.41
 -12  -5  18  -12.64   58.14
 -12  -4 -27  -42.88   40.46
 -12  -4 -26   56.52   42.49
 -12  -4 -25  -14.95   34.55
 -12  -4 -24  -11.85   34.43
 -12  -4 -23   -4.91   34.05
 -12  -4 -22  -11.18   32.65
 -12  -4 -21  104.47   48.80
 -12  -4 -20   42.96   38.92
 -12  -4 -19  -39.52   37.25
 -12  -4 -18   52.06   37.89
 -12  -4 -17  119.16   48.24
 -12  -4 -16   35.80   33.56
 -12  -4 -15    1.66   29.42
 -12  -4 -14   29.70   36.31
 -12  -4 -13   25.24   31.22
 -12  -4 -12   28.93   33.85
 -12  -4 -11   36.49   31.90
 -12  -4 -10   61.15   45.65
 -12  -4  -9   32.42   36.22
 -12  -4  -8   83.23   45.90
 -12  -4  -7  122.17   49.73
 -12  -4  -6   35.30   34.77
 -12  -4  -5  156.29   51.10
 -12  -4  -4   91.14   49.50
 -12  -4  -3  195.23   46.95
 -12  -4  -3  235.61   60.67
 -12  -4  -2  169.53   43.00
 -12  -4  -2  132.05   23.31
 -12  -4  -1   62.01   23.17
 -12  -4  -1   88.19   36.66
 -12  -4   0  133.45   29.47
 -12  -4   0  137.15   42.47
 -12  -4   1    1.62   25.53
 -12  -4   1    3.42   26.07
 -12  -4   2  113.61   38.97
 -12  -4   2   58.87   41.92
 -12  -4   2   45.89   30.29
 -12  -4   3   84.37   52.42
 -12  -4   3   75.98   37.11
 -12  -4   3   68.69   27.95
 -12  -4   4   30.44   50.40
 -12  -4   4   58.40   36.65
 -12  -4   4  -25.89   27.81
 -12  -4   5   95.55   56.60
 -12  -4   5  151.62   47.76
 -12  -4   5  133.00   36.25
 -12  -4   6   85.67   54.18
 -12  -4   6   41.27   42.45
 -12  -4   6   40.12   31.05
 -12  -4   7  -22.71   51.95
 -12  -4   7   86.36   40.03
 -12  -4   7   68.68   30.58
 -12  -4   8   13.39   45.31
 -12  -4   8   -4.29   38.46
 -12  -4   8   25.09   27.61
 -12  -4   9   80.23   47.41
 -12  -4   9  -29.81   58.81
 -12  -4  10   37.29   50.23
 -12  -4  10   38.10   53.79
 -12  -4  11  -49.30   39.10
 -12  -4  11   18.44   46.65
 -12  -4  12  -25.84   49.30
 -12  -4  12  -39.69   62.97
 -12  -4  13   11.71   49.50
 -12  -4  13  -65.75   67.52
 -12  -4  14  162.36   68.56
 -12  -4  14   43.53   59.84
 -12  -4  15   65.53   57.34
 -12  -4  15  -85.27   72.62
 -12  -4  16   46.60   56.10
 -12  -4  17  -39.17   59.75
 -12  -4  18  137.25   73.04
 -12  -3 -27   19.28   36.77
 -12  -3 -26   -8.60   38.89
 -12  -3 -25  146.83   56.65
 -12  -3 -24    9.01   33.25
 -12  -3 -23    3.36   34.58
 -12  -3 -22  -13.43   36.70
 -12  -3 -21   19.20   32.11
 -12  -3 -20  -28.73   37.34
 -12  -3 -19  -19.49   33.81
 -12  -3 -18    3.97   33.88
 -12  -3 -17   67.03   39.27
 -12  -3 -16   28.41   32.96
 -12  -3 -15  -14.00   30.13
 -12  -3 -14   44.82   34.23
 -12  -3 -13   96.70   40.00
 -12  -3 -12    1.84   30.63
 -12  -3 -11   59.28   38.89
 -12  -3 -10  134.49   47.31
 -12  -3  -9  -29.67   31.57
 -12  -3  -8   15.60   31.76
 -12  -3  -7   25.50   31.18
 -12  -3  -6  101.46   37.16
 -12  -3  -5   53.35   39.08
 -12  -3  -4   63.63   40.67
 -12  -3  -3  238.22   65.47
 -12  -3  -2  -24.33   37.73
 -12  -3  -2   35.61   33.65
 -12  -3  -2  -13.52   16.14
 -12  -3  -1   88.38   39.17
 -12  -3  -1   92.02   25.79
 -12  -3   0   27.13   28.46
 -12  -3   0   64.30   24.70
 -12  -3   0    4.74   41.40
 -12  -3   1  229.62   44.82
 -12  -3   1  102.36   54.76
 -12  -3   1  169.90   36.62
 -12  -3   2   69.37   31.32
 -12  -3   2  -11.77   26.15
 -12  -3   2   17.06   38.40
 -12  -3   3   39.22   29.27
 -12  -3   3   79.90   31.63
 -12  -3   3  -24.73   44.86
 -12  -3   4  119.70   45.63
 -12  -3   4  135.57   37.83
 -12  -3   5   31.78   36.88
 -12  -3   5   48.98   28.87
 -12  -3   6  143.58   45.66
 -12  -3   6  204.42   44.85
 -12  -3   6  188.06   64.20
 -12  -3   7   71.26   41.44
 -12  -3   7   47.91   30.32
 -12  -3   7   55.74   49.60
 -12  -3   8  110.84   47.46
 -12  -3   8   14.77   26.36
 -12  -3   8  104.13   55.82
 -12  -3   9   43.00   46.47
 -12  -3   9  -69.15   58.06
 -12  -3  10  -21.99   47.58
 -12  -3  10   -5.55   52.35
 -12  -3  11  213.19   67.21
 -12  -3  11  245.43   83.21
 -12  -3  12   -6.29   44.38
 -12  -3  12   -6.53   54.12
 -12  -3  13   86.07   50.72
 -12  -3  13  -12.55   55.63
 -12  -3  14  132.23   63.41
 -12  -3  14   99.75   65.67
 -12  -3  15  117.70   63.03
 -12  -3  15   44.77   67.66
 -12  -3  16 -109.14   65.76
 -12  -3  17   -2.59   55.33
 -12  -3  18  -33.16   64.31
 -12  -2 -27    1.25   38.76
 -12  -2 -26  -41.45   44.61
 -12  -2 -25   38.24   42.27
 -12  -2 -24   39.06   42.28
 -12  -2 -23  -23.64   34.40
 -12  -2 -22  -12.05   32.25
 -12  -2 -21    6.18   36.08
 -12  -2 -20   21.59   38.86
 -12  -2 -19   -0.70   31.62
 -12  -2 -18  131.91   47.72
 -12  -2 -17   57.41   40.70
 -12  -2 -16   12.77   28.38
 -12  -2 -15    9.00   27.95
 -12  -2 -14   97.67   38.63
 -12  -2 -13   48.72   35.44
 -12  -2 -12   32.48   32.04
 -12  -2 -11   28.43   35.50
 -12  -2 -10   20.40   30.80
 -12  -2  -9  144.53   48.48
 -12  -2  -8  -36.23   36.32
 -12  -2  -7   98.91   44.30
 -12  -2  -6   39.42   41.94
 -12  -2  -5  120.86   47.37
 -12  -2  -4   62.79   43.66
 -12  -2  -3  101.92   53.87
 -12  -2  -2  202.02   60.84
 -12  -2  -2  115.33   27.15
 -12  -2  -1   60.58   25.71
 -12  -2  -1   68.95   34.11
 -12  -2   0    0.67   39.10
 -12  -2   0  -15.28   22.88
 -12  -2   0   23.27   27.96
 -12  -2   1   54.62   47.14
 -12  -2   1   28.43   31.20
 -12  -2   1   45.24   29.58
 -12  -2   2   70.89   31.69
 -12  -2   2  139.37   58.81
 -12  -2   2  121.86   37.22
 -12  -2   3   68.61   32.64
 -12  -2   3   30.83   42.81
 -12  -2   3   82.35   37.64
 -12  -2   4   10.56   24.79
 -12  -2   4   45.84   44.70
 -12  -2   4  -15.96   32.61
 -12  -2   5   57.82   30.34
 -12  -2   5   57.51   53.19
 -12  -2   5    4.02   33.45
 -12  -2   6   10.71   25.84
 -12  -2   6  -30.88   38.73
 -12  -2   6   13.70   53.75
 -12  -2   7   52.66   39.60
 -12  -2   7   54.41   61.69
 -12  -2   7   56.32   30.42
 -12  -2   8  -21.41   38.21
 -12  -2   8   -9.30   23.72
 -12  -2   9  -43.23   52.56
 -12  -2  10   96.27   52.51
 -12  -2  11  -37.76   50.95
 -12  -2  11   -9.69   55.59
 -12  -2  12    4.22   51.18
 -12  -2  12   68.59   61.74
 -12  -2  13   54.84   57.71
 -12  -2  13  103.13   62.36
 -12  -2  14   17.62   53.86
 -12  -2  14   51.30   66.64
 -12  -2  15   69.53   62.21
 -12  -2  15  -57.55   69.78
 -12  -2  16   94.91   67.25
 -12  -2  17   10.68   56.76
 -12  -2  18  -21.27   65.77
 -12  -1 -27   57.34   44.90
 -12  -1 -26  110.83   48.57
 -12  -1 -25   63.95   45.80
 -12  -1 -24   13.89   41.58
 -12  -1 -23  110.81   47.44
 -12  -1 -22   19.39   38.95
 -12  -1 -21   52.25   42.36
 -12  -1 -20   21.91   36.01
 -12  -1 -19   -5.78   38.83
 -12  -1 -18   89.47   46.33
 -12  -1 -17   90.41   41.65
 -12  -1 -16   24.04   31.43
 -12  -1 -15   28.39   37.98
 -12  -1 -14   -4.75   30.74
 -12  -1 -13  -16.89   29.52
 -12  -1 -12   22.13   30.27
 -12  -1 -11   73.04   41.20
 -12  -1 -10  251.53   56.51
 -12  -1  -9  -58.47   41.61
 -12  -1  -8   77.95   40.86
 -12  -1  -7   15.58   39.88
 -12  -1  -6  121.09   46.95
 -12  -1  -5   84.65   45.54
 -12  -1  -4  -42.42   43.86
 -12  -1  -3  353.15   71.34
 -12  -1  -2   92.07   43.10
 -12  -1  -1  110.98   48.00
 -12  -1  -1  134.99   33.87
 -12  -1   0   66.73   44.18
 -12  -1   0   95.31   35.97
 -12  -1   0   98.18   37.86
 -12  -1   1  -17.98   43.85
 -12  -1   1   13.73   24.60
 -12  -1   1    3.98   27.00
 -12  -1   2    8.47   25.52
 -12  -1   2  -14.07   46.97
 -12  -1   2   12.60   30.07
 -12  -1   3   94.23   36.31
 -12  -1   3   26.60   44.81
 -12  -1   4  101.55   36.77
 -12  -1   4    6.73   31.23
 -12  -1   4  114.22   54.65
 -12  -1   5    1.63   27.55
 -12  -1   5  -42.37   38.92
 -12  -1   5  -30.31   44.85
 -12  -1   6   30.90   27.03
 -12  -1   6    8.67   35.96
 -12  -1   6   42.93   60.72
 -12  -1   7  122.99   34.95
 -12  -1   7   35.08   39.88
 -12  -1   7  144.09   76.34
 -12  -1   8   93.71   36.89
 -12  -1   8   53.50   47.57
 -12  -1   8  173.48   72.18
 -12  -1   9  -13.05   43.34
 -12  -1   9   15.12   57.41
 -12  -1  10  -37.76   42.96
 -12  -1  10   93.77   64.96
 -12  -1  11  107.58   54.73
 -12  -1  11   80.61   64.04
 -12  -1  12    6.48   44.36
 -12  -1  12  -35.34   55.56
 -12  -1  13    8.46   50.67
 -12  -1  14   96.58   58.31
 -12  -1  15  -10.41   54.74
 -12  -1  16  -90.64   60.92
 -12  -1  17  -70.66   62.86
 -12  -1  18   89.09   72.68
 -12   0 -27    6.27   41.43
 -12   0 -26  115.34   53.42
 -12   0 -25   32.90   39.61
 -12   0 -24   34.42   42.53
 -12   0 -23  -20.39   39.85
 -12   0 -22   89.44   47.92
 -12   0 -21   19.56   38.57
 -12   0 -20   -0.04   30.97
 -12   0 -19   25.38   34.71
 -12   0 -18   48.78   38.03
 -12   0 -17   11.74   31.39
 -12   0 -16   64.21   40.31
 -12   0 -15   68.63   39.36
 -12   0 -14   -0.99   30.28
 -12   0 -13   14.32   31.94
 -12   0 -12   51.06   33.09
 -12   0 -11  -19.11   33.20
 -12   0 -10  109.78   47.71
 -12   0  -9  -45.40   38.61
 -12   0  -8  -28.56   38.58
 -12   0  -7   22.32   36.39
 -12   0  -6  124.10   45.95
 -12   0  -5   94.72   45.68
 -12   0  -4  121.49   44.40
 -12   0  -3  -30.56   35.17
 -12   0  -2  195.62   53.54
 -12   0  -1   17.92   23.71
 -12   0  -1    0.31   41.48
 -12   0   0   90.82   33.57
 -12   0   0  156.80   57.15
 -12   0   1   42.80   30.37
 -12   0   1   47.61   40.17
 -12   0   2   43.84   35.05
 -12   0   2   18.89   28.14
 -12   0   3   71.75   30.81
 -12   0   3   36.97   32.62
 -12   0   3   58.81   49.09
 -12   0   4   83.54   33.48
 -12   0   4   99.10   41.75
 -12   0   4   89.78   57.59
 -12   0   5   28.92   27.58
 -12   0   5   57.16   37.18
 -12   0   5   80.86   54.27
 -12   0   6   29.09   28.82
 -12   0   6   77.41   42.39
 -12   0   6  155.92   69.11
 -12   0   7   -0.30   25.64
 -12   0   7   54.49   35.85
 -12   0   7   52.43   52.80
 -12   0   8   20.61   38.09
 -12   0   8  132.26   58.93
 -12   0   9   26.95   45.42
 -12   0   9    7.71   52.43
 -12   0  10  -23.85   41.58
 -12   0  10  -23.89   54.79
 -12   0  11  123.50   57.54
 -12   0  11   -2.02   60.22
 -12   0  12   65.87   50.36
 -12   0  12   57.23   60.32
 -12   0  13   49.54   52.98
 -12   0  13   51.44   61.97
 -12   0  14  -65.80   58.62
 -12   0  14  -22.29   64.35
 -12   0  15  -41.60   62.96
 -12   0  16   38.79   56.43
 -12   0  17  -31.85   58.59
 -12   1 -27   24.38   39.39
 -12   1 -26    4.17   40.10
 -12   1 -25   -4.48   38.48
 -12   1 -24   52.17   40.51
 -12   1 -23    0.56   33.66
 -12   1 -22   46.83   41.31
 -12   1 -21   36.17   32.88
 -12   1 -20   63.96   36.27
 -12   1 -19   -8.95   30.79
 -12   1 -18  110.38   43.03
 -12   1 -17   96.40   45.59
 -12   1 -16   22.61   36.59
 -12   1 -15  -37.42   36.08
 -12   1 -14   56.69   39.38
 -12   1 -13  100.85   40.87
 -12   1 -12   70.40   39.93
 -12   1 -11  171.24   47.67
 -12   1 -10   32.94   32.92
 -12   1  -9  -44.95   38.46
 -12   1  -8   -8.32   34.73
 -12   1  -7   56.13   39.68
 -12   1  -6  349.10   65.50
 -12   1  -5   -1.14   33.37
 -12   1  -4   99.19   47.90
 -12   1  -3   67.41   47.04
 -12   1  -2  300.19   69.72
 -12   1  -1   42.75   43.80
 -12   1   0  -39.38   43.19
 -12   1   0   33.44   26.74
 -12   1   1   61.77   44.27
 -12   1   1   55.09   32.23
 -12   1   2  118.45   39.99
 -12   1   2  124.34   53.69
 -12   1   3   19.86   29.95
 -12   1   3   21.33   47.36
 -12   1   4   51.51   36.21
 -12   1   4   20.92   34.28
 -12   1   4   84.07   52.71
 -12   1   5    2.97   28.06
 -12   1   5    1.37   33.94
 -12   1   6   79.67   35.93
 -12   1   6   10.85   39.74
 -12   1   6  -16.18   49.66
 -12   1   7   87.42   38.36
 -12   1   7   60.08   57.32
 -12   1   7   80.88   49.06
 -12   1   8  -14.60   49.93
 -12   1   8   46.35   40.52
 -12   1   9   90.61   69.17
 -12   1   9  112.28   50.98
 -12   1  10   51.14   56.17
 -12   1  10  -48.94   46.81
 -12   1  11  148.52   82.58
 -12   1  11   74.50   52.47
 -12   1  12  -34.98   60.53
 -12   1  12   -5.17   47.48
 -12   1  13  -36.40   68.72
 -12   1  13  -41.54   49.77
 -12   1  14 -118.43   87.55
 -12   1  14 -162.01   72.57
 -12   1  15  130.64   69.34
 -12   1  16   78.22   60.16
 -12   1  17   37.33   59.79
 -12   2 -26   85.13   51.74
 -12   2 -25  -57.44   47.49
 -12   2 -24  -61.98   42.07
 -12   2 -23  -22.30   35.32
 -12   2 -22   66.41   40.36
 -12   2 -21  -11.24   35.15
 -12   2 -20    0.04   32.19
 -12   2 -19   43.10   33.77
 -12   2 -18   -4.34   30.26
 -12   2 -17   19.54   34.25
 -12   2 -16   65.58   34.66
 -12   2 -15    2.88   32.85
 -12   2 -14  118.17   42.95
 -12   2 -13   48.33   39.18
 -12   2 -12   42.76   34.95
 -12   2 -11   12.96   33.14
 -12   2 -10   82.47   41.10
 -12   2  -9  200.14   52.72
 -12   2  -8   75.24   45.83
 -12   2  -7   19.63   38.94
 -12   2  -6   27.47   43.51
 -12   2  -5   63.42   36.26
 -12   2  -4   66.21   47.64
 -12   2  -3  120.30   48.95
 -12   2  -2  -20.81   39.77
 -12   2  -1   19.94   44.20
 -12   2   0    0.82   30.02
 -12   2   0   10.38   39.23
 -12   2   1   31.75   29.61
 -12   2   1   11.04   45.15
 -12   2   2  206.68   48.27
 -12   2   2  152.98   58.61
 -12   2   3   89.42   38.30
 -12   2   3  170.52   67.64
 -12   2   4   17.28   50.24
 -12   2   4   -7.91   32.35
 -12   2   5   48.28   53.09
 -12   2   5   -5.73   32.03
 -12   2   6  -40.99   49.96
 -12   2   6   13.16   36.59
 -12   2   7 -113.35   62.91
 -12   2   7  -24.51   38.89
 -12   2   8   86.27   57.69
 -12   2   8  110.88   52.79
 -12   2   9   52.84   62.83
 -12   2   9   29.19   46.96
 -12   2  10   56.17   63.21
 -12   2  10   70.65   53.43
 -12   2  11   67.98   65.66
 -12   2  11   57.39   47.26
 -12   2  12   72.13   79.19
 -12   2  12   89.47   54.33
 -12   2  13    2.45   68.10
 -12   2  13   92.37   66.61
 -12   2  14  -34.63   66.71
 -12   2  14   -2.49   54.43
 -12   2  15  134.00   70.52
 -12   2  16   73.66   68.04
 -12   3 -26  -12.36   39.03
 -12   3 -25   52.32   42.07
 -12   3 -24   79.25   46.03
 -12   3 -23   18.14   33.68
 -12   3 -22  174.23   54.05
 -12   3 -21    5.83   36.44
 -12   3 -20    9.68   32.76
 -12   3 -19   38.45   36.10
 -12   3 -18   86.52   42.28
 -12   3 -17  -47.59   36.66
 -12   3 -16  -57.17   37.31
 -12   3 -15  -22.63   32.76
 -12   3 -14   30.17   35.56
 -12   3 -13   95.72   35.45
 -12   3 -12   77.80   42.87
 -12   3 -11   10.73   32.55
 -12   3 -10   59.46   38.16
 -12   3  -9  138.54   47.15
 -12   3  -8    4.47   34.74
 -12   3  -7   89.71   43.43
 -12   3  -6  127.43   49.70
 -12   3  -5    5.42   34.68
 -12   3  -4   26.73   39.67
 -12   3  -3   62.51   48.26
 -12   3  -2   15.45   37.77
 -12   3  -1  129.86   52.50
 -12   3   0  -12.41   45.00
 -12   3   1  -26.43   29.31
 -12   3   1  -36.53   48.56
 -12   3   2    1.15   30.40
 -12   3   2    1.96   44.83
 -12   3   3  156.31   52.18
 -12   3   3  158.36   63.92
 -12   3   4   60.09   53.22
 -12   3   4   81.13   41.99
 -12   3   5   36.54   50.47
 -12   3   5   66.52   46.26
 -12   3   6  109.87   46.17
 -12   3   6   96.52   64.99
 -12   3   7   60.39   60.20
 -12   3   7  -56.54   38.04
 -12   3   8  102.74   75.49
 -12   3   8   96.20   46.56
 -12   3   9   68.08   58.39
 -12   3   9  -31.50   50.97
 -12   3  10    7.60   62.33
 -12   3  10  168.01   61.29
 -12   3  11   -8.08   65.27
 -12   3  11   15.01   50.88
 -12   3  12  104.90   73.76
 -12   3  12   75.64   63.71
 -12   3  13   18.00   70.26
 -12   3  13   90.66   59.22
 -12   3  14   24.80   53.59
 -12   3  15  -36.12   57.38
 -12   3  16   42.13   61.19
 -12   4 -25   11.86   35.32
 -12   4 -24  -21.82   41.33
 -12   4 -23   79.80   48.98
 -12   4 -22   13.80   37.41
 -12   4 -21   89.75   43.14
 -12   4 -20   67.61   41.39
 -12   4 -19   95.91   46.80
 -12   4 -18   -9.33   31.14
 -12   4 -17  116.23   42.17
 -12   4 -16   54.19   36.54
 -12   4 -15  116.54   46.65
 -12   4 -14   40.76   34.77
 -12   4 -13   20.99   32.24
 -12   4 -12   83.71   42.65
 -12   4 -11  145.88   44.24
 -12   4 -10  145.02   47.15
 -12   4  -9   83.42   38.00
 -12   4  -8   44.99   41.54
 -12   4  -7    0.68   36.88
 -12   4  -6   -2.95   34.97
 -12   4  -5  304.77   66.77
 -12   4  -4   65.89   49.46
 -12   4  -3  -25.40   36.84
 -12   4  -2  -13.80   41.06
 -12   4  -1  -56.43   47.14
 -12   4   0   71.27   51.65
 -12   4   1  137.91   60.93
 -12   4   2  119.55   45.56
 -12   4   2  191.81   66.88
 -12   4   3   46.64   37.69
 -12   4   3  165.97   66.53
 -12   4   4  119.51   49.41
 -12   4   4  165.49   68.68
 -12   4   5  -28.22   49.39
 -12   4   5   21.44   36.77
 -12   4   6    2.58   37.36
 -12   4   6  172.79   73.50
 -12   4   7   -4.59   53.57
 -12   4   7   66.43   47.21
 -12   4   8   60.37   50.58
 -12   4   8  141.54   71.99
 -12   4   9   66.17   70.57
 -12   4   9   36.06   46.39
 -12   4  10   60.78   62.31
 -12   4  10   96.20   62.61
 -12   4  11  -19.53   70.53
 -12   4  11   -5.04   53.08
 -12   4  12  109.92   74.34
 -12   4  12   24.58   53.17
 -12   4  13   11.62   62.20
 -12   4  13  -56.01   56.13
 -12   4  14  -18.31   53.74
 -12   4  15  -52.20   60.49
 -12   5 -23  -28.69   40.42
 -12   5 -22   29.27   36.81
 -12   5 -21   -2.20   32.01
 -12   5 -20  -28.96   34.14
 -12   5 -19   22.37   34.27
 -12   5 -18   71.29   41.76
 -12   5 -17   69.41   38.17
 -12   5 -16   25.52   29.57
 -12   5 -15   71.51   40.59
 -12   5 -14  -64.64   38.33
 -12   5 -13  104.91   43.04
 -12   5 -12   60.71   36.77
 -12   5 -11   86.90   40.98
 -12   5 -10  282.07   59.08
 -12   5  -9   65.05   41.45
 -12   5  -8  197.76   53.90
 -12   5  -7   50.15   38.84
 -12   5  -6   66.66   43.84
 -12   5  -5  -10.83   35.89
 -12   5  -4  155.46   52.99
 -12   5  -3   17.73   42.64
 -12   5  -2  103.16   57.60
 -12   5  -1   78.33   49.17
 -12   5   0  -30.02   40.76
 -12   5   1   44.24   42.47
 -12   5   2   42.42   39.73
 -12   5   2   40.08   47.12
 -12   5   3   83.69   44.97
 -12   5   3   55.43   49.95
 -12   5   4   -5.30   37.74
 -12   5   4   26.30   45.23
 -12   5   5   92.92   48.54
 -12   5   5   21.39   52.61
 -12   5   6   88.04   50.49
 -12   5   6   83.05   63.50
 -12   5   7   90.68   68.04
 -12   5   7  -18.64   39.12
 -12   5   8   64.39   62.41
 -12   5   8    9.09   41.74
 -12   5   9   33.97   43.95
 -12   5   9  154.05   76.83
 -12   5  10   14.75   74.85
 -12   5  10  -21.54   47.11
 -12   5  11  -55.31   70.22
 -12   5  11  -29.60   47.22
 -12   5  12   -8.81   72.35
 -12   5  12   48.51   54.72
 -12   5  13  -36.03   55.76
 -12   5  14  -97.01   70.36
 -12   6 -20   22.29   35.49
 -12   6 -19   53.68   38.24
 -12   6 -18    3.48   31.05
 -12   6 -17   16.76   31.85
 -12   6 -16   75.04   40.13
 -12   6 -15    6.65   30.05
 -12   6 -14  106.03   38.86
 -12   6 -13  -40.70   32.98
 -12   6 -12   85.32   40.00
 -12   6 -11  -23.11   33.54
 -12   6 -10   -2.21   30.48
 -12   6  -9  121.64   47.01
 -12   6  -8   74.38   41.34
 -12   6  -7  110.12   45.46
 -12   6  -6   76.24   41.63
 -12   6  -5   58.45   44.61
 -12   6  -4   73.83   47.27
 -12   6  -3  -20.65   37.39
 -12   6  -2  132.86   54.85
 -12   6  -1   -2.64   39.79
 -12   6   0   73.68   52.72
 -12   6   1  -22.12   45.67
 -12   6   2   55.18   51.63
 -12   6   3   21.22   42.73
 -12   6   3   78.39   59.00
 -12   6   4   98.35   61.53
 -12   6   4   93.82   46.56
 -12   6   5   75.88   63.38
 -12   6   5   16.83   44.34
 -12   6   6 -154.42   79.37
 -12   6   6   23.30   40.73
 -12   6   7  111.20   64.33
 -12   6   7   31.90   46.49
 -12   6   8    3.32   57.97
 -12   6   8   87.50   56.74
 -12   6   9 -116.86   56.87
 -12   6   9 -102.10   73.21
 -12   6  10   56.76   66.27
 -12   6  10   61.52   56.35
 -12   6  11  -90.96   72.35
 -12   6  11   25.16   50.18
 -12   6  12  -73.46   64.58
 -12   6  12   49.90   68.22
 -12   6  13  -25.77   65.03
 -12   7 -17   30.21   32.40
 -12   7 -16   53.35   37.28
 -12   7 -15   61.27   34.94
 -12   7 -14   10.14   28.86
 -12   7 -13   13.30   30.01
 -12   7 -12   29.49   32.23
 -12   7 -11  -11.27   34.75
[truncated: 1,512,265 more chars]
