# Supplementary material for: Hydrogen Isotope Separation Using a Metal–Organic Cage Built from Macrocycles
Source: Angew Chem Int Ed Engl. 2022 Jul 4;61(32):e202202450. doi: 10.1002/anie.202202450 (PMC9400858; doi:10.1002/anie.202202450)
Supplement: Supplementary file 2 — Supporting Information [file ANIE-61-0-s001.cif]

data_MC-Zn_2beta_100K_publ

# start Validation Reply Form
_vrf_PLAT602_MC-Zn_2beta_100K_publ
;
PROBLEM: Solvent Accessible VOID(S) in Structure ........          ! Check 
RESPONSE: The crystal had been subjected to thermal vacuum
activation before the data collection to remove solvent from the crystal
pores.
;
_vrf_PLAT341_MC-Zn_2beta_100K_publ
;
PROBLEM: Low Bond Precision on  C-C Bonds ...............    0.01619 Ang.  
RESPONSE: Due to the poor resolution and limited quality of the X-ray data.
;
_vrf_PLAT420_MC-Zn_2beta_100K_publ
;
PROBLEM: D-H Bond Without Acceptor  O1W      --H1WA     .     Please Check 
RESPONSE: Residual electron density within hydrogen bonding distance of N6
was modelled at H2O but the H atoms position are unlikely to be correct due
to disorder.

;
# end Validation Reply Form

_audit_creation_date               2021-08-23
_audit_creation_method
;
Olex2 1.3
(compiled 2020.02.04 svn.rd84adfe8 for OlexSys, GUI svn.r6032)
;
_shelx_SHELXL_version_number       '2018/3'
_audit_contact_author_address      ?
_audit_contact_author_email        ?
_audit_contact_author_name         ''
_audit_contact_author_phone        ?
_publ_contact_author_id_orcid      ?
_publ_section_references
;
Dolomanov, O.V., Bourhis, L.J., Gildea, R.J, Howard, J.A.K. & Puschmann, H.
 (2009), J. Appl. Cryst. 42, 339-341.

Sheldrick, G.M. (2015). Acta Cryst. C71, 3-8.
;
_chemical_name_common              ?
_chemical_name_systematic          ?
_chemical_formula_moiety           'C108 H138 N12 O6 Zn3, 0.526(H2 O)'
_chemical_formula_sum              'C108 H139.05 N12 O6.53 Zn3'
_chemical_formula_weight           1905.94
_chemical_absolute_configuration   'R,R from synthesis'
_chemical_melting_point            ?
_chemical_oxdiff_formula           C48H108N6O6Zn3
loop_
  _atom_type_symbol
  _atom_type_description
  _atom_type_scat_dispersion_real
  _atom_type_scat_dispersion_imag
  _atom_type_scat_source
 'C' 'C' 0.0033 0.0016 'International Tables Vol C Tables 4.2.6.8 and 6.1.1.4'
 'H' 'H' 0.0000 0.0000 'International Tables Vol C Tables 4.2.6.8 and 6.1.1.4'
 'N' 'N' 0.0061 0.0033 'International Tables Vol C Tables 4.2.6.8 and 6.1.1.4'
 'O' 'O' 0.0106 0.0060 'International Tables Vol C Tables 4.2.6.8 and 6.1.1.4'
 'Zn' 'Zn' 0.2839 1.4301 'International Tables Vol C Tables 4.2.6.8 and 6.1.1.4'

_shelx_space_group_comment
;
The symmetry employed for this shelxl refinement is uniquely defined
by the following loop, which should always be used as a source of
symmetry information in preference to the above space-group names.
They are only intended as comments.
;
_space_group_crystal_system        'triclinic'
_space_group_IT_number             1
_space_group_name_H-M_alt          'P 1'
_space_group_name_Hall             'P 1'
loop_
  _space_group_symop_operation_xyz
 'x, y, z'

_cell_length_a                     14.1697(11)
_cell_length_b                     14.4152(13)
_cell_length_c                     16.3546(16)
_cell_angle_alpha                  108.741(9)
_cell_angle_beta                   94.396(7)
_cell_angle_gamma                  109.934(8)
_cell_volume                       2908.2(5)
_cell_formula_units_Z              1
_cell_measurement_reflns_used      6085
_cell_measurement_temperature      100.0
_cell_measurement_theta_max        28.2960
_cell_measurement_theta_min        1.7430
_shelx_estimated_absorpt_T_max     0.930
_shelx_estimated_absorpt_T_min     0.917
_exptl_absorpt_coefficient_mu      0.666
_exptl_absorpt_correction_T_max    1.00000
_exptl_absorpt_correction_T_min    0.94411
_exptl_absorpt_correction_type     multi-scan
_exptl_absorpt_process_details
;
CrysAlisPro 1.171.40.53 (Rigaku Oxford Diffraction, 2019)
Empirical absorption correction using spherical harmonics,
 implemented in SCALE3 ABSPACK scaling algorithm.
;
_exptl_absorpt_special_details     ?
_exptl_crystal_colour              yellow
_exptl_crystal_colour_primary      yellow
_exptl_crystal_density_diffrn      1.088
_exptl_crystal_density_meas        ?
_exptl_crystal_density_method      ?
_exptl_crystal_description         block
_exptl_crystal_F_000               1013
_exptl_crystal_size_max            0.133
_exptl_crystal_size_mid            0.124
_exptl_crystal_size_min            0.111
_exptl_transmission_factor_max     ?
_exptl_transmission_factor_min     ?
_diffrn_reflns_av_R_equivalents    0.1029
_diffrn_reflns_av_unetI/netI       0.1607
_diffrn_reflns_Laue_measured_fraction_full  0.976
_diffrn_reflns_Laue_measured_fraction_max  0.976
_diffrn_reflns_limit_h_max         16
_diffrn_reflns_limit_h_min         -16
_diffrn_reflns_limit_k_max         16
_diffrn_reflns_limit_k_min         -15
_diffrn_reflns_limit_l_max         19
_diffrn_reflns_limit_l_min         -19
_diffrn_reflns_number              38781
_diffrn_reflns_point_group_measured_fraction_full  0.863
_diffrn_reflns_point_group_measured_fraction_max  0.863
_diffrn_reflns_theta_full          24.712
_diffrn_reflns_theta_max           24.712
_diffrn_reflns_theta_min           1.837
_diffrn_ambient_temperature        100.0
_diffrn_detector                   CCD
_diffrn_detector_area_resol_mean   28.5714
_diffrn_detector_type              'Rigaku Saturn724+'
_diffrn_measured_fraction_theta_full  0.976
_diffrn_measured_fraction_theta_max  0.976
_diffrn_measurement_details	   ?
_diffrn_measurement_device         'AFC12 (Right): Kappa 3 circle'
_diffrn_measurement_device_type    ?
_diffrn_measurement_method         'profile data from \w-scans'
_diffrn_measurement_specimen_support  'Mitegen 50um'
_diffrn_orient_matrix_type        
 'CrysAlisPro convention (1999,Acta A55,543-557)'
_diffrn_orient_matrix_UB_11        0.0027849000
_diffrn_orient_matrix_UB_12        0.0239835000
_diffrn_orient_matrix_UB_13        0.0458592000
_diffrn_orient_matrix_UB_21        -0.0539399000
_diffrn_orient_matrix_UB_22        -0.0263894000
_diffrn_orient_matrix_UB_23        -0.0066503000
_diffrn_orient_matrix_UB_31        0.0069195000
_diffrn_orient_matrix_UB_32        -0.0436401000
_diffrn_orient_matrix_UB_33        0.0068057000
_diffrn_radiation_collimation      0.3
_diffrn_radiation_monochromator    Confocal
_diffrn_radiation_probe            x-ray
_diffrn_radiation_type             'Mo K\a'
_diffrn_radiation_wavelength       0.71073
_diffrn_source                     'Rotating Anode'
_diffrn_source_current             24.0
_diffrn_source_power               1.2
_diffrn_source_target              Mo
_diffrn_source_type                'Rotating Anode'
_diffrn_source_voltage             50.0
_reflns_Friedel_coverage           0.768
_reflns_Friedel_fraction_full      0.750
_reflns_Friedel_fraction_max       0.750
_reflns_number_gt                  10409
_reflns_number_total               17131
_reflns_odcompleteness_completeness  91.73
_reflns_odcompleteness_iscentric   1
_reflns_odcompleteness_theta       26.32
_reflns_special_details
;
 Reflections were merged by SHELXL according to the crystal
 class for the calculation of statistics and refinement.
 
 _reflns_Friedel_fraction is defined as the number of unique
 Friedel pairs measured divided by the number that would be
 possible theoretically, ignoring centric projections and
 systematic absences.
;
_reflns_threshold_expression       'I > 2\s(I)'
_computing_cell_refinement         'CrysAlisPro 1.171.40.53 (Rigaku OD, 2019)'
_computing_data_collection         'CrysAlisPro 1.171.40.53 (Rigaku OD, 2019)'
_computing_data_reduction          'CrysAlisPro 1.171.40.53 (Rigaku OD, 2019)'
_computing_molecular_graphics      'Olex2 1.3 (Dolomanov et al., 2009)'
_computing_publication_material    'Olex2 1.3 (Dolomanov et al., 2009)'
_computing_structure_refinement    'SHELXL 2018/3 (Sheldrick, 2015)'
_computing_structure_solution      'SHELXT 2018/2 (Sheldrick, 2018)'
_refine_diff_density_max           0.987
_refine_diff_density_min           -0.510
_refine_diff_density_rms           0.079
_refine_ls_abs_structure_details
;
 Flack x determined using 3154 quotients [(I+)-(I-)]/[(I+)+(I-)]
 (Parsons, Flack and Wagner, Acta Cryst. B69 (2013) 249-259).
;
_refine_ls_abs_structure_Flack     -0.025(10)
_refine_ls_extinction_coef         .
_refine_ls_extinction_method       none
_refine_ls_goodness_of_fit_ref     1.028
_refine_ls_hydrogen_treatment      constr
_refine_ls_matrix_type             full
_refine_ls_number_parameters       1150
_refine_ls_number_reflns           17131
_refine_ls_number_restraints       105
_refine_ls_R_factor_all            0.1533
_refine_ls_R_factor_gt             0.0836
_refine_ls_restrained_S_all        1.026
_refine_ls_shift/su_max            0.000
_refine_ls_shift/su_mean           0.000
_refine_ls_structure_factor_coef   Fsqd
_refine_ls_weighting_details      
 'w=1/[\s^2^(Fo^2^)+(0.0446P)^2^+4.8712P] where P=(Fo^2^+2Fc^2^)/3'
_refine_ls_weighting_scheme        calc
_refine_ls_wR_factor_gt            0.1374
_refine_ls_wR_factor_ref           0.1620
_refine_special_details            ?
_olex2_refinement_description
;
1. Fixed Uiso
 At 1.2 times of:
  All C(H) groups, All C(H,H) groups
 At 1.5 times of:
  All C(H,H,H) groups, All O(H,H) groups
2. Uiso/Uaniso restraints and constraints
Uanis(C75) \\sim Ueq, Uanis(C77) \\sim Ueq: with sigma of 0.01 and sigma for
terminal atoms of 0.02
Uanis(N1) \\sim Ueq: with sigma of 0.001 and sigma for terminal atoms of 0.002
Uanis(C77) \\sim Ueq, Uanis(C75) \\sim Ueq, Uanis(C27) \\sim Ueq: with sigma of
0.001 and sigma for terminal atoms of 0.002
Uanis(N9) \\sim Ueq: with sigma of 0.001 and sigma for terminal atoms of 0.002
Uanis(O4) \\sim Ueq: with sigma of 0.001 and sigma for terminal atoms of 0.002
Uanis(N8) \\sim Ueq: with sigma of 0.001 and sigma for terminal atoms of 0.002
Uanis(N5) \\sim Ueq: with sigma of 0.001 and sigma for terminal atoms of 0.002
Uanis(C48) \\sim Ueq: with sigma of 0.001 and sigma for terminal atoms of 0.002
Uanis(O1) \\sim Ueq: with sigma of 0.001 and sigma for terminal atoms of 0.002
Uanis(C17) \\sim Ueq, Uanis(C15) \\sim Ueq, Uanis(C19) \\sim Ueq: with sigma of
0.001 and sigma for terminal atoms of 0.002
Uanis(C22) \\sim Ueq: with sigma of 0.001 and sigma for terminal atoms of 0.002
Uanis(C18) \\sim Ueq, Uanis(C20) \\sim Ueq: with sigma of 0.001 and sigma for
terminal atoms of 0.002
Uanis(C16) \\sim Ueq: with sigma of 0.01 and sigma for terminal atoms of 0.02
3. Others
 Sof(C16)=Sof(H16A)=Sof(H16B)=Sof(H16C)=Sof(C18)=Sof(H18A)=Sof(H18B)=Sof(H18C)=
 Sof(C20)=Sof(H20A)=Sof(H20B)=Sof(H20C)=1-FVAR(1)
 Sof(C15)=Sof(H15A)=Sof(H15B)=Sof(H15C)=Sof(C17)=Sof(H17A)=Sof(H17B)=Sof(H17C)=
 Sof(C19)=Sof(H19A)=Sof(H19B)=Sof(H19C)=FVAR(1)
 Sof(O1W)=Sof(H1WA)=Sof(H1WB)=FVAR(2)
4.a Free rotating group:
 O1W(H1WA,H1WB)
4.b Ternary CH refined with riding coordinates:
 C4(H4), C5(H5), C33(H33), C38(H38), C52(H52), C53(H53), C60(H60), C61(H61),
 C87(H87), C92(H92), C106(H106), C107(H107)
4.c Secondary CH2 refined with riding coordinates:
 C1(H1A,H1B), C2(H2A,H2B), C3(H3A,H3B), C6(H6A,H6B), C34(H34A,H34B), C35(H35A,
 H35B), C36(H36A,H36B), C37(H37A,H37B), C50(H50A,H50B), C51(H51A,H51B),
 C54(H54A,H54B), C55(H55A,H55B), C57(H57A,H57B), C58(H58A,H58B), C59(H59A,H59B),
  C62(H62A,H62B), C88(H88A,H88B), C89(H89A,H89B), C90(H90A,H90B), C91(H91A,
 H91B), C108(H10J,H10K), C109(H10L,H10M), C110(H11A,H11B), C111(H11C,H11D)
4.d Me refined with riding coordinates:
 C16(H16A,H16B,H16C), C20(H20A,H20B,H20C)
4.e Aromatic/amide H refined with riding coordinates:
 C7(H7), C9(H9), C11(H11), C21(H21), C23(H23), C25(H25), C32(H32), C39(H39),
 C45(H45), C43(H43), C56(H56), C63(H63), C66(H66), C68(H68), C70(H70), C75(H75),
  C81(H81), C79(H79), C86(H86), C93(H93), C96(H96), C98(H98), C100(H100),
 C105(H105)
4.f Fitted hexagon refined as free rotating group:
 C13(C8,C9,C10,C11,C12), C22(C23,C24,C25,C26,C27), C45(C40,C41,C42,C43,C44),
 C69(C64,C65,C66,C67,C68), C77(C76,C81,C80,C79,C78), C99(C94,C95,C96,C97,C98)
4.g Idealised Me refined as rotating group:
 C29(H29A,H29B,H29C), C30(H30A,H30B,H30C), C31(H31A,H31B,H31C), C47(H47A,H47B,
 H47C), C48(H48A,H48B,H48C), C49(H49A,H49B,H49C), C71(H71A,H71B,H71C), C73(H73A,
 H73B,H73C), C74(H74A,H74B,H74C), C83(H83A,H83B,H83C), C84(H84A,H84B,H84C),
 C85(H85A,H85B,H85C), C102(H10A,H10B,H10C), C103(H10D,H10E,H10F), C104(H10G,
 H10H,H10I), C15(H15A,H15B,H15C), C17(H17A,H17B,H17C), C19(H19A,H19B,H19C),
 C18(H18A,H18B,H18C)
;
_atom_sites_solution_hydrogens     mixed
_atom_sites_solution_primary       ?
_atom_sites_solution_secondary     ?
loop_
  _atom_site_label
  _atom_site_type_symbol
  _atom_site_fract_x
  _atom_site_fract_y
  _atom_site_fract_z
  _atom_site_U_iso_or_equiv
  _atom_site_adp_type
  _atom_site_occupancy
  _atom_site_site_symmetry_order
  _atom_site_calc_flag
  _atom_site_refinement_flags_posn
  _atom_site_refinement_flags_adp
  _atom_site_refinement_flags_occupancy
  _atom_site_disorder_assembly
  _atom_site_disorder_group
 Zn01 Zn 0.45553(10) 0.70963(10) 0.44393(9) 0.0344(4) Uani 1 1 d . . . . .
 Zn02 Zn 0.73957(10) 0.42193(10) 0.42358(9) 0.0354(4) Uani 1 1 d . . . . .
 Zn03 Zn 0.36331(10) 0.38001(10) 0.64931(9) 0.0356(4) Uani 1 1 d . . . . .
 O1 O 0.4408(6) 0.7112(6) 0.5601(5) 0.040(2) Uani 1 1 d . U . . .
 O2 O 0.5014(6) 0.6111(6) 0.3620(5) 0.036(2) Uani 1 1 d . . . . .
 O3 O 0.2843(6) 0.4102(6) 0.5667(5) 0.036(2) Uani 1 1 d . . . . .
 O4 O 0.5081(6) 0.4086(6) 0.6649(5) 0.037(2) Uani 1 1 d . U . . .
 O5 O 0.6197(6) 0.3080(7) 0.4272(5) 0.040(2) Uani 1 1 d . . . . .
 O6 O 0.7525(6) 0.5684(6) 0.4538(6) 0.040(2) Uani 1 1 d . . . . .
 N1 N 0.3708(8) 0.4794(8) 0.7730(7) 0.038(3) Uani 1 1 d . U . . .
 N2 N 0.1550(7) 0.5387(7) 0.4325(6) 0.032(3) Uani 1 1 d . . . . .
 N3 N 0.3435(8) 0.6687(8) 0.7777(7) 0.040(3) Uani 1 1 d . . . . .
 N4 N 0.3156(8) 0.6579(8) 0.3653(7) 0.033(3) Uani 1 1 d . . . . .
 N5 N 0.5695(7) 0.8557(7) 0.4859(6) 0.029(3) Uani 1 1 d . U . . .
 N6 N 0.7617(8) 0.8439(8) 0.4464(7) 0.038(3) Uani 1 1 d . . . . .
 N7 N 0.6717(8) 0.4880(8) 0.2068(7) 0.039(3) Uani 1 1 d . . . . .
 N8 N 0.7193(7) 0.3577(8) 0.2916(6) 0.027(2) Uani 1 1 d . U . . .
 N9 N 0.8545(8) 0.4578(8) 0.5255(7) 0.032(3) Uani 1 1 d . U . . .
 N10 N 0.4102(7) 0.1031(8) 0.5025(6) 0.031(3) Uani 1 1 d . . . . .
 N11 N 0.2926(8) 0.2204(8) 0.5893(6) 0.032(3) Uani 1 1 d . . . . .
 N12 N 0.7876(8) 0.3875(8) 0.6653(7) 0.039(3) Uani 1 1 d . . . . .
 C1 C 0.3647(11) 0.1127(11) 0.7598(9) 0.048(4) Uani 1 1 d . . . . .
 H1A H 0.375294 0.141235 0.824951 0.058 Uiso 1 1 calc R U . . .
 H1B H 0.308961 0.041067 0.737191 0.058 Uiso 1 1 calc R U . . .
 C2 C 0.4631(11) 0.1037(11) 0.7336(9) 0.049(4) Uani 1 1 d . . . . .
 H2A H 0.478312 0.051732 0.754046 0.059 Uiso 1 1 calc R U . . .
 H2B H 0.520946 0.173425 0.762675 0.059 Uiso 1 1 calc R U . . .
 C3 C 0.4527(11) 0.0681(10) 0.6332(8) 0.040(3) Uani 1 1 d . . . . .
 H3A H 0.519009 0.067685 0.618221 0.048 Uiso 1 1 calc R U . . .
 H3B H 0.400384 -0.005145 0.604560 0.048 Uiso 1 1 calc R U . . .
 C4 C 0.4222(9) 0.1412(9) 0.5982(8) 0.031(3) Uani 1 1 d . . . . .
 H4 H 0.478030 0.213765 0.624233 0.037 Uiso 1 1 calc R U . . .
 C5 C 0.3221(9) 0.1486(9) 0.6230(8) 0.032(3) Uani 1 1 d . . . . .
 H5 H 0.266346 0.076010 0.595765 0.039 Uiso 1 1 calc R U . . .
 C6 C 0.3326(10) 0.1854(10) 0.7230(8) 0.039(3) Uani 1 1 d . . . . .
 H6A H 0.266229 0.185533 0.737841 0.046 Uiso 1 1 calc R U . . .
 H6B H 0.384544 0.258971 0.750965 0.046 Uiso 1 1 calc R U . . .
 C7 C 0.4642(9) 0.1707(9) 0.4707(8) 0.030(3) Uani 1 1 d . . . . .
 H7 H 0.504288 0.240231 0.512112 0.036 Uiso 1 1 calc R U . . .
 C13 C 0.5501(5) 0.2229(5) 0.3578(4) 0.034(3) Uani 1 1 d G . . . .
 C8 C 0.4702(6) 0.1517(6) 0.3781(4) 0.029(3) Uani 1 1 d G . . . .
 C9 C 0.3979(5) 0.0624(5) 0.3110(5) 0.034(3) Uani 1 1 d G . . . .
 H9 H 0.343235 0.013803 0.324906 0.040 Uiso 1 1 calc R U . . .
 C10 C 0.4056(5) 0.0443(5) 0.2235(5) 0.031(3) Uani 1 1 d G . . . .
 C11 C 0.4856(6) 0.1154(6) 0.2031(4) 0.034(3) Uani 1 1 d G . . . .
 H11 H 0.490911 0.102982 0.143282 0.041 Uiso 1 1 calc R U . . .
 C12 C 0.5579(5) 0.2047(6) 0.2702(5) 0.030(3) Uani 1 1 d G . . . .
 C14 C 0.3237(10) -0.0574(11) 0.1480(8) 0.043(4) Uani 1 1 d . . . . .
 C21 C 0.2323(10) 0.1792(10) 0.5123(9) 0.038(4) Uani 1 1 d . . . . .
 H21 H 0.206816 0.103927 0.485850 0.046 Uiso 1 1 calc R U . . .
 C22 C 0.1980(6) 0.2312(6) 0.4603(5) 0.033(3) Uani 1 1 d G U . . .
 C23 C 0.1332(6) 0.1631(4) 0.3791(5) 0.038(3) Uani 1 1 d G . . . .
 H23 H 0.116644 0.088844 0.360387 0.045 Uiso 1 1 calc R U . . .
 C24 C 0.0928(6) 0.2037(6) 0.3251(4) 0.038(3) Uani 1 1 d G . . . .
 C25 C 0.1171(6) 0.3124(6) 0.3524(5) 0.038(3) Uani 1 1 d G . . . .
 H25 H 0.089493 0.340179 0.315549 0.046 Uiso 1 1 calc R U . . .
 C26 C 0.1818(6) 0.3805(4) 0.4337(5) 0.033(3) Uani 1 1 d G . . . .
 C27 C 0.2223(6) 0.3399(5) 0.4876(4) 0.031(3) Uani 1 1 d G U . . .
 C28 C 0.0234(11) 0.1300(10) 0.2308(9) 0.045(4) Uani 1 1 d . . . . .
 C29 C 0.0057(14) 0.0125(12) 0.2093(10) 0.086(6) Uani 1 1 d . . . . .
 H29A H 0.072022 0.006114 0.218719 0.128 Uiso 1 1 calc R U . . .
 H29B H -0.029939 -0.029039 0.147612 0.128 Uiso 1 1 calc R U . . .
 H29C H -0.036135 -0.014305 0.248038 0.128 Uiso 1 1 calc R U . . .
 C30 C 0.0706(15) 0.1652(14) 0.1616(10) 0.093(6) Uani 1 1 d . . . . .
 H30A H 0.066710 0.233328 0.166576 0.139 Uiso 1 1 calc R U . . .
 H30B H 0.033428 0.111871 0.102990 0.139 Uiso 1 1 calc R U . . .
 H30C H 0.142690 0.173471 0.169887 0.139 Uiso 1 1 calc R U . . .
 C31 C -0.0827(12) 0.1357(13) 0.2288(10) 0.075(5) Uani 1 1 d . . . . .
 H31A H -0.114975 0.108575 0.271774 0.112 Uiso 1 1 calc R U . . .
 H31B H -0.125707 0.092605 0.169549 0.112 Uiso 1 1 calc R U . . .
 H31C H -0.075414 0.209710 0.243755 0.112 Uiso 1 1 calc R U . . .
 C32 C 0.2072(9) 0.4968(9) 0.4635(8) 0.032(3) Uani 1 1 d . . . . .
 H32 H 0.266404 0.542876 0.508792 0.038 Uiso 1 1 calc R U . . .
 C33 C 0.1958(9) 0.6559(9) 0.4678(9) 0.038(3) Uani 1 1 d . . . . .
 H33 H 0.254209 0.683417 0.518997 0.045 Uiso 1 1 calc R U . . .
 C34 C 0.1134(10) 0.6949(10) 0.4990(9) 0.042(4) Uani 1 1 d . . . . .
 H34A H 0.094908 0.675081 0.549977 0.050 Uiso 1 1 calc R U . . .
 H34B H 0.051293 0.658948 0.451065 0.050 Uiso 1 1 calc R U . . .
 C35 C 0.1473(11) 0.8151(10) 0.5261(10) 0.052(4) Uani 1 1 d . . . . .
 H35A H 0.201834 0.851392 0.580456 0.062 Uiso 1 1 calc R U . . .
 H35B H 0.088421 0.835215 0.539443 0.062 Uiso 1 1 calc R U . . .
 C36 C 0.1881(10) 0.8522(10) 0.4524(9) 0.046(4) Uani 1 1 d . . . . .
 H36A H 0.131116 0.823352 0.400728 0.056 Uiso 1 1 calc R U . . .
 H36B H 0.214477 0.930677 0.473743 0.056 Uiso 1 1 calc R U . . .
 C37 C 0.2734(10) 0.8155(9) 0.4244(9) 0.037(3) Uani 1 1 d . . . . .
 H37A H 0.333118 0.849485 0.474517 0.045 Uiso 1 1 calc R U . . .
 H37B H 0.295723 0.837500 0.375298 0.045 Uiso 1 1 calc R U . . .
 C38 C 0.2362(10) 0.6951(9) 0.3949(8) 0.036(3) Uani 1 1 d . . . . .
 H38 H 0.177507 0.663546 0.343314 0.043 Uiso 1 1 calc R U . . .
 C39 C 0.2911(10) 0.5805(10) 0.2882(9) 0.035(4) Uani 1 1 d . . . . .
 H39 H 0.223484 0.557798 0.255821 0.043 Uiso 1 1 calc R U . . .
 C45 C 0.3029(5) 0.4508(6) 0.1610(5) 0.034(3) Uani 1 1 d G . . . .
 H45 H 0.233770 0.437372 0.138397 0.041 Uiso 1 1 calc R U . . .
 C40 C 0.3520(6) 0.5248(6) 0.2455(5) 0.029(3) Uani 1 1 d G . . . .
 C41 C 0.4531(6) 0.5444(6) 0.2785(4) 0.030(3) Uani 1 1 d G . . . .
 C42 C 0.5051(5) 0.4899(6) 0.2270(5) 0.031(3) Uani 1 1 d G . . . .
 C43 C 0.4560(6) 0.4159(6) 0.1425(5) 0.036(3) Uani 1 1 d G . . . .
 H43 H 0.491539 0.378744 0.107309 0.043 Uiso 1 1 calc R U . . .
 C44 C 0.3549(6) 0.3963(6) 0.1095(4) 0.038(3) Uani 1 1 d G . . . .
 C46 C 0.3023(9) 0.3143(10) 0.0130(8) 0.041(3) Uani 1 1 d . . . . .
 C47 C 0.3080(11) 0.2054(11) 0.0062(9) 0.057(4) Uani 1 1 d . . . . .
 H47A H 0.380074 0.214142 0.017360 0.086 Uiso 1 1 calc R U . . .
 H47B H 0.273367 0.152382 -0.053044 0.086 Uiso 1 1 calc R U . . .
 H47C H 0.274234 0.181752 0.050135 0.086 Uiso 1 1 calc R U . . .
 C48 C 0.1909(10) 0.2956(11) -0.0142(9) 0.049(4) Uani 1 1 d . U . . .
 H48A H 0.151239 0.266750 0.024683 0.074 Uiso 1 1 calc R U . . .
 H48B H 0.163890 0.244963 -0.075362 0.074 Uiso 1 1 calc R U . . .
 H48C H 0.185538 0.362985 -0.009722 0.074 Uiso 1 1 calc R U . . .
 C49 C 0.3641(11) 0.3544(11) -0.0497(8) 0.049(4) Uani 1 1 d . . . . .
 H49A H 0.369411 0.426757 -0.040414 0.074 Uiso 1 1 calc R U . . .
 H49B H 0.329649 0.307682 -0.110840 0.074 Uiso 1 1 calc R U . . .
 H49C H 0.433072 0.354496 -0.038090 0.074 Uiso 1 1 calc R U . . .
 C50 C 0.9610(10) 0.5853(12) 0.2279(9) 0.053(4) Uani 1 1 d . . . . .
 H50A H 0.985873 0.638813 0.288887 0.063 Uiso 1 1 calc R U . . .
 H50B H 1.003647 0.614528 0.189976 0.063 Uiso 1 1 calc R U . . .
 C51 C 0.8508(10) 0.5661(11) 0.1960(9) 0.050(4) Uani 1 1 d . . . . .
 H51A H 0.829714 0.522604 0.132004 0.060 Uiso 1 1 calc R U . . .
 H51B H 0.845277 0.635052 0.204430 0.060 Uiso 1 1 calc R U . . .
 C52 C 0.7785(9) 0.5097(10) 0.2445(8) 0.035(3) Uani 1 1 d . . . . .
 H52 H 0.795325 0.558829 0.307576 0.042 Uiso 1 1 calc R U . . .
 C53 C 0.7919(8) 0.4087(9) 0.2427(8) 0.029(3) Uani 1 1 d . . . . .
 H53 H 0.773499 0.358607 0.179784 0.035 Uiso 1 1 calc R U . . .
 C54 C 0.9008(9) 0.4317(11) 0.2792(9) 0.042(4) Uani 1 1 d . . . . .
 H54A H 0.907607 0.364763 0.276616 0.050 Uiso 1 1 calc R U . . .
 H54B H 0.920111 0.480175 0.341819 0.050 Uiso 1 1 calc R U . . .
 C55 C 0.9741(10) 0.4831(11) 0.2267(9) 0.049(4) Uani 1 1 d . . . . .
 H55A H 1.045994 0.500300 0.253414 0.059 Uiso 1 1 calc R U . . .
 H55B H 0.958546 0.432769 0.164961 0.059 Uiso 1 1 calc R U . . .
 C56 C 0.6426(10) 0.2708(10) 0.2432(8) 0.034(4) Uani 1 1 d . . . . .
 H56 H 0.641619 0.246999 0.181738 0.041 Uiso 1 1 calc R U . . .
 C57 C 0.5959(11) 0.9547(11) 0.2943(10) 0.050(4) Uani 1 1 d . . . . .
 H57A H 0.641755 1.029886 0.327790 0.060 Uiso 1 1 calc R U . . .
 H57B H 0.543536 0.952592 0.249257 0.060 Uiso 1 1 calc R U . . .
 C58 C 0.6587(10) 0.8916(11) 0.2491(9) 0.048(4) Uani 1 1 d . . . . .
 H58A H 0.611063 0.818519 0.211207 0.058 Uiso 1 1 calc R U . . .
 H58B H 0.695382 0.925520 0.210682 0.058 Uiso 1 1 calc R U . . .
 C59 C 0.7357(10) 0.8859(10) 0.3147(9) 0.045(4) Uani 1 1 d . . . . .
 H59A H 0.788342 0.958120 0.347912 0.054 Uiso 1 1 calc R U . . .
 H59B H 0.770605 0.841050 0.282485 0.054 Uiso 1 1 calc R U . . .
 C60 C 0.6838(9) 0.8397(10) 0.3796(8) 0.036(3) Uani 1 1 d . . . . .
 H60 H 0.636690 0.763916 0.346393 0.044 Uiso 1 1 calc R U . . .
 C61 C 0.6211(9) 0.9019(10) 0.4257(8) 0.036(3) Uani 1 1 d . . . . .
 H61 H 0.669403 0.976591 0.461142 0.044 Uiso 1 1 calc R U . . .
 C62 C 0.5433(10) 0.9046(11) 0.3574(9) 0.046(4) Uani 1 1 d . . . . .
 H62A H 0.504626 0.945946 0.388104 0.055 Uiso 1 1 calc R U . . .
 H62B H 0.493631 0.831267 0.322683 0.055 Uiso 1 1 calc R U . . .
 C63 C 0.7442(10) 0.7599(10) 0.4626(9) 0.039(3) Uani 1 1 d . . . . .
 H63 H 0.684824 0.698647 0.428640 0.047 Uiso 1 1 calc R U . . .
 C69 C 0.8819(6) 0.6496(5) 0.5879(5) 0.028(3) Uani 1 1 d G . . . .
 C64 C 0.8159(6) 0.6558(5) 0.5243(4) 0.036(3) Uani 1 1 d G . . . .
 C65 C 0.8122(6) 0.7533(6) 0.5320(5) 0.032(3) Uani 1 1 d G . . . .
 C66 C 0.8743(6) 0.8445(5) 0.6033(6) 0.038(4) Uani 1 1 d G . . . .
 H66 H 0.871734 0.911129 0.608501 0.046 Uiso 1 1 calc R U . . .
 C67 C 0.9403(6) 0.8383(5) 0.6669(5) 0.036(3) Uani 1 1 d G . . . .
 C68 C 0.9441(5) 0.7408(6) 0.6592(5) 0.036(3) Uani 1 1 d G . . . .
 H68 H 0.989129 0.736542 0.702691 0.043 Uiso 1 1 calc R U . . .
 C70 C 0.8959(9) 0.5551(10) 0.5845(8) 0.031(3) Uani 1 1 d . . . . .
 H70 H 0.943566 0.564070 0.633353 0.037 Uiso 1 1 calc R U . . .
 C71 C 1.0636(11) 1.0313(11) 0.7182(9) 0.058(4) Uani 1 1 d . . . . .
 H71A H 1.110516 1.009321 0.682971 0.087 Uiso 1 1 calc R U . . .
 H71B H 1.103015 1.096367 0.769490 0.087 Uiso 1 1 calc R U . . .
 H71C H 1.015095 1.044721 0.682067 0.087 Uiso 1 1 calc R U . . .
 C72 C 1.0043(10) 0.9431(10) 0.7497(9) 0.045(4) Uani 1 1 d . . . . .
 C73 C 0.9320(11) 0.9758(12) 0.8048(9) 0.063(5) Uani 1 1 d . . . . .
 H73A H 0.882223 0.988099 0.768971 0.095 Uiso 1 1 calc R U . . .
 H73B H 0.971262 1.041251 0.855762 0.095 Uiso 1 1 calc R U . . .
 H73C H 0.895537 0.919253 0.825383 0.095 Uiso 1 1 calc R U . . .
 C74 C 1.0838(10) 0.9278(11) 0.8074(9) 0.056(4) Uani 1 1 d . . . . .
 H74A H 1.049071 0.870041 0.827266 0.083 Uiso 1 1 calc R U . . .
 H74B H 1.120095 0.993661 0.858870 0.083 Uiso 1 1 calc R U . . .
 H74C H 1.133221 0.910074 0.773093 0.083 Uiso 1 1 calc R U . . .
 C75 C 0.6056(10) 0.9075(10) 0.5704(8) 0.030(3) Uani 1 1 d . U . . .
 H75 H 0.660971 0.973976 0.585291 0.036 Uiso 1 1 calc R U . . .
 C77 C 0.4953(6) 0.7900(5) 0.6397(4) 0.024(3) Uani 1 1 d G U . . .
 C76 C 0.5761(6) 0.8815(6) 0.6458(4) 0.029(3) Uani 1 1 d G . . . .
 C81 C 0.6295(5) 0.9590(5) 0.7281(5) 0.032(3) Uani 1 1 d G . . . .
 H81 H 0.684728 1.021535 0.732251 0.039 Uiso 1 1 calc R U . . .
 C80 C 0.6019(6) 0.9448(6) 0.8043(4) 0.042(4) Uani 1 1 d G . . . .
 C79 C 0.5210(7) 0.8533(7) 0.7983(4) 0.040(4) Uani 1 1 d G . . . .
 H79 H 0.502209 0.843606 0.850381 0.048 Uiso 1 1 calc R U . . .
 C78 C 0.4677(5) 0.7758(5) 0.7160(5) 0.039(3) Uani 1 1 d G . . . .
 C82 C 0.6591(11) 1.0305(11) 0.8995(9) 0.054(4) Uani 1 1 d . . . . .
 C83 C 0.7443(11) 1.1285(12) 0.8960(10) 0.071(5) Uani 1 1 d . . . . .
 H83A H 0.795577 1.106967 0.866989 0.107 Uiso 1 1 calc R U . . .
 H83B H 0.777200 1.179878 0.956212 0.107 Uiso 1 1 calc R U . . .
 H83C H 0.714683 1.161112 0.862673 0.107 Uiso 1 1 calc R U . . .
 C84 C 0.5823(12) 1.0665(13) 0.9480(10) 0.066(5) Uani 1 1 d . . . . .
 H84A H 0.547709 1.094148 0.913100 0.099 Uiso 1 1 calc R U . . .
 H84B H 0.618648 1.122427 1.005711 0.099 Uiso 1 1 calc R U . . .
 H84C H 0.531275 1.006026 0.956132 0.099 Uiso 1 1 calc R U . . .
 C85 C 0.7090(12) 0.9830(12) 0.9524(9) 0.068(5) Uani 1 1 d . . . . .
 H85A H 0.656174 0.920805 0.956820 0.102 Uiso 1 1 calc R U . . .
 H85B H 0.743009 1.036141 1.011749 0.102 Uiso 1 1 calc R U . . .
 H85C H 0.759728 0.961440 0.922557 0.102 Uiso 1 1 calc R U . . .
 C86 C 0.3795(9) 0.6825(10) 0.7121(9) 0.036(3) Uani 1 1 d . . . . .
 H86 H 0.346855 0.628067 0.655732 0.043 Uiso 1 1 calc R U . . .
 C87 C 0.2537(10) 0.5697(10) 0.7597(9) 0.044(4) Uani 1 1 d . . . . .
 H87 H 0.230390 0.530626 0.694371 0.053 Uiso 1 1 calc R U . . .
 C88 C 0.1677(10) 0.5966(11) 0.7962(10) 0.049(4) Uani 1 1 d . . . . .
 H88A H 0.147859 0.639242 0.766611 0.059 Uiso 1 1 calc R U . . .
 H88B H 0.192035 0.640108 0.860093 0.059 Uiso 1 1 calc R U . . .
 C89 C 0.0725(11) 0.4947(12) 0.7823(10) 0.058(4) Uani 1 1 d . . . . .
 H89A H 0.020300 0.515020 0.812013 0.069 Uiso 1 1 calc R U . . .
 H89B H 0.041948 0.456621 0.718434 0.069 Uiso 1 1 calc R U . . .
 C90 C 0.1011(11) 0.4209(12) 0.8191(10) 0.055(4) Uani 1 1 d . . . . .
 H90A H 0.120612 0.454333 0.884313 0.066 Uiso 1 1 calc R U . . .
 H90B H 0.040855 0.353441 0.803037 0.066 Uiso 1 1 calc R U . . .
 C91 C 0.1887(10) 0.3980(11) 0.7837(9) 0.046(4) Uani 1 1 d . . . . .
 H91A H 0.166412 0.357912 0.719185 0.056 Uiso 1 1 calc R U . . .
 H91B H 0.207230 0.352675 0.810915 0.056 Uiso 1 1 calc R U . . .
 C92 C 0.2825(10) 0.4980(10) 0.8018(9) 0.042(3) Uani 1 1 d . . . . .
 H92 H 0.302506 0.537506 0.867156 0.050 Uiso 1 1 calc R U . . .
 C93 C 0.4602(12) 0.5329(11) 0.8275(9) 0.044(4) Uani 1 1 d . . . . .
 H93 H 0.459202 0.578285 0.883975 0.052 Uiso 1 1 calc R U . . .
 C99 C 0.6814(6) 0.4742(6) 0.7392(4) 0.037(3) Uani 1 1 d G . . . .
 C94 C 0.5823(6) 0.4708(6) 0.7400(5) 0.041(4) Uani 1 1 d G . . . .
 C95 C 0.5612(5) 0.5335(7) 0.8148(6) 0.034(3) Uani 1 1 d G . . . .
 C96 C 0.6392(7) 0.5994(6) 0.8889(4) 0.040(3) Uani 1 1 d G . . . .
 H96 H 0.624842 0.642243 0.940063 0.049 Uiso 1 1 calc R U . . .
 C97 C 0.7384(6) 0.6028(6) 0.8881(4) 0.041(3) Uani 1 1 d G . . . .
 C98 C 0.7594(5) 0.5402(7) 0.8133(6) 0.041(3) Uani 1 1 d G . . . .
 H98 H 0.827190 0.542469 0.812767 0.049 Uiso 1 1 calc R U . . .
 C100 C 0.7045(11) 0.4036(10) 0.6624(9) 0.039(3) Uani 1 1 d . . . . .
 H100 H 0.655070 0.368694 0.608429 0.047 Uiso 1 1 calc R U . . .
 C101 C 0.8302(10) 0.6815(11) 0.9687(9) 0.047(4) Uani 1 1 d . . . . .
 C102 C 0.8934(11) 0.6220(12) 0.9899(9) 0.066(5) Uani 1 1 d . . . . .
 H10A H 0.848097 0.557924 0.997274 0.099 Uiso 1 1 calc R U . . .
 H10B H 0.944883 0.667972 1.044569 0.099 Uiso 1 1 calc R U . . .
 H10C H 0.927948 0.601998 0.941380 0.099 Uiso 1 1 calc R U . . .
 C103 C 0.7926(11) 0.7270(12) 1.0536(9) 0.060(4) Uani 1 1 d . . . . .
 H10D H 0.760348 0.774676 1.045732 0.090 Uiso 1 1 calc R U . . .
 H10E H 0.851249 0.766503 1.103746 0.090 Uiso 1 1 calc R U . . .
 H10F H 0.742571 0.668486 1.064850 0.090 Uiso 1 1 calc R U . . .
 C104 C 0.8989(12) 0.7707(12) 0.9446(10) 0.080(6) Uani 1 1 d . . . . .
 H10G H 0.922097 0.740760 0.890967 0.119 Uiso 1 1 calc R U . . .
 H10H H 0.958499 0.816688 0.993071 0.119 Uiso 1 1 calc R U . . .
 H10I H 0.860538 0.812328 0.933958 0.119 Uiso 1 1 calc R U . . .
 C105 C 0.6140(10) 0.5116(9) 0.2573(9) 0.035(3) Uani 1 1 d . . . . .
 H105 H 0.642196 0.545434 0.318905 0.042 Uiso 1 1 calc R U . . .
 C106 C 0.8002(9) 0.3150(9) 0.5829(8) 0.032(3) Uani 1 1 d . . . . .
 H106 H 0.733351 0.278453 0.539118 0.039 Uiso 1 1 calc R U . . .
 C107 C 0.8812(9) 0.3763(9) 0.5438(8) 0.037(3) Uani 1 1 d . . . . .
 H107 H 0.946261 0.413795 0.589833 0.044 Uiso 1 1 calc R U . . .
 C108 C 0.9024(10) 0.3044(11) 0.4645(9) 0.042(4) Uani 1 1 d . . . . .
 H10J H 0.957404 0.347420 0.442343 0.051 Uiso 1 1 calc R U . . .
 H10K H 0.839844 0.266284 0.416927 0.051 Uiso 1 1 calc R U . . .
 C109 C 0.9351(10) 0.2246(11) 0.4876(10) 0.045(4) Uani 1 1 d . . . . .
 H10L H 0.945986 0.176234 0.434049 0.054 Uiso 1 1 calc R U . . .
 H10M H 1.000880 0.262541 0.531464 0.054 Uiso 1 1 calc R U . . .
 C110 C 0.8544(10) 0.1604(10) 0.5252(9) 0.045(4) Uani 1 1 d . . . . .
 H11A H 0.879399 0.112188 0.543291 0.054 Uiso 1 1 calc R U . . .
 H11B H 0.791056 0.116292 0.478988 0.054 Uiso 1 1 calc R U . . .
 C111 C 0.8299(10) 0.2318(10) 0.6043(9) 0.042(4) Uani 1 1 d . . . . .
 H11C H 0.890646 0.268105 0.653670 0.051 Uiso 1 1 calc R U . . .
 H11D H 0.772745 0.187732 0.623780 0.051 Uiso 1 1 calc R U . . .
 C15 C 0.2396(16) -0.1263(17) 0.1803(13) 0.047(6) Uani 0.662(19) 1 d . U P A 1
 H15A H 0.269921 -0.154060 0.217950 0.070 Uiso 0.662(19) 1 calc R U P A 1
 H15B H 0.189844 -0.185557 0.129503 0.070 Uiso 0.662(19) 1 calc R U P A 1
 H15C H 0.204704 -0.083579 0.214243 0.070 Uiso 0.662(19) 1 calc R U P A 1
 C17 C 0.3803(17) -0.1224(17) 0.0942(14) 0.054(7) Uani 0.662(19) 1 d . U P A 1
 H17A H 0.429874 -0.129411 0.134593 0.082 Uiso 0.662(19) 1 calc R U P A 1
 H17B H 0.416594 -0.085899 0.057706 0.082 Uiso 0.662(19) 1 calc R U P A 1
 H17C H 0.330456 -0.193134 0.056025 0.082 Uiso 0.662(19) 1 calc R U P A 1
 C19 C 0.2686(17) -0.0232(18) 0.0841(15) 0.057(7) Uani 0.662(19) 1 d . U P A 1
 H19A H 0.237233 0.023928 0.117346 0.085 Uiso 0.662(19) 1 calc R U P A 1
 H19B H 0.215227 -0.086324 0.038841 0.085 Uiso 0.662(19) 1 calc R U P A 1
 H19C H 0.318664 0.014394 0.055790 0.085 Uiso 0.662(19) 1 calc R U P A 1
 C16 C 0.307(4) -0.155(3) 0.165(3) 0.064(15) Uani 0.338(19) 1 d . U P A -1
 H16A H 0.296616 -0.144366 0.225659 0.095 Uiso 0.338(19) 1 calc R U P A -1
 H16B H 0.246682 -0.213675 0.123343 0.095 Uiso 0.338(19) 1 calc R U P A -1
 H16C H 0.367635 -0.173577 0.158397 0.095 Uiso 0.338(19) 1 calc R U P A -1
 C18 C 0.340(4) -0.065(4) 0.061(3) 0.061(14) Uani 0.338(19) 1 d . U P A -1
 H18A H 0.348469 -0.132040 0.031354 0.091 Uiso 0.338(19) 1 calc R U P A -1
 H18B H 0.402159 -0.005316 0.064934 0.091 Uiso 0.338(19) 1 calc R U P A -1
 H18C H 0.280942 -0.063961 0.026750 0.091 Uiso 0.338(19) 1 calc R U P A -1
 C20 C 0.216(4) -0.043(4) 0.148(3) 0.076(15) Uani 0.338(19) 1 d . U P A -1
 H20A H 0.197329 -0.036346 0.205027 0.114 Uiso 0.338(19) 1 calc R U P A -1
 H20B H 0.222468 0.021774 0.136174 0.114 Uiso 0.338(19) 1 calc R U P A -1
 H20C H 0.162397 -0.104402 0.101185 0.114 Uiso 0.338(19) 1 calc R U P A -1
 O1W O 0.9819(14) 0.9615(15) 0.4578(15) 0.065(9) Uani 0.53(2) 1 d G . P . .
 H1WA H 1.002019 0.912665 0.427415 0.097 Uiso 0.53(2) 1 d G U P . .
 H1WB H 0.916342 0.933430 0.455466 0.097 Uiso 0.53(2) 1 d G U P . .

loop_
  _atom_site_aniso_label
  _atom_site_aniso_U_11
  _atom_site_aniso_U_22
  _atom_site_aniso_U_33
  _atom_site_aniso_U_23
  _atom_site_aniso_U_13
  _atom_site_aniso_U_12
 Zn01 0.0338(10) 0.0270(9) 0.0370(10) 0.0092(8) 0.0047(7) 0.0084(8)
 Zn02 0.0332(10) 0.0303(9) 0.0389(10) 0.0116(8) 0.0046(8) 0.0095(8)
 Zn03 0.0368(10) 0.0271(9) 0.0368(10) 0.0098(8) 0.0041(8) 0.0079(8)
 O1 0.040(3) 0.039(3) 0.041(3) 0.0136(15) 0.0072(14) 0.0177(15)
 O2 0.035(5) 0.033(5) 0.048(6) 0.017(5) 0.015(4) 0.022(4)
 O3 0.031(5) 0.023(5) 0.052(6) 0.010(4) 0.002(4) 0.014(4)
 O4 0.037(3) 0.036(2) 0.036(2) 0.0131(15) 0.0077(14) 0.0139(15)
 O5 0.045(6) 0.042(6) 0.041(6) 0.019(5) 0.010(5) 0.022(5)
 O6 0.043(6) 0.032(5) 0.047(6) 0.017(5) 0.004(5) 0.016(5)
 N1 0.038(3) 0.038(3) 0.037(3) 0.0145(16) 0.0084(15) 0.0130(16)
 N2 0.033(6) 0.022(6) 0.044(7) 0.016(5) 0.009(5) 0.012(5)
 N3 0.054(8) 0.035(7) 0.036(7) 0.014(6) 0.013(6) 0.021(6)
 N4 0.038(7) 0.025(6) 0.037(7) 0.010(6) 0.009(5) 0.015(5)
 N5 0.029(3) 0.028(3) 0.029(3) 0.0106(16) 0.0060(14) 0.0117(16)
 N6 0.040(7) 0.029(7) 0.046(7) 0.016(6) 0.011(6) 0.011(6)
 N7 0.037(7) 0.036(7) 0.041(7) 0.016(6) 0.006(6) 0.010(6)
 N8 0.027(3) 0.027(3) 0.029(3) 0.0109(16) 0.0048(14) 0.0107(16)
 N9 0.032(3) 0.033(3) 0.033(3) 0.0116(16) 0.0066(14) 0.0131(16)
 N10 0.030(6) 0.035(7) 0.034(7) 0.015(6) 0.009(5) 0.015(5)
 N11 0.044(7) 0.027(6) 0.022(6) 0.010(5) 0.011(5) 0.006(6)
 N12 0.037(7) 0.036(7) 0.045(7) 0.021(6) 0.006(6) 0.012(6)
 C1 0.060(10) 0.048(9) 0.045(9) 0.018(7) 0.014(8) 0.029(8)
 C2 0.066(11) 0.042(9) 0.051(10) 0.014(7) 0.008(8) 0.039(8)
 C3 0.054(9) 0.039(8) 0.035(9) 0.010(7) 0.014(7) 0.027(7)
 C4 0.028(7) 0.028(7) 0.038(8) 0.010(6) 0.011(6) 0.012(6)
 C5 0.032(8) 0.018(7) 0.046(9) 0.011(6) 0.009(6) 0.009(6)
 C6 0.051(9) 0.041(8) 0.039(9) 0.019(7) 0.014(7) 0.030(7)
 C7 0.028(7) 0.018(7) 0.035(8) 0.001(6) 0.001(6) 0.009(6)
 C13 0.036(8) 0.024(8) 0.038(9) 0.000(7) 0.000(7) 0.019(7)
 C8 0.024(7) 0.021(7) 0.046(9) 0.013(7) 0.010(6) 0.012(6)
 C9 0.033(8) 0.024(7) 0.050(9) 0.014(7) 0.010(7) 0.017(7)
 C10 0.038(8) 0.028(8) 0.024(8) 0.001(6) -0.001(6) 0.017(7)
 C11 0.034(8) 0.028(8) 0.035(8) 0.012(7) -0.001(7) 0.007(7)
 C12 0.034(8) 0.034(8) 0.032(8) 0.014(7) 0.015(7) 0.019(7)
 C14 0.046(9) 0.050(9) 0.030(8) 0.016(7) 0.015(7) 0.014(8)
 C21 0.046(9) 0.015(7) 0.043(9) 0.000(7) 0.008(7) 0.009(7)
 C22 0.033(4) 0.032(4) 0.033(4) 0.0121(18) 0.0066(15) 0.0132(18)
 C23 0.047(9) 0.022(7) 0.037(8) 0.004(6) 0.004(7) 0.012(7)
 C24 0.041(8) 0.033(8) 0.035(8) 0.003(7) 0.004(6) 0.019(7)
 C25 0.059(10) 0.034(8) 0.028(8) 0.008(7) 0.007(7) 0.031(8)
 C26 0.043(8) 0.023(7) 0.041(8) 0.017(7) 0.021(7) 0.014(6)
 C27 0.031(3) 0.030(3) 0.031(3) 0.0110(17) 0.0067(15) 0.0123(17)
 C28 0.059(10) 0.030(8) 0.041(9) 0.007(7) 0.001(7) 0.019(7)
 C29 0.121(16) 0.050(11) 0.049(11) 0.001(9) -0.026(10) 0.015(11)
 C30 0.137(17) 0.068(12) 0.038(10) 0.008(9) -0.002(11) 0.013(12)
 C31 0.077(13) 0.068(12) 0.053(11) 0.001(9) -0.010(9) 0.023(10)
 C32 0.020(7) 0.031(8) 0.047(9) 0.014(7) 0.009(6) 0.015(6)
 C33 0.037(8) 0.023(8) 0.049(9) 0.013(7) 0.005(7) 0.008(6)
 C34 0.045(9) 0.039(9) 0.050(9) 0.018(7) 0.015(7) 0.023(7)
 C35 0.057(10) 0.027(8) 0.068(11) 0.010(8) 0.005(8) 0.022(8)
 C36 0.049(9) 0.023(8) 0.060(10) 0.014(7) 0.009(8) 0.008(7)
 C37 0.044(9) 0.021(7) 0.044(9) 0.010(7) 0.008(7) 0.011(7)
 C38 0.040(8) 0.019(7) 0.049(9) 0.012(6) 0.008(7) 0.013(6)
 C39 0.022(8) 0.035(9) 0.037(9) 0.011(8) -0.010(6) 0.001(7)
 C45 0.021(7) 0.038(8) 0.043(9) 0.020(7) 0.003(6) 0.006(6)
 C40 0.030(8) 0.026(8) 0.034(8) 0.012(7) 0.004(6) 0.014(6)
 C41 0.044(9) 0.028(8) 0.017(7) 0.001(6) 0.002(6) 0.022(7)
 C42 0.035(8) 0.031(8) 0.031(8) 0.012(6) 0.005(6) 0.017(6)
 C43 0.039(9) 0.036(8) 0.039(8) 0.013(7) 0.009(7) 0.024(7)
 C44 0.045(9) 0.039(8) 0.022(7) 0.003(6) 0.004(7) 0.016(7)
 C46 0.031(8) 0.047(9) 0.043(9) 0.009(7) 0.005(7) 0.019(7)
 C47 0.056(10) 0.046(10) 0.050(10) 0.002(8) 0.006(8) 0.013(8)
 C48 0.049(4) 0.049(4) 0.048(4) 0.015(3) 0.010(3) 0.019(3)
 C49 0.060(10) 0.054(10) 0.027(8) 0.004(7) 0.003(7) 0.026(8)
 C50 0.038(9) 0.070(11) 0.050(10) 0.029(9) 0.002(7) 0.016(8)
 C51 0.041(9) 0.052(10) 0.055(10) 0.023(8) 0.013(7) 0.013(8)
 C52 0.026(8) 0.046(9) 0.024(7) 0.002(6) 0.003(6) 0.012(7)
 C53 0.020(7) 0.035(8) 0.036(8) 0.014(6) 0.008(6) 0.014(6)
 C54 0.034(9) 0.039(9) 0.053(9) 0.017(7) 0.008(7) 0.017(7)
 C55 0.032(8) 0.059(10) 0.054(10) 0.022(8) 0.003(7) 0.014(8)
 C56 0.044(9) 0.043(9) 0.011(7) -0.004(6) -0.002(6) 0.027(8)
 C57 0.041(9) 0.057(10) 0.069(11) 0.039(9) 0.016(8) 0.022(8)
 C58 0.051(9) 0.044(9) 0.051(9) 0.021(8) 0.012(8) 0.017(8)
 C59 0.039(9) 0.039(9) 0.070(10) 0.026(8) 0.014(8) 0.023(7)
 C60 0.037(8) 0.031(8) 0.038(8) 0.015(7) 0.004(7) 0.008(7)
 C61 0.032(8) 0.032(8) 0.042(8) 0.013(7) -0.001(6) 0.009(7)
 C62 0.040(9) 0.041(9) 0.059(10) 0.020(8) 0.015(8) 0.016(7)
 C63 0.036(8) 0.020(8) 0.049(9) 0.004(7) 0.005(7) 0.006(7)
 C69 0.031(8) 0.022(8) 0.032(8) 0.012(6) 0.001(6) 0.010(6)
 C64 0.035(8) 0.038(9) 0.030(8) 0.010(7) 0.006(6) 0.010(7)
 C65 0.029(8) 0.027(8) 0.038(8) 0.015(7) 0.004(6) 0.006(6)
 C66 0.024(8) 0.039(9) 0.047(9) 0.019(8) 0.008(7) 0.004(7)
 C67 0.027(8) 0.034(8) 0.033(8) 0.003(7) 0.008(6) 0.004(7)
 C68 0.025(8) 0.040(9) 0.039(8) 0.011(7) 0.002(6) 0.012(7)
 C70 0.023(8) 0.042(9) 0.026(8) 0.014(7) 0.005(6) 0.007(7)
 C71 0.059(10) 0.039(9) 0.042(9) 0.001(7) -0.002(8) -0.006(8)
 C72 0.035(9) 0.043(9) 0.038(9) 0.005(7) 0.004(7) 0.004(7)
 C73 0.064(11) 0.048(10) 0.043(10) -0.007(8) 0.009(8) 0.002(8)
 C74 0.043(9) 0.040(9) 0.059(10) 0.004(8) -0.002(8) 0.003(7)
 C75 0.030(3) 0.029(3) 0.031(3) 0.0107(18) 0.0062(15) 0.0120(18)
 C77 0.024(3) 0.024(3) 0.025(3) 0.0086(16) 0.0047(15) 0.0105(17)
 C76 0.029(8) 0.023(7) 0.033(8) 0.007(6) 0.002(6) 0.012(6)
 C81 0.028(8) 0.033(8) 0.029(8) 0.001(7) 0.004(6) 0.015(6)
 C80 0.042(9) 0.033(9) 0.041(9) 0.002(7) 0.003(7) 0.017(7)
 C79 0.055(10) 0.031(8) 0.032(8) 0.009(7) 0.006(7) 0.018(8)
 C78 0.037(8) 0.035(8) 0.043(9) 0.012(7) 0.003(7) 0.017(7)
 C82 0.048(10) 0.050(10) 0.040(9) 0.007(8) -0.005(8) 0.005(8)
 C83 0.056(11) 0.059(11) 0.055(11) -0.013(9) -0.006(8) 0.007(9)
 C84 0.070(12) 0.060(10) 0.035(10) 0.000(8) 0.005(8) 0.004(9)
 C85 0.071(12) 0.061(11) 0.046(10) 0.005(8) -0.023(8) 0.017(9)
 C86 0.039(8) 0.039(8) 0.033(8) 0.013(7) 0.005(7) 0.020(7)
 C87 0.043(9) 0.041(9) 0.044(9) 0.014(7) 0.010(7) 0.012(8)
 C88 0.054(10) 0.050(10) 0.055(10) 0.030(8) 0.012(8) 0.026(8)
 C89 0.049(10) 0.077(12) 0.057(10) 0.032(9) 0.013(8) 0.029(9)
 C90 0.044(10) 0.061(10) 0.055(10) 0.027(9) 0.013(8) 0.009(8)
 C91 0.036(9) 0.039(9) 0.048(9) 0.015(7) 0.003(7) -0.002(7)
 C92 0.042(9) 0.039(8) 0.035(8) 0.006(7) 0.007(7) 0.012(7)
 C93 0.069(12) 0.035(9) 0.034(9) 0.020(7) 0.009(8) 0.024(8)
 C99 0.030(8) 0.036(8) 0.049(9) 0.019(7) 0.011(7) 0.013(7)
 C94 0.043(9) 0.029(8) 0.041(9) 0.013(7) 0.000(7) 0.004(7)
 C95 0.039(9) 0.030(8) 0.026(8) 0.004(7) 0.011(7) 0.009(7)
 C96 0.062(10) 0.038(8) 0.025(8) 0.005(7) 0.010(7) 0.029(8)
 C97 0.049(10) 0.043(9) 0.027(8) 0.016(7) 0.001(7) 0.013(7)
 C98 0.043(9) 0.044(9) 0.031(8) 0.011(7) 0.004(7) 0.017(7)
 C100 0.038(9) 0.037(8) 0.040(9) 0.017(7) 0.012(7) 0.008(7)
 C101 0.043(9) 0.052(9) 0.044(9) 0.019(8) 0.006(7) 0.014(8)
 C102 0.058(11) 0.083(12) 0.037(9) 0.001(9) -0.002(8) 0.027(10)
 C103 0.058(10) 0.054(10) 0.038(9) 0.002(8) -0.007(8) 0.004(8)
 C104 0.075(12) 0.059(11) 0.053(11) 0.010(9) -0.009(9) -0.019(10)
 C105 0.048(9) 0.030(8) 0.027(8) 0.004(6) 0.008(7) 0.020(7)
 C106 0.024(7) 0.037(8) 0.034(8) 0.012(7) 0.011(6) 0.009(6)
 C107 0.034(8) 0.028(8) 0.044(9) 0.017(7) 0.002(7) 0.006(7)
 C108 0.026(8) 0.044(9) 0.056(10) 0.025(8) 0.006(7) 0.009(7)
 C109 0.036(9) 0.040(9) 0.058(10) 0.012(8) 0.015(8) 0.019(7)
 C110 0.041(9) 0.031(8) 0.060(10) 0.018(8) 0.013(7) 0.007(7)
 C111 0.043(9) 0.033(8) 0.047(9) 0.016(7) 0.004(7) 0.008(7)
 C15 0.047(6) 0.047(6) 0.047(6) 0.017(3) 0.0097(19) 0.018(3)
 C17 0.054(7) 0.054(7) 0.054(7) 0.020(3) 0.011(2) 0.021(3)
 C19 0.057(7) 0.057(7) 0.057(7) 0.021(3) 0.011(2) 0.022(3)
 C16 0.071(19) 0.052(18) 0.066(19) 0.025(13) 0.003(12) 0.022(13)
 C18 0.061(14) 0.061(14) 0.061(14) 0.022(5) 0.013(3) 0.024(5)
 C20 0.076(16) 0.076(16) 0.076(16) 0.028(6) 0.016(4) 0.029(6)
 O1W 0.035(13) 0.069(15) 0.10(2) 0.053(14) 0.027(12) 0.011(10)

_geom_special_details
;
 All esds (except the esd in the dihedral angle between two l.s. planes)
 are estimated using the full covariance matrix.  The cell esds are taken
 into account individually in the estimation of esds in distances, angles
 and torsion angles; correlations between esds in cell parameters are only
 used when they are defined by crystal symmetry.  An approximate (isotropic)
 treatment of cell esds is used for estimating esds involving l.s. planes.
;
loop_
  _geom_bond_atom_site_label_1
  _geom_bond_atom_site_label_2
  _geom_bond_distance
  _geom_bond_site_symmetry_2
  _geom_bond_publ_flag
 Zn01 O1 1.921(8) . ?
 Zn01 O2 1.943(8) . ?
 Zn01 N4 2.032(10) . ?
 Zn01 N5 2.024(10) . ?
 Zn02 O5 1.940(8) . ?
 Zn02 O6 1.947(8) . ?
 Zn02 N8 2.009(9) . ?
 Zn02 N9 2.038(10) . ?
 Zn03 O3 1.936(8) . ?
 Zn03 O4 1.929(8) . ?
 Zn03 N1 2.039(10) . ?
 Zn03 N11 2.021(10) . ?
 O1 C77 1.371(9) . ?
 O2 C41 1.350(9) . ?
 O3 C27 1.360(9) . ?
 O4 C94 1.368(9) . ?
 O5 C13 1.370(10) . ?
 O6 C64 1.364(10) . ?
 N1 C92 1.448(16) . ?
 N1 C93 1.309(16) . ?
 N2 C32 1.269(14) . ?
 N2 C33 1.475(14) . ?
 N3 C86 1.265(14) . ?
 N3 C87 1.475(15) . ?
 N4 C38 1.453(15) . ?
 N4 C39 1.312(15) . ?
 N5 C61 1.465(15) . ?
 N5 C75 1.303(14) . ?
 N6 C60 1.465(15) . ?
 N6 C63 1.267(15) . ?
 N7 C52 1.475(15) . ?
 N7 C105 1.258(14) . ?
 N8 C53 1.493(14) . ?
 N8 C56 1.296(14) . ?
 N9 C70 1.312(15) . ?
 N9 C107 1.459(15) . ?
 N10 C4 1.457(14) . ?
 N10 C7 1.297(14) . ?
 N11 C5 1.476(15) . ?
 N11 C21 1.295(16) . ?
 N12 C100 1.276(15) . ?
 N12 C106 1.483(15) . ?
 C1 H1A 0.9900 . ?
 C1 H1B 0.9900 . ?
 C1 C2 1.523(17) . ?
 C1 C6 1.535(16) . ?
 C2 H2A 0.9900 . ?
 C2 H2B 0.9900 . ?
 C2 C3 1.533(17) . ?
 C3 H3A 0.9900 . ?
 C3 H3B 0.9900 . ?
 C3 C4 1.511(16) . ?
 C4 H4 1.0000 . ?
 C4 C5 1.533(16) . ?
 C5 H5 1.0000 . ?
 C5 C6 1.525(16) . ?
 C6 H6A 0.9900 . ?
 C6 H6B 0.9900 . ?
 C7 H7 0.9500 . ?
 C7 C8 1.464(13) . ?
 C13 C8 1.3900 . ?
 C13 C12 1.3900 . ?
 C8 C9 1.3900 . ?
 C9 H9 0.9500 . ?
 C9 C10 1.3900 . ?
 C10 C11 1.3900 . ?
 C10 C14 1.574(14) . ?
 C11 H11 0.9500 . ?
 C11 C12 1.3900 . ?
 C12 C56 1.455(15) . ?
 C14 C15 1.52(2) . ?
 C14 C17 1.55(2) . ?
 C14 C19 1.55(2) . ?
 C14 C16 1.48(4) . ?
 C14 C18 1.44(4) . ?
 C14 C20 1.61(5) . ?
 C21 H21 0.9500 . ?
 C21 C22 1.455(15) . ?
 C22 C23 1.3900 . ?
 C22 C27 1.3900 . ?
 C23 H23 0.9500 . ?
 C23 C24 1.3900 . ?
 C24 C25 1.3900 . ?
 C24 C28 1.573(14) . ?
 C25 H25 0.9500 . ?
 C25 C26 1.3900 . ?
 C26 C27 1.3900 . ?
 C26 C32 1.488(13) . ?
 C28 C29 1.540(19) . ?
 C28 C30 1.50(2) . ?
 C28 C31 1.533(19) . ?
 C29 H29A 0.9800 . ?
 C29 H29B 0.9800 . ?
 C29 H29C 0.9800 . ?
 C30 H30A 0.9800 . ?
 C30 H30B 0.9800 . ?
 C30 H30C 0.9800 . ?
 C31 H31A 0.9800 . ?
 C31 H31B 0.9800 . ?
 C31 H31C 0.9800 . ?
 C32 H32 0.9500 . ?
 C33 H33 1.0000 . ?
 C33 C34 1.515(16) . ?
 C33 C38 1.544(16) . ?
 C34 H34A 0.9900 . ?
 C34 H34B 0.9900 . ?
 C34 C35 1.529(16) . ?
 C35 H35A 0.9900 . ?
 C35 H35B 0.9900 . ?
 C35 C36 1.544(18) . ?
 C36 H36A 0.9900 . ?
 C36 H36B 0.9900 . ?
 C36 C37 1.521(17) . ?
 C37 H37A 0.9900 . ?
 C37 H37B 0.9900 . ?
 C37 C38 1.524(15) . ?
 C38 H38 1.0000 . ?
 C39 H39 0.9500 . ?
 C39 C40 1.443(15) . ?
 C45 H45 0.9500 . ?
 C45 C40 1.3900 . ?
 C45 C44 1.3900 . ?
 C40 C41 1.3900 . ?
 C41 C42 1.3900 . ?
 C42 C43 1.3900 . ?
 C42 C105 1.475(14) . ?
 C43 H43 0.9500 . ?
 C43 C44 1.3900 . ?
 C44 C46 1.569(13) . ?
 C46 C47 1.567(18) . ?
 C46 C48 1.512(17) . ?
 C46 C49 1.525(17) . ?
 C47 H47A 0.9800 . ?
 C47 H47B 0.9800 . ?
 C47 H47C 0.9800 . ?
 C48 H48A 0.9800 . ?
 C48 H48B 0.9800 . ?
 C48 H48C 0.9800 . ?
 C49 H49A 0.9800 . ?
 C49 H49B 0.9800 . ?
 C49 H49C 0.9800 . ?
 C50 H50A 0.9900 . ?
 C50 H50B 0.9900 . ?
 C50 C51 1.508(17) . ?
 C50 C55 1.540(18) . ?
 C51 H51A 0.9900 . ?
 C51 H51B 0.9900 . ?
 C51 C52 1.520(16) . ?
 C52 H52 1.0000 . ?
 C52 C53 1.524(16) . ?
 C53 H53 1.0000 . ?
 C53 C54 1.492(16) . ?
 C54 H54A 0.9900 . ?
 C54 H54B 0.9900 . ?
 C54 C55 1.545(17) . ?
 C55 H55A 0.9900 . ?
 C55 H55B 0.9900 . ?
 C56 H56 0.9500 . ?
 C57 H57A 0.9900 . ?
 C57 H57B 0.9900 . ?
 C57 C58 1.546(18) . ?
 C57 C62 1.539(18) . ?
 C58 H58A 0.9900 . ?
 C58 H58B 0.9900 . ?
 C58 C59 1.511(17) . ?
 C59 H59A 0.9900 . ?
 C59 H59B 0.9900 . ?
 C59 C60 1.534(16) . ?
 C60 H60 1.0000 . ?
 C60 C61 1.541(17) . ?
 C61 H61 1.0000 . ?
 C61 C62 1.528(17) . ?
 C62 H62A 0.9900 . ?
 C62 H62B 0.9900 . ?
 C63 H63 0.9500 . ?
 C63 C65 1.481(14) . ?
 C69 C64 1.3900 . ?
 C69 C68 1.3900 . ?
 C69 C70 1.427(14) . ?
 C64 C65 1.3900 . ?
 C65 C66 1.3900 . ?
 C66 H66 0.9500 . ?
 C66 C67 1.3900 . ?
 C67 C68 1.3900 . ?
 C67 C72 1.581(14) . ?
 C68 H68 0.9500 . ?
 C70 H70 0.9500 . ?
 C71 H71A 0.9800 . ?
 C71 H71B 0.9800 . ?
 C71 H71C 0.9800 . ?
 C71 C72 1.532(18) . ?
 C72 C73 1.511(18) . ?
 C72 C74 1.533(18) . ?
 C73 H73A 0.9800 . ?
 C73 H73B 0.9800 . ?
 C73 H73C 0.9800 . ?
 C74 H74A 0.9800 . ?
 C74 H74B 0.9800 . ?
 C74 H74C 0.9800 . ?
 C75 H75 0.9500 . ?
 C75 C76 1.450(13) . ?
 C77 C76 1.3900 . ?
 C77 C78 1.3900 . ?
 C76 C81 1.3900 . ?
 C81 H81 0.9500 . ?
 C81 C80 1.3900 . ?
 C80 C79 1.3900 . ?
 C80 C82 1.579(14) . ?
 C79 H79 0.9500 . ?
 C79 C78 1.3900 . ?
 C78 C86 1.471(14) . ?
 C82 C83 1.535(19) . ?
 C82 C84 1.53(2) . ?
 C82 C85 1.53(2) . ?
 C83 H83A 0.9800 . ?
 C83 H83B 0.9800 . ?
 C83 H83C 0.9800 . ?
 C84 H84A 0.9800 . ?
 C84 H84B 0.9800 . ?
 C84 H84C 0.9800 . ?
 C85 H85A 0.9800 . ?
 C85 H85B 0.9800 . ?
 C85 H85C 0.9800 . ?
 C86 H86 0.9500 . ?
 C87 H87 1.0000 . ?
 C87 C88 1.508(17) . ?
 C87 C92 1.554(18) . ?
 C88 H88A 0.9900 . ?
 C88 H88B 0.9900 . ?
 C88 C89 1.555(19) . ?
 C89 H89A 0.9900 . ?
 C89 H89B 0.9900 . ?
 C89 C90 1.525(19) . ?
 C90 H90A 0.9900 . ?
 C90 H90B 0.9900 . ?
 C90 C91 1.500(18) . ?
 C91 H91A 0.9900 . ?
 C91 H91B 0.9900 . ?
 C91 C92 1.513(17) . ?
 C92 H92 1.0000 . ?
 C93 H93 0.9500 . ?
 C93 C95 1.459(16) . ?
 C99 C94 1.3900 . ?
 C99 C98 1.3900 . ?
 C99 C100 1.479(14) . ?
 C94 C95 1.3900 . ?
 C95 C96 1.3900 . ?
 C96 H96 0.9500 . ?
 C96 C97 1.3900 . ?
 C97 C98 1.3900 . ?
 C97 C101 1.577(15) . ?
 C98 H98 0.9500 . ?
 C100 H100 0.9500 . ?
 C101 C102 1.525(19) . ?
 C101 C103 1.551(18) . ?
 C101 C104 1.512(19) . ?
 C102 H10A 0.9800 . ?
 C102 H10B 0.9800 . ?
 C102 H10C 0.9800 . ?
 C103 H10D 0.9800 . ?
 C103 H10E 0.9800 . ?
 C103 H10F 0.9800 . ?
 C104 H10G 0.9800 . ?
 C104 H10H 0.9800 . ?
 C104 H10I 0.9800 . ?
 C105 H105 0.9500 . ?
 C106 H106 1.0000 . ?
 C106 C107 1.513(16) . ?
 C106 C111 1.527(16) . ?
 C107 H107 1.0000 . ?
 C107 C108 1.502(17) . ?
 C108 H10J 0.9900 . ?
 C108 H10K 0.9900 . ?
 C108 C109 1.515(18) . ?
 C109 H10L 0.9900 . ?
 C109 H10M 0.9900 . ?
 C109 C110 1.514(17) . ?
 C110 H11A 0.9900 . ?
 C110 H11B 0.9900 . ?
 C110 C111 1.520(17) . ?
 C111 H11C 0.9900 . ?
 C111 H11D 0.9900 . ?
 C15 H15A 0.9800 . ?
 C15 H15B 0.9800 . ?
 C15 H15C 0.9800 . ?
 C15 C16 1.18(5) . ?
 C15 C20 1.59(5) . ?
 C17 H17A 0.9800 . ?
 C17 H17B 0.9800 . ?
 C17 H17C 0.9800 . ?
 C17 C16 1.69(5) . ?
 C17 C18 1.36(5) . ?
 C19 H19A 0.9800 . ?
 C19 H19B 0.9800 . ?
 C19 H19C 0.9800 . ?
 C19 C18 1.37(5) . ?
 C19 C20 1.37(5) . ?
 C16 H16A 0.9800 . ?
 C16 H16B 0.9800 . ?
 C16 H16C 0.9800 . ?
 C18 H18A 0.9800 . ?
 C18 H18B 0.9800 . ?
 C18 H18C 0.9800 . ?
 C20 H20A 0.9800 . ?
 C20 H20B 0.9800 . ?
 C20 H20C 0.9800 . ?
 O1W H1WA 0.8701 . ?
 O1W H1WB 0.8702 . ?

loop_
  _geom_angle_atom_site_label_1
  _geom_angle_atom_site_label_2
  _geom_angle_atom_site_label_3
  _geom_angle
  _geom_angle_site_symmetry_1
  _geom_angle_site_symmetry_3
  _geom_angle_publ_flag
 O1 Zn01 O2 123.5(3) . . ?
 O1 Zn01 N4 110.3(4) . . ?
 O1 Zn01 N5 95.3(4) . . ?
 O2 Zn01 N4 95.1(4) . . ?
 O2 Zn01 N5 107.7(4) . . ?
 N5 Zn01 N4 127.8(4) . . ?
 O5 Zn02 O6 124.6(4) . . ?
 O5 Zn02 N8 93.2(4) . . ?
 O5 Zn02 N9 108.1(4) . . ?
 O6 Zn02 N8 107.2(4) . . ?
 O6 Zn02 N9 94.2(4) . . ?
 N8 Zn02 N9 133.5(4) . . ?
 O3 Zn03 N1 107.3(4) . . ?
 O3 Zn03 N11 94.9(4) . . ?
 O4 Zn03 O3 126.7(3) . . ?
 O4 Zn03 N1 95.8(4) . . ?
 O4 Zn03 N11 105.0(4) . . ?
 N11 Zn03 N1 131.0(4) . . ?
 C77 O1 Zn01 128.0(6) . . ?
 C41 O2 Zn01 127.4(6) . . ?
 C27 O3 Zn03 126.7(6) . . ?
 C94 O4 Zn03 127.7(6) . . ?
 C13 O5 Zn02 128.1(6) . . ?
 C64 O6 Zn02 128.0(6) . . ?
 C92 N1 Zn03 122.9(8) . . ?
 C93 N1 Zn03 118.7(9) . . ?
 C93 N1 C92 118.3(11) . . ?
 C32 N2 C33 116.1(10) . . ?
 C86 N3 C87 117.1(11) . . ?
 C38 N4 Zn01 122.4(8) . . ?
 C39 N4 Zn01 119.4(9) . . ?
 C39 N4 C38 117.8(11) . . ?
 C61 N5 Zn01 123.0(8) . . ?
 C75 N5 Zn01 118.8(9) . . ?
 C75 N5 C61 117.8(10) . . ?
 C63 N6 C60 116.2(11) . . ?
 C105 N7 C52 119.6(11) . . ?
 C53 N8 Zn02 121.6(7) . . ?
 C56 N8 Zn02 122.9(8) . . ?
 C56 N8 C53 115.5(10) . . ?
 C70 N9 Zn02 119.1(9) . . ?
 C70 N9 C107 117.8(10) . . ?
 C107 N9 Zn02 122.3(8) . . ?
 C7 N10 C4 116.1(10) . . ?
 C5 N11 Zn03 121.4(8) . . ?
 C21 N11 Zn03 119.9(9) . . ?
 C21 N11 C5 117.8(11) . . ?
 C100 N12 C106 117.0(11) . . ?
 H1A C1 H1B 108.0 . . ?
 C2 C1 H1A 109.3 . . ?
 C2 C1 H1B 109.3 . . ?
 C2 C1 C6 111.6(11) . . ?
 C6 C1 H1A 109.3 . . ?
 C6 C1 H1B 109.3 . . ?
 C1 C2 H2A 109.5 . . ?
 C1 C2 H2B 109.5 . . ?
 C1 C2 C3 110.9(11) . . ?
 H2A C2 H2B 108.0 . . ?
 C3 C2 H2A 109.5 . . ?
 C3 C2 H2B 109.5 . . ?
 C2 C3 H3A 109.4 . . ?
 C2 C3 H3B 109.4 . . ?
 H3A C3 H3B 108.0 . . ?
 C4 C3 C2 111.3(10) . . ?
 C4 C3 H3A 109.4 . . ?
 C4 C3 H3B 109.4 . . ?
 N10 C4 C3 109.7(9) . . ?
 N10 C4 H4 108.6 . . ?
 N10 C4 C5 109.7(10) . . ?
 C3 C4 H4 108.6 . . ?
 C3 C4 C5 111.5(10) . . ?
 C5 C4 H4 108.6 . . ?
 N11 C5 C4 111.5(10) . . ?
 N11 C5 H5 108.2 . . ?
 N11 C5 C6 110.3(9) . . ?
 C4 C5 H5 108.2 . . ?
 C6 C5 C4 110.3(10) . . ?
 C6 C5 H5 108.2 . . ?
 C1 C6 H6A 109.4 . . ?
 C1 C6 H6B 109.4 . . ?
 C5 C6 C1 111.3(10) . . ?
 C5 C6 H6A 109.4 . . ?
 C5 C6 H6B 109.4 . . ?
 H6A C6 H6B 108.0 . . ?
 N10 C7 H7 116.4 . . ?
 N10 C7 C8 127.2(10) . . ?
 C8 C7 H7 116.4 . . ?
 O5 C13 C8 116.9(6) . . ?
 O5 C13 C12 123.1(6) . . ?
 C8 C13 C12 120.0 . . ?
 C13 C8 C7 119.4(7) . . ?
 C13 C8 C9 120.0 . . ?
 C9 C8 C7 120.6(7) . . ?
 C8 C9 H9 120.0 . . ?
 C10 C9 C8 120.0 . . ?
 C10 C9 H9 120.0 . . ?
 C9 C10 C14 119.6(7) . . ?
 C11 C10 C9 120.0 . . ?
 C11 C10 C14 120.4(7) . . ?
 C10 C11 H11 120.0 . . ?
 C10 C11 C12 120.0 . . ?
 C12 C11 H11 120.0 . . ?
 C13 C12 C56 123.7(7) . . ?
 C11 C12 C13 120.0 . . ?
 C11 C12 C56 116.2(7) . . ?
 C10 C14 C20 107(2) . . ?
 C15 C14 C10 114.4(11) . . ?
 C15 C14 C17 110.8(15) . . ?
 C15 C14 C19 106.2(14) . . ?
 C15 C14 C20 61(2) . . ?
 C17 C14 C10 108.4(12) . . ?
 C17 C14 C19 107.3(14) . . ?
 C17 C14 C20 144(2) . . ?
 C19 C14 C10 109.5(12) . . ?
 C19 C14 C20 51.3(19) . . ?
 C16 C14 C10 113(2) . . ?
 C16 C14 C15 46.6(19) . . ?
 C16 C14 C17 68(2) . . ?
 C16 C14 C19 137(2) . . ?
 C16 C14 C20 106(3) . . ?
 C18 C14 C10 114(2) . . ?
 C18 C14 C15 132(2) . . ?
 C18 C14 C17 54.3(19) . . ?
 C18 C14 C19 54(2) . . ?
 C18 C14 C16 114(3) . . ?
 C18 C14 C20 103(3) . . ?
 N11 C21 H21 115.2 . . ?
 N11 C21 C22 129.5(12) . . ?
 C22 C21 H21 115.2 . . ?
 C23 C22 C21 115.0(7) . . ?
 C23 C22 C27 120.0 . . ?
 C27 C22 C21 125.0(7) . . ?
 C22 C23 H23 120.0 . . ?
 C24 C23 C22 120.0 . . ?
 C24 C23 H23 120.0 . . ?
 C23 C24 C25 120.0 . . ?
 C23 C24 C28 121.6(7) . . ?
 C25 C24 C28 118.4(7) . . ?
 C24 C25 H25 120.0 . . ?
 C24 C25 C26 120.0 . . ?
 C26 C25 H25 120.0 . . ?
 C25 C26 C32 120.1(7) . . ?
 C27 C26 C25 120.0 . . ?
 C27 C26 C32 119.9(7) . . ?
 O3 C27 C22 122.6(6) . . ?
 O3 C27 C26 117.4(6) . . ?
 C26 C27 C22 120.0 . . ?
 C29 C28 C24 112.2(11) . . ?
 C30 C28 C24 110.4(11) . . ?
 C30 C28 C29 109.3(13) . . ?
 C30 C28 C31 109.9(13) . . ?
 C31 C28 C24 108.7(10) . . ?
 C31 C28 C29 106.3(13) . . ?
 C28 C29 H29A 109.5 . . ?
 C28 C29 H29B 109.5 . . ?
 C28 C29 H29C 109.5 . . ?
 H29A C29 H29B 109.5 . . ?
 H29A C29 H29C 109.5 . . ?
 H29B C29 H29C 109.5 . . ?
 C28 C30 H30A 109.5 . . ?
 C28 C30 H30B 109.5 . . ?
 C28 C30 H30C 109.5 . . ?
 H30A C30 H30B 109.5 . . ?
 H30A C30 H30C 109.5 . . ?
 H30B C30 H30C 109.5 . . ?
 C28 C31 H31A 109.5 . . ?
 C28 C31 H31B 109.5 . . ?
 C28 C31 H31C 109.5 . . ?
 H31A C31 H31B 109.5 . . ?
 H31A C31 H31C 109.5 . . ?
 H31B C31 H31C 109.5 . . ?
 N2 C32 C26 124.4(11) . . ?
 N2 C32 H32 117.8 . . ?
 C26 C32 H32 117.8 . . ?
 N2 C33 H33 108.8 . . ?
 N2 C33 C34 110.4(10) . . ?
 N2 C33 C38 108.6(10) . . ?
 C34 C33 H33 108.8 . . ?
 C34 C33 C38 111.3(10) . . ?
 C38 C33 H33 108.8 . . ?
 C33 C34 H34A 109.0 . . ?
 C33 C34 H34B 109.0 . . ?
 C33 C34 C35 112.7(11) . . ?
 H34A C34 H34B 107.8 . . ?
 C35 C34 H34A 109.0 . . ?
 C35 C34 H34B 109.0 . . ?
 C34 C35 H35A 109.4 . . ?
 C34 C35 H35B 109.4 . . ?
 C34 C35 C36 111.4(11) . . ?
 H35A C35 H35B 108.0 . . ?
 C36 C35 H35A 109.4 . . ?
 C36 C35 H35B 109.4 . . ?
 C35 C36 H36A 109.3 . . ?
 C35 C36 H36B 109.3 . . ?
 H36A C36 H36B 108.0 . . ?
 C37 C36 C35 111.4(11) . . ?
 C37 C36 H36A 109.3 . . ?
 C37 C36 H36B 109.3 . . ?
 C36 C37 H37A 109.6 . . ?
 C36 C37 H37B 109.6 . . ?
 C36 C37 C38 110.5(10) . . ?
 H37A C37 H37B 108.1 . . ?
 C38 C37 H37A 109.6 . . ?
 C38 C37 H37B 109.6 . . ?
 N4 C38 C33 111.2(10) . . ?
 N4 C38 C37 111.4(10) . . ?
 N4 C38 H38 107.4 . . ?
 C33 C38 H38 107.4 . . ?
 C37 C38 C33 111.8(10) . . ?
 C37 C38 H38 107.4 . . ?
 N4 C39 H39 115.3 . . ?
 N4 C39 C40 129.4(11) . . ?
 C40 C39 H39 115.3 . . ?
 C40 C45 H45 120.0 . . ?
 C40 C45 C44 120.0 . . ?
 C44 C45 H45 120.0 . . ?
 C45 C40 C39 113.6(7) . . ?
 C41 C40 C39 126.2(7) . . ?
 C41 C40 C45 120.0 . . ?
 O2 C41 C40 121.6(6) . . ?
 O2 C41 C42 118.3(6) . . ?
 C40 C41 C42 120.0 . . ?
 C41 C42 C105 122.1(7) . . ?
 C43 C42 C41 120.0 . . ?
 C43 C42 C105 117.8(7) . . ?
 C42 C43 H43 120.0 . . ?
 C44 C43 C42 120.0 . . ?
 C44 C43 H43 120.0 . . ?
 C45 C44 C46 121.2(7) . . ?
 C43 C44 C45 120.0 . . ?
 C43 C44 C46 118.8(7) . . ?
 C47 C46 C44 108.3(10) . . ?
 C48 C46 C44 114.1(10) . . ?
 C48 C46 C47 108.1(11) . . ?
 C48 C46 C49 110.0(11) . . ?
 C49 C46 C44 107.8(10) . . ?
 C49 C46 C47 108.4(11) . . ?
 C46 C47 H47A 109.5 . . ?
 C46 C47 H47B 109.5 . . ?
 C46 C47 H47C 109.5 . . ?
 H47A C47 H47B 109.5 . . ?
 H47A C47 H47C 109.5 . . ?
 H47B C47 H47C 109.5 . . ?
 C46 C48 H48A 109.5 . . ?
 C46 C48 H48B 109.5 . . ?
 C46 C48 H48C 109.5 . . ?
 H48A C48 H48B 109.5 . . ?
 H48A C48 H48C 109.5 . . ?
 H48B C48 H48C 109.5 . . ?
 C46 C49 H49A 109.5 . . ?
 C46 C49 H49B 109.5 . . ?
 C46 C49 H49C 109.5 . . ?
 H49A C49 H49B 109.5 . . ?
 H49A C49 H49C 109.5 . . ?
 H49B C49 H49C 109.5 . . ?
 H50A C50 H50B 107.9 . . ?
 C51 C50 H50A 109.1 . . ?
 C51 C50 H50B 109.1 . . ?
 C51 C50 C55 112.3(12) . . ?
 C55 C50 H50A 109.1 . . ?
 C55 C50 H50B 109.1 . . ?
 C50 C51 H51A 109.1 . . ?
 C50 C51 H51B 109.1 . . ?
 C50 C51 C52 112.3(11) . . ?
 H51A C51 H51B 107.9 . . ?
 C52 C51 H51A 109.1 . . ?
 C52 C51 H51B 109.1 . . ?
 N7 C52 C51 109.5(10) . . ?
 N7 C52 H52 107.9 . . ?
 N7 C52 C53 111.7(10) . . ?
 C51 C52 H52 107.9 . . ?
 C51 C52 C53 111.7(10) . . ?
 C53 C52 H52 107.9 . . ?
 N8 C53 C52 109.0(9) . . ?
 N8 C53 H53 108.2 . . ?
 C52 C53 H53 108.2 . . ?
 C54 C53 N8 112.2(10) . . ?
 C54 C53 C52 111.0(10) . . ?
 C54 C53 H53 108.2 . . ?
 C53 C54 H54A 109.4 . . ?
 C53 C54 H54B 109.4 . . ?
 C53 C54 C55 111.2(11) . . ?
 H54A C54 H54B 108.0 . . ?
 C55 C54 H54A 109.4 . . ?
 C55 C54 H54B 109.4 . . ?
 C50 C55 C54 109.5(11) . . ?
 C50 C55 H55A 109.8 . . ?
 C50 C55 H55B 109.8 . . ?
 C54 C55 H55A 109.8 . . ?
 C54 C55 H55B 109.8 . . ?
 H55A C55 H55B 108.2 . . ?
 N8 C56 C12 128.8(11) . . ?
 N8 C56 H56 115.6 . . ?
 C12 C56 H56 115.6 . . ?
 H57A C57 H57B 108.3 . . ?
 C58 C57 H57A 110.0 . . ?
 C58 C57 H57B 110.0 . . ?
 C62 C57 H57A 110.0 . . ?
 C62 C57 H57B 110.0 . . ?
 C62 C57 C58 108.7(11) . . ?
 C57 C58 H58A 109.1 . . ?
 C57 C58 H58B 109.1 . . ?
 H58A C58 H58B 107.8 . . ?
 C59 C58 C57 112.6(12) . . ?
 C59 C58 H58A 109.1 . . ?
 C59 C58 H58B 109.1 . . ?
 C58 C59 H59A 109.3 . . ?
 C58 C59 H59B 109.3 . . ?
 C58 C59 C60 111.4(11) . . ?
 H59A C59 H59B 108.0 . . ?
 C60 C59 H59A 109.3 . . ?
 C60 C59 H59B 109.3 . . ?
 N6 C60 C59 109.8(10) . . ?
 N6 C60 H60 108.9 . . ?
 N6 C60 C61 109.2(10) . . ?
 C59 C60 H60 108.9 . . ?
 C59 C60 C61 111.1(10) . . ?
 C61 C60 H60 108.9 . . ?
 N5 C61 C60 110.9(10) . . ?
 N5 C61 H61 108.2 . . ?
 N5 C61 C62 110.7(10) . . ?
 C60 C61 H61 108.2 . . ?
 C62 C61 C60 110.4(10) . . ?
 C62 C61 H61 108.2 . . ?
 C57 C62 H62A 109.3 . . ?
 C57 C62 H62B 109.3 . . ?
 C61 C62 C57 111.7(11) . . ?
 C61 C62 H62A 109.3 . . ?
 C61 C62 H62B 109.3 . . ?
 H62A C62 H62B 107.9 . . ?
 N6 C63 H63 118.6 . . ?
 N6 C63 C65 122.8(11) . . ?
 C65 C63 H63 118.6 . . ?
 C64 C69 C68 120.0 . . ?
 C64 C69 C70 124.8(7) . . ?
 C68 C69 C70 115.1(7) . . ?
 O6 C64 C69 122.2(6) . . ?
 O6 C64 C65 117.8(6) . . ?
 C65 C64 C69 120.0 . . ?
 C64 C65 C63 119.7(7) . . ?
 C66 C65 C63 120.2(7) . . ?
 C66 C65 C64 120.0 . . ?
 C65 C66 H66 120.0 . . ?
 C65 C66 C67 120.0 . . ?
 C67 C66 H66 120.0 . . ?
 C66 C67 C72 118.0(8) . . ?
 C68 C67 C66 120.0 . . ?
 C68 C67 C72 121.9(8) . . ?
 C69 C68 H68 120.0 . . ?
 C67 C68 C69 120.0 . . ?
 C67 C68 H68 120.0 . . ?
 N9 C70 C69 131.2(11) . . ?
 N9 C70 H70 114.4 . . ?
 C69 C70 H70 114.4 . . ?
 H71A C71 H71B 109.5 . . ?
 H71A C71 H71C 109.5 . . ?
 H71B C71 H71C 109.5 . . ?
 C72 C71 H71A 109.5 . . ?
 C72 C71 H71B 109.5 . . ?
 C72 C71 H71C 109.5 . . ?
 C71 C72 C67 109.4(10) . . ?
 C71 C72 C74 106.9(11) . . ?
 C73 C72 C67 109.2(10) . . ?
 C73 C72 C71 110.3(12) . . ?
 C73 C72 C74 108.8(12) . . ?
 C74 C72 C67 112.1(10) . . ?
 C72 C73 H73A 109.5 . . ?
 C72 C73 H73B 109.5 . . ?
 C72 C73 H73C 109.5 . . ?
 H73A C73 H73B 109.5 . . ?
 H73A C73 H73C 109.5 . . ?
 H73B C73 H73C 109.5 . . ?
 C72 C74 H74A 109.5 . . ?
 C72 C74 H74B 109.5 . . ?
 C72 C74 H74C 109.5 . . ?
 H74A C74 H74B 109.5 . . ?
 H74A C74 H74C 109.5 . . ?
 H74B C74 H74C 109.5 . . ?
 N5 C75 H75 114.3 . . ?
 N5 C75 C76 131.4(12) . . ?
 C76 C75 H75 114.3 . . ?
 O1 C77 C76 122.1(6) . . ?
 O1 C77 C78 117.9(6) . . ?
 C76 C77 C78 120.0 . . ?
 C77 C76 C75 124.1(7) . . ?
 C77 C76 C81 120.0 . . ?
 C81 C76 C75 115.7(7) . . ?
 C76 C81 H81 120.0 . . ?
 C80 C81 C76 120.0 . . ?
 C80 C81 H81 120.0 . . ?
 C81 C80 C79 120.0 . . ?
 C81 C80 C82 122.2(8) . . ?
 C79 C80 C82 117.8(8) . . ?
 C80 C79 H79 120.0 . . ?
 C80 C79 C78 120.0 . . ?
 C78 C79 H79 120.0 . . ?
 C77 C78 C86 121.6(7) . . ?
 C79 C78 C77 120.0 . . ?
 C79 C78 C86 118.4(7) . . ?
 C83 C82 C80 112.1(11) . . ?
 C84 C82 C80 109.7(11) . . ?
 C84 C82 C83 108.5(13) . . ?
 C84 C82 C85 109.0(13) . . ?
 C85 C82 C80 110.0(11) . . ?
 C85 C82 C83 107.4(12) . . ?
 C82 C83 H83A 109.5 . . ?
 C82 C83 H83B 109.5 . . ?
 C82 C83 H83C 109.5 . . ?
 H83A C83 H83B 109.5 . . ?
 H83A C83 H83C 109.5 . . ?
 H83B C83 H83C 109.5 . . ?
 C82 C84 H84A 109.5 . . ?
 C82 C84 H84B 109.5 . . ?
 C82 C84 H84C 109.5 . . ?
 H84A C84 H84B 109.5 . . ?
 H84A C84 H84C 109.5 . . ?
 H84B C84 H84C 109.5 . . ?
 C82 C85 H85A 109.5 . . ?
 C82 C85 H85B 109.5 . . ?
 C82 C85 H85C 109.5 . . ?
 H85A C85 H85B 109.5 . . ?
 H85A C85 H85C 109.5 . . ?
 H85B C85 H85C 109.5 . . ?
 N3 C86 C78 125.4(11) . . ?
 N3 C86 H86 117.3 . . ?
 C78 C86 H86 117.3 . . ?
 N3 C87 H87 108.9 . . ?
 N3 C87 C88 109.4(11) . . ?
 N3 C87 C92 110.3(11) . . ?
 C88 C87 H87 108.9 . . ?
 C88 C87 C92 110.3(11) . . ?
 C92 C87 H87 108.9 . . ?
 C87 C88 H88A 109.3 . . ?
 C87 C88 H88B 109.3 . . ?
 C87 C88 C89 111.5(11) . . ?
 H88A C88 H88B 108.0 . . ?
 C89 C88 H88A 109.3 . . ?
 C89 C88 H88B 109.3 . . ?
 C88 C89 H89A 109.3 . . ?
 C88 C89 H89B 109.3 . . ?
 H89A C89 H89B 108.0 . . ?
 C90 C89 C88 111.4(12) . . ?
 C90 C89 H89A 109.3 . . ?
 C90 C89 H89B 109.3 . . ?
 C89 C90 H90A 109.4 . . ?
 C89 C90 H90B 109.4 . . ?
 H90A C90 H90B 108.0 . . ?
 C91 C90 C89 111.3(12) . . ?
 C91 C90 H90A 109.4 . . ?
 C91 C90 H90B 109.4 . . ?
 C90 C91 H91A 109.1 . . ?
 C90 C91 H91B 109.1 . . ?
 C90 C91 C92 112.6(12) . . ?
 H91A C91 H91B 107.8 . . ?
 C92 C91 H91A 109.1 . . ?
 C92 C91 H91B 109.1 . . ?
 N1 C92 C87 110.7(11) . . ?
 N1 C92 C91 114.5(11) . . ?
 N1 C92 H92 107.4 . . ?
 C87 C92 H92 107.4 . . ?
 C91 C92 C87 109.3(11) . . ?
 C91 C92 H92 107.4 . . ?
 N1 C93 H93 115.0 . . ?
 N1 C93 C95 130.0(13) . . ?
 C95 C93 H93 115.0 . . ?
 C94 C99 C98 120.0 . . ?
 C94 C99 C100 121.0(8) . . ?
 C98 C99 C100 118.9(8) . . ?
 O4 C94 C99 118.6(7) . . ?
 O4 C94 C95 121.3(7) . . ?
 C95 C94 C99 120.0 . . ?
 C94 C95 C93 126.1(8) . . ?
 C94 C95 C96 120.0 . . ?
 C96 C95 C93 113.8(8) . . ?
 C95 C96 H96 120.0 . . ?
 C95 C96 C97 120.0 . . ?
 C97 C96 H96 120.0 . . ?
 C96 C97 C101 121.5(8) . . ?
 C98 C97 C96 120.0 . . ?
 C98 C97 C101 118.4(8) . . ?
 C99 C98 H98 120.0 . . ?
 C97 C98 C99 120.0 . . ?
 C97 C98 H98 120.0 . . ?
 N12 C100 C99 123.1(12) . . ?
 N12 C100 H100 118.4 . . ?
 C99 C100 H100 118.4 . . ?
 C102 C101 C97 109.3(11) . . ?
 C102 C101 C103 106.9(12) . . ?
 C103 C101 C97 112.3(10) . . ?
 C104 C101 C97 109.6(11) . . ?
 C104 C101 C102 108.3(13) . . ?
 C104 C101 C103 110.4(13) . . ?
 C101 C102 H10A 109.5 . . ?
 C101 C102 H10B 109.5 . . ?
 C101 C102 H10C 109.5 . . ?
 H10A C102 H10B 109.5 . . ?
 H10A C102 H10C 109.5 . . ?
 H10B C102 H10C 109.5 . . ?
 C101 C103 H10D 109.5 . . ?
 C101 C103 H10E 109.5 . . ?
 C101 C103 H10F 109.5 . . ?
 H10D C103 H10E 109.5 . . ?
 H10D C103 H10F 109.5 . . ?
 H10E C103 H10F 109.5 . . ?
 C101 C104 H10G 109.5 . . ?
 C101 C104 H10H 109.5 . . ?
 C101 C104 H10I 109.5 . . ?
 H10G C104 H10H 109.5 . . ?
 H10G C104 H10I 109.5 . . ?
 H10H C104 H10I 109.5 . . ?
 N7 C105 C42 124.2(11) . . ?
 N7 C105 H105 117.9 . . ?
 C42 C105 H105 117.9 . . ?
 N12 C106 H106 109.0 . . ?
 N12 C106 C107 110.7(10) . . ?
 N12 C106 C111 108.4(10) . . ?
 C107 C106 H106 109.0 . . ?
 C107 C106 C111 110.6(10) . . ?
 C111 C106 H106 109.0 . . ?
 N9 C107 C106 110.8(10) . . ?
 N9 C107 H107 107.0 . . ?
 N9 C107 C108 112.5(10) . . ?
 C106 C107 H107 107.0 . . ?
 C108 C107 C106 112.2(10) . . ?
 C108 C107 H107 107.0 . . ?
 C107 C108 H10J 109.5 . . ?
 C107 C108 H10K 109.5 . . ?
 C107 C108 C109 110.7(11) . . ?
 H10J C108 H10K 108.1 . . ?
 C109 C108 H10J 109.5 . . ?
 C109 C108 H10K 109.5 . . ?
 C108 C109 H10L 109.5 . . ?
 C108 C109 H10M 109.5 . . ?
 H10L C109 H10M 108.1 . . ?
 C110 C109 C108 110.9(11) . . ?
 C110 C109 H10L 109.5 . . ?
 C110 C109 H10M 109.5 . . ?
 C109 C110 H11A 109.3 . . ?
 C109 C110 H11B 109.3 . . ?
 C109 C110 C111 111.5(11) . . ?
 H11A C110 H11B 108.0 . . ?
 C111 C110 H11A 109.3 . . ?
 C111 C110 H11B 109.3 . . ?
 C106 C111 H11C 109.2 . . ?
 C106 C111 H11D 109.2 . . ?
 C110 C111 C106 111.9(11) . . ?
 C110 C111 H11C 109.2 . . ?
 C110 C111 H11D 109.2 . . ?
 H11C C111 H11D 107.9 . . ?
 C14 C15 H15A 109.5 . . ?
 C14 C15 H15B 109.5 . . ?
 C14 C15 H15C 109.5 . . ?
 C14 C15 C20 62(2) . . ?
 H15A C15 H15B 109.5 . . ?
 H15A C15 H15C 109.5 . . ?
 H15B C15 H15C 109.5 . . ?
 C16 C15 C14 65(2) . . ?
 C16 C15 H15A 56.7 . . ?
 C16 C15 H15B 93.2 . . ?
 C16 C15 H15C 156.9 . . ?
 C16 C15 C20 125(3) . . ?
 C20 C15 H15A 159.3 . . ?
 C20 C15 H15B 91.2 . . ?
 C20 C15 H15C 60.4 . . ?
 C14 C17 H17A 109.5 . . ?
 C14 C17 H17B 109.5 . . ?
 C14 C17 H17C 109.5 . . ?
 C14 C17 C16 54.0(17) . . ?
 H17A C17 H17B 109.5 . . ?
 H17A C17 H17C 109.5 . . ?
 H17B C17 H17C 109.5 . . ?
 C16 C17 H17A 79.6 . . ?
 C16 C17 H17B 163.5 . . ?
 C16 C17 H17C 79.0 . . ?
 C18 C17 C14 59(2) . . ?
 C18 C17 H17A 153.4 . . ?
 C18 C17 H17B 60.0 . . ?
 C18 C17 H17C 97.2 . . ?
 C18 C17 C16 106(3) . . ?
 C14 C19 H19A 109.5 . . ?
 C14 C19 H19B 109.5 . . ?
 C14 C19 H19C 109.5 . . ?
 H19A C19 H19B 109.5 . . ?
 H19A C19 H19C 109.5 . . ?
 H19B C19 H19C 109.5 . . ?
 C18 C19 C14 59(2) . . ?
 C18 C19 H19A 160.4 . . ?
 C18 C19 H19B 89.8 . . ?
 C18 C19 H19C 65.4 . . ?
 C18 C19 C20 121(3) . . ?
 C20 C19 C14 67(2) . . ?
 C20 C19 H19A 57.3 . . ?
 C20 C19 H19B 89.9 . . ?
 C20 C19 H19C 160.0 . . ?
 C14 C16 C17 58.0(18) . . ?
 C14 C16 H16A 109.5 . . ?
 C14 C16 H16B 109.5 . . ?
 C14 C16 H16C 109.5 . . ?
 C15 C16 C14 69(3) . . ?
 C15 C16 C17 122(3) . . ?
 C15 C16 H16A 66.8 . . ?
 C15 C16 H16B 76.3 . . ?
 C15 C16 H16C 174.2 . . ?
 C17 C16 H16A 150.6 . . ?
 C17 C16 H16B 99.9 . . ?
 C17 C16 H16C 59.1 . . ?
 H16A C16 H16B 109.5 . . ?
 H16A C16 H16C 109.5 . . ?
 H16B C16 H16C 109.5 . . ?
 C14 C18 H18A 109.5 . . ?
 C14 C18 H18B 109.5 . . ?
 C14 C18 H18C 109.5 . . ?
 C17 C18 C14 67(2) . . ?
 C17 C18 C19 132(4) . . ?
 C17 C18 H18A 49.2 . . ?
 C17 C18 H18B 101.6 . . ?
 C17 C18 H18C 147.6 . . ?
 C19 C18 C14 67(2) . . ?
 C19 C18 H18A 143.2 . . ?
 C19 C18 H18B 105.7 . . ?
 C19 C18 H18C 46.8 . . ?
 H18A C18 H18B 109.5 . . ?
 H18A C18 H18C 109.5 . . ?
 H18B C18 H18C 109.5 . . ?
 C14 C20 H20A 109.5 . . ?
 C14 C20 H20B 109.5 . . ?
 C14 C20 H20C 109.5 . . ?
 C15 C20 C14 56.8(19) . . ?
 C15 C20 H20A 70.4 . . ?
 C15 C20 H20B 163.1 . . ?
 C15 C20 H20C 85.8 . . ?
 C19 C20 C14 62(2) . . ?
 C19 C20 C15 112(3) . . ?
 C19 C20 H20A 161.6 . . ?
 C19 C20 H20B 62.4 . . ?
 C19 C20 H20C 88.9 . . ?
 H20A C20 H20B 109.5 . . ?
 H20A C20 H20C 109.5 . . ?
 H20B C20 H20C 109.5 . . ?
 H1WA O1W H1WB 109.5 . . ?

loop_
  _geom_torsion_atom_site_label_1
  _geom_torsion_atom_site_label_2
  _geom_torsion_atom_site_label_3
  _geom_torsion_atom_site_label_4
  _geom_torsion
  _geom_torsion_site_symmetry_1
  _geom_torsion_site_symmetry_2
  _geom_torsion_site_symmetry_3
  _geom_torsion_site_symmetry_4
  _geom_torsion_publ_flag
 Zn01 O1 C77 C76 -3.4(10) . . . . ?
 Zn01 O1 C77 C78 176.9(5) . . . . ?
 Zn01 O2 C41 C40 -11.9(10) . . . . ?
 Zn01 O2 C41 C42 171.9(5) . . . . ?
 Zn01 N4 C38 C33 -67.7(12) . . . . ?
 Zn01 N4 C38 C37 57.7(13) . . . . ?
 Zn01 N4 C39 C40 -2.8(18) . . . . ?
 Zn01 N5 C61 C60 -66.7(12) . . . . ?
 Zn01 N5 C61 C62 56.2(13) . . . . ?
 Zn01 N5 C75 C76 -2.8(18) . . . . ?
 Zn02 O5 C13 C8 -179.9(5) . . . . ?
 Zn02 O5 C13 C12 1.4(10) . . . . ?
 Zn02 O6 C64 C69 -1.2(11) . . . . ?
 Zn02 O6 C64 C65 179.6(5) . . . . ?
 Zn02 N8 C53 C52 -70.8(11) . . . . ?
 Zn02 N8 C53 C54 52.6(13) . . . . ?
 Zn02 N8 C56 C12 1.3(17) . . . . ?
 Zn02 N9 C70 C69 -6.5(17) . . . . ?
 Zn02 N9 C107 C106 -72.8(12) . . . . ?
 Zn02 N9 C107 C108 53.6(13) . . . . ?
 Zn03 O3 C27 C22 8.0(10) . . . . ?
 Zn03 O3 C27 C26 -172.6(5) . . . . ?
 Zn03 O4 C94 C99 174.8(5) . . . . ?
 Zn03 O4 C94 C95 -7.9(10) . . . . ?
 Zn03 N1 C92 C87 -74.0(12) . . . . ?
 Zn03 N1 C92 C91 50.0(15) . . . . ?
 Zn03 N1 C93 C95 -0.4(18) . . . . ?
 Zn03 N11 C5 C4 -77.0(11) . . . . ?
 Zn03 N11 C5 C6 45.8(12) . . . . ?
 Zn03 N11 C21 C22 -5.5(19) . . . . ?
 O1 C77 C76 C75 5.3(10) . . . . ?
 O1 C77 C76 C81 -179.7(8) . . . . ?
 O1 C77 C78 C79 179.7(7) . . . . ?
 O1 C77 C78 C86 -3.3(9) . . . . ?
 O2 C41 C42 C43 176.3(8) . . . . ?
 O2 C41 C42 C105 -6.8(10) . . . . ?
 O4 C94 C95 C93 7.3(10) . . . . ?
 O4 C94 C95 C96 -177.2(8) . . . . ?
 O5 C13 C8 C7 0.0(9) . . . . ?
 O5 C13 C8 C9 -178.7(7) . . . . ?
 O5 C13 C12 C11 178.6(8) . . . . ?
 O5 C13 C12 C56 3.0(10) . . . . ?
 O6 C64 C65 C63 -2.7(9) . . . . ?
 O6 C64 C65 C66 179.2(8) . . . . ?
 N1 C93 C95 C94 -3.1(18) . . . . ?
 N1 C93 C95 C96 -178.8(12) . . . . ?
 N2 C33 C34 C35 -173.2(11) . . . . ?
 N2 C33 C38 N4 -58.5(13) . . . . ?
 N2 C33 C38 C37 176.3(10) . . . . ?
 N3 C87 C88 C89 -177.7(11) . . . . ?
 N3 C87 C92 N1 -54.0(14) . . . . ?
 N3 C87 C92 C91 179.1(10) . . . . ?
 N4 C39 C40 C45 -176.4(11) . . . . ?
 N4 C39 C40 C41 -1.2(18) . . . . ?
 N5 C61 C62 C57 178.9(11) . . . . ?
 N5 C75 C76 C77 -2.0(18) . . . . ?
 N5 C75 C76 C81 -177.2(11) . . . . ?
 N6 C60 C61 N5 -60.3(12) . . . . ?
 N6 C60 C61 C62 176.6(10) . . . . ?
 N6 C63 C65 C64 -153.5(10) . . . . ?
 N6 C63 C65 C66 24.6(15) . . . . ?
 N7 C52 C53 N8 -57.2(12) . . . . ?
 N7 C52 C53 C54 178.7(10) . . . . ?
 N8 C53 C54 C55 179.3(10) . . . . ?
 N9 C107 C108 C109 177.1(10) . . . . ?
 N10 C4 C5 N11 -58.7(12) . . . . ?
 N10 C4 C5 C6 178.4(9) . . . . ?
 N10 C7 C8 C13 -163.6(10) . . . . ?
 N10 C7 C8 C9 15.1(15) . . . . ?
 N11 C5 C6 C1 -179.2(10) . . . . ?
 N11 C21 C22 C23 179.5(12) . . . . ?
 N11 C21 C22 C27 -2.8(19) . . . . ?
 N12 C106 C107 N9 -58.2(13) . . . . ?
 N12 C106 C107 C108 175.2(10) . . . . ?
 N12 C106 C111 C110 -174.5(10) . . . . ?
 C1 C2 C3 C4 55.2(15) . . . . ?
 C2 C1 C6 C5 55.3(15) . . . . ?
 C2 C3 C4 N10 -178.3(10) . . . . ?
 C2 C3 C4 C5 -56.6(14) . . . . ?
 C3 C4 C5 N11 179.6(10) . . . . ?
 C3 C4 C5 C6 56.7(13) . . . . ?
 C4 N10 C7 C8 177.0(10) . . . . ?
 C4 C5 C6 C1 -55.6(14) . . . . ?
 C5 N11 C21 C22 -174.5(11) . . . . ?
 C6 C1 C2 C3 -54.4(15) . . . . ?
 C7 N10 C4 C3 -124.6(11) . . . . ?
 C7 N10 C4 C5 112.5(11) . . . . ?
 C7 C8 C9 C10 -178.7(8) . . . . ?
 C13 C8 C9 C10 0.0 . . . . ?
 C13 C12 C56 N8 -4.5(17) . . . . ?
 C8 C13 C12 C11 0.0 . . . . ?
 C8 C13 C12 C56 -175.7(9) . . . . ?
 C8 C9 C10 C11 0.0 . . . . ?
 C8 C9 C10 C14 179.8(8) . . . . ?
 C9 C10 C11 C12 0.0 . . . . ?
 C9 C10 C14 C15 1.6(16) . . . . ?
 C9 C10 C14 C17 -122.6(11) . . . . ?
 C9 C10 C14 C19 120.6(11) . . . . ?
 C9 C10 C14 C16 -49(3) . . . . ?
 C9 C10 C14 C18 179(2) . . . . ?
 C9 C10 C14 C20 66(2) . . . . ?
 C10 C11 C12 C13 0.0 . . . . ?
 C10 C11 C12 C56 176.0(9) . . . . ?
 C10 C14 C15 C16 -99(3) . . . . ?
 C10 C14 C15 C20 96(2) . . . . ?
 C10 C14 C17 C16 108(2) . . . . ?
 C10 C14 C17 C18 -106(2) . . . . ?
 C10 C14 C19 C18 106(2) . . . . ?
 C10 C14 C19 C20 -96(3) . . . . ?
 C10 C14 C16 C15 103(2) . . . . ?
 C10 C14 C16 C17 -101.6(16) . . . . ?
 C10 C14 C18 C17 96(2) . . . . ?
 C10 C14 C18 C19 -98(2) . . . . ?
 C10 C14 C20 C15 -109.0(16) . . . . ?
 C10 C14 C20 C19 102(2) . . . . ?
 C11 C10 C14 C15 -178.7(12) . . . . ?
 C11 C10 C14 C17 57.1(13) . . . . ?
 C11 C10 C14 C19 -59.7(14) . . . . ?
 C11 C10 C14 C16 130(2) . . . . ?
 C11 C10 C14 C18 -1(2) . . . . ?
 C11 C10 C14 C20 -114(2) . . . . ?
 C11 C12 C56 N8 179.7(10) . . . . ?
 C12 C13 C8 C7 178.7(8) . . . . ?
 C12 C13 C8 C9 0.0 . . . . ?
 C14 C10 C11 C12 -179.7(8) . . . . ?
 C14 C15 C16 C17 -24(3) . . . . ?
 C14 C15 C20 C19 29(3) . . . . ?
 C14 C17 C16 C15 27(3) . . . . ?
 C14 C17 C18 C19 -18(4) . . . . ?
 C14 C19 C18 C17 18(4) . . . . ?
 C14 C19 C20 C15 -28(2) . . . . ?
 C21 N11 C5 C4 91.7(13) . . . . ?
 C21 N11 C5 C6 -145.4(12) . . . . ?
 C21 C22 C23 C24 177.8(9) . . . . ?
 C21 C22 C27 O3 1.8(11) . . . . ?
 C21 C22 C27 C26 -177.6(10) . . . . ?
 C22 C23 C24 C25 0.0 . . . . ?
 C22 C23 C24 C28 177.1(9) . . . . ?
 C23 C22 C27 O3 179.3(8) . . . . ?
 C23 C22 C27 C26 0.0 . . . . ?
 C23 C24 C25 C26 0.0 . . . . ?
 C23 C24 C28 C29 1.4(15) . . . . ?
 C23 C24 C28 C30 -120.8(11) . . . . ?
 C23 C24 C28 C31 118.6(10) . . . . ?
 C24 C25 C26 C27 0.0 . . . . ?
 C24 C25 C26 C32 -179.4(8) . . . . ?
 C25 C24 C28 C29 178.5(10) . . . . ?
 C25 C24 C28 C30 56.4(14) . . . . ?
 C25 C24 C28 C31 -64.2(12) . . . . ?
 C25 C26 C27 O3 -179.4(8) . . . . ?
 C25 C26 C27 C22 0.0 . . . . ?
 C25 C26 C32 N2 19.3(14) . . . . ?
 C27 C22 C23 C24 0.0 . . . . ?
 C27 C26 C32 N2 -160.1(9) . . . . ?
 C28 C24 C25 C26 -177.2(9) . . . . ?
 C32 N2 C33 C34 -128.5(12) . . . . ?
 C32 N2 C33 C38 109.2(12) . . . . ?
 C32 C26 C27 O3 0.0(9) . . . . ?
 C32 C26 C27 C22 179.4(8) . . . . ?
 C33 N2 C32 C26 -177.0(10) . . . . ?
 C33 C34 C35 C36 52.7(16) . . . . ?
 C34 C33 C38 N4 179.8(10) . . . . ?
 C34 C33 C38 C37 54.5(14) . . . . ?
 C34 C35 C36 C37 -54.6(15) . . . . ?
 C35 C36 C37 C38 56.6(15) . . . . ?
 C36 C37 C38 N4 178.2(11) . . . . ?
 C36 C37 C38 C33 -56.6(15) . . . . ?
 C38 N4 C39 C40 -176.0(11) . . . . ?
 C38 C33 C34 C35 -52.5(15) . . . . ?
 C39 N4 C38 C33 105.3(13) . . . . ?
 C39 N4 C38 C37 -129.3(12) . . . . ?
 C39 C40 C41 O2 8.9(10) . . . . ?
 C39 C40 C41 C42 -174.9(10) . . . . ?
 C45 C40 C41 O2 -176.1(8) . . . . ?
 C45 C40 C41 C42 0.0 . . . . ?
 C45 C44 C46 C47 -124.6(9) . . . . ?
 C45 C44 C46 C48 -4.1(14) . . . . ?
 C45 C44 C46 C49 118.4(9) . . . . ?
 C40 C45 C44 C43 0.0 . . . . ?
 C40 C45 C44 C46 -178.6(9) . . . . ?
 C40 C41 C42 C43 0.0 . . . . ?
 C40 C41 C42 C105 177.0(9) . . . . ?
 C41 C42 C43 C44 0.0 . . . . ?
 C41 C42 C105 N7 -159.5(10) . . . . ?
 C42 C43 C44 C45 0.0 . . . . ?
 C42 C43 C44 C46 178.6(9) . . . . ?
 C43 C42 C105 N7 17.6(15) . . . . ?
 C43 C44 C46 C47 56.8(11) . . . . ?
 C43 C44 C46 C48 177.3(9) . . . . ?
 C43 C44 C46 C49 -60.2(11) . . . . ?
 C44 C45 C40 C39 175.5(9) . . . . ?
 C44 C45 C40 C41 0.0 . . . . ?
 C50 C51 C52 N7 -176.8(11) . . . . ?
 C50 C51 C52 C53 -52.5(15) . . . . ?
 C51 C50 C55 C54 -54.0(15) . . . . ?
 C51 C52 C53 N8 179.7(10) . . . . ?
 C51 C52 C53 C54 55.6(14) . . . . ?
 C52 N7 C105 C42 -177.7(10) . . . . ?
 C52 C53 C54 C55 -58.4(14) . . . . ?
 C53 N8 C56 C12 -177.9(11) . . . . ?
 C53 C54 C55 C50 57.2(14) . . . . ?
 C55 C50 C51 C52 52.5(16) . . . . ?
 C56 N8 C53 C52 108.4(11) . . . . ?
 C56 N8 C53 C54 -128.2(12) . . . . ?
 C57 C58 C59 C60 55.5(15) . . . . ?
 C58 C57 C62 C61 57.1(15) . . . . ?
 C58 C59 C60 N6 -175.3(10) . . . . ?
 C58 C59 C60 C61 -54.4(14) . . . . ?
 C59 C60 C61 N5 178.5(10) . . . . ?
 C59 C60 C61 C62 55.4(14) . . . . ?
 C60 N6 C63 C65 -176.2(10) . . . . ?
 C60 C61 C62 C57 -57.9(14) . . . . ?
 C61 N5 C75 C76 -176.5(11) . . . . ?
 C62 C57 C58 C59 -56.0(15) . . . . ?
 C63 N6 C60 C59 -133.2(12) . . . . ?
 C63 N6 C60 C61 104.8(12) . . . . ?
 C63 C65 C66 C67 -178.1(9) . . . . ?
 C69 C64 C65 C63 178.1(9) . . . . ?
 C69 C64 C65 C66 0.0 . . . . ?
 C64 C69 C68 C67 0.0 . . . . ?
 C64 C69 C70 N9 0.3(17) . . . . ?
 C64 C65 C66 C67 0.0 . . . . ?
 C65 C66 C67 C68 0.0 . . . . ?
 C65 C66 C67 C72 -176.3(8) . . . . ?
 C66 C67 C68 C69 0.0 . . . . ?
 C66 C67 C72 C71 -53.8(12) . . . . ?
 C66 C67 C72 C73 67.1(12) . . . . ?
 C66 C67 C72 C74 -172.2(8) . . . . ?
 C68 C69 C64 O6 -179.2(8) . . . . ?
 C68 C69 C64 C65 0.0 . . . . ?
 C68 C69 C70 N9 -176.5(11) . . . . ?
 C68 C67 C72 C71 130.0(10) . . . . ?
 C68 C67 C72 C73 -109.2(11) . . . . ?
 C68 C67 C72 C74 11.5(13) . . . . ?
 C70 N9 C107 C106 97.0(13) . . . . ?
 C70 N9 C107 C108 -136.6(11) . . . . ?
 C70 C69 C64 O6 4.2(10) . . . . ?
 C70 C69 C64 C65 -176.6(9) . . . . ?
 C70 C69 C68 C67 177.0(8) . . . . ?
 C72 C67 C68 C69 176.2(9) . . . . ?
 C75 N5 C61 C60 106.7(12) . . . . ?
 C75 N5 C61 C62 -130.4(12) . . . . ?
 C75 C76 C81 C80 175.4(9) . . . . ?
 C77 C76 C81 C80 0.0 . . . . ?
 C77 C78 C86 N3 -172.9(10) . . . . ?
 C76 C77 C78 C79 0.0 . . . . ?
 C76 C77 C78 C86 177.0(9) . . . . ?
 C76 C81 C80 C79 0.0 . . . . ?
 C76 C81 C80 C82 -179.5(9) . . . . ?
 C81 C80 C79 C78 0.0 . . . . ?
 C81 C80 C82 C83 1.1(15) . . . . ?
 C81 C80 C82 C84 121.7(11) . . . . ?
 C81 C80 C82 C85 -118.3(11) . . . . ?
 C80 C79 C78 C77 0.0 . . . . ?
 C80 C79 C78 C86 -177.1(8) . . . . ?
 C79 C80 C82 C83 -178.4(9) . . . . ?
 C79 C80 C82 C84 -57.7(13) . . . . ?
 C79 C80 C82 C85 62.2(13) . . . . ?
 C79 C78 C86 N3 4.2(15) . . . . ?
 C78 C77 C76 C75 -175.0(9) . . . . ?
 C78 C77 C76 C81 0.0 . . . . ?
 C82 C80 C79 C78 179.5(9) . . . . ?
 C86 N3 C87 C88 -124.5(12) . . . . ?
 C86 N3 C87 C92 114.0(12) . . . . ?
 C87 N3 C86 C78 179.4(10) . . . . ?
 C87 C88 C89 C90 53.6(16) . . . . ?
 C88 C87 C92 N1 -175.0(11) . . . . ?
 C88 C87 C92 C91 58.1(14) . . . . ?
 C88 C89 C90 C91 -52.4(16) . . . . ?
 C89 C90 C91 C92 56.3(16) . . . . ?
 C90 C91 C92 N1 176.8(11) . . . . ?
 C90 C91 C92 C87 -58.4(15) . . . . ?
 C92 N1 C93 C95 -177.2(12) . . . . ?
 C92 C87 C88 C89 -56.2(15) . . . . ?
 C93 N1 C92 C87 102.6(13) . . . . ?
 C93 N1 C92 C91 -133.4(13) . . . . ?
 C93 C95 C96 C97 176.0(9) . . . . ?
 C99 C94 C95 C93 -175.5(10) . . . . ?
 C99 C94 C95 C96 0.0 . . . . ?
 C94 C99 C98 C97 0.0 . . . . ?
 C94 C99 C100 N12 -164.9(9) . . . . ?
 C94 C95 C96 C97 0.0 . . . . ?
 C95 C96 C97 C98 0.0 . . . . ?
 C95 C96 C97 C101 176.3(9) . . . . ?
 C96 C97 C98 C99 0.0 . . . . ?
 C96 C97 C101 C102 134.6(10) . . . . ?
 C96 C97 C101 C103 16.2(14) . . . . ?
 C96 C97 C101 C104 -106.9(12) . . . . ?
 C98 C99 C94 O4 177.3(8) . . . . ?
 C98 C99 C94 C95 0.0 . . . . ?
 C98 C99 C100 N12 11.4(15) . . . . ?
 C98 C97 C101 C102 -49.0(13) . . . . ?
 C98 C97 C101 C103 -167.4(9) . . . . ?
 C98 C97 C101 C104 69.5(13) . . . . ?
 C100 N12 C106 C107 109.5(12) . . . . ?
 C100 N12 C106 C111 -129.1(11) . . . . ?
 C100 C99 C94 O4 -6.4(9) . . . . ?
 C100 C99 C94 C95 176.3(9) . . . . ?
 C100 C99 C98 C97 -176.4(9) . . . . ?
 C101 C97 C98 C99 -176.4(9) . . . . ?
 C105 N7 C52 C51 -131.6(12) . . . . ?
 C105 N7 C52 C53 104.1(13) . . . . ?
 C105 C42 C43 C44 -177.1(9) . . . . ?
 C106 N12 C100 C99 -179.7(9) . . . . ?
 C106 C107 C108 C109 -57.2(14) . . . . ?
 C107 N9 C70 C69 -176.7(11) . . . . ?
 C107 C106 C111 C110 -53.0(14) . . . . ?
 C107 C108 C109 C110 56.9(15) . . . . ?
 C108 C109 C110 C111 -55.5(16) . . . . ?
 C109 C110 C111 C106 53.9(15) . . . . ?
 C111 C106 C107 N9 -178.4(10) . . . . ?
 C111 C106 C107 C108 55.0(14) . . . . ?
 C15 C14 C17 C16 -19(2) . . . . ?
 C15 C14 C17 C18 127(3) . . . . ?
 C15 C14 C19 C18 -130(3) . . . . ?
 C15 C14 C19 C20 28(3) . . . . ?
 C15 C14 C16 C17 156(3) . . . . ?
 C15 C14 C18 C17 -87(3) . . . . ?
 C15 C14 C18 C19 79(3) . . . . ?
 C15 C14 C20 C19 -149(3) . . . . ?
 C17 C14 C15 C16 24(3) . . . . ?
 C17 C14 C15 C20 -141(3) . . . . ?
 C17 C14 C19 C18 -12(3) . . . . ?
 C17 C14 C19 C20 146(3) . . . . ?
 C17 C14 C16 C15 -156(3) . . . . ?
 C17 C14 C18 C19 166(3) . . . . ?
 C17 C14 C20 C15 86(4) . . . . ?
 C17 C14 C20 C19 -63(4) . . . . ?
 C19 C14 C15 C16 140(3) . . . . ?
 C19 C14 C15 C20 -25(2) . . . . ?
 C19 C14 C17 C16 -134(2) . . . . ?
 C19 C14 C17 C18 12(3) . . . . ?
 C19 C14 C16 C15 -63(4) . . . . ?
 C19 C14 C16 C17 92(3) . . . . ?
 C19 C14 C18 C17 -166(3) . . . . ?
 C19 C14 C20 C15 149(3) . . . . ?
 C16 C14 C15 C20 -165(3) . . . . ?
 C16 C14 C17 C18 146(3) . . . . ?
 C16 C14 C19 C18 -88(4) . . . . ?
 C16 C14 C19 C20 70(4) . . . . ?
 C16 C14 C18 C17 -34(3) . . . . ?
 C16 C14 C18 C19 132(3) . . . . ?
 C16 C14 C20 C15 11(3) . . . . ?
 C16 C14 C20 C19 -138(3) . . . . ?
 C16 C15 C20 C14 -17(4) . . . . ?
 C16 C15 C20 C19 13(6) . . . . ?
 C16 C17 C18 C14 28(3) . . . . ?
 C16 C17 C18 C19 10(6) . . . . ?
 C18 C14 C15 C16 84(4) . . . . ?
 C18 C14 C15 C20 -81(4) . . . . ?
 C18 C14 C17 C16 -146(3) . . . . ?
 C18 C14 C19 C20 158(4) . . . . ?
 C18 C14 C16 C15 -126(3) . . . . ?
 C18 C14 C16 C17 30(3) . . . . ?
 C18 C14 C20 C15 131(2) . . . . ?
 C18 C14 C20 C19 -18(3) . . . . ?
 C18 C17 C16 C14 -30(3) . . . . ?
 C18 C17 C16 C15 -3(5) . . . . ?
 C18 C19 C20 C14 22(3) . . . . ?
 C18 C19 C20 C15 -6(5) . . . . ?
 C20 C14 C15 C16 165(3) . . . . ?
 C20 C14 C17 C16 -87(4) . . . . ?
 C20 C14 C17 C18 59(4) . . . . ?
 C20 C14 C19 C18 -158(4) . . . . ?
 C20 C14 C16 C15 -14(3) . . . . ?
 C20 C14 C16 C17 142(2) . . . . ?
 C20 C14 C18 C17 -149(2) . . . . ?
 C20 C14 C18 C19 17(3) . . . . ?
 C20 C15 C16 C14 16(4) . . . . ?
 C20 C15 C16 C17 -8(6) . . . . ?
 C20 C19 C18 C14 -23(4) . . . . ?
 C20 C19 C18 C17 -6(7) . . . . ?

_shelx_res_file
;
TITL dh-mc-4-zn-180_100k_a.res in P1
    dh-mc-4-zn-180_100k.res
    created by SHELXL-2018/3 at 14:11:09 on 23-Aug-2021
REM Old TITL DH-MC-4-Zn-180_100K in P1
REM SHELXT solution in P1: R1 0.180, Rweak 0.103, Alpha 0.000
REM <I/s> 0.000 for 0 systematic absences, Orientation as input
REM Flack x = 0.002 ( 0.009 ) from 3533 Parsons' quotients
REM Formula found by SHELXT: C108 N11 O8 Zn3
CELL 0.71073 14.1697 14.4152 16.3546 108.741 94.396 109.934
ZERR 1 0.0011 0.0013 0.0016 0.009 0.007 0.008
LATT -1
SFAC C H N O Zn
UNIT 108 139.05 12 6.53 3
ISOR 0.01 0.02 C75 C77
ISOR 0.001 0.002 N1
ISOR 0.001 0.002 C77 C75 C27
ISOR 0.001 0.002 N9
ISOR 0.001 0.002 O4
ISOR 0.001 0.002 N8
ISOR 0.001 0.002 N5
ISOR 0.001 0.002 C48
ISOR 0.001 0.002 O1
ISOR 0.001 0.002 C17 C15 C19
ISOR 0.001 0.002 C22
ISOR 0.001 0.002 C18 C20
ISOR 0.01 0.02 C16

L.S. 50 0 0
PLAN  56
SIZE 0.111 0.124 0.133
TEMP -173.15
CONF
BOND
list 4
MORE -1
BOND $H
fmap 2 53
acta
SHEL 999 0.85
OMIT 5 -11 10
OMIT 1 -1 0
OMIT -1 2 0
OMIT 0 -1 0
OMIT 1 -2 0
OMIT -2 0 -1
OMIT 0 -2 0
OMIT 2 0 1
OMIT 1 0 2
REM <olex2.extras>
REM <HklSrc "%.\\DH-MC-4-Zn-180_100K.hkl">
REM </olex2.extras>

WGHT    0.044600    4.871200
FVAR       0.39750   0.66243   0.52561
ZN01  5    0.455527    0.709626    0.443930    11.00000    0.03383    0.02699 =
         0.03699    0.00916    0.00469    0.00839
ZN02  5    0.739573    0.421925    0.423581    11.00000    0.03318    0.03028 =
         0.03890    0.01162    0.00457    0.00951
ZN03  5    0.363312    0.380009    0.649310    11.00000    0.03685    0.02706 =
         0.03678    0.00983    0.00407    0.00794
O1    4    0.440798    0.711212    0.560122    11.00000    0.03981    0.03918 =
         0.04081    0.01361    0.00725    0.01766
O2    4    0.501362    0.611069    0.362041    11.00000    0.03512    0.03350 =
         0.04812    0.01653    0.01479    0.02152
O3    4    0.284278    0.410248    0.566738    11.00000    0.03100    0.02258 =
         0.05214    0.00988    0.00242    0.01370
O4    4    0.508097    0.408563    0.664864    11.00000    0.03725    0.03625 =
         0.03560    0.01311    0.00771    0.01388
O5    4    0.619718    0.307987    0.427235    11.00000    0.04498    0.04171 =
         0.04131    0.01867    0.01033    0.02171
O6    4    0.752548    0.568440    0.453778    11.00000    0.04252    0.03177 =
         0.04750    0.01747    0.00399    0.01588
N1    3    0.370801    0.479411    0.772986    11.00000    0.03762    0.03776 =
         0.03739    0.01446    0.00843    0.01298
N2    3    0.154999    0.538679    0.432492    11.00000    0.03346    0.02156 =
         0.04378    0.01559    0.00863    0.01172
N3    3    0.343545    0.668670    0.777683    11.00000    0.05448    0.03457 =
         0.03623    0.01447    0.01307    0.02071
N4    3    0.315560    0.657945    0.365313    11.00000    0.03779    0.02518 =
         0.03698    0.01024    0.00900    0.01460
N5    3    0.569480    0.855729    0.485924    11.00000    0.02892    0.02811 =
         0.02911    0.01058    0.00604    0.01170
N6    3    0.761738    0.843852    0.446424    11.00000    0.03981    0.02881 =
         0.04606    0.01593    0.01145    0.01141
N7    3    0.671748    0.488034    0.206769    11.00000    0.03728    0.03554 =
         0.04095    0.01624    0.00607    0.00985
N8    3    0.719338    0.357690    0.291647    11.00000    0.02706    0.02708 =
         0.02861    0.01092    0.00479    0.01075
N9    3    0.854496    0.457845    0.525503    11.00000    0.03154    0.03256 =
         0.03285    0.01156    0.00655    0.01313
N10   3    0.410166    0.103100    0.502455    11.00000    0.02970    0.03510 =
         0.03377    0.01545    0.00935    0.01466
N11   3    0.292624    0.220438    0.589335    11.00000    0.04357    0.02651 =
         0.02204    0.00998    0.01085    0.00584
N12   3    0.787588    0.387504    0.665279    11.00000    0.03714    0.03572 =
         0.04544    0.02053    0.00643    0.01194
C1    1    0.364737    0.112651    0.759760    11.00000    0.06027    0.04762 =
         0.04452    0.01838    0.01382    0.02860
AFIX  23
H1A   2    0.375294    0.141235    0.824951    11.00000   -1.20000
H1B   2    0.308961    0.041067    0.737191    11.00000   -1.20000
AFIX   0
C2    1    0.463061    0.103698    0.733591    11.00000    0.06613    0.04217 =
         0.05142    0.01413    0.00843    0.03914
AFIX  23
H2A   2    0.478312    0.051732    0.754046    11.00000   -1.20000
H2B   2    0.520946    0.173425    0.762675    11.00000   -1.20000
AFIX   0
C3    1    0.452742    0.068137    0.633196    11.00000    0.05357    0.03859 =
         0.03490    0.01039    0.01417    0.02676
AFIX  23
H3A   2    0.519009    0.067685    0.618221    11.00000   -1.20000
H3B   2    0.400384   -0.005145    0.604560    11.00000   -1.20000
AFIX   0
C4    1    0.422185    0.141169    0.598171    11.00000    0.02805    0.02776 =
         0.03796    0.00972    0.01064    0.01245
AFIX  13
H4    2    0.478030    0.213765    0.624233    11.00000   -1.20000
AFIX   0
C5    1    0.322131    0.148558    0.623050    11.00000    0.03250    0.01829 =
         0.04556    0.01130    0.00923    0.00883
AFIX  13
H5    2    0.266346    0.076010    0.595765    11.00000   -1.20000
AFIX   0
C6    1    0.332622    0.185392    0.722984    11.00000    0.05064    0.04088 =
         0.03925    0.01926    0.01375    0.03039
AFIX  23
H6A   2    0.266229    0.185533    0.737841    11.00000   -1.20000
H6B   2    0.384544    0.258971    0.750965    11.00000   -1.20000
AFIX   0
C7    1    0.464174    0.170705    0.470710    11.00000    0.02788    0.01837 =
         0.03513    0.00084    0.00109    0.00926
AFIX  43
H7    2    0.504288    0.240231    0.512112    11.00000   -1.20000
AFIX  66
C13   1    0.550150    0.222872    0.357771    11.00000    0.03588    0.02387 =
         0.03819    0.00004   -0.00029    0.01943
C8    1    0.470160    0.151731    0.378138    11.00000    0.02417    0.02147 =
         0.04577    0.01309    0.00972    0.01215
C9    1    0.397904    0.062424    0.310986    11.00000    0.03313    0.02384 =
         0.04953    0.01432    0.01040    0.01692
AFIX  43
H9    2    0.343235    0.013803    0.324906    11.00000   -1.20000
AFIX  65
C10   1    0.405637    0.044258    0.223466    11.00000    0.03770    0.02759 =
         0.02433    0.00062   -0.00088    0.01713
C11   1    0.485626    0.115398    0.203098    11.00000    0.03439    0.02829 =
         0.03483    0.01239   -0.00078    0.00748
AFIX  43
H11   2    0.490911    0.102982    0.143282    11.00000   -1.20000
AFIX  65
C12   1    0.557883    0.204705    0.270250    11.00000    0.03382    0.03368 =
         0.03174    0.01381    0.01453    0.01897
AFIX   0
C14   1    0.323654   -0.057354    0.148023    11.00000    0.04644    0.05046 =
         0.03000    0.01578    0.01468    0.01385
C21   1    0.232346    0.179215    0.512310    11.00000    0.04632    0.01459 =
         0.04306   -0.00046    0.00811    0.00931
AFIX  43
H21   2    0.206816    0.103927    0.485850    11.00000   -1.20000
AFIX  66
C22   1    0.197964    0.231233    0.460328    11.00000    0.03301    0.03221 =
         0.03309    0.01209    0.00659    0.01317
C23   1    0.133248    0.163134    0.379058    11.00000    0.04667    0.02247 =
         0.03692    0.00444    0.00392    0.01215
AFIX  43
H23   2    0.116644    0.088844    0.360387    11.00000   -1.20000
AFIX  65
C24   1    0.092826    0.203734    0.325105    11.00000    0.04114    0.03273 =
         0.03502    0.00326    0.00423    0.01897
C25   1    0.117120    0.312432    0.352423    11.00000    0.05926    0.03433 =
         0.02818    0.00776    0.00713    0.03100
AFIX  43
H25   2    0.089493    0.340179    0.315549    11.00000   -1.20000
AFIX  65
C26   1    0.181835    0.380531    0.433693    11.00000    0.04310    0.02310 =
         0.04080    0.01697    0.02058    0.01410
C27   1    0.222258    0.339933    0.487646    11.00000    0.03056    0.03040 =
         0.03087    0.01097    0.00668    0.01232
AFIX   0
C28   1    0.023437    0.130044    0.230819    11.00000    0.05930    0.03024 =
         0.04136    0.00734    0.00130    0.01889
C29   1    0.005738    0.012523    0.209346    11.00000    0.12061    0.05029 =
         0.04871    0.00131   -0.02628    0.01475
AFIX 137
H29A  2    0.072022    0.006114    0.218719    11.00000   -1.50000
H29B  2   -0.029939   -0.029039    0.147612    11.00000   -1.50000
H29C  2   -0.036135   -0.014305    0.248038    11.00000   -1.50000
AFIX   0
C30   1    0.070640    0.165214    0.161594    11.00000    0.13736    0.06767 =
         0.03802    0.00751   -0.00177    0.01317
AFIX 137
H30A  2    0.066710    0.233328    0.166576    11.00000   -1.50000
H30B  2    0.033428    0.111871    0.102990    11.00000   -1.50000
H30C  2    0.142690    0.173471    0.169887    11.00000   -1.50000
AFIX   0
C31   1   -0.082739    0.135748    0.228791    11.00000    0.07699    0.06826 =
         0.05309    0.00053   -0.01004    0.02317
AFIX 137
H31A  2   -0.114975    0.108575    0.271774    11.00000   -1.50000
H31B  2   -0.125707    0.092605    0.169549    11.00000   -1.50000
H31C  2   -0.075414    0.209710    0.243755    11.00000   -1.50000
AFIX   0
C32   1    0.207174    0.496846    0.463499    11.00000    0.01977    0.03125 =
         0.04740    0.01365    0.00882    0.01466
AFIX  43
H32   2    0.266404    0.542876    0.508792    11.00000   -1.20000
AFIX   0
C33   1    0.195830    0.655859    0.467762    11.00000    0.03654    0.02299 =
         0.04927    0.01261    0.00468    0.00804
AFIX  13
H33   2    0.254209    0.683417    0.518997    11.00000   -1.20000
AFIX   0
C34   1    0.113405    0.694862    0.499009    11.00000    0.04516    0.03870 =
         0.04958    0.01819    0.01524    0.02313
AFIX  23
H34A  2    0.094908    0.675081    0.549977    11.00000   -1.20000
H34B  2    0.051293    0.658948    0.451065    11.00000   -1.20000
AFIX   0
C35   1    0.147315    0.815101    0.526144    11.00000    0.05730    0.02712 =
         0.06845    0.01017    0.00488    0.02240
AFIX  23
H35A  2    0.201834    0.851392    0.580456    11.00000   -1.20000
H35B  2    0.088421    0.835215    0.539443    11.00000   -1.20000
AFIX   0
C36   1    0.188113    0.852167    0.452404    11.00000    0.04920    0.02345 =
         0.05986    0.01428    0.00862    0.00814
AFIX  23
H36A  2    0.131116    0.823352    0.400728    11.00000   -1.20000
H36B  2    0.214477    0.930677    0.473743    11.00000   -1.20000
AFIX   0
C37   1    0.273418    0.815510    0.424422    11.00000    0.04352    0.02082 =
         0.04440    0.00998    0.00811    0.01061
AFIX  23
H37A  2    0.333118    0.849485    0.474517    11.00000   -1.20000
H37B  2    0.295723    0.837500    0.375298    11.00000   -1.20000
AFIX   0
C38   1    0.236248    0.695132    0.394949    11.00000    0.03999    0.01857 =
         0.04854    0.01189    0.00764    0.01264
AFIX  13
H38   2    0.177507    0.663546    0.343314    11.00000   -1.20000
AFIX   0
C39   1    0.291087    0.580495    0.288219    11.00000    0.02168    0.03461 =
         0.03693    0.01070   -0.00952    0.00099
AFIX  43
H39   2    0.223484    0.557798    0.255821    11.00000   -1.20000
AFIX  66
C45   1    0.302884    0.450762    0.160970    11.00000    0.02101    0.03783 =
         0.04250    0.01992    0.00289    0.00555
AFIX  43
H45   2    0.233770    0.437372    0.138397    11.00000   -1.20000
AFIX  65
C40   1    0.352013    0.524771    0.245494    11.00000    0.03004    0.02581 =
         0.03353    0.01218    0.00410    0.01431
C41   1    0.453136    0.544362    0.278522    11.00000    0.04390    0.02779 =
         0.01738    0.00092    0.00225    0.02167
C42   1    0.505131    0.489945    0.227027    11.00000    0.03510    0.03073 =
         0.03054    0.01197    0.00453    0.01651
C43   1    0.456002    0.415936    0.142503    11.00000    0.03949    0.03618 =
         0.03915    0.01307    0.00935    0.02420
AFIX  43
H43   2    0.491539    0.378744    0.107309    11.00000   -1.20000
AFIX  65
C44   1    0.354879    0.396343    0.109474    11.00000    0.04486    0.03939 =
         0.02240    0.00345    0.00403    0.01642
AFIX   0
C46   1    0.302326    0.314265    0.013003    11.00000    0.03111    0.04704 =
         0.04278    0.00928    0.00548    0.01911
C47   1    0.308035    0.205443    0.006229    11.00000    0.05566    0.04592 =
         0.05021    0.00169    0.00578    0.01260
AFIX 137
H47A  2    0.380074    0.214142    0.017360    11.00000   -1.50000
H47B  2    0.273367    0.152382   -0.053044    11.00000   -1.50000
H47C  2    0.274234    0.181752    0.050135    11.00000   -1.50000
AFIX   0
C48   1    0.190946    0.295598   -0.014247    11.00000    0.04882    0.04945 =
         0.04753    0.01541    0.01033    0.01898
AFIX 137
H48A  2    0.151239    0.266750    0.024683    11.00000   -1.50000
H48B  2    0.163890    0.244963   -0.075362    11.00000   -1.50000
H48C  2    0.185538    0.362985   -0.009722    11.00000   -1.50000
AFIX   0
C49   1    0.364138    0.354385   -0.049687    11.00000    0.06025    0.05396 =
         0.02733    0.00439    0.00276    0.02597
AFIX 137
H49A  2    0.369411    0.426757   -0.040414    11.00000   -1.50000
H49B  2    0.329649    0.307682   -0.110840    11.00000   -1.50000
H49C  2    0.433072    0.354496   -0.038090    11.00000   -1.50000
AFIX   0
C50   1    0.960982    0.585285    0.227920    11.00000    0.03785    0.07014 =
         0.05007    0.02856    0.00154    0.01626
AFIX  23
H50A  2    0.985873    0.638813    0.288887    11.00000   -1.20000
H50B  2    1.003647    0.614528    0.189976    11.00000   -1.20000
AFIX   0
C51   1    0.850821    0.566093    0.195988    11.00000    0.04123    0.05235 =
         0.05458    0.02331    0.01327    0.01264
AFIX  23
H51A  2    0.829714    0.522604    0.132004    11.00000   -1.20000
H51B  2    0.845277    0.635052    0.204430    11.00000   -1.20000
AFIX   0
C52   1    0.778477    0.509732    0.244498    11.00000    0.02618    0.04566 =
         0.02354    0.00227    0.00339    0.01194
AFIX  13
H52   2    0.795325    0.558829    0.307576    11.00000   -1.20000
AFIX   0
C53   1    0.791932    0.408657    0.242669    11.00000    0.01999    0.03459 =
         0.03593    0.01396    0.00799    0.01401
AFIX  13
H53   2    0.773499    0.358607    0.179784    11.00000   -1.20000
AFIX   0
C54   1    0.900760    0.431672    0.279154    11.00000    0.03379    0.03943 =
         0.05312    0.01697    0.00837    0.01655
AFIX  23
H54A  2    0.907607    0.364763    0.276616    11.00000   -1.20000
H54B  2    0.920111    0.480175    0.341819    11.00000   -1.20000
AFIX   0
C55   1    0.974120    0.483136    0.226668    11.00000    0.03151    0.05930 =
         0.05392    0.02205    0.00287    0.01365
AFIX  23
H55A  2    1.045994    0.500300    0.253414    11.00000   -1.20000
H55B  2    0.958546    0.432769    0.164961    11.00000   -1.20000
AFIX   0
C56   1    0.642636    0.270790    0.243247    11.00000    0.04431    0.04341 =
         0.01106   -0.00414   -0.00249    0.02704
AFIX  43
H56   2    0.641619    0.246999    0.181738    11.00000   -1.20000
AFIX   0
C57   1    0.595858    0.954733    0.294334    11.00000    0.04130    0.05697 =
         0.06895    0.03895    0.01643    0.02242
AFIX  23
H57A  2    0.641755    1.029886    0.327790    11.00000   -1.20000
H57B  2    0.543536    0.952592    0.249257    11.00000   -1.20000
AFIX   0
C58   1    0.658658    0.891557    0.249129    11.00000    0.05090    0.04425 =
         0.05071    0.02099    0.01226    0.01735
AFIX  23
H58A  2    0.611063    0.818519    0.211207    11.00000   -1.20000
H58B  2    0.695382    0.925520    0.210682    11.00000   -1.20000
AFIX   0
C59   1    0.735673    0.885936    0.314661    11.00000    0.03887    0.03873 =
         0.06984    0.02578    0.01384    0.02320
AFIX  23
H59A  2    0.788342    0.958120    0.347912    11.00000   -1.20000
H59B  2    0.770605    0.841050    0.282485    11.00000   -1.20000
AFIX   0
C60   1    0.683805    0.839707    0.379583    11.00000    0.03682    0.03066 =
         0.03822    0.01515    0.00427    0.00771
AFIX  13
H60   2    0.636690    0.763916    0.346393    11.00000   -1.20000
AFIX   0
C61   1    0.621056    0.901884    0.425700    11.00000    0.03158    0.03152 =
         0.04179    0.01317   -0.00117    0.00944
AFIX  13
H61   2    0.669403    0.976591    0.461142    11.00000   -1.20000
AFIX   0
C62   1    0.543260    0.904585    0.357359    11.00000    0.03968    0.04063 =
         0.05927    0.01987    0.01519    0.01641
AFIX  23
H62A  2    0.504626    0.945946    0.388104    11.00000   -1.20000
H62B  2    0.493631    0.831267    0.322683    11.00000   -1.20000
AFIX   0
C63   1    0.744175    0.759943    0.462554    11.00000    0.03612    0.01963 =
         0.04880    0.00364    0.00516    0.00554
AFIX  43
H63   2    0.684824    0.698647    0.428640    11.00000   -1.20000
AFIX  66
C69   1    0.881888    0.649564    0.587931    11.00000    0.03080    0.02246 =
         0.03240    0.01200    0.00058    0.01028
C64   1    0.815938    0.655800    0.524317    11.00000    0.03472    0.03773 =
         0.03013    0.01004    0.00562    0.00960
C65   1    0.812155    0.753273    0.531983    11.00000    0.02853    0.02732 =
         0.03838    0.01534    0.00401    0.00604
C66   1    0.874321    0.844511    0.603263    11.00000    0.02401    0.03925 =
         0.04709    0.01876    0.00819    0.00358
AFIX  43
H66   2    0.871734    0.911129    0.608501    11.00000   -1.20000
AFIX  65
C67   1    0.940270    0.838276    0.666878    11.00000    0.02681    0.03353 =
         0.03262    0.00267    0.00774    0.00357
C68   1    0.944055    0.740804    0.659213    11.00000    0.02457    0.04028 =
         0.03917    0.01055    0.00221    0.01243
AFIX  43
H68   2    0.989129    0.736542    0.702691    11.00000   -1.20000
AFIX   0
C70   1    0.895928    0.555054    0.584464    11.00000    0.02289    0.04165 =
         0.02609    0.01436    0.00511    0.00726
AFIX  43
H70   2    0.943566    0.564070    0.633353    11.00000   -1.20000
AFIX   0
C71   1    1.063572    1.031315    0.718216    11.00000    0.05890    0.03926 =
         0.04155    0.00088   -0.00212   -0.00597
AFIX 137
H71A  2    1.110516    1.009321    0.682971    11.00000   -1.50000
H71B  2    1.103015    1.096367    0.769490    11.00000   -1.50000
H71C  2    1.015095    1.044721    0.682067    11.00000   -1.50000
AFIX   0
C72   1    1.004319    0.943060    0.749663    11.00000    0.03478    0.04336 =
         0.03845    0.00504    0.00368    0.00379
C73   1    0.931976    0.975793    0.804790    11.00000    0.06360    0.04764 =
         0.04267   -0.00685    0.00889    0.00176
AFIX 137
H73A  2    0.882223    0.988099    0.768971    11.00000   -1.50000
H73B  2    0.971262    1.041251    0.855762    11.00000   -1.50000
H73C  2    0.895537    0.919253    0.825383    11.00000   -1.50000
AFIX   0
C74   1    1.083846    0.927837    0.807431    11.00000    0.04273    0.03998 =
         0.05872    0.00372   -0.00176    0.00272
AFIX 137
H74A  2    1.049071    0.870041    0.827266    11.00000   -1.50000
H74B  2    1.120095    0.993661    0.858870    11.00000   -1.50000
H74C  2    1.133221    0.910074    0.773093    11.00000   -1.50000
AFIX   0
C75   1    0.605560    0.907462    0.570422    11.00000    0.02971    0.02949 =
         0.03065    0.01066    0.00617    0.01200
AFIX  43
H75   2    0.660971    0.973976    0.585291    11.00000   -1.20000
AFIX  66
C77   1    0.495278    0.789964    0.639735    11.00000    0.02388    0.02421 =
         0.02500    0.00856    0.00469    0.01054
C76   1    0.576145    0.881526    0.645801    11.00000    0.02920    0.02271 =
         0.03318    0.00654    0.00153    0.01249
C81   1    0.629459    0.958957    0.728105    11.00000    0.02843    0.03292 =
         0.02927    0.00081    0.00364    0.01475
AFIX  43
H81   2    0.684728    1.021535    0.732251    11.00000   -1.20000
AFIX  65
C80   1    0.601906    0.944826    0.804342    11.00000    0.04208    0.03338 =
         0.04132    0.00247    0.00285    0.01737
C79   1    0.521040    0.853264    0.798276    11.00000    0.05466    0.03085 =
         0.03229    0.00852    0.00616    0.01771
AFIX  43
H79   2    0.502209    0.843606    0.850381    11.00000   -1.20000
AFIX  65
C78   1    0.467725    0.775833    0.715973    11.00000    0.03745    0.03517 =
         0.04287    0.01155    0.00296    0.01744
AFIX   0
C82   1    0.659074    1.030477    0.899521    11.00000    0.04840    0.05039 =
         0.04008    0.00702   -0.00510    0.00505
C83   1    0.744344    1.128469    0.896033    11.00000    0.05613    0.05868 =
         0.05476   -0.01317   -0.00645    0.00670
AFIX 137
H83A  2    0.795577    1.106967    0.866989    11.00000   -1.50000
H83B  2    0.777200    1.179878    0.956212    11.00000   -1.50000
H83C  2    0.714683    1.161112    0.862673    11.00000   -1.50000
AFIX   0
C84   1    0.582295    1.066498    0.947957    11.00000    0.07006    0.05991 =
         0.03541    0.00026    0.00486    0.00379
AFIX 137
H84A  2    0.547709    1.094148    0.913100    11.00000   -1.50000
H84B  2    0.618648    1.122427    1.005711    11.00000   -1.50000
H84C  2    0.531275    1.006026    0.956132    11.00000   -1.50000
AFIX   0
C85   1    0.708969    0.982956    0.952402    11.00000    0.07105    0.06070 =
         0.04642    0.00462   -0.02303    0.01738
AFIX 137
H85A  2    0.656174    0.920805    0.956820    11.00000   -1.50000
H85B  2    0.743009    1.036141    1.011749    11.00000   -1.50000
H85C  2    0.759728    0.961440    0.922557    11.00000   -1.50000
AFIX   0
C86   1    0.379528    0.682500    0.712128    11.00000    0.03864    0.03887 =
         0.03284    0.01320    0.00466    0.01959
AFIX  43
H86   2    0.346855    0.628067    0.655732    11.00000   -1.20000
AFIX   0
C87   1    0.253652    0.569741    0.759690    11.00000    0.04320    0.04081 =
         0.04372    0.01421    0.01015    0.01168
AFIX  13
H87   2    0.230390    0.530626    0.694371    11.00000   -1.20000
AFIX   0
C88   1    0.167738    0.596591    0.796209    11.00000    0.05421    0.05026 =
         0.05546    0.02998    0.01160    0.02568
AFIX  23
H88A  2    0.147859    0.639242    0.766611    11.00000   -1.20000
H88B  2    0.192035    0.640108    0.860093    11.00000   -1.20000
AFIX   0
C89   1    0.072489    0.494691    0.782308    11.00000    0.04866    0.07712 =
         0.05727    0.03193    0.01329    0.02946
AFIX  23
H89A  2    0.020300    0.515020    0.812013    11.00000   -1.20000
H89B  2    0.041948    0.456621    0.718434    11.00000   -1.20000
AFIX   0
C90   1    0.101137    0.420944    0.819088    11.00000    0.04408    0.06122 =
         0.05497    0.02678    0.01287    0.00906
AFIX  23
H90A  2    0.120612    0.454333    0.884313    11.00000   -1.20000
H90B  2    0.040855    0.353441    0.803037    11.00000   -1.20000
AFIX   0
C91   1    0.188711    0.398025    0.783714    11.00000    0.03573    0.03935 =
         0.04760    0.01516    0.00285   -0.00233
AFIX  23
H91A  2    0.166412    0.357912    0.719185    11.00000   -1.20000
H91B  2    0.207230    0.352675    0.810915    11.00000   -1.20000
AFIX   0
C92   1    0.282492    0.497980    0.801784    11.00000    0.04213    0.03938 =
         0.03472    0.00638    0.00651    0.01195
AFIX  13
H92   2    0.302506    0.537506    0.867156    11.00000   -1.20000
AFIX   0
C93   1    0.460220    0.532864    0.827473    11.00000    0.06923    0.03548 =
         0.03434    0.01976    0.00899    0.02418
AFIX  43
H93   2    0.459202    0.578285    0.883975    11.00000   -1.20000
AFIX  66
C99   1    0.681392    0.474199    0.739227    11.00000    0.02985    0.03638 =
         0.04855    0.01878    0.01120    0.01342
C94   1    0.582269    0.470846    0.740003    11.00000    0.04256    0.02938 =
         0.04087    0.01271   -0.00021    0.00377
C95   1    0.561195    0.533468    0.814845    11.00000    0.03858    0.03019 =
         0.02554    0.00359    0.01105    0.00910
C96   1    0.639245    0.599444    0.888912    11.00000    0.06200    0.03760 =
         0.02512    0.00545    0.00998    0.02885
AFIX  43
H96   2    0.624842    0.642243    0.940063    11.00000   -1.20000
AFIX  65
C97   1    0.738369    0.602798    0.888138    11.00000    0.04935    0.04274 =
         0.02733    0.01555    0.00133    0.01343
C98   1    0.759444    0.540176    0.813296    11.00000    0.04312    0.04445 =
         0.03148    0.01111    0.00391    0.01654
AFIX  43
H98   2    0.827190    0.542469    0.812767    11.00000   -1.20000
AFIX   0
C100  1    0.704459    0.403649    0.662431    11.00000    0.03761    0.03713 =
         0.04043    0.01699    0.01152    0.00825
AFIX  43
H100  2    0.655070    0.368694    0.608429    11.00000   -1.20000
AFIX   0
C101  1    0.830157    0.681534    0.968713    11.00000    0.04274    0.05158 =
         0.04391    0.01864    0.00551    0.01418
C102  1    0.893426    0.622040    0.989875    11.00000    0.05811    0.08316 =
         0.03652    0.00057   -0.00239    0.02677
AFIX 137
H10A  2    0.848097    0.557924    0.997274    11.00000   -1.50000
H10B  2    0.944883    0.667972    1.044569    11.00000   -1.50000
H10C  2    0.927948    0.601998    0.941380    11.00000   -1.50000
AFIX   0
C103  1    0.792629    0.726981    1.053566    11.00000    0.05798    0.05405 =
         0.03839    0.00213   -0.00750    0.00412
AFIX 137
H10D  2    0.760348    0.774676    1.045732    11.00000   -1.50000
H10E  2    0.851249    0.766503    1.103746    11.00000   -1.50000
H10F  2    0.742571    0.668486    1.064850    11.00000   -1.50000
AFIX   0
C104  1    0.898870    0.770672    0.944551    11.00000    0.07505    0.05938 =
         0.05282    0.00980   -0.00947   -0.01919
AFIX 137
H10G  2    0.922097    0.740760    0.890967    11.00000   -1.50000
H10H  2    0.958499    0.816688    0.993071    11.00000   -1.50000
H10I  2    0.860538    0.812328    0.933958    11.00000   -1.50000
AFIX   0
C105  1    0.613962    0.511567    0.257299    11.00000    0.04812    0.02973 =
         0.02695    0.00433    0.00809    0.01996
AFIX  43
H105  2    0.642196    0.545434    0.318905    11.00000   -1.20000
AFIX   0
C106  1    0.800194    0.314995    0.582853    11.00000    0.02396    0.03714 =
         0.03368    0.01201    0.01126    0.00939
AFIX  13
H106  2    0.733351    0.278453    0.539118    11.00000   -1.20000
AFIX   0
C107  1    0.881229    0.376269    0.543836    11.00000    0.03415    0.02842 =
         0.04400    0.01672    0.00181    0.00587
AFIX  13
H107  2    0.946261    0.413795    0.589833    11.00000   -1.20000
AFIX   0
C108  1    0.902426    0.304400    0.464454    11.00000    0.02645    0.04423 =
         0.05648    0.02460    0.00626    0.00928
AFIX  23
H10J  2    0.957404    0.347420    0.442343    11.00000   -1.20000
H10K  2    0.839844    0.266284    0.416927    11.00000   -1.20000
AFIX   0
C109  1    0.935082    0.224634    0.487637    11.00000    0.03585    0.04023 =
         0.05836    0.01173    0.01451    0.01916
AFIX  23
H10L  2    0.945986    0.176234    0.434049    11.00000   -1.20000
H10M  2    1.000880    0.262541    0.531464    11.00000   -1.20000
AFIX   0
C110  1    0.854434    0.160436    0.525215    11.00000    0.04068    0.03141 =
         0.05952    0.01794    0.01269    0.00739
AFIX  23
H11A  2    0.879399    0.112188    0.543291    11.00000   -1.20000
H11B  2    0.791056    0.116292    0.478988    11.00000   -1.20000
AFIX   0
C111  1    0.829942    0.231824    0.604335    11.00000    0.04251    0.03305 =
         0.04666    0.01606    0.00445    0.00838
AFIX  23
H11C  2    0.890646    0.268105    0.653670    11.00000   -1.20000
H11D  2    0.772745    0.187732    0.623780    11.00000   -1.20000
AFIX   0
PART 1
C15   1    0.239559   -0.126260    0.180297    21.00000    0.04669    0.04656 =
         0.04665    0.01722    0.00967    0.01782
AFIX 137
H15A  2    0.269921   -0.154060    0.217950    21.00000   -1.50000
H15B  2    0.189844   -0.185557    0.129503    21.00000   -1.50000
H15C  2    0.204704   -0.083579    0.214243    21.00000   -1.50000
AFIX   0
C17   1    0.380336   -0.122407    0.094153    21.00000    0.05428    0.05430 =
         0.05425    0.01964    0.01117    0.02117
AFIX 137
H17A  2    0.429874   -0.129411    0.134593    21.00000   -1.50000
H17B  2    0.416594   -0.085899    0.057706    21.00000   -1.50000
H17C  2    0.330456   -0.193134    0.056025    21.00000   -1.50000
AFIX   0
C19   1    0.268619   -0.023188    0.084106    21.00000    0.05675    0.05661 =
         0.05666    0.02128    0.01148    0.02183
AFIX 137
H19A  2    0.237233    0.023928    0.117346    21.00000   -1.50000
H19B  2    0.215227   -0.086324    0.038841    21.00000   -1.50000
H19C  2    0.318664    0.014394    0.055790    21.00000   -1.50000
AFIX   0
PART -1
C16   1    0.307271   -0.155484    0.165307   -21.00000    0.07126    0.05215 =
         0.06558    0.02453    0.00307    0.02158
AFIX  33
H16A  2    0.296616   -0.144366    0.225659   -21.00000   -1.50000
H16B  2    0.246682   -0.213675    0.123343   -21.00000   -1.50000
H16C  2    0.367635   -0.173577    0.158397   -21.00000   -1.50000
AFIX   0
C18   1    0.340115   -0.065300    0.060832   -21.00000    0.06093    0.06094 =
         0.06093    0.02247    0.01284    0.02353
AFIX 137
H18A  2    0.348469   -0.132040    0.031354   -21.00000   -1.50000
H18B  2    0.402159   -0.005316    0.064934   -21.00000   -1.50000
H18C  2    0.280942   -0.063961    0.026750   -21.00000   -1.50000
AFIX   0
C20   1    0.215910   -0.042641    0.147557   -21.00000    0.07583    0.07591 =
         0.07584    0.02807    0.01576    0.02940
AFIX  33
H20A  2    0.197329   -0.036346    0.205027   -21.00000   -1.50000
H20B  2    0.222468    0.021774    0.136174   -21.00000   -1.50000
H20C  2    0.162397   -0.104402    0.101185   -21.00000   -1.50000
AFIX   6

PART 0
O1W   4    0.981943    0.961496    0.457828    31.00000    0.03501    0.06894 =
         0.10147    0.05258    0.02712    0.01076
H1WA  2    1.002019    0.912665    0.427415    31.00000   -1.50000
H1WB  2    0.916342    0.933430    0.455466    31.00000   -1.50000
AFIX   0
HKLF 4


REM  dh-mc-4-zn-180_100k_a.res in P1
REM wR2 = 0.1620, GooF = S = 1.028, Restrained GooF = 1.026 for all data
REM R1 = 0.0836 for 10409 Fo > 4sig(Fo) and 0.1533 for all 17131 data
REM 1150 parameters refined using 105 restraints

END

WGHT      0.0439      4.9549

REM Highest difference peak  0.987,  deepest hole -0.510,  1-sigma level  0.079
Q1    1   0.4658  0.7429  0.5163  11.00000  0.05    0.99
Q2    1   0.7191  0.3813  0.3465  11.00000  0.05    0.95
Q3    1   0.7595  0.4591  0.5004  11.00000  0.05    0.94
Q4    1   0.3804  0.4194  0.7221  11.00000  0.05    0.79
Q5    1   0.4410  0.6758  0.3735  11.00000  0.05    0.77
Q6    1   0.3578  0.3578  0.5766  11.00000  0.05    0.73
Q7    1   0.6409  0.3811  0.0086  11.00000  0.05    0.60
Q8    1   0.2539  0.3659  0.5037  11.00000  0.05    0.52
Q9    1   0.4431  0.4192  0.6416  11.00000  0.05    0.49
Q10   1   0.2999  0.3762  0.7001  11.00000  0.05    0.47
Q11   1   0.8239  0.4625  0.4117  11.00000  0.05    0.47
Q12   1   0.2849  0.3392  0.6571  11.00000  0.05    0.46
Q13   1   0.4172  0.6428  0.3023  11.00000  0.05    0.45
Q14   1   0.3007  0.4161  0.6434  11.00000  0.05    0.44
Q15   1   0.5191  0.7313  0.4085  11.00000  0.05    0.43
Q16   1   0.4237  0.3924  0.6014  11.00000  0.05    0.43
Q17   1   0.3669  0.6789  0.4313  11.00000  0.05    0.43
Q18   1   0.5374  0.7540  0.4466  11.00000  0.05    0.41
Q19   1   0.8364  0.7611  0.2171  11.00000  0.05    0.40
Q20   1   0.4939  0.7815  0.5904  11.00000  0.05    0.39
Q21   1   0.8096  0.4434  0.3773  11.00000  0.05    0.39
Q22   1   0.3850  0.0157  0.2128  11.00000  0.05    0.38
Q23   1   0.3457  0.7136  0.5373  11.00000  0.05    0.38
Q24   1   0.4762  0.7666  0.6182  11.00000  0.05    0.38
Q25   1   0.6556  0.3803  0.4213  11.00000  0.05    0.38
Q26   1   0.7840  0.4903  0.5686  11.00000  0.05    0.37
Q27   1   0.3966  0.7405  0.4216  11.00000  0.05    0.36
Q28   1   0.7814  0.6236  0.5200  11.00000  0.05    0.36
Q29   1   0.0651  0.1853  0.3015  11.00000  0.05    0.36
Q30   1   0.8064  0.3937  0.4441  11.00000  0.05    0.36
Q31   1   0.3801  0.7162  0.5032  11.00000  0.05    0.36
Q32   1   0.9554  0.8603  0.6891  11.00000  0.05    0.35
Q33   1   0.8262  0.4172  0.4511  11.00000  0.05    0.35
Q34   1   0.5246  0.6773  0.4653  11.00000  0.05    0.35
Q35   1   0.4109  0.6417  0.4672  11.00000  0.05    0.34
Q36   1   0.4393  0.3676  0.6702  11.00000  0.05    0.33
Q37   1   0.4903  0.3891  0.5814  11.00000  0.05    0.33
Q38   1   0.6810  0.4026  0.4736  11.00000  0.05    0.33
Q39   1   0.5665  0.2354  0.3807  11.00000  0.05    0.33
Q40   1   0.8556  0.9474  0.8173  11.00000  0.05    0.33
Q41   1   0.5929  0.2555  0.3614  11.00000  0.05    0.32
Q42   1   0.6351  0.0867  0.6232  11.00000  0.05    0.32
Q43   1   0.7574  0.7871  0.5378  11.00000  0.05    0.31
Q44   1   0.3276  0.3166  0.5105  11.00000  0.05    0.31
Q45   1   0.6164  0.8613  0.3573  11.00000  0.05    0.31
Q46   1   0.7652  0.6370  0.9184  11.00000  0.05    0.31
Q47   1   0.5710  0.8246  0.4194  11.00000  0.05    0.30
Q48   1   0.4123  0.6948  0.5658  11.00000  0.05    0.30
Q49   1   0.1724 -0.2949  0.0819  11.00000  0.05    0.30
Q50   1   0.4226  0.1230  0.3994  11.00000  0.05    0.30
Q51   1   0.3923  0.6443  0.9789  11.00000  0.05    0.29
Q52   1   0.6846  0.3051  0.3761  11.00000  0.05    0.29
Q53   1   0.2739  0.2245  0.4649  11.00000  0.05    0.29
Q54   1   0.7130  0.3580  0.2380  11.00000  0.05    0.29
Q55   1   0.6262  0.7992  0.4783  11.00000  0.05    0.29
Q56   1   0.3219  0.3618  0.0985  11.00000  0.05    0.28
;
_shelx_res_checksum                60969
_shelx_hkl_file
;
 -16  -2   3   91.97   36.88
 -16  -2   4  130.50   40.13
 -16  -1   0   34.01   34.23
 -16  -1   1   36.36   34.36
 -16  -1   2   38.72   34.63
 -16  -1   3   38.86   36.16
 -16  -1   4   37.36   36.03
 -16   0  -2   -6.26   32.27
 -16   0  -1   47.21   32.62
 -16   0   0   28.72   33.17
 -16   0   1    3.92   32.52
 -16   0   2  -24.99   34.97
 -16   0   3   20.17   34.16
 -16   0   4   87.69   37.71
 -16   1  -3    9.56   32.82
 -16   1  -2   -3.61   32.21
 -16   1  -1   29.14   33.45
 -16   1   0   36.57   32.73
 -16   1   1   71.50   34.47
 -16   1   2   13.49   32.94
 -16   1   3   25.29   34.75
 -16   1   4   23.81   34.51
 -16   2  -3   56.94   36.28
 -16   2  -2  -20.31   33.54
 -16   2  -1   27.47   33.57
 -16   2   0   55.07   33.61
 -16   2   1   38.06   31.38
 -16   2   2  -28.07   32.86
 -16   2   3   10.76   33.05
 -16   2   4   38.54   33.58
 -16   3  -2  -19.39   34.20
 -16   3  -1  -26.08   33.39
 -16   3   0  -35.81   33.71
 -16   3   1  -12.03   31.97
 -16   3   2  -12.59   30.14
 -16   3   3   55.95   34.20
 -16   4  -2   31.77   33.46
 -16   4  -1   41.06   34.48
 -16   4   0  -13.11   32.46
 -16   4   1   89.39   35.85
 -16   4   2   58.34   32.88
 -16   4   3   20.24   33.91
 -16   5  -1   39.39   34.94
 -16   5   0   73.75   35.25
 -16   5   1  110.83   37.64
 -16   5   2   47.32   32.86
 -15  -4   6   75.62   37.26
 -15  -4   7   64.20   37.33
 -15  -3   3   -6.01   30.87
 -15  -3   4   -0.18   31.71
 -15  -3   5  -35.52   33.72
 -15  -3   6   50.02   34.73
 -15  -3   7   12.58   34.80
 -15  -2   0  -13.73   30.42
 -15  -2   1   54.77   33.65
 -15  -2   2    3.07   30.34
 -15  -2   3   14.65   33.10
 -15  -2   4   55.69   32.93
 -15  -2   5   78.23   34.85
 -15  -2   6   66.35   34.43
 -15  -2   7   19.79   34.42
 -15  -1  -2  -20.46   29.35
 -15  -1  -1    2.30   28.74
 -15  -1   0   95.88   32.43
 -15  -1   1   88.61   33.95
 -15  -1   2   75.11   32.89
 -15  -1   3   38.84   31.89
 -15  -1   4   10.65   31.97
 -15  -1   5   49.43   34.21
 -15  -1   6  138.09   38.41
 -15  -1   7   77.49   36.58
 -15   0  -5   45.74   34.53
 -15   0  -4   56.81   33.21
 -15   0  -3  -13.35   31.48
 -15   0  -2   -9.71   30.62
 -15   0  -1  -24.70   30.23
 -15   0   0   16.32   27.66
 -15   0   1   64.63   31.91
 -15   0   2   80.66   32.88
 -15   0   3   38.77   32.92
 -15   0   4  102.36   34.29
 -15   0   5   42.05   33.73
 -15   0   6    9.83   34.60
 -15   0   7  -20.45   33.01
 -15   1  -6  -23.78   34.81
 -15   1  -5  -44.19   34.07
 -15   1  -4    3.91   31.90
 -15   1  -3  -12.40   32.09
 -15   1  -2   -2.62   30.80
 -15   1  -1    6.28   29.35
 -15   1   0   72.13   31.68
 -15   1   1    8.58   27.98
 -15   1   2  -26.17   28.90
 -15   1   3  -29.19   30.73
 -15   1   4  -17.95   30.63
 -15   1   5    2.09   31.61
 -15   1   6   88.74   34.86
 -15   1   7    6.35   33.23
 -15   2  -6   54.23   36.49
 -15   2  -5   20.93   33.16
 -15   2  -4   70.67   34.50
 -15   2  -3  124.51   36.26
 -15   2  -2    6.24   30.34
 -15   2  -1    6.32   30.52
 -15   2   0   11.72   29.47
 -15   2   1   51.05   30.16
 -15   2   2   21.85   29.13
 -15   2   3   -1.01   30.11
 -15   2   4   22.83   32.07
 -15   2   5   17.62   31.66
 -15   2   6   30.23   31.51
 -15   2   7   -7.62   32.49
 -15   3  -6   74.04   36.47
 -15   3  -5   -0.49   33.81
 -15   3  -4  -16.47   34.02
 -15   3  -3   27.45   31.65
 -15   3  -2   88.81   33.63
 -15   3  -1   90.21   33.23
 -15   3   0   92.80   33.39
 -15   3   1   69.54   32.97
 -15   3   2  101.37   32.51
 -15   3   3   87.37   32.35
 -15   3   4   -6.62   30.81
 -15   3   5   61.93   33.52
 -15   3   6   40.31   34.34
 -15   3   7    1.66   32.75
 -15   4  -6   28.45   35.37
 -15   4  -5  114.89   38.45
 -15   4  -4   67.16   35.25
 -15   4  -3   43.72   32.80
 -15   4  -2   37.35   32.30
 -15   4  -1   -6.42   30.27
 -15   4   0   17.84   29.88
 -15   4   1   27.81   30.94
 -15   4   2   51.83   31.34
 -15   4   3  102.04   33.00
 -15   4   4   50.77   32.06
 -15   4   5   45.52   33.07
 -15   4   6   11.81   32.42
 -15   4   7   65.95   35.20
 -15   5  -6  -20.90   34.91
 -15   5  -5  -55.66   35.69
 -15   5  -4   12.99   31.47
 -15   5  -3   32.42   31.25
 -15   5  -2  -16.76   31.90
 -15   5  -1   18.53   30.95
 -15   5   0   43.93   31.87
 -15   5   1  105.20   33.38
 -15   5   2   50.34   30.85
 -15   5   3   37.33   29.73
 -15   5   4   12.87   29.97
 -15   5   5  -10.76   32.67
 -15   5   6  -21.21   32.48
 -15   6  -5   83.90   36.47
 -15   6  -4   29.33   33.29
 -15   6  -3   31.66   31.51
 -15   6  -2  124.47   35.75
 -15   6  -1   47.63   33.32
 -15   6   0   -2.05   29.61
 -15   6   1   -5.15   29.27
 -15   6   2   15.07   30.00
 -15   6   3   45.29   29.59
 -15   6   4   32.77   30.30
 -15   7  -5   71.27   34.79
 -15   7  -4   42.52   33.80
 -15   7  -3   10.84   30.94
 -15   7  -2   31.96   32.80
 -15   7  -1  114.23   36.63
 -15   7   0   53.43   34.05
 -15   7   1   31.99   32.05
 -15   7   2   13.49   29.91
 -15   7   5   46.86   32.91
 -15   8  -4   -1.61   32.76
 -15   8  -3    7.06   31.56
 -15   8  -2    5.21   31.57
 -15   8  -1   27.32   32.75
 -15   8   2  121.37   33.91
 -15   8   3   18.46   29.04
 -15   8   4    5.56   30.90
 -15   9   0   80.97   34.88
 -15   9   1   28.35   32.27
 -15   9   2   20.64   31.55
 -15   9   3  -27.26   31.00
 -15  10  -1   86.77   35.85
 -15  10   0   35.79   31.65
 -15  12   3  101.22   37.41
 -15  13   0  164.50   37.19
 -15  13   1  103.70   35.70
 -15  13   2  -35.51   34.01
 -15  14   1  -51.50   36.78
 -14  -5   6   36.18   31.50
 -14  -5   7   62.49   34.98
 -14  -5   8    2.37   34.12
 -14  -5   9   49.26   35.64
 -14  -4   3   83.27   31.57
 -14  -4   4    8.32   29.31
 -14  -4   5   58.91   32.29
 -14  -4   6   49.47   32.98
 -14  -4   7   61.83   34.45
 -14  -4   8   60.53   35.23
 -14  -4   9  -31.57   34.30
 -14  -3   0   15.79   27.81
 -14  -3   1   15.14   28.10
 -14  -3   2   41.28   29.77
 -14  -3   3   60.91   31.42
 -14  -3   4  101.31   34.51
 -14  -3   5   13.22   29.88
 -14  -3   6    1.89   30.30
 -14  -3   7   23.73   31.18
 -14  -3   8   38.37   32.73
 -14  -3   9   -4.77   33.57
 -14  -3  10   12.66   34.76
 -14  -2  -2    4.34   26.30
 -14  -2  -1   63.62   29.56
 -14  -2   0   22.72   27.45
 -14  -2   1    1.00   28.09
 -14  -2   2   45.97   29.49
 -14  -2   3  -30.08   28.15
 -14  -2   4   35.11   28.92
 -14  -2   5   16.36   30.15
 -14  -2   6  -59.37   32.36
 -14  -2   7   21.33   31.80
 -14  -2   8    3.44   31.77
 -14  -2   9   25.30   34.05
 -14  -2  10   44.75   35.84
 -14  -1  -4   -7.02   28.51
 -14  -1  -3   52.33   30.75
 -14  -1  -2   32.16   28.80
 -14  -1  -1   19.97   27.11
 -14  -1   0  -56.46   28.76
 -14  -1   1   -9.56   28.24
 -14  -1   2   53.29   30.13
 -14  -1   3  105.52   32.61
 -14  -1   4   17.66   30.46
 -14  -1   5   -3.45   29.23
 -14  -1   6   47.81   30.84
 -14  -1   7   27.28   31.51
 -14  -1   8  -15.21   31.87
 -14  -1   9    6.90   32.41
 -14  -1  10    2.86   34.91
 -14   0  -6    1.59   31.60
 -14   0  -5    6.08   29.95
 -14   0  -4   68.45   31.20
 -14   0  -3   80.43   30.93
 -14   0  -2   41.92   28.72
 -14   0  -1    9.11   27.83
 -14   0   0    8.50   27.04
 -14   0   1  -33.66   27.40
 -14   0   2   63.86   29.15
 -14   0   3   97.38   31.19
 -14   0   4   74.53   31.72
 -14   0   5   24.12   28.85
 -14   0   6  -15.65   30.76
 -14   0   7   69.50   33.34
 -14   0   8  160.48   37.24
 -14   0   9   19.38   32.24
 -14   0  10   26.51   34.80
 -14   1  -8   11.95   33.49
 -14   1  -7  -24.44   33.60
 -14   1  -6  -30.45   31.84
 -14   1  -5   43.33   32.12
 -14   1  -4   29.37   30.70
 -14   1  -3    2.82   29.31
 -14   1  -2   39.96   28.71
 -14   1  -1   28.89   28.13
 -14   1   0  187.82   34.14
 -14   1   1  117.70   31.83
 -14   1   2   25.40   28.09
 -14   1   3   84.02   31.15
 -14   1   4   59.30   30.04
 -14   1   5   49.69   31.70
 -14   1   6   48.08   32.99
 -14   1   7   51.95   33.29
 -14   1   8  -42.22   32.65
 -14   1   9   -5.17   31.89
 -14   1  10    2.06   33.15
 -14   2  -8   33.53   34.94
 -14   2  -7    5.15   32.04
 -14   2  -6   29.96   31.27
 -14   2  -5    9.10   30.31
 -14   2  -4   46.20   30.77
 -14   2  -3   99.50   33.83
 -14   2  -2   25.82   28.42
 -14   2  -1   23.23   28.54
 -14   2   0   26.89   28.03
 -14   2   1   17.94   26.51
 -14   2   2   29.29   25.69
 -14   2   3   53.58   27.82
 -14   2   4    0.39   27.73
 -14   2   5   12.26   29.21
 -14   2   6   -4.20   28.57
 -14   2   7   52.32   31.31
 -14   2   8   97.34   34.83
 -14   2   9  -13.32   31.73
 -14   3  -8   14.29   33.88
 -14   3  -7    4.09   32.24
 -14   3  -6   39.62   32.66
 -14   3  -5   22.75   31.25
 -14   3  -4   30.49   29.20
 -14   3  -3   32.45   30.84
 -14   3  -2   89.04   32.14
 -14   3  -1   64.79   29.76
 -14   3   0   32.35   27.76
 -14   3   1   56.41   29.44
 -14   3   2   62.36   28.41
 -14   3   3  162.34   33.38
 -14   3   4  153.12   34.62
 -14   3   5   41.39   30.21
 -14   3   6  -23.11   28.35
 -14   3   7    9.38   29.67
 -14   3   8    2.15   30.76
 -14   3   9   12.60   32.02
 -14   4 -13   -7.20   34.60
 -14   4 -12   30.44   33.71
 -14   4  -8    2.33   33.52
 -14   4  -7    4.07   32.51
 -14   4  -6   42.41   33.83
 -14   4  -5   29.22   31.78
 -14   4  -4   94.70   33.68
 -14   4  -3   46.32   31.14
 -14   4  -2   -7.15   28.28
 -14   4  -1   42.32   28.79
 -14   4   0   74.16   30.50
 -14   4   1   94.98   31.52
 -14   4   2    6.72   26.46
 -14   4   3   49.44   28.50
 -14   4   4   63.99   30.89
 -14   4   5   72.19   31.40
 -14   4   6   17.37   29.05
 -14   4   6   19.10   30.44
 -14   4   7  -38.59   31.82
 -14   4   8  -17.38   32.01
 -14   5 -12   45.91   33.87
 -14   5 -11  -30.06   33.96
 -14   5 -10  -33.95   29.32
 -14   5  -8   -5.41   33.52
 -14   5  -7   10.85   32.46
 -14   5  -6   24.54   32.58
 -14   5  -5   31.52   30.34
 -14   5  -4   74.49   32.13
 -14   5  -3    5.14   28.52
 -14   5  -2   11.27   28.31
 -14   5  -1    8.55   27.83
 -14   5   0  -10.16   27.68
 -14   5   1   -3.88   26.42
 -14   5   2    2.87   26.20
 -14   5   3   54.59   28.34
 -14   5   4  139.58   33.58
 -14   5   5   12.81   28.96
 -14   5   5    5.68   29.28
 -14   5   6    4.84   29.80
 -14   5   9   22.53   33.82
 -14   6 -10  -18.01   28.31
 -14   6  -9    6.03   24.96
 -14   6  -8   -4.02   33.69
 -14   6  -7    3.39   32.82
 -14   6  -6   47.71   32.23
 -14   6  -5   24.88   30.64
 -14   6  -4   16.86   30.50
 -14   6  -3   35.31   30.04
 -14   6  -2   60.33   30.15
 -14   6  -1   30.98   28.06
 -14   6   0   96.00   31.31
 -14   6   1   56.49   28.72
 -14   6   2   -9.48   27.23
 -14   6   3   56.83   28.50
 -14   6   5   41.24   29.97
 -14   6   6   -6.11   29.51
 -14   6   6   18.51   31.18
 -14   6   7   74.28   34.71
 -14   6   8  118.24   36.07
 -14   7  -7   33.21   33.76
 -14   7  -7    0.12   28.13
 -14   7  -6   42.66   32.82
 -14   7  -6   36.56   28.25
 -14   7  -5  102.81   34.07
 -14   7  -5   41.19   28.70
 -14   7  -4  152.12   37.21
 -14   7  -4  124.32   31.65
 -14   7  -3  100.21   34.09
 -14   7  -3    6.47   26.21
 -14   7  -2   26.47   29.77
 -14   7  -2   23.95   27.53
 -14   7  -1   80.00   32.10
 -14   7  -1   66.72   30.20
 -14   7   0  102.85   32.42
 -14   7   3   26.98   27.22
 -14   7   4   73.25   31.02
 -14   7   4   63.33   29.93
 -14   7   5   61.50   31.75
 -14   7   5   91.44   33.35
 -14   7   6   36.54   31.60
 -14   7   6   74.06   34.54
 -14   7   7   -1.53   31.62
 -14   7   8  -17.87   32.60
 -14   8  -7   64.14   34.37
 -14   8  -7   21.95   26.75
 -14   8  -6   43.39   33.42
 -14   8  -6   29.46   26.61
 -14   8  -5   35.18   31.13
 -14   8  -5   11.52   26.62
 -14   8  -4   54.51   32.50
 -14   8  -4   87.18   29.02
 -14   8  -3   47.96   30.93
 -14   8  -3   -8.92   26.35
 -14   8  -2   -6.12   28.95
 -14   8  -2  -74.92   29.25
 -14   8  -1   -0.01   26.16
 -14   8   1   94.35   32.19
 -14   8   2   95.82   31.81
 -14   8   3   71.16   31.24
 -14   8   4   12.67   29.08
 -14   8   4   35.83   30.66
 -14   8   5  113.49   36.32
 -14   8   5   71.03   31.85
 -14   8   6    2.82   31.48
 -14   8   6   32.42   31.96
 -14   8   7  -23.45   32.77
 -14   9  -7  -38.68   33.39
 -14   9  -6   51.84   34.68
 -14   9  -6   -2.18   25.43
 -14   9  -5   34.32   33.34
 -14   9  -5  -12.25   26.33
 -14   9  -4   14.77   25.04
 -14   9  -3    5.83   25.75
 -14   9  -2   50.57   31.51
 -14   9  -2    0.96   25.78
 -14   9  -1   42.41   30.47
 -14   9  -1   11.82   25.83
 -14   9   0   75.60   32.18
 -14   9   1  136.52   34.50
 -14   9   2  -47.21   30.41
 -14   9   3  -23.67   29.00
 -14   9   4  -21.34   27.88
 -14   9   4   64.64   33.53
 -14   9   5  -36.76   30.48
 -14   9   5   63.93   33.37
 -14   9   6   -2.73   31.72
 -14   9   6   32.40   34.85
 -14  10  -5   22.67   25.67
 -14  10  -4   52.41   31.96
 -14  10  -4   39.47   26.31
 -14  10  -3   29.21   31.59
 -14  10  -3   11.71   25.60
 -14  10  -2   19.09   31.21
 -14  10  -2  -13.47   25.45
 -14  10  -1   51.63   31.50
 -14  10  -1   29.77   28.69
 -14  10   0   21.49   30.12
 -14  10   1   33.34   30.24
 -14  10   2   24.00   29.65
 -14  10   3   46.09   30.32
 -14  10   4   48.63   29.94
 -14  10   4    3.28   31.12
 -14  10   5  126.65   38.55
 -14  10   5   30.63   31.87
 -14  10   6    6.39   31.98
 -14  11  -5   56.64   34.20
 -14  11  -4   37.53   26.62
 -14  11  -4  130.67   37.52
 -14  11  -3   80.24   27.97
 -14  11  -3  107.08   35.31
 -14  11  -2   27.92   26.93
 -14  11  -2   69.59   34.64
 -14  11  -1   13.25   26.70
 -14  11  -1   43.76   32.68
 -14  11   0   24.76   32.25
 -14  11   1   85.25   34.08
 -14  11   2   41.89   31.54
 -14  11   3  -43.49   32.67
 -14  11   3    6.57   27.56
 -14  11   4  -51.66   36.03
 -14  11   4  -21.26   29.50
 -14  11   5   25.18   31.78
 -14  11   5    9.11   31.46
 -14  12  -3   -9.01   33.37
 -14  12  -2  -23.51   33.20
 -14  12  -1   40.94   34.31
 -14  12   0    0.99   30.99
 -14  12   1   28.60   32.72
 -14  12   2   38.73   31.49
 -14  12   2   38.74   30.47
 -14  12   3   20.33   31.63
 -14  12   4  -15.39   33.80
 -14  13  -1   24.21   27.89
 -14  13   0   42.00   30.48
 -14  13   1   93.80   33.77
 -14  13   2   33.11   32.26
 -14  13   3    1.04   31.86
 -14  14   0   38.78   31.74
 -14  14   1  -38.86   34.09
 -14  14   2   36.09   34.88
 -14  14   3  -13.70   33.51
 -13  -6   7  110.07   35.08
 -13  -6   8   82.61   35.19
 -13  -6   9   37.11   32.97
 -13  -6  10  -46.76   35.12
 -13  -5   3   74.16   29.04
 -13  -5   4   69.05   29.35
 -13  -5   5   63.45   30.06
 -13  -5   6  -10.51   28.73
 -13  -5   7  -15.10   29.72
 -13  -5   8  -53.25   33.32
 -13  -5   9   41.49   34.50
 -13  -5  10   15.75   32.75
 -13  -5  11  -21.43   35.98
 -13  -4   1    1.37   25.47
 -13  -4   2    5.04   25.00
 -13  -4   3   39.22   25.88
 -13  -4   4   29.04   28.40
 -13  -4   5   10.24   27.85
 -13  -4   6  -12.70   29.44
 -13  -4   7   38.57   31.59
 -13  -4   8   73.18   34.01
 -13  -4   9   40.11   32.72
 -13  -4  10  -24.21   33.59
 -13  -4  11   -0.05   33.75
 -13  -3  -2    8.41   24.66
 -13  -3  -1   27.89   24.39
 -13  -3   0   25.29   24.98
 -13  -3   1    5.51   24.88
 -13  -3   2   33.23   27.62
 -13  -3   3  142.19   32.15
 -13  -3   4  132.20   32.41
 -13  -3   5  107.92   32.12
 -13  -3   6   12.05   28.40
 -13  -3   7   82.01   30.72
 -13  -3   8    6.90   29.24
 -13  -3   9   29.25   30.87
 -13  -3  10   68.08   34.65
 -13  -3  11    7.51   33.24
 -13  -2  -4   73.71   29.34
 -13  -2  -3  -20.63   26.87
 -13  -2  -2   47.68   27.06
 -13  -2  -1   84.39   27.04
 -13  -2   0   11.37   24.61
 -13  -2   1   27.95   26.20
 -13  -2   2   52.51   27.55
 -13  -2   3   62.59   29.02
 -13  -2   4   30.15   26.88
 -13  -2   5   -8.44   26.49
 -13  -2   6   61.32   30.18
 -13  -2   7  -22.82   28.38
 -13  -2   8   16.84   29.56
 -13  -2   9   32.00   32.65
 -13  -2  10  -20.76   31.97
 -13  -2  11   23.36   34.96
 -13  -1  -6   42.79   29.52
 -13  -1  -5  -25.75   29.85
 -13  -1  -4   37.72   28.46
 -13  -1  -3   46.02   27.93
 -13  -1  -2   66.47   27.41
 -13  -1  -1   43.96   26.82
 -13  -1   0  103.63   27.66
 -13  -1   1   90.53   28.19
 -13  -1   2   35.33   25.84
 -13  -1   3  -10.73   25.20
 -13  -1   4   56.25   28.05
 -13  -1   5   64.10   30.10
 -13  -1   6   12.16   27.71
 -13  -1   7    1.96   28.73
 -13  -1   8   34.68   29.67
 -13  -1   9  -30.97   30.69
 -13  -1  10   -8.49   31.95
 -13  -1  11   91.72   37.96
 -13   0  -8  -66.72   33.94
 -13   0  -7  -10.44   30.43
 -13   0  -6   -5.55   28.56
 -13   0  -5   88.55   32.08
 -13   0  -4  -39.51   27.07
 -13   0  -3    6.95   27.08
 -13   0  -2   53.72   25.36
 -13   0  -1    9.69   25.18
 -13   0   0   59.39   27.32
 -13   0   1  -17.18   24.80
 -13   0   2   10.83   24.22
 -13   0   3   23.41   26.66
 -13   0   4   91.76   28.65
 -13   0   5   85.36   29.54
 -13   0   6  115.73   30.64
 -13   0   7   22.60   29.10
 -13   0   8    6.37   29.59
 -13   0   9   35.60   30.85
 -13   0  10   89.72   35.19
 -13   0  11    3.22   32.64
 -13   1  -9    5.34   32.10
 -13   1  -8   35.51   33.02
 -13   1  -7   61.33   32.81
 -13   1  -6   16.92   28.25
 -13   1  -5    5.10   27.86
 -13   1  -4   95.43   31.37
 -13   1  -3   76.16   29.71
 -13   1  -2   26.69   25.90
 -13   1  -1   31.33   26.77
 -13   1   0  155.12   30.55
 -13   1   1  154.50   30.73
 -13   1   2   40.40   24.76
 -13   1   3   21.65   25.16
 -13   1   4    9.44   24.80
 -13   1   5   28.39   27.41
 -13   1   6   77.04   30.26
 -13   1   7   69.22   30.26
 -13   1   7   61.83   31.01
 -13   1   8  -28.97   29.43
 -13   1   9   37.06   31.46
 -13   1  10   32.35   33.78
 -13   1  11  -29.39   34.38
 -13   2 -15  -75.92   44.21
 -13   2 -14   59.59   41.27
 -13   2 -10   51.43   35.35
 -13   2  -9   54.58   33.66
 -13   2  -8   96.37   35.50
 -13   2  -7  128.56   35.57
 -13   2  -6  -37.91   29.39
 -13   2  -5   92.64   31.90
 -13   2  -4   -0.17   27.81
 -13   2  -3   40.41   27.79
 -13   2  -2   14.99   26.31
 -13   2  -1   47.91   27.82
 -13   2   0   87.65   29.06
 -13   2   1   56.11   26.13
 -13   2   2   44.66   26.38
 -13   2   3   17.10   24.35
 -13   2   4   50.13   27.97
 -13   2   5   64.87   29.02
 -13   2   6   80.25   29.90
 -13   2   6   63.24   29.84
 -13   2   7   79.92   32.47
 -13   2   7  -11.92   29.94
 -13   2   8  -40.89   28.32
 -13   2   9   12.91   29.72
 -13   2  10  -41.62   32.84
 -13   2  11   -2.99   33.42
 -13   3 -16   35.90   41.56
 -13   3 -15  -27.36   39.22
 -13   3 -14   31.32   36.91
 -13   3 -13   24.81   36.93
 -13   3 -12   44.95   35.36
 -13   3 -11    1.85   32.70
 -13   3 -10   43.46   35.04
 -13   3  -9   26.74   34.14
 -13   3  -8   85.08   33.23
 -13   3  -7   70.85   31.77
 -13   3  -6   -6.13   28.64
 -13   3  -5   70.59   30.30
 -13   3  -4   46.08   30.32
 -13   3  -3  -31.67   28.98
 -13   3  -2   -7.37   25.64
 -13   3  -1   16.55   27.06
 -13   3   0   66.37   26.95
 -13   3   1   50.30   28.06
 -13   3   2   45.42   26.82
 -13   3   3   69.17   26.57
 -13   3   4   36.46   26.29
 -13   3   5   64.17   29.63
 -13   3   6   34.55   27.54
 -13   3   6   57.46   30.01
 -13   3   7   53.90   29.74
 -13   3   7  -20.41   28.61
 -13   3   8   13.25   29.09
 -13   3   8    8.25   28.57
 -13   3   9   66.52   32.74
 -13   3  15   30.86   33.83
 -13   4 -16   38.94   41.07
 -13   4 -15   34.19   39.67
 -13   4 -14   18.41   36.95
 -13   4 -13   55.52   36.64
 -13   4 -12   29.10   33.70
 -13   4 -11  -27.16   31.84
 -13   4 -10   15.54   35.93
 -13   4 -10   31.15   31.82
 -13   4  -9   -2.81   34.41
 -13   4  -9   24.59   28.05
 -13   4  -8   -1.69   33.31
 -13   4  -7   47.16   32.74
 -13   4  -6  -22.39   30.37
 -13   4  -5    3.89   28.33
 -13   4  -4   87.60   30.69
 -13   4  -4   52.11   28.57
 -13   4  -3   62.91   29.22
 -13   4  -3   83.41   30.54
 -13   4  -2  -62.97   28.10
 -13   4  -2    7.40   25.25
 -13   4  -1  -21.86   25.43
 -13   4  -1    3.68   25.29
 -13   4   0  146.38   31.55
 -13   4   0  156.46   31.23
 -13   4   1   58.53   27.03
 -13   4   1   55.37   26.49
 -13   4   2   16.12   24.73
 -13   4   2   40.05   25.17
 -13   4   3  -11.17   23.60
 -13   4   4  -21.44   25.85
 -13   4   5   43.07   28.03
 -13   4   5   10.34   26.06
 -13   4   6  126.84   31.83
 -13   4   6  100.24   30.99
 -13   4   7   86.60   31.99
 -13   4   7   88.25   31.68
 -13   4   8  -21.71   29.88
 -13   4  10  147.23   38.34
 -13   4  11  -22.83   34.45
 -13   4  14   25.06   32.07
 -13   5 -17   86.76   44.97
 -13   5 -16   15.64   39.72
 -13   5 -15   -8.86   38.94
 -13   5 -14  -12.34   34.77
 -13   5 -13   96.80   38.10
 -13   5 -12  -34.20   31.61
 -13   5 -11   -6.31   30.62
 -13   5 -10   31.20   35.95
 -13   5 -10   39.77   29.69
 -13   5  -9   59.90   36.34
 -13   5  -9   -6.71   26.54
 -13   5  -8   98.95   35.53
 -13   5  -8   76.31   26.67
 -13   5  -7   88.13   33.58
 -13   5  -7   59.83   29.03
 -13   5  -6  125.55   33.01
 -13   5  -6   77.61   29.23
 -13   5  -5   24.45   28.38
 -13   5  -5   41.85   28.45
 -13   5  -4  187.71   33.75
 -13   5  -4  181.13   32.73
 -13   5  -3  349.40   39.52
 -13   5  -3  249.60   34.42
 -13   5  -2   34.11   26.77
 -13   5  -2   23.09   25.98
 -13   5  -1   88.04   29.74
 -13   5  -1   10.98   24.45
 -13   5   0   78.65   29.46
 -13   5   0   94.53   27.98
 -13   5   1   50.50   27.60
 -13   5   1   42.25   25.11
 -13   5   2  136.00   29.43
 -13   5   2  105.58   29.56
 -13   5   3   84.09   28.43
 -13   5   4   29.83   26.41
 -13   5   4  -12.08   26.36
 -13   5   5   34.66   27.29
 -13   5   6   93.80   30.56
 -13   5   7   39.14   29.33
 -13   5   7   35.44   30.14
 -13   5   8  -10.36   29.08
 -13   5   8   39.05   31.82
 -13   5   9   23.58   30.76
 -13   5  10   25.91   33.57
 -13   5  13  -12.07   33.94
 -13   6 -17  -40.62   44.39
 -13   6 -16   42.22   40.71
 -13   6 -15   61.34   39.85
 -13   6 -14  -26.01   34.66
 -13   6 -13  -18.33   33.31
 -13   6 -12  -18.90   30.79
 -13   6 -11   47.13   30.81
 -13   6 -10   27.30   36.37
 -13   6 -10  -37.97   28.62
 -13   6  -9   -2.90   33.41
 -13   6  -9   20.08   25.90
 -13   6  -8   13.71   31.54
 -13   6  -8   13.44   27.11
 -13   6  -8   82.39   26.56
 -13   6  -7   -1.44   30.50
 -13   6  -7    3.49   24.96
 -13   6  -7  -12.63   20.75
 -13   6  -6    0.75   28.28
 -13   6  -6   19.72   26.21
 -13   6  -5   15.48   28.48
 -13   6  -5  -38.13   26.33
 -13   6  -4   48.66   28.54
 -13   6  -4    0.52   24.91
 -13   6  -3   72.96   29.67
 -13   6  -3   80.44   27.27
 -13   6  -2  114.18   30.81
 -13   6  -2  109.36   28.33
 -13   6  -1  108.31   30.90
 -13   6  -1   37.26   25.89
 -13   6   0   37.60   26.94
 -13   6   0   14.41   24.08
 -13   6   1   92.99   29.91
 -13   6   1   79.02   26.04
 -13   6   2   57.05   26.43
 -13   6   4   52.74   28.17
 -13   6   5    3.13   26.56
 -13   6   5   57.84   29.14
 -13   6   6   34.00   27.63
 -13   6   6   -3.60   27.16
 -13   6   7  -13.36   28.87
 -13   6   7   -6.66   28.65
 -13   6   8   65.99   32.63
 -13   6   8   53.61   32.21
 -13   6   9   58.40   33.47
 -13   6  10   82.59   36.96
 -13   6  12  -67.34   35.47
 -13   7 -16  -25.71   37.57
 -13   7 -15  -19.88   35.61
 -13   7 -14  -41.43   33.89
 -13   7 -13  -70.13   33.34
 -13   7 -12    0.34   30.38
 -13   7 -11   40.26   31.38
 -13   7 -10    6.92   25.76
 -13   7  -9   92.03   36.84
 -13   7  -9   51.24   27.54
 -13   7  -8   19.10   31.91
 -13   7  -8   12.29   25.06
 -13   7  -8   40.20   23.06
 -13   7  -7   19.79   30.84
 -13   7  -7   20.27   25.27
 -13   7  -7   43.81   21.19
 -13   7  -6   42.90   30.84
 -13   7  -6    0.77   24.73
 -13   7  -5   23.11   28.73
 -13   7  -5    3.07   23.63
 -13   7  -4    4.80   27.08
 -13   7  -4   56.61   25.97
 -13   7  -3   89.83   30.36
 -13   7  -3   43.65   25.47
 -13   7  -2  -12.37   27.07
 -13   7  -2  -41.20   25.14
 -13   7  -1   34.43   27.54
 -13   7  -1   57.66   26.61
 -13   7   0   -7.42   23.74
 -13   7   1  112.67   29.08
 -13   7   2  126.06   31.18
 -13   7   2  110.20   30.15
 -13   7   3   20.04   26.37
 -13   7   4   -5.10   25.14
 -13   7   4    2.27   25.77
 -13   7   5   25.15   28.58
 -13   7   5   27.69   28.91
 -13   7   6  110.33   33.10
 -13   7   6   72.15   29.96
 -13   7   7   55.07   31.72
 -13   7   7   58.15   32.42
 -13   7   8   64.82   33.51
 -13   7   8   28.43   30.22
 -13   7   9   48.72   33.72
 -13   8 -15   65.80   37.03
 -13   8 -14  -27.93   32.22
 -13   8 -13   -4.00   30.52
 -13   8 -12   36.32   31.75
 -13   8 -11   23.53   29.45
 -13   8 -10  -21.76   24.97
 -13   8  -9   20.05   34.38
 -13   8  -9   51.15   25.71
 -13   8  -8   31.21   25.37
 -13   8  -8   30.37   22.91
 -13   8  -7   51.11   33.32
 -13   8  -7   45.61   25.69
 -13   8  -6   14.93   29.92
 -13   8  -6   -5.79   23.25
 -13   8  -5  -14.41   28.92
 -13   8  -5   13.65   23.78
 -13   8  -4   12.60   27.35
 -13   8  -4   30.14   24.23
 -13   8  -3   13.81   24.75
 -13   8  -2   17.70   23.14
 -13   8  -1   34.41   27.51
 -13   8  -1   41.04   24.59
 -13   8   0  111.61   31.14
 -13   8   0   51.92   25.33
 -13   8   1   94.13   30.53
 -13   8   1  111.29   29.52
 -13   8   2  136.66   32.32
 -13   8   2  160.76   32.07
 -13   8   3   14.22   27.25
 -13   8   3   37.90   26.94
 -13   8   4    9.47   26.18
 -13   8   4   24.84   26.90
 -13   8   5   61.89   31.20
 -13   8   5   35.20   27.69
 -13   8   6   69.72   31.91
 -13   8   6   98.21   32.02
 -13   8   7   15.51   30.92
 -13   8   7   18.32   29.90
 -13   8   8   56.84   32.16
 -13   8   9   49.68   33.16
 -13   8   9  -59.77   37.21
 -13   9 -13   24.82   31.23
 -13   9 -12   36.75   27.78
 -13   9 -11   43.71   27.05
 -13   9 -10   41.47   25.79
 -13   9  -9  -18.89   34.73
 -13   9  -9   28.46   23.13
 -13   9  -8   20.20   33.06
 -13   9  -7   22.93   31.64
 -13   9  -7   78.68   25.23
 -13   9  -6   79.57   25.17
 -13   9  -5   36.57   24.16
 -13   9  -4   -1.56   22.54
 -13   9  -3   40.06   29.43
 -13   9  -3   -5.04   22.81
 -13   9  -2   41.83   28.52
 -13   9  -2   57.31   25.81
 -13   9  -1   33.04   28.57
 -13   9  -1   45.18   25.49
 -13   9   0   -6.71   27.05
 -13   9   0   50.55   26.96
 -13   9   1   40.15   28.72
 -13   9   1   -3.06   25.25
 -13   9   2   87.62   30.42
 -13   9   3   32.76   27.88
 -13   9   3  -19.16   25.42
 -13   9   4   44.96   29.64
 -13   9   4   29.00   28.00
 -13   9   5   76.20   33.65
 -13   9   5   69.99   29.59
 -13   9   6   25.14   31.44
 -13   9   6   38.26   31.19
 -13   9   7  -68.68   35.93
 -13   9   7   40.76   31.89
 -13   9   8   17.68   33.80
 -13   9   8   25.87   31.95
 -13  10  -6   32.27   30.47
 -13  10  -6   20.01   23.86
 -13  10  -5   39.42   31.02
 -13  10  -5    2.61   23.18
 -13  10  -4  -20.97   29.13
 -13  10  -4   -6.13   23.27
 -13  10  -3   29.34   30.29
 -13  10  -3  -15.38   23.10
 -13  10  -2   35.97   29.94
 -13  10  -2   31.45   23.94
 -13  10  -1    2.13   27.85
 -13  10  -1   18.86   23.78
 -13  10   0   16.56   27.20
 -13  10   0   55.82   26.72
 -13  10   1   60.87   29.23
 -13  10   2   17.31   28.47
 -13  10   3   34.63   28.32
 -13  10   3  -19.64   26.17
 -13  10   4   23.09   29.78
 -13  10   4   30.99   28.29
 -13  10   5   14.88   30.63
 -13  10   5    7.38   28.07
 -13  10   6  -43.47   32.00
 -13  10   6   68.07   34.96
 -13  10   6   12.21   31.81
 -13  10   6   -0.93   30.88
 -13  10   7    5.46   32.70
 -13  10   7    1.49   32.45
 -13  10   7   29.32   31.84
 -13  11  -8   41.08   35.06
 -13  11  -7    8.10   31.90
 -13  11  -6  -67.81   33.22
 -13  11  -5   14.59   30.72
 -13  11  -5  -13.67   23.10
 -13  11  -4   74.12   32.75
 -13  11  -4   10.14   23.55
 -13  11  -3   27.53   29.59
 -13  11  -3   57.56   25.17
 -13  11  -2    3.84   29.81
 -13  11  -2   41.69   25.41
 -13  11  -1   57.51   31.19
 -13  11  -1   45.60   26.23
 -13  11   0   72.55   32.35
 -13  11   1   42.82   30.92
 -13  11   2   88.61   31.46
 -13  11   3   52.12   30.41
 -13  11   3   12.14   27.93
 -13  11   3   36.36   27.65
 -13  11   4   -9.07   30.21
 -13  11   4   44.08   31.14
 -13  11   4   -8.56   27.68
 -13  11   5   30.83   32.25
 -13  11   5   15.26   32.90
 -13  11   5   -6.58   28.76
 -13  11   6   38.09   33.49
 -13  11   6   60.13   36.15
 -13  11   6   20.32   30.67
 -13  11   7   38.15   36.88
 -13  11   7    5.19   31.86
 -13  12  -7   33.09   33.35
 -13  12  -6  122.39   37.55
 -13  12  -5   38.73   32.60
 -13  12  -4  -18.88   30.14
 -13  12  -3   60.22   32.12
 -13  12  -3   12.87   24.59
 -13  12  -2   86.54   33.75
 -13  12  -2   85.88   28.42
 -13  12  -1   48.06   32.92
 -13  12  -1   44.24   28.08
 -13  12   0   56.27   33.30
 -13  12   1  -35.23   32.09
 -13  12   1  -14.43   27.46
 -13  12   2   44.54   29.75
 -13  12   2   50.10   32.81
 -13  12   2   51.93   30.31
 -13  12   3  115.93   35.33
 -13  12   3   27.25   26.45
 -13  12   3   76.27   32.07
 -13  12   4   13.61   32.83
 -13  12   4   26.08   33.39
 -13  12   5  -28.05   33.99
 -13  12   5   -3.63   32.07
 -13  12   6  -15.66   34.89
 -13  13  -6   68.29   35.67
 -13  13  -5   23.78   33.12
 -13  13  -4  -18.95   30.54
 -13  13  -4   76.07   25.15
 -13  13  -3   19.69   31.83
 -13  13  -3    6.57   23.52
 -13  13  -2   -9.14   32.62
 -13  13  -2  -15.35   30.06
 -13  13  -2   25.97   25.23
 -13  13  -1   19.43   32.44
 -13  13  -1   27.04   30.88
 -13  13  -1   21.96   27.37
 -13  13   0   19.17   31.52
 -13  13   0   10.48   31.87
 -13  13   0  -13.50   28.00
 -13  13   1  -71.45   34.86
 -13  13   1   -3.86   29.03
 -13  13   2   65.81   32.74
 -13  13   2  -39.59   30.85
 -13  13   3  -25.00   33.67
 -13  13   3  -15.89   30.77
 -13  13   4   71.00   36.66
 -13  13   4  -47.48   35.90
 -13  13   5  -43.61   36.22
 -13  14  -9   40.36   28.54
 -13  14  -8  -36.83   27.74
 -13  14  -7   19.60   27.21
 -13  14  -6   54.51   33.29
 -13  14  -5   39.67   33.74
 -13  14  -4   93.16   37.35
 -13  14  -4   42.51   32.26
 -13  14  -3   77.16   35.35
 -13  14  -3   95.16   35.52
 -13  14  -2   26.92   35.37
 -13  14  -2   20.43   32.86
 -13  14  -2   46.51   26.05
 -13  14  -1    0.54   31.97
 -13  14  -1   34.04   28.04
 -13  14   0  -15.31   33.89
 -13  14   0   -5.46   29.22
 -13  14   1   -1.72   32.09
 -13  14   1   40.67   32.73
 -13  14   2   49.21   32.17
 -13  14   2  -20.80   32.20
 -13  14   3   28.18   33.79
 -13  14   3   55.20   34.44
 -13  15  -9   20.95   29.45
 -13  15  -8  -34.29   28.32
 -13  15  -7   30.39   31.99
 -13  15  -6   56.86   33.94
 -13  15  -5  102.36   38.00
 -13  15   1   -2.30   31.03
 -13  15   2    5.84   33.18
 -12  -7   7  -10.62   27.32
 -12  -6   4   10.13   24.42
 -12  -6   5   80.84   28.69
 -12  -6   6   76.08   29.77
 -12  -6   7   87.45   30.42
 -12  -6   8  -14.75   28.70
 -12  -6   9   71.34   33.89
 -12  -6  10   16.73   32.00
 -12  -5   1   24.65   23.21
 -12  -5   2   35.10   23.48
 -12  -5   3   31.42   25.59
 -12  -5   4   55.46   27.58
 -12  -5   5   40.61   27.86
 -12  -5   6  125.64   31.42
 -12  -5   7   32.26   29.14
 -12  -5   8   -2.97   28.61
 -12  -5   9    5.21   29.58
 -12  -5  10   59.72   33.14
 -12  -5  11  112.04   37.88
 -12  -4  -1   81.23   25.40
 -12  -4   0  -32.12   22.70
 -12  -4   1   27.42   24.22
 -12  -4   2   17.09   24.47
 -12  -4   3   64.47   26.48
 -12  -4   4  -21.07   24.56
 -12  -4   5   25.36   24.80
 -12  -4   6  -13.17   26.35
 -12  -4   7  -24.21   27.68
 -12  -4   8   22.94   29.66
 -12  -4   9   47.65   30.82
 -12  -4  10  -21.69   30.73
 -12  -4  11  -65.98   35.65
 -12  -4  12   43.05   35.30
 -12  -3  -4    4.72   23.50
 -12  -3  -3  -10.73   23.17
 -12  -3  -2  -11.89   22.82
 -12  -3  -1   49.33   24.03
 -12  -3   0   29.38   23.61
 -12  -3   1   58.54   24.69
 -12  -3   2   83.94   25.82
 -12  -3   3   34.04   25.42
 -12  -3   4  109.07   29.42
 -12  -3   5  124.58   30.99
 -12  -3   6   36.15   26.25
 -12  -3   7  -35.25   27.45
 -12  -3   8   18.21   28.71
 -12  -3   9   89.32   32.71
 -12  -3  10   89.03   32.74
 -12  -3  11  -12.92   31.20
 -12  -3  12  -44.35   34.06
 -12  -2  -6    0.54   25.74
 -12  -2  -5   37.76   26.26
 -12  -2  -4   79.65   27.65
 -12  -2  -3  133.35   27.95
 -12  -2  -2   10.76   24.65
 -12  -2  -1   33.63   23.84
 -12  -2   0   76.66   24.30
 -12  -2   1  134.50   27.66
 -12  -2   2  145.83   28.96
 -12  -2   3   66.76   26.35
 -12  -2   4   -3.54   24.20
 -12  -2   5   29.82   25.62
 -12  -2   6   63.40   28.79
 -12  -2   7   85.65   29.50
 -12  -2   8   11.36   26.93
 -12  -2   9   80.63   32.22
 -12  -2  10   11.29   29.84
 -12  -2  11   15.06   32.47
 -12  -2  12  -45.98   33.79
 -12  -2  13   69.01   37.34
 -12  -1  -8   87.03   31.73
 -12  -1  -7   94.02   30.86
 -12  -1  -6  123.50   30.53
 -12  -1  -5  -31.73   25.77
 -12  -1  -4   -6.57   24.57
 -12  -1  -3  153.93   30.20
 -12  -1  -2   75.26   25.99
 -12  -1  -1  -31.32   24.64
 -12  -1   0    0.41   22.14
 -12  -1   1   22.35   22.15
 -12  -1   2  116.48   27.09
 -12  -1   3   73.55   26.23
 -12  -1   4   -3.61   23.41
 -12  -1   5   12.23   24.80
 -12  -1   6   69.84   26.91
 -12  -1   7  138.84   32.24
 -12  -1   8  100.72   30.22
 -12  -1   8   40.72   29.13
 -12  -1   9   -6.06   28.13
 -12  -1  10   51.16   30.86
 -12  -1  11  154.96   36.81
 -12  -1  12   74.07   35.71
 -12  -1  13   35.53   34.38
 -12   0  -9  -14.90   30.24
 -12   0  -8   -2.05   28.95
 -12   0  -7    7.24   28.05
 -12   0  -6   36.81   28.00
 -12   0  -5  -20.92   25.55
 -12   0  -4   -0.23   24.90
 -12   0  -3  -36.72   25.16
 -12   0  -2   65.28   25.48
 -12   0  -1  132.46   28.02
 -12   0   0   73.37   24.92
 -12   0   1    6.00   21.72
 -12   0   2    6.43   21.81
 -12   0   3   32.87   24.00
 -12   0   4   44.40   25.53
 -12   0   5   76.68   26.67
 -12   0   6   46.01   26.61
 -12   0   7   78.21   30.83
 -12   0   7   60.89   28.77
 -12   0   8   12.39   27.64
 -12   0   8  -39.47   28.09
 -12   0   9   46.85   28.90
 -12   0   9  108.63   31.45
 -12   0  10   77.79   31.87
 -12   0  11   -4.92   30.65
 -12   0  12   -4.32   31.91
 -12   1 -15   13.99   39.38
 -12   1 -14   42.61   40.95
 -12   1 -13   51.17   38.78
 -12   1 -12   10.89   34.21
 -12   1 -11   42.08   34.37
 -12   1 -10  -19.03   32.36
 -12   1  -9  -23.68   31.51
 -12   1  -8   46.54   32.48
 -12   1  -7   30.48   29.35
 -12   1  -6   54.78   27.43
 -12   1  -5    0.52   25.60
 -12   1  -4   37.84   26.19
 -12   1  -3   49.01   26.00
 -12   1  -2   66.39   25.28
 -12   1  -1  -13.61   24.06
 -12   1  -1  -21.12   25.74
 -12   1   0  -11.78   23.76
 -12   1   0    9.79   24.97
 -12   1   1   52.26   24.82
 -12   1   1   83.92   28.93
 -12   1   2  115.59   26.57
 -12   1   2  112.48   28.93
 -12   1   2   71.45   30.82
 -12   1   3  155.93   28.87
 -12   1   3  154.24   33.29
 -12   1   3  117.16   29.53
 -12   1   4   53.13   25.80
 -12   1   4   22.58   28.02
 -12   1   4   52.45   26.52
 -12   1   5   87.22   29.62
 -12   1   5  152.55   30.58
 -12   1   6   34.77   27.04
 -12   1   6   43.96   26.11
 -12   1   6   86.02   29.08
 -12   1   7   34.79   26.12
 -12   1   7   54.33   28.08
 -12   1   7  102.05   29.89
 -12   1   8   39.14   28.60
 -12   1   8   42.65   29.34
 -12   1   9  -17.19   28.42
 -12   1   9   58.16   29.88
 -12   1  10   72.19   31.77
 -12   1  11   12.94   29.87
 -12   1  12   92.10   36.94
 -12   2 -16  -63.00   44.42
 -12   2 -15  -25.31   39.21
 -12   2 -14   54.76   39.75
 -12   2 -13  -23.35   36.73
 -12   2 -12  -36.48   34.32
 -12   2 -11   32.28   32.27
 -12   2 -11  -24.94   34.35
 -12   2 -10   10.12   30.29
 -12   2 -10  -32.04   34.06
 -12   2  -9  -18.05   27.28
 -12   2  -9   49.50   33.44
 -12   2  -8    9.67   30.20
 -12   2  -7  132.47   33.34
 -12   2  -6  109.46   31.53
 -12   2  -5  -37.28   27.10
 -12   2  -4   11.93   25.68
 -12   2  -4  -13.03   25.82
 -12   2  -3  113.03   27.80
 -12   2  -3   90.35   29.39
 -12   2  -2  126.99   28.04
 -12   2  -2   54.81   26.34
 -12   2  -1  109.51   27.76
 -12   2  -1   69.91   26.38
 -12   2  -1  150.92   35.99
 -12   2   0   17.07   23.28
 -12   2   0  -33.19   25.32
 -12   2   0   34.55   31.04
 -12   2   1   82.74   25.82
 -12   2   1   59.85   25.29
 -12   2   1   26.74   27.80
 -12   2   2   76.01   25.06
 -12   2   2   65.38   27.21
 -12   2   2   22.18   26.19
 -12   2   3  121.83   26.95
 -12   2   3  142.54   29.02
 -12   2   3  148.24   30.29
 -12   2   4  177.65   30.58
 -12   2   4  158.28   31.00
 -12   2   4  175.98   31.41
 -12   2   5   42.64   25.04
 -12   2   5   43.13   26.18
 -12   2   5   14.60   24.35
 -12   2   5   35.71   24.78
 -12   2   6   49.35   24.97
 -12   2   6   66.01   27.45
 -12   2   6   25.65   27.11
 -12   2   7   59.01   26.32
 -12   2   7   51.89   28.58
 -12   2   7   81.55   28.42
 -12   2   8   87.01   30.48
 -12   2   8  110.69   31.93
 -12   2   9    4.18   28.94
 -12   2   9   34.87   28.91
 -12   2  10   21.07   30.41
 -12   3 -17   28.14   43.98
 -12   3 -16   62.87   41.45
 -12   3 -15  -22.60   38.61
 -12   3 -14    1.83   36.36
 -12   3 -13  -63.41   36.41
 -12   3 -12   -2.85   32.75
 -12   3 -11   44.45   32.82
 -12   3 -11   45.23   35.70
 -12   3 -10  134.04   34.00
 -12   3 -10  152.97   36.86
 -12   3  -9   11.92   27.80
 -12   3  -9  100.33   34.37
 -12   3  -8   29.68   25.80
 -12   3  -8  -12.81   29.93
 -12   3  -7   87.09   30.48
 -12   3  -6  106.56   31.31
 -12   3  -6  134.75   32.21
 -12   3  -5   19.34   26.55
 -12   3  -5  -15.02   26.24
 -12   3  -4   12.54   24.64
 -12   3  -4   14.25   25.06
 -12   3  -3   -4.45   24.56
 -12   3  -3   15.12   29.54
 -12   3  -3   25.59   24.97
 -12   3  -2   98.81   26.91
 -12   3  -2   20.38   28.89
 -12   3  -2  107.07   27.72
 -12   3  -1  173.03   29.77
 -12   3  -1  150.24   32.82
 -12   3  -1  196.00   30.66
 -12   3   0   36.72   24.55
 -12   3   0   29.29   26.82
 -12   3   0   66.69   25.68
 -12   3   1  -26.34   24.02
 -12   3   1    6.96   24.59
 -12   3   1   21.99   23.14
 -12   3   2    7.76   22.59
 -12   3   2   69.61   25.82
 -12   3   2   34.71   24.37
 -12   3   3   37.66   24.83
 -12   3   3   32.53   23.54
 -12   3   3    4.25   21.75
 -12   3   4  166.60   29.33
 -12   3   4  128.43   27.80
 -12   3   4  134.02   29.80
 -12   3   5    8.18   24.91
 -12   3   5    2.00   21.72
 -12   3   5   39.14   25.19
 -12   3   5   24.25   24.90
 -12   3   6   48.24   27.75
 -12   3   6   -6.57   24.78
 -12   3   6   55.01   25.31
 -12   3   7   32.30   26.19
 -12   3   7    9.24   26.01
 -12   3   7  -33.68   23.89
 -12   3   8  107.28   31.45
 -12   3   8  125.56   32.61
 -12   3   9  -20.51   27.82
 -12   3  11  -21.86   32.65
 -12   3  12   30.22   33.40
 -12   3  15  -17.89   31.35
 -12   4 -17    5.17   42.47
 -12   4 -16   19.13   39.52
 -12   4 -15   -2.29   36.18
 -12   4 -14  -11.13   35.08
 -12   4 -13   19.39   33.21
 -12   4 -12   57.63   33.33
 -12   4 -11   38.31   31.82
 -12   4 -11   -0.24   34.43
 -12   4 -10    3.13   28.40
 -12   4 -10   66.23   36.11
 -12   4  -9  107.51   31.94
 -12   4  -9   59.91   34.65
 -12   4  -8   11.48   27.20
 -12   4  -8   55.17   25.18
 -12   4  -8  -14.72   31.56
 -12   4  -7  -15.62   25.76
 -12   4  -7   -0.30   23.11
 -12   4  -7    6.61   27.87
 -12   4  -6   -2.38   24.58
 -12   4  -6  -30.12   28.98
 -12   4  -5   49.24   26.65
 -12   4  -5   98.79   34.58
 -12   4  -5   49.69   26.26
 -12   4  -4  113.45   27.75
 -12   4  -4   57.80   31.19
 -12   4  -4  146.13   31.47
 -12   4  -3   58.27   25.74
 -12   4  -3   70.21   30.52
 -12   4  -3   76.80   26.59
 -12   4  -2  -59.15   26.07
 -12   4  -2  -47.69   27.53
 -12   4  -2  -25.08   24.83
 -12   4  -1   55.72   25.41
 -12   4  -1   51.67   25.61
 -12   4   0   39.05   23.75
 -12   4   0    9.97   23.54
 -12   4   0   16.03   24.09
 -12   4   1   74.87   25.17
 -12   4   1   67.99   27.02
 -12   4   1   62.87   25.38
 -12   4   2  109.40   27.48
 -12   4   2   99.19   26.80
 -12   4   2   73.43   25.09
 -12   4   3   25.15   23.45
 -12   4   3   12.44   22.57
 -12   4   3    3.40   22.47
 -12   4   4   89.70   27.15
 -12   4   4   37.77   24.77
 -12   4   4   51.12   24.72
 -12   4   5    3.37   24.01
 -12   4   5  -13.81   21.61
 -12   4   5    8.27   24.01
 -12   4   5   -9.35   23.52
 -12   4   6   38.39   25.66
 -12   4   6   -3.02   23.50
 -12   4   7   72.73   28.12
 -12   4   8   28.21   28.27
 -12   4   8  -18.61   27.25
 -12   4   9   63.30   30.85
 -12   4   9   -2.35   29.83
 -12   4  10   62.16   32.33
 -12   4  11   43.37   32.31
 -12   4  12  -47.93   36.44
 -12   4  14   13.05   29.99
 -12   4  15  150.16   38.16
 -12   5 -18  -48.84   44.44
 -12   5 -17  -84.26   46.20
 -12   5 -16   96.25   43.97
 -12   5 -15  -69.52   39.64
 -12   5 -14   -3.00   34.91
 -12   5 -13   34.99   35.01
 -12   5 -12   13.62   31.22
 -12   5 -11   -0.25   30.64
 -12   5 -11  101.44   38.93
 -12   5 -10   17.22   27.09
 -12   5 -10   21.78   29.08
 -12   5 -10   11.66   31.74
 -12   5  -9    2.46   25.71
 -12   5  -9   67.89   29.67
 -12   5  -9  -30.50   31.50
 -12   5  -8    9.75   24.73
 -12   5  -8   15.11   24.99
 -12   5  -8   42.80   31.83
 -12   5  -7   18.16   24.00
 -12   5  -7   -3.60   29.11
 -12   5  -7   44.03   23.15
 -12   5  -6  -18.59   23.90
 -12   5  -6    8.59   21.08
 -12   5  -6   15.69   29.57
 -12   5  -6   21.34   27.35
 -12   5  -5  -20.16   22.59
 -12   5  -5   13.58   29.86
 -12   5  -5   -1.06   25.39
 -12   5  -4   22.97   23.43
 -12   5  -4   28.45   27.80
 -12   5  -4   39.33   26.12
 -12   5  -3  137.67   26.63
 -12   5  -3  101.09   29.52
 -12   5  -3  150.66   29.99
 -12   5  -2  178.53   28.72
 -12   5  -2  122.44   28.77
 -12   5  -2  191.56   32.53
 -12   5  -1   22.39   23.77
 -12   5  -1   40.97   25.32
 -12   5  -1   16.37   23.00
 -12   5   0   17.27   22.15
 -12   5   0    6.95   21.65
 -12   5   0   47.97   26.07
 -12   5   1  184.82   28.96
 -12   5   1  115.67   28.66
 -12   5   1  120.18   28.22
 -12   5   2  353.28   34.98
 -12   5   2  292.34   34.25
 -12   5   2  304.06   34.06
 -12   5   3  220.97   31.89
 -12   5   3  135.22   28.38
 -12   5   3  193.00   30.62
 -12   5   4   28.34   22.74
 -12   5   4   25.70   24.63
 -12   5   4   13.00   24.04
 -12   5   5   -3.44   24.75
 -12   5   6  120.32   30.33
 -12   5   6   76.61   28.12
 -12   5   7  214.67   35.18
 -12   5   7  228.78   36.40
 -12   5   8   74.71   30.87
 -12   5   8   68.93   30.02
 -12   5   9   52.82   30.72
 -12   5   9    6.12   29.63
 -12   5  10   -5.80   29.94
 -12   5  11   59.87   34.42
 -12   5  13    4.70   30.28
 -12   5  14   29.07   31.90
 -12   6 -18   32.19   44.66
 -12   6 -17   26.49   40.35
 -12   6 -16  -70.73   39.97
 -12   6 -15  -16.62   35.25
 -12   6 -14   24.92   32.73
 -12   6 -13   -4.11   31.80
 -12   6 -12   -5.76   28.29
 -12   6 -11   69.77   28.66
 -12   6 -11   67.36   39.46
 -12   6 -10   75.18   27.71
 -12   6 -10   95.15   31.35
 -12   6 -10   94.92   36.22
 -12   6  -9   58.79   26.41
 -12   6  -9   68.79   33.91
 -12   6  -9   11.35   25.45
 -12   6  -8  -13.55   23.58
 -12   6  -8   11.81   22.15
 -12   6  -8   41.64   31.39
 -12   6  -8   49.24   31.09
 -12   6  -7   -2.42   23.08
 -12   6  -7    2.64   28.31
 -12   6  -7    6.14   21.20
 -12   6  -6   29.92   23.34
 -12   6  -6   87.66   33.11
 -12   6  -6   74.97   30.15
 -12   6  -5  108.67   26.62
 -12   6  -5  109.26   30.56
 -12   6  -5  100.13   30.28
 -12   6  -4   48.04   24.00
 -12   6  -4   27.55   26.55
 -12   6  -4   31.68   26.30
 -12   6  -3   38.06   23.41
 -12   6  -3   25.57   24.55
 -12   6  -3   11.02   24.67
 -12   6  -2  117.99   25.89
 -12   6  -2   95.05   26.73
 -12   6  -1  164.52   30.75
 -12   6  -1  117.35   26.48
 -12   6  -1   70.67   25.53
 -12   6   0  148.36   29.36
 -12   6   0  111.57   25.91
 -12   6   0  119.32   26.43
 -12   6   1   91.16   25.78
 -12   6   1   51.89   23.83
 -12   6   2  147.45   29.08
 -12   6   2  117.41   26.98
 -12   6   3   15.74   24.34
 -12   6   3   67.34   25.92
 -12   6   3   17.83   23.82
 -12   6   4   80.86   26.55
 -12   6   4   67.03   26.35
 -12   6   5   74.98   27.68
 -12   6   5   65.57   26.80
 -12   6   6   51.27   27.35
 -12   6   6   18.38   26.23
 -12   6   7   -6.76   27.33
 -12   6   7   -0.43   27.10
 -12   6   8   31.31   28.99
 -12   6   8   65.54   31.50
 -12   6   9   59.64   31.14
 -12   6   9   14.75   29.11
 -12   6  10   68.96   33.40
 -12   6  11   29.23   30.06
 -12   6  11  -44.82   35.58
 -12   6  12   32.70   32.53
 -12   6  13   15.88   32.38
 -12   7 -18  -30.84   39.98
 -12   7 -17  -19.87   37.31
 -12   7 -16  -37.93   37.79
 -12   7 -15  -30.41   36.08
 -12   7 -14   31.07   33.48
 -12   7 -13   78.79   33.84
 -12   7 -12   56.46   30.03
 -12   7 -11   67.80   30.23
 -12   7 -11  -28.87   35.81
 -12   7 -10   81.38   26.84
 -12   7 -10   24.25   33.39
 -12   7 -10   50.27   28.29
 -12   7  -9   24.92   23.92
 -12   7  -9   16.36   26.03
 -12   7  -9   41.73   32.31
 -12   7  -9   17.41   30.58
 -12   7  -8  -19.26   23.56
 -12   7  -8  -13.34   21.70
 -12   7  -8    8.83   29.75
 -12   7  -8   -9.33   30.94
 -12   7  -7   -5.73   21.83
 -12   7  -7   39.99   30.52
 -12   7  -7   39.95   30.12
 -12   7  -6   51.23   23.82
 -12   7  -6   49.31   19.16
 -12   7  -6   48.91   27.50
 -12   7  -6   40.47   29.55
 -12   7  -5  104.07   24.58
 -12   7  -5   85.71   27.04
 -12   7  -4   40.67   23.57
 -12   7  -4   49.62   26.71
 -12   7  -4   48.28   25.05
 -12   7  -3  -10.37   25.26
 -12   7  -3   -5.05   21.82
 -12   7  -3   19.88   23.49
 -12   7  -2   18.00   21.64
 -12   7  -2   47.46   24.72
 -12   7  -1   30.99   22.84
 -12   7  -1   -0.92   21.87
 -12   7   0   71.04   26.82
 -12   7   0   52.97   24.14
 -12   7   0   50.98   23.13
 -12   7   1   45.46   25.72
 -12   7   1   30.94   23.54
 -12   7   2   35.12   24.72
 -12   7   2   51.77   24.78
 -12   7   3    9.22   23.79
 -12   7   3  -10.03   24.39
 -12   7   4    6.95   23.58
 -12   7   4    3.11   23.52
 -12   7   5   64.49   27.25
 -12   7   5   -5.55   25.02
 -12   7   6  -20.13   26.08
 -12   7   6  -44.58   28.27
 -12   7   7    3.37   26.47
 -12   7   7   27.49   27.64
 -12   7   8   -5.71   28.90
 -12   7   8   34.24   29.48
 -12   7   9   45.80   31.74
 -12   7   9  -17.27   31.67
 -12   7  10   29.95   31.27
 -12   7  10  -29.69   30.39
 -12   7  10   -7.06   31.15
 -12   7  11   -8.88   31.08
 -12   7  11   45.91   35.24
 -12   7  12   -0.99   33.00
 -12   8 -18   93.97   44.67
 -12   8 -17  -65.38   40.89
 -12   8 -16  -43.36   36.21
 -12   8 -15   64.49   35.43
 -12   8 -14   14.59   30.55
 -12   8 -13   30.01   30.79
 -12   8 -12  -17.06   27.76
 -12   8 -11   -1.52   35.46
 -12   8 -11   -3.97   27.75
 -12   8 -10  127.81   39.29
 -12   8 -10   46.85   23.83
 -12   8 -10   41.27   32.17
 -12   8  -9   19.51   21.89
 -12   8  -9   55.60   26.06
 -12   8  -9   -9.30   31.92
 -12   8  -9   76.52   32.99
 -12   8  -8   19.05   21.46
 -12   8  -8   -1.55   21.81
 -12   8  -8  -14.72   28.41
 -12   8  -8   39.44   32.09
 -12   8  -7    6.33   21.12
 -12   8  -7   48.67   30.39
 -12   8  -7   28.62   27.57
 -12   8  -6   37.12   21.96
 -12   8  -6   54.21   17.76
 -12   8  -6   13.47   28.11
 -12   8  -6    2.92   25.23
 -12   8  -5   43.66   22.80
 -12   8  -5    0.25   13.93
 -12   8  -5   -8.28   27.01
 -12   8  -5   -3.71   24.32
 -12   8  -4   25.31   22.13
 -12   8  -4   59.84   25.24
 -12   8  -3   18.71   21.11
 -12   8  -3   -6.16   22.26
 -12   8  -2   22.60   25.18
 -12   8  -2   44.60   22.66
 -12   8  -2   18.43   22.57
 -12   8  -1   69.34   27.52
 -12   8  -1   26.91   22.06
 -12   8   0   96.28   28.25
 -12   8   0   58.04   24.00
 -12   8   1   37.79   26.98
 -12   8   1   55.47   25.30
 -12   8   2   30.59   22.26
 -12   8   2   61.16   26.99
 -12   8   3   83.88   25.97
 -12   8   3   74.30   26.12
 -12   8   4   33.30   25.69
 -12   8   4   28.26   24.47
 -12   8   5    3.07   27.37
 -12   8   5  -13.76   26.20
 -12   8   6   -1.13   27.40
 -12   8   6   20.69   27.44
 -12   8   7   17.97   29.09
 -12   8   7    9.14   29.36
 -12   8   8   90.32   33.84
 -12   8   8   28.98   31.61
 -12   8   8   98.84   32.53
 -12   8   8   53.44   30.52
 -12   8   9   54.97   33.48
 -12   8   9   96.36   35.34
 -12   8   9  106.62   36.84
 -12   8  10   27.43   31.86
 -12   8  10   13.66   35.55
 -12   9 -18   43.32   38.82
 -12   9 -17  -14.13   35.92
 -12   9 -16   22.97   36.57
 -12   9 -15  -12.09   31.04
 -12   9 -14   75.25   31.36
 -12   9 -13   17.31   27.93
 -12   9 -12  -55.33   28.17
 -12   9 -11   52.25   28.27
 -12   9 -10   17.03   23.83
 -12   9 -10   50.20   32.44
 -12   9 -10   83.27   36.36
 -12   9  -9   61.45   23.81
 -12   9  -9  102.76   35.95
 -12   9  -9   51.07   31.40
 -12   9  -8    7.17   20.11
 -12   9  -8   65.37   22.29
 -12   9  -8   -7.13   27.11
 -12   9  -8   22.44   31.52
 -12   9  -7   21.34   21.23
 -12   9  -7   13.49   25.51
 -12   9  -6   22.86   16.23
 -12   9  -6    5.01   23.83
 -12   9  -5    7.96   20.40
 -12   9  -5    0.25   23.84
 -12   9  -5   10.32   12.87
 -12   9  -4   11.02   26.22
 -12   9  -4   40.57   22.01
 -12   9  -4    1.49   23.53
 -12   9  -3   49.75   28.53
 -12   9  -3   69.71   22.71
 -12   9  -3   48.06   26.28
 -12   9  -2  366.98   38.88
 -12   9  -2  332.46   32.12
 -12   9  -1  311.74   37.93
 -12   9  -1  299.67   32.49
 -12   9   0  205.55   33.12
 -12   9   0  142.05   28.20
 -12   9   1   19.73   25.16
 -12   9   2  -36.63   23.77
 -12   9   2   14.35   25.30
 -12   9   3   39.68   24.32
 -12   9   3   98.52   29.29
 -12   9   4   95.08   27.79
 -12   9   4   91.28   29.41
 -12   9   5  129.20   30.49
 -12   9   5  131.19   32.78
 -12   9   6   21.85   28.18
 -12   9   6   15.75   29.04
 -12   9   7   33.75   31.02
 -12   9   7    3.73   29.46
 -12   9   7   13.70   29.11
 -12   9   7  -57.84   31.12
 -12   9   8   47.64   32.93
 -12   9   8   14.04   31.10
 -12   9   8   60.52   33.05
 -12   9   8   -7.29   30.51
 -12   9   9   45.28   36.12
 -12   9   9   60.28   33.21
 -12   9  10   47.40   37.71
 -12  10 -17   27.76   36.60
 -12  10 -16   71.08   35.74
 -12  10 -15   28.22   31.03
 -12  10 -14   56.09   31.12
 -12  10 -13   10.57   26.84
 -12  10 -12  -12.82   26.33
 -12  10 -11   14.73   23.95
 -12  10 -10   93.87   26.66
 -12  10 -10   86.35   32.34
 -12  10  -9   91.12   23.66
 -12  10  -9   82.32   29.70
 -12  10  -8   33.74   26.05
 -12  10  -7   14.23   19.53
 -12  10  -7   66.68   18.17
 -12  10  -7   47.20   32.26
 -12  10  -7   40.85   26.07
 -12  10  -6   34.29   20.69
 -12  10  -6   31.46   14.67
 -12  10  -6   42.47   30.50
 -12  10  -6    2.61   23.98
 -12  10  -5   61.42   29.16
 -12  10  -5   17.36   11.85
 -12  10  -5   52.53   21.61
 -12  10  -4   49.31   22.17
 -12  10  -4   29.30   29.10
 -12  10  -3   63.61   22.87
 -12  10  -3   86.42   30.15
 -12  10  -2   44.97   22.69
 -12  10  -2   66.88   28.09
 -12  10  -1   26.68   23.32
 -12  10  -1   20.14   25.89
 -12  10   0   58.06   27.32
 -12  10   1   59.99   26.90
 -12  10   2   34.92   27.30
 -12  10   2  -22.64   23.49
 -12  10   3  -17.28   25.34
 -12  10   3   36.57   25.57
 -12  10   4  -12.02   27.38
 -12  10   4   34.06   26.15
 -12  10   5   71.58   31.05
 -12  10   5   40.14   30.40
 -12  10   5   15.58   28.62
 -12  10   5   69.86   29.21
 -12  10   6   18.74   29.92
 -12  10   6   40.97   31.05
 -12  10   6   72.30   34.46
 -12  10   6   19.53   29.34
 -12  10   7    7.76   30.19
 -12  10   7    6.45   30.43
 -12  10   7   50.39   33.26
 -12  10   7   24.29   30.63
 -12  10   8    1.53   31.82
 -12  10   8   -6.78   32.26
 -12  10   8   34.91   31.34
 -12  10   9   42.50   35.92
 -12  11 -16   20.44   32.98
 -12  11 -15   49.91   31.17
 -12  11 -14   34.32   30.40
 -12  11 -13   26.33   27.28
 -12  11 -12   58.48   26.71
 -12  11 -11   14.37   22.50
 -12  11 -10   -1.04   21.16
 -12  11  -9   12.36   25.70
 -12  11  -9   69.30   21.48
 -12  11  -9   36.60   34.21
 -12  11  -8   47.17   33.94
 -12  11  -7   18.92   15.99
 -12  11  -7    9.33   30.97
 -12  11  -6    5.05   19.26
 -12  11  -6  -28.71   13.31
 -12  11  -6   31.32   30.89
 -12  11  -5   32.86   28.55
 -12  11  -5   -7.56   20.51
 -12  11  -4  147.17   33.82
 -12  11  -4   78.45   22.77
 -12  11  -3  224.04   38.25
 -12  11  -3  188.76   28.12
 -12  11  -2  151.08   34.84
 -12  11  -2  119.36   27.21
 -12  11  -1    4.17   27.73
 -12  11   0   61.63   30.34
 -12  11   1   14.26   26.58
 -12  11   2    5.33   22.92
 -12  11   2  -37.13   28.70
 -12  11   2   -2.99   27.85
 -12  11   2  -18.78   25.57
 -12  11   3   17.60   24.51
 -12  11   3    2.70   26.20
 -12  11   3   51.14   29.82
 -12  11   3   16.65   26.40
 -12  11   4   66.42   31.20
 -12  11   4    8.97   25.50
 -12  11   4    5.17   27.13
 -12  11   5    1.04   27.32
 -12  11   5   29.23   32.18
 -12  11   5   42.17   30.50
 -12  11   5    7.66   28.62
 -12  11   6    8.55   28.93
 -12  11   6   -3.37   31.57
 -12  11   6    1.44   31.26
 -12  11   6  -40.23   31.52
 -12  11   7   25.31   31.52
 -12  11   7   27.06   31.43
 -12  11   7    2.46   32.71
 -12  11   8   54.16   38.69
 -12  12 -12  -26.13   26.44
 -12  12 -11   49.17   25.17
 -12  12 -10  -15.18   21.37
 -12  12  -9    8.14   33.21
 -12  12  -8   10.35   32.07
 -12  12  -7  -16.19   31.20
 -12  12  -6   23.90   31.32
 -12  12  -5   74.03   32.36
 -12  12  -5   75.48   22.54
 -12  12  -4   27.93   29.95
 -12  12  -4  -28.89   22.20
 -12  12  -3   -5.61   28.93
 -12  12  -3   43.02   23.08
 -12  12  -2   89.95   31.09
 -12  12  -1   59.28   29.98
 -12  12  -1   66.30   26.10
 -12  12   0   51.45   30.17
 -12  12   0   39.79   25.82
 -12  12   1   39.72   28.93
 -12  12   1   36.52   28.35
 -12  12   1  105.38   30.26
 -12  12   2   19.98   23.66
 -12  12   2   28.03   29.72
 -12  12   2   33.60   28.38
 -12  12   2    0.92   27.29
 -12  12   3   23.86   25.44
 -12  12   3   54.51   30.53
 -12  12   3   -6.27   30.69
 -12  12   3   34.95   29.20
 -12  12   4   45.25   27.75
 -12  12   4   42.85   31.90
 -12  12   4    7.00   29.61
 -12  12   5  -37.31   29.83
 -12  12   5   16.32   30.56
 -12  12   5  -33.39   32.51
 -12  12   6   -4.50   29.52
 -12  12   6  -11.44   33.10
 -12  12   6   20.58   32.80
 -12  12   7    2.02   34.19
 -12  12   8   30.05   36.32
 -12  13  -8    1.92   33.31
 -12  13  -7  -16.61   32.01
 -12  13  -6  -13.91   31.03
 -12  13  -5   56.52   21.78
 -12  13  -5  115.00   34.94
 -12  13  -4   61.55   22.95
 -12  13  -4  117.47   35.23
 -12  13  -4   98.66   33.26
 -12  13  -3   50.05   23.33
 -12  13  -3   98.70   33.40
 -12  13  -3   40.88   29.57
 -12  13  -3   92.83   25.66
 -12  13  -2  -32.05   24.47
 -12  13  -2   26.54   30.51
 -12  13  -2   55.12   32.83
 -12  13  -1   25.81   24.51
 -12  13  -1   51.10   32.36
 -12  13  -1   64.85   32.12
 -12  13   0   38.13   28.37
 -12  13   0   56.64   32.15
 -12  13   0   56.25   32.12
 -12  13   1   59.02   29.41
 -12  13   1   62.61   34.09
 -12  13   1   87.38   33.59
 -12  13   2   38.62   30.13
 -12  13   2   96.16   31.28
 -12  13   3   20.67   29.75
 -12  13   3    4.95   30.24
 -12  13   4  -50.07   32.26
 -12  13   4   37.92   33.17
 -12  13   5   47.46   33.88
 -12  13   5    9.41   32.22
 -12  13   6   56.64   36.51
 -12  13   7  -12.00   35.70
 -12  14 -10   54.93   27.34
 -12  14  -9   44.98   27.50
 -12  14  -8   36.09   26.18
 -12  14  -7  -34.78   25.51
 -12  14  -7   26.74   34.67
 -12  14  -6   36.81   29.40
 -12  14  -6   14.35   32.14
 -12  14  -5    1.89   28.36
 -12  14  -5   -3.30   32.44
 -12  14  -4   21.21   30.54
 -12  14  -4   36.44   32.33
 -12  14  -3  -14.77   24.27
 -12  14  -3   24.73   30.73
 -12  14  -3   36.35   32.80
 -12  14  -2   21.41   25.48
 -12  14  -2   84.98   34.83
 -12  14  -2   44.46   31.78
 -12  14  -1    1.21   26.24
 -12  14  -1  -12.48   31.53
 -12  14  -1  -42.18   31.55
 -12  14   0   -2.55   26.38
 -12  14   0  -27.70   31.02
 -12  14   1    2.67   28.97
 -12  14   1    1.02   30.87
 -12  14   2   -9.86   30.02
 -12  14   2   -3.30   29.67
 -12  14   3  -14.53   30.61
 -12  14   3   53.38   34.14
 -12  14   4   13.55   33.39
 -12  14   4   39.94   34.59
 -12  14   5   68.52   36.49
 -12  15  -9  -16.47   27.05
 -12  15  -8   28.50   27.80
 -12  15  -7  -18.96   27.06
 -12  15  -6   36.27   30.92
 -12  15  -6   35.73   35.67
 -12  15  -5   68.28   34.34
 -12  15  -5   95.21   36.82
 -12  15  -4  117.17   37.72
 -12  15  -4   38.50   32.12
 -12  15  -3   56.25   34.63
 -12  15  -3   33.19   32.82
 -12  15  -2   38.75   32.78
 -12  15  -1   -3.48   27.13
 -12  15  -1  -40.14   32.71
 -12  15   0   41.87   29.66
 -12  15   0   23.40   31.45
 -12  15   1    2.62   31.01
 -12  15   1  -10.36   31.69
 -12  15   2   36.44   33.11
 -12  15   2  -80.03   35.65
 -12  15   3   25.97   35.75
 -12  15   3    0.91   33.36
 -12  16  -9   18.66   29.57
 -12  16  -8  -14.45   28.15
 -12  16  -7   60.85   32.86
 -12  16  -6   38.75   34.54
 -12  16  -4   77.59   36.66
 -12  16  -3   52.92   35.94
 -12  16  -2   51.11   34.82
 -12  16  -1   26.06   33.34
 -12  16   0   46.74   33.22
 -11  -7   5   25.01   24.04
 -11  -7   6  -39.83   25.66
 -11  -6   2   -5.17   20.84
 -11  -6   3   20.18   22.65
 -11  -6   4   16.02   22.54
 -11  -6   5  -29.60   25.07
 -11  -6   6   47.61   26.93
 -11  -6   7    3.08   25.96
 -11  -6   8  -18.66   29.23
 -11  -6   9   20.91   28.82
 -11  -5  -1   14.26   20.12
 -11  -5   0   21.53   21.83
 -11  -5   1   29.46   21.44
 -11  -5   2   74.69   23.83
 -11  -5   3    9.19   22.65
 -11  -5   4  -24.20   23.13
 -11  -5   5   33.17   24.16
 -11  -5   6  114.91   29.34
 -11  -5   7   98.56   29.72
 -11  -5   8   57.17   28.44
 -11  -5   9   38.19   28.37
 -11  -5  10   33.97   29.21
 -11  -5  11   75.05   32.42
 -11  -4  -3   12.52   20.36
 -11  -4  -2   52.32   21.72
 -11  -4  -1   52.44   22.27
 -11  -4   0    4.88   20.43
 -11  -4   1  133.18   25.42
 -11  -4   2  197.54   28.57
 -11  -4   3  174.14   29.13
 -11  -4   4   80.06   25.70
 -11  -4   5   55.43   25.32
 -11  -4   6   48.44   25.41
 -11  -4   7   29.66   26.18
 -11  -4   8   63.04   27.36
 -11  -4   9   67.82   29.50
 -11  -4  10   75.30   30.53
 -11  -4  11   87.21   33.89
 -11  -4  12   39.58   32.05
 -11  -3  -5   68.86   24.95
 -11  -3  -4   50.04   23.99
 -11  -3  -3  -31.97   21.95
 -11  -3  -2   64.74   22.34
 -11  -3  -1   40.55   21.11
 -11  -3   0  -26.40   21.33
 -11  -3   1   -5.68   20.74
 -11  -3   2   82.83   23.71
 -11  -3   3  111.37   26.05
 -11  -3   4   58.68   24.83
 -11  -3   5    8.36   22.69
 -11  -3   6   14.21   31.00
 -11  -3   6  -42.43   25.90
 -11  -3   7   22.30   30.16
 -11  -3   7    7.47   24.24
 -11  -3   8   71.55   32.14
 -11  -3   8   20.61   25.51
 -11  -3   9   70.52   33.01
 -11  -3   9   60.21   29.35
 -11  -3   9   59.27   30.29
 -11  -3  10   73.10   32.67
 -11  -3  10   43.36   29.34
 -11  -3  10    0.86   28.57
 -11  -3  11   48.68   31.42
 -11  -3  11   45.19   28.92
 -11  -3  12    8.06   30.90
 -11  -3  12   13.92   31.17
 -11  -3  13  -13.67   30.61
 -11  -3  13  -34.44   34.10
 -11  -2  -7    3.10   25.52
 -11  -2  -6   12.64   24.66
 -11  -2  -5   52.48   25.73
 -11  -2  -4   97.41   26.65
 -11  -2  -3    8.67   23.14
 -11  -2  -2   18.36   21.72
 -11  -2  -1   -7.25   20.86
 -11  -2   0   51.37   22.13
 -11  -2   1  105.43   23.07
 -11  -2   2   51.82   23.70
 -11  -2   3  179.97   28.18
 -11  -2   3  223.92   36.97
 -11  -2   4   67.70   32.71
 -11  -2   4   66.02   25.25
 -11  -2   5   21.82   30.22
 -11  -2   5   -7.48   22.93
 -11  -2   6   28.39   30.14
 -11  -2   6  -38.73   24.38
 -11  -2   7  128.74   34.48
 -11  -2   7   17.21   23.96
 -11  -2   8  185.08   35.81
 -11  -2   8  133.83   30.42
 -11  -2   8   98.18   30.95
 -11  -2   9    8.73   29.55
 -11  -2   9  -29.82   28.07
 -11  -2   9    1.08   26.79
 -11  -2  10   -2.25   29.19
 -11  -2  10   79.98   31.71
 -11  -2  10   16.97   27.80
 -11  -2  11   10.79   30.60
 -11  -2  11   32.21   29.82
 -11  -2  12  106.28   34.37
 -11  -2  12   32.93   31.65
 -11  -2  13   67.89   31.40
 -11  -2  13   21.04   32.43
 -11  -2  14   89.26   37.94
 -11  -1  -9    1.37   28.21
 -11  -1  -8   -9.17   26.61
 -11  -1  -7   89.00   29.27
 -11  -1  -6   21.96   26.09
 -11  -1  -5   92.00   27.01
 -11  -1  -4   32.43   24.27
 -11  -1  -3  138.22   26.83
 -11  -1  -2  167.56   26.68
 -11  -1  -1   -0.98   21.08
 -11  -1   0  136.66   29.98
 -11  -1   0  143.39   32.69
 -11  -1   0  101.10   23.69
 -11  -1   1   74.49   28.20
 -11  -1   1   29.73   30.00
 -11  -1   1   36.49   20.27
 -11  -1   2  197.04   34.50
 -11  -1   2  200.58   27.14
 -11  -1   3  243.19   33.75
 -11  -1   3  216.19   29.71
 -11  -1   3  166.65   34.69
 -11  -1   4  120.76   33.10
 -11  -1   4   49.25   23.79
 -11  -1   4   81.47   27.38
 -11  -1   5   90.33   32.66
 -11  -1   5    9.08   22.40
 -11  -1   5   32.35   24.47
 -11  -1   6   65.99   30.50
 -11  -1   6   49.85   23.93
 -11  -1   6   49.31   25.87
 -11  -1   7  210.58   32.56
 -11  -1   7  177.82   31.02
 -11  -1   7  196.28   34.23
 -11  -1   8  251.39   34.61
 -11  -1   8  310.11   37.50
 -11  -1   8  280.00   37.52
 -11  -1   9  -32.53   29.29
 -11  -1   9  -16.61   25.93
 -11  -1   9  -22.18   28.01
 -11  -1  10   41.20   29.43
 -11  -1  10   38.54   28.89
 -11  -1  10   62.97   29.47
 -11  -1  11  115.13   33.37
 -11  -1  11  129.03   33.11
 -11  -1  11  114.28   34.71
 -11  -1  12   -0.82   27.64
 -11  -1  12   37.72   31.18
 -11  -1  13   28.03   28.15
 -11  -1  13   37.54   33.64
 -11  -1  14   10.00   34.01
 -11   0 -15   47.64   45.09
 -11   0 -14   50.16   41.35
 -11   0 -13  -46.91   37.13
 -11   0 -12  -47.01   38.45
 -11   0 -11   28.03   33.92
 -11   0 -11  -72.61   33.57
 -11   0 -10  106.00   34.15
 -11   0  -9   -6.56   28.85
 -11   0  -8    3.10   27.54
 -11   0  -7   -8.08   26.84
 -11   0  -6   97.11   29.20
 -11   0  -5   23.34   24.08
 -11   0  -4   59.87   24.82
 -11   0  -3   54.36   26.95
 -11   0  -3   25.36   23.16
 -11   0  -2  129.90   29.55
 -11   0  -2  104.19   32.76
 -11   0  -2  100.99   24.62
 -11   0  -1  101.19   27.60
 -11   0  -1  102.72   32.66
 -11   0  -1  118.58   25.32
 -11   0   0  172.39   30.28
 -11   0   0  222.50   35.23
 -11   0   0  210.64   27.73
 -11   0   1   29.20   23.32
 -11   0   1   22.64   28.00
 -11   0   1   51.75   22.54
 -11   0   2  133.07   28.34
 -11   0   2  113.42   32.26
 -11   0   2  110.13   23.61
 -11   0   3  171.54   29.81
 -11   0   3  157.14   26.42
 -11   0   3  160.12   32.90
 -11   0   4  134.57   28.46
 -11   0   4   85.79   25.33
 -11   0   4   47.67   29.41
 -11   0   5   93.80   26.87
 -11   0   5   80.97   24.57
 -11   0   5   87.21   28.28
 -11   0   6  293.40   33.92
 -11   0   6  372.68   38.27
 -11   0   6  290.45   33.67
 -11   0   6  360.83   37.16
 -11   0   7  153.73   30.45
 -11   0   7  141.08   30.30
 -11   0   7  118.41   27.33
 -11   0   7   62.85   26.00
 -11   0   8  141.76   32.16
 -11   0   8  106.49   29.08
 -11   0   8  105.53   29.09
 -11   0   9   94.92   29.36
 -11   0   9   92.73   30.40
 -11   0   9   70.89   26.29
 -11   0  10   33.93   29.04
 -11   0  10   -1.09   27.10
 -11   0  10   44.75   26.19
 -11   0  11  125.76   34.33
 -11   0  11   77.76   32.04
 -11   0  11   64.81   26.01
 -11   0  12   53.12   32.22
 -11   0  12   18.47   25.58
 -11   0  13   61.37   34.48
 -11   0  13   12.38   26.21
 -11   0  14   17.84   34.87
 -11   1 -16   21.72   41.85
 -11   1 -15  -46.21   42.16
 -11   1 -14  -55.02   40.38
 -11   1 -13  -11.76   34.05
 -11   1 -12   44.91   34.93
 -11   1 -12   21.64   34.48
 -11   1 -11  -59.34   33.03
 -11   1 -11   31.39   32.25
 -11   1 -10   11.15   30.34
 -11   1 -10    8.22   30.34
 -11   1  -9   32.31   29.02
 -11   1  -9   80.86   32.41
 -11   1  -8  -16.27   28.03
 -11   1  -7  -40.19   27.52
 -11   1  -6  110.46   29.58
 -11   1  -5  224.81   32.77
 -11   1  -5  146.46   31.51
 -11   1  -4  182.69   34.42
 -11   1  -4  115.61   27.55
 -11   1  -4  165.61   31.51
 -11   1  -3   -1.24   23.55
 -11   1  -3   61.29   29.33
 -11   1  -3   42.91   23.40
 -11   1  -2  -11.64   23.93
 -11   1  -2  -22.10   27.52
 -11   1  -2   22.11   21.72
 -11   1  -1   63.50   24.80
 -11   1  -1   19.81   27.89
 -11   1  -1   21.01   22.32
 -11   1   0   65.27   24.65
 -11   1   0    4.96   26.49
 -11   1   0   68.89   23.09
 -11   1   1   89.04   25.97
 -11   1   1   60.35   29.08
 -11   1   1   91.04   24.00
 -11   1   2   31.82   23.34
 -11   1   2   13.09   26.98
 -11   1   2   23.96   21.10
 -11   1   3   65.51   24.57
 -11   1   3   59.91   27.65
 -11   1   3   42.94   22.08
 -11   1   4   57.43   23.61
 -11   1   4   71.87   25.29
 -11   1   4   15.77   24.89
 -11   1   5  -26.73   23.51
 -11   1   5   49.71   25.96
 -11   1   5   13.14   23.20
 -11   1   5   15.02   21.76
 -11   1   6  116.91   26.78
 -11   1   6  113.51   28.26
 -11   1   6  150.02   29.06
 -11   1   6  161.55   29.29
 -11   1   7  -11.58   23.44
 -11   1   7   34.11   23.86
 -11   1   7  -33.97   25.76
 -11   1   7    8.50   24.07
 -11   1   8  105.21   27.06
 -11   1   8   60.53   26.44
 -11   1   8   72.67   29.09
 -11   1   9  -11.63   23.29
 -11   1   9   15.10   26.51
 -11   1   9  -37.40   27.30
 -11   1  10   39.13   25.59
 -11   1  10   21.32   27.61
 -11   1  10   35.47   28.87
 -11   1  11   -9.15   27.60
 -11   1  11  -29.27   29.28
 -11   1  11   21.75   25.33
 -11   2 -17   57.15   45.11
 -11   2 -16    9.43   40.29
 -11   2 -15   12.71   37.35
 -11   2 -14  -41.73   37.82
 -11   2 -13   34.78   34.61
 -11   2 -13    8.99   36.11
 -11   2 -12    2.59   33.34
 -11   2 -12   79.60   36.82
 -11   2 -11   50.84   32.55
 -11   2 -11   46.40   33.54
 -11   2 -10    3.57   28.68
 -11   2 -10   -7.11   31.39
 -11   2  -9   34.07   28.03
 -11   2  -9   18.40   29.47
 -11   2  -8   33.01   27.79
 -11   2  -8  -27.66   29.50
 -11   2  -7  -36.13   26.95
 -11   2  -7   17.00   26.90
 -11   2  -7  -11.20   24.55
 -11   2  -6   56.08   27.12
 -11   2  -6  -39.19   30.33
 -11   2  -6    0.88   24.88
 -11   2  -5   16.21   23.85
 -11   2  -5   37.05   28.56
 -11   2  -5   27.57   24.54
 -11   2  -4   45.34   25.17
 -11   2  -4  -12.03   28.43
 -11   2  -4   13.15   22.90
 -11   2  -3   28.24   22.99
 -11   2  -3   70.68   31.30
 -11   2  -3  -25.62   22.96
 -11   2  -2    6.65   21.65
 -11   2  -2   21.03   27.09
 -11   2  -2   -2.94   22.01
 -11   2  -1  113.91   27.23
 -11   2  -1   84.70   29.09
 -11   2  -1  100.98   24.72
 -11   2   0   13.16   21.70
 -11   2   0   37.82   26.25
 -11   2   0   67.37   23.56
 -11   2   1   41.76   23.80
 -11   2   1   55.00   26.18
 -11   2   1   43.23   22.44
 -11   2   2   16.93   21.45
 -11   2   2   36.21   23.49
 -11   2   2   68.46   24.09
 -11   2   3   33.37   21.77
 -11   2   3   80.90   22.25
 -11   2   3   74.01   24.93
 -11   2   4  206.60   29.90
 -11   2   4  175.40   29.03
 -11   2   4  208.38   28.43
 -11   2   4  223.33   30.44
 -11   2   5   74.22   24.75
 -11   2   5   29.74   24.23
 -11   2   5   61.59   24.65
 -11   2   5   28.49   21.12
 -11   2   6   44.33   25.71
 -11   2   6   13.06   22.15
 -11   2   6   45.08   25.67
 -11   2   6   42.35   24.32
 -11   2   7  102.94   28.80
 -11   2   7   96.05   27.57
 -11   2   7   87.46   26.83
 -11   2   7  100.54   26.18
 -11   2   8  232.30   34.28
 -11   2   8  168.59   31.66
 -11   2   8  231.66   32.37
 -11   2   9  151.10   32.88
 -11   2   9  119.71   31.15
 -11   2   9  185.59   30.17
 -11   2  10  164.05   34.66
 -11   2  10  123.73   29.36
 -11   2  11   41.43   29.50
 -11   2  11   10.49   24.61
 -11   2  12   37.95   30.73
 -11   2  13   37.29   34.19
 -11   2  15   50.47   29.47
 -11   2  16   -5.53   28.54
 -11   3 -17   40.70   44.19
 -11   3 -16   11.99   39.61
 -11   3 -15  -24.37   38.26
 -11   3 -14   21.37   35.06
 -11   3 -13   63.62   39.57
 -11   3 -13  -30.46   34.15
 -11   3 -12   24.70   34.11
 -11   3 -12  -10.64   31.34
 -11   3 -11   30.18   32.28
 -11   3 -11   17.68   29.24
 -11   3 -10  142.82   35.55
 -11   3 -10  157.84   33.38
 -11   3  -9  131.61   33.88
 -11   3  -9   80.47   29.54
 -11   3  -8   46.42   26.99
 -11   3  -8   60.11   26.87
 -11   3  -8   44.41   28.50
 -11   3  -8   51.46   29.15
 -11   3  -7   15.74   25.47
 -11   3  -7   -1.45   22.46
 -11   3  -7   -8.67   26.79
 -11   3  -7    9.72   28.50
 -11   3  -6  116.62   27.62
 -11   3  -6  148.52   25.69
 -11   3  -6  108.52   32.83
 -11   3  -6  141.91   30.30
 -11   3  -5  133.49   28.04
 -11   3  -5  130.63   31.57
 -11   3  -5  132.92   28.66
 -11   3  -4   63.12   23.31
 -11   3  -4  105.87   31.36
 -11   3  -4   70.67   25.09
 -11   3  -3   68.27   24.28
 -11   3  -3   92.42   30.64
 -11   3  -3   64.94   25.12
 -11   3  -2   -8.91   22.21
 -11   3  -2   20.08   26.23
 -11   3  -2   35.98   23.34
 -11   3  -1  135.19   26.79
 -11   3  -1  128.67   28.09
 -11   3  -1  142.68   26.79
 -11   3   0  310.98   32.02
 -11   3   0  348.26   34.24
 -11   3   0  384.14   34.06
 -11   3   1  319.45   32.41
 -11   3   1  317.25   32.71
 -11   3   1  330.85   33.27
 -11   3   2  162.87   27.86
 -11   3   2  136.84   26.73
 -11   3   2  136.06   25.92
 -11   3   3  126.13   25.53
 -11   3   3  118.54   24.29
 -11   3   3  123.09   25.28
 -11   3   4  302.13   33.20
 -11   3   4  345.42   34.45
 -11   3   4  285.70   31.47
 -11   3   4  280.37   31.26
 -11   3   5   73.28   25.18
 -11   3   5   56.17   22.05
 -11   3   5   74.18   24.15
 -11   3   5   25.71   23.08
 -11   3   6   34.93   25.00
 -11   3   6   13.01   21.09
 -11   3   6   43.88   24.50
 -11   3   6   21.17   24.94
 -11   3   7   41.88   24.96
 -11   3   7   57.85   24.01
 -11   3   8   70.99   27.93
 -11   3   8  125.36   27.62
 -11   3   9   24.10   26.37
 -11   3   9   12.08   25.40
 -11   3   9   71.76   25.37
 -11   3  10    0.28   26.99
 -11   3  10   50.23   30.37
 -11   3  11  -59.73   31.46
 -11   3  11    5.12   29.09
 -11   3  12  -47.20   32.05
 -11   3  13   29.65   33.70
 -11   3  14   28.12   28.64
 -11   3  15   14.36   28.20
 -11   3  16   28.91   31.40
 -11   4 -18   20.13   42.65
 -11   4 -17   76.58   42.73
 -11   4 -16  -47.22   39.44
 -11   4 -15   -8.21   36.90
 -11   4 -14   27.15   35.19
 -11   4 -13   86.48   36.09
 -11   4 -12   41.09   31.87
 -11   4 -12   66.52   36.21
 -11   4 -11   -9.68   30.40
 -11   4 -11   38.67   34.41
 -11   4 -10  -13.08   26.06
 -11   4 -10   -3.88   31.02
 -11   4 -10   22.82   27.86
 -11   4  -9   74.83   27.62
 -11   4  -9   71.89   31.90
 -11   4  -9  147.69   31.46
 -11   4  -9  140.04   32.12
 -11   4  -8   83.45   27.39
 -11   4  -8   69.38   26.44
 -11   4  -8  113.46   32.53
 -11   4  -8   57.83   30.28
 -11   4  -7   19.88   23.74
 -11   4  -7  -30.82   23.12
 -11   4  -7    2.36   25.80
 -11   4  -7   14.68   28.45
 -11   4  -6  114.17   26.80
 -11   4  -6  103.78   23.78
 -11   4  -6  113.06   32.21
 -11   4  -6  106.70   28.96
 -11   4  -5   18.41   22.42
 -11   4  -5   37.39   29.05
 -11   4  -5   27.39   24.95
 -11   4  -4   60.78   22.96
 -11   4  -4    9.23   26.18
 -11   4  -4   24.92   23.02
 -11   4  -3   53.63   23.38
 -11   4  -3   52.71   26.05
 -11   4  -3  112.91   27.36
 -11   4  -2    2.99   20.29
 -11   4  -2   15.95   23.66
 -11   4  -2   -8.57   22.55
 -11   4  -1   76.56   23.98
 -11   4  -1   61.23   23.41
 -11   4  -1   64.61   24.30
 -11   4   0  115.65   24.86
 -11   4   0  153.06   27.38
 -11   4   0  123.04   26.16
 -11   4   1  133.47   26.52
 -11   4   1  113.28   23.87
 -11   4   1   89.29   23.55
 -11   4   2   68.83   23.56
 -11   4   2   37.58   22.20
 -11   4   2   43.28   22.06
 -11   4   3   34.73   22.03
 -11   4   3    4.71   20.99
 -11   4   3   42.65   22.71
 -11   4   3    2.26   20.06
 -11   4   4   18.26   21.75
 -11   4   4   11.74   20.44
 -11   4   4   78.86   25.29
 -11   4   4   31.16   23.36
 -11   4   5   44.19   22.44
 -11   4   5   52.38   23.87
 -11   4   6   16.73   24.08
 -11   4   7   24.41   24.57
 -11   4   7    7.86   23.87
 -11   4   8   34.65   27.76
 -11   4   8    3.40   25.31
 -11   4   9   30.09   26.39
 -11   4   9   -6.29   26.60
 -11   4  10   27.34   27.52
 -11   4  10   11.47   28.08
 -11   4  11  -37.24   29.35
 -11   4  12   77.73   36.80
 -11   4  13   25.88   35.61
 -11   4  13   20.55   28.03
 -11   4  13  -74.54   35.04
 -11   4  14   16.78   29.89
 -11   4  15  -25.03   31.35
 -11   4  16   92.12   36.10
 -11   5 -18  -64.53   43.87
 -11   5 -17   48.86   40.33
 -11   5 -16   27.04   39.45
 -11   5 -15   32.00   38.50
 -11   5 -14   17.51   32.59
 -11   5 -13   28.58   31.62
 -11   5 -12   25.41   35.26
 -11   5 -12   -7.14   30.19
 -11   5 -11   40.89   26.99
 -11   5 -11   10.91   31.87
 -11   5 -11   21.58   27.15
 -11   5 -11    7.06   26.88
 -11   5 -10    2.39   24.17
 -11   5 -10   -1.95   30.78
 -11   5 -10    3.76   24.96
 -11   5 -10  -25.67   27.14
 -11   5  -9   18.84   23.27
 -11   5  -9  -10.71   27.93
 -11   5  -9  -14.06   25.93
 -11   5  -8   -2.86   28.58
 -11   5  -8   12.24   28.90
 -11   5  -8    9.38   22.61
 -11   5  -8   -5.50   23.38
 -11   5  -7   17.01   28.96
 -11   5  -7   37.88   22.83
 -11   5  -7   -6.60   20.61
 -11   5  -7   -5.74   25.91
 -11   5  -6   36.25   26.95
 -11   5  -6   73.02   23.33
 -11   5  -5   20.70   16.78
 -11   5  -5   46.59   26.17
 -11   5  -5  -13.25   24.83
 -11   5  -4   49.46   21.86
 -11   5  -4   78.85   27.85
 -11   5  -4   73.42   26.21
 -11   5  -3   23.81   20.57
 -11   5  -3   28.13   22.29
 -11   5  -3   40.96   23.73
 -11   5  -2   15.92   20.21
 -11   5  -2   74.48   24.47
 -11   5  -2   17.48   21.15
 -11   5  -1   27.78   20.07
 -11   5  -1   -9.46   21.22
 -11   5   0  135.24   26.92
 -11   5   0  120.99   24.69
 -11   5   0  139.06   25.44
 -11   5   1  100.94   25.44
 -11   5   1   95.50   23.77
 -11   5   1   61.32   21.51
 -11   5   2   47.29   22.23
 -11   5   2   21.70   20.27
 -11   5   3   28.11   22.49
 -11   5   3   37.70   21.75
 -11   5   4   44.36   22.83
 -11   5   4   -2.66   21.25
 -11   5   5   18.41   22.35
 -11   5   5    2.59   21.94
 -11   5   6   33.72   24.71
 -11   5   6   43.91   23.89
 -11   5   7   98.16   29.58
 -11   5   7   70.10   27.52
 -11   5   8   86.43   28.77
 -11   5   8   48.80   26.18
 -11   5   9   88.43   30.66
 -11   5   9    9.15   27.16
 -11   5  10    8.52   28.89
 -11   5  10   50.67   31.12
 -11   5  11  -23.90   30.48
 -11   5  12   57.23   35.16
 -11   5  12   16.67   27.19
 -11   5  12   67.21   33.50
 -11   5  13   71.67   37.77
 -11   5  13  109.92   34.46
 -11   5  14   74.36   33.14
 -11   5  15   23.08   32.89
 -11   6 -19   17.19   42.17
 -11   6 -18   49.03   41.36
 -11   6 -17   41.48   38.58
 -11   6 -16   43.31   37.58
 -11   6 -15   81.37   36.00
 -11   6 -14   23.26   32.80
 -11   6 -13   -8.57   29.82
 -11   6 -12  -19.61   34.24
 -11   6 -12   29.87   30.97
 -11   6 -11   29.33   23.75
 -11   6 -11   24.15   32.38
 -11   6 -11  -26.89   28.23
 -11   6 -11   15.71   26.66
 -11   6 -10   52.99   24.54
 -11   6 -10   60.38   33.29
 -11   6 -10   97.90   29.27
 -11   6 -10   34.61   29.29
 -11   6  -9    7.88   21.87
 -11   6  -9   11.24   26.70
 -11   6  -9   49.35   30.81
 -11   6  -9   16.04   28.02
 -11   6  -8  -10.57   21.75
 -11   6  -8   -7.76   22.43
 -11   6  -8    4.42   28.44
 -11   6  -8   48.25   29.50
 -11   6  -7   27.00   22.18
 -11   6  -7    4.11   19.64
 -11   6  -7   79.43   29.67
 -11   6  -7   42.44   27.22
 -11   6  -6   -9.98   19.88
 -11   6  -6   16.15   25.91
 -11   6  -6   14.81   25.90
 -11   6  -5   42.85   24.03
 -11   6  -5   13.68   16.43
 -11   6  -5  -19.49   24.25
 -11   6  -4   71.91   21.62
 -11   6  -4   85.91   24.85
 -11   6  -4   80.04   26.38
 -11   6  -3   47.14   21.93
 -11   6  -3   41.79   23.63
 -11   6  -3   22.81   21.51
 -11   6  -2  -39.36   22.12
 -11   6  -2   -9.79   22.40
 -11   6  -1  203.44   29.77
 -11   6  -1  182.96   27.57
 -11   6   0  351.33   32.42
 -11   6   0  289.41   31.53
 -11   6   1  197.56   27.95
 -11   6   2  -28.83   23.25
 -11   6   2   28.26   22.06
 -11   6   2   -4.99   21.14
 -11   6   3   21.26   21.11
 -11   6   3   -0.44   21.04
 -11   6   4   53.63   23.37
 -11   6   4   86.08   24.79
 -11   6   5  117.82   27.55
 -11   6   5   70.76   26.36
 -11   6   6  313.80   35.21
 -11   6   6  351.09   37.43
 -11   6   7   69.72   26.77
 -11   6   7   41.17   26.54
 -11   6   8   85.65   29.34
 -11   6   8   93.98   29.55
 -11   6   9   63.64   29.96
 -11   6   9   65.84   31.61
 -11   6  10   47.35   31.49
 -11   6  10   63.71   33.51
 -11   6  10  151.53   33.64
 -11   6  11  -27.03   31.85
 -11   6  11   19.05   29.44
 -11   6  11   65.42   32.71
 -11   6  12   -7.76   28.78
 -11   6  12   33.03   36.01
 -11   6  13   33.61   32.14
 -11   6  14   36.53   33.57
 -11   7 -19   44.89   41.89
 -11   7 -18  -72.26   41.07
 -11   7 -17   52.24   38.15
 -11   7 -16   22.64   35.49
 -11   7 -15  -26.35   32.29
 -11   7 -14   45.82   32.48
 -11   7 -13   95.98   31.76
 -11   7 -12   57.38   34.66
 -11   7 -12   10.78   27.20
 -11   7 -11  -11.17   22.29
 -11   7 -11  -25.87   32.94
 -11   7 -11   -4.60   26.12
 -11   7 -11    5.09   27.71
 -11   7 -10   63.56   23.53
 -11   7 -10  122.31   36.79
 -11   7 -10  117.49   26.97
 -11   7 -10  125.72   31.89
 -11   7  -9  148.09   25.84
 -11   7  -9  155.30   26.45
 -11   7  -9  143.17   35.19
 -11   7  -9  141.88   32.49
 -11   7  -8   12.55   19.77
 -11   7  -8   -3.10   19.79
 -11   7  -8   19.12   27.56
 -11   7  -8   61.37   29.40
 -11   7  -7   39.20   20.07
 -11   7  -7   75.67   27.09
 -11   7  -6   59.51   20.61
 -11   7  -6   26.42   17.13
 -11   7  -6   54.84   27.65
 -11   7  -6   70.82   25.93
 -11   7  -5  112.13   23.47
 -11   7  -5   92.37   17.06
 -11   7  -5  122.79   28.59
 -11   7  -5  110.36   26.06
 -11   7  -4  110.04   22.87
 -11   7  -4   70.06   24.12
 -11   7  -3   50.29   21.46
 -11   7  -3   25.63   20.67
 -11   7  -2   49.09   20.89
 -11   7  -2   38.87   21.13
 -11   7  -1   18.36   22.50
 -11   7  -1   44.80   21.08
 -11   7   0  187.12   29.34
 -11   7   0  220.32   27.82
 -11   7   1  195.66   29.50
 -11   7   1  221.95   28.17
 -11   7   2   44.63   22.74
 -11   7   2   53.90   24.48
 -11   7   3   -9.72   21.16
 -11   7   3   31.97   22.99
 -11   7   4   20.70   23.29
 -11   7   4   45.31   23.80
 -11   7   5    3.29   23.15
 -11   7   5   28.65   23.88
 -11   7   6   15.06   24.46
 -11   7   6   70.42   28.50
 -11   7   7   14.43   25.12
 -11   7   7   -3.90   25.87
 -11   7   8    1.85   27.00
 -11   7   8    2.06   27.03
 -11   7   9   39.62   30.91
 -11   7   9   85.37   31.52
 -11   7   9  -27.46   29.54
 -11   7   9   13.63   28.07
 -11   7  10    2.74   29.76
 -11   7  10   42.84   29.13
 -11   7  10   68.49   33.54
 -11   7  10    5.49   29.16
 -11   7  11   35.62   30.93
 -11   7  11  -17.13   34.31
 -11   7  11   51.01   32.82
 -11   7  12    0.39   29.90
 -11   7  12  -18.65   35.58
 -11   7  13   64.94   36.31
 -11   8 -20   46.87   44.01
 -11   8 -19   61.20   41.12
 -11   8 -18   41.42   38.31
 -11   8 -17   82.84   38.89
 -11   8 -16   48.96   34.06
 -11   8 -15  -32.80   32.24
 -11   8 -14   16.99   29.93
 -11   8 -13    2.23   27.05
 -11   8 -12  126.73   39.44
 -11   8 -12  119.28   30.24
 -11   8 -11  -27.07   33.27
 -11   8 -11    9.42   24.17
 -11   8 -11   35.58   28.84
 -11   8 -10   15.79   20.15
 -11   8 -10   22.08   32.02
 -11   8 -10   23.73   23.81
 -11   8 -10    6.36   27.84
 -11   8  -9  -22.88   20.35
 -11   8  -9   30.65   29.01
 -11   8  -9  -12.96   29.42
 -11   8  -9   -8.00   20.93
 -11   8  -8   28.37   26.43
 -11   8  -8   46.14   19.98
 -11   8  -8   -7.06   28.13
 -11   8  -8    4.69   20.36
 -11   8  -7  213.82   30.96
 -11   8  -7  273.46   37.47
 -11   8  -7  189.29   25.49
 -11   8  -6   19.17   21.73
 -11   8  -6   69.87   20.73
 -11   8  -6   42.19   16.40
 -11   8  -5   32.50   19.71
 -11   8  -5    0.75   21.97
 -11   8  -5   -3.62   13.68
 -11   8  -4    6.99   19.93
 -11   8  -4   22.50   21.96
 -11   8  -4  -10.52   24.26
 -11   8  -4   -5.93   10.95
 -11   8  -3    6.46   23.09
 -11   8  -3  -13.80   18.47
 -11   8  -3   19.62   21.63
 -11   8  -2   10.59   23.26
 -11   8  -2    7.24   18.86
 -11   8  -1  121.18   27.33
 -11   8  -1  103.74   23.36
 -11   8   0   51.43   25.17
 -11   8   0   32.97   22.02
 -11   8   1   14.54   24.03
 -11   8   2    7.54   20.48
 -11   8   2   -2.25   23.31
 -11   8   3   18.27   22.25
 -11   8   3   -5.80   23.24
 -11   8   4   27.17   23.98
 -11   8   4   46.07   24.29
 -11   8   5  -23.62   23.95
 -11   8   5   25.43   25.45
 -11   8   6   56.11   26.31
 -11   8   6   47.92   27.17
 -11   8   7   33.20   27.95
 -11   8   7   -9.35   26.94
 -11   8   7  -30.86   26.62
 -11   8   7   -1.93   27.01
 -11   8   8   20.81   28.68
 -11   8   8  -10.11   27.06
 -11   8   8   21.19   29.77
 -11   8   8   -7.84   28.20
 -11   8   9    2.99   29.11
 -11   8   9   33.18   31.90
 -11   8   9   51.35   30.11
 -11   8   9  -33.15   30.96
 -11   8  10   25.81   31.55
 -11   8  10   10.05   29.69
 -11   8  10   30.50   31.77
 -11   8  11   18.04   34.94
 -11   8  11  -26.56   31.97
 -11   9 -20  -10.01   40.37
 -11   9 -19   18.73   39.10
 -11   9 -18  -57.09   37.41
 -11   9 -17   98.84   39.39
 -11   9 -16   60.56   33.53
 -11   9 -15  -22.73   32.27
 -11   9 -14    6.09   29.35
 -11   9 -13   -5.91   26.96
 -11   9 -12   39.23   36.08
 -11   9 -12   49.28   26.98
 -11   9 -11   -1.99   32.93
 -11   9 -11   -9.66   22.73
 -11   9 -11   21.12   28.28
 -11   9 -10   -2.82   30.98
 -11   9 -10  -26.56   23.58
 -11   9 -10   25.63   28.24
 -11   9  -9   40.31   19.23
 -11   9  -9   42.78   22.24
 -11   9  -9   40.64   32.73
 -11   9  -9  -29.21   26.86
 -11   9  -8   13.91   17.50
 -11   9  -8  -20.47   18.30
 -11   9  -8   30.49   23.76
 -11   9  -7    2.07   17.60
 -11   9  -7  -12.20   22.14
 -11   9  -6   50.23   19.69
 -11   9  -6   37.22   15.20
 -11   9  -6   23.37   21.65
 -11   9  -6   42.59   27.28
 -11   9  -5   28.40   18.60
 -11   9  -5  -10.35   22.35
 -11   9  -4   63.14   26.06
 -11   9  -4   -2.84    9.76
 -11   9  -4   46.49   20.06
 -11   9  -3   92.48   21.36
 -11   9  -3  103.83   26.92
 -11   9  -2  147.28   24.73
 -11   9  -2  134.49   29.50
 -11   9  -1   42.01   21.73
 -11   9  -1   65.64   26.67
 -11   9   0   82.35   27.29
 -11   9   1   78.54   26.48
 -11   9   2   -4.37   24.10
 -11   9   2   25.48   20.29
 -11   9   3    1.55   23.67
 -11   9   3   39.53   23.44
 -11   9   4    7.11   24.68
 -11   9   4   24.01   23.24
 -11   9   5   48.57   26.23
 -11   9   5   71.83   27.70
 -11   9   5  119.82   30.80
 -11   9   5   68.26   26.12
 -11   9   6   30.14   27.24
 -11   9   6   17.49   26.98
 -11   9   6   39.70   27.58
 -11   9   6   25.02   26.42
 -11   9   7   71.94   31.09
 -11   9   7  -17.93   29.21
 -11   9   7    3.56   27.42
 -11   9   7   48.51   28.86
 -11   9   8   31.86   29.70
 -11   9   8   44.96   32.07
 -11   9   8   36.55   29.13
 -11   9   8   31.64   29.80
 -11   9   9   70.49   34.03
 -11   9   9   55.43   33.34
 -11   9   9  100.02   35.45
 -11   9   9   83.74   34.52
 -11   9  10   98.62   36.94
 -11   9  10   48.29   36.22
 -11   9  11   34.10   35.92
 -11  10 -20   75.07   43.47
 -11  10 -19   10.52   36.76
 -11  10 -18  -30.03   38.41
 -11  10 -17   18.69   35.88
 -11  10 -16   11.72   32.31
 -11  10 -15    3.17   30.13
 -11  10 -14   50.57   28.44
 -11  10 -13   57.12   27.87
 -11  10 -12   34.15   24.84
 -11  10 -11   -5.38   28.28
 -11  10 -11   39.22   22.35
 -11  10 -10   50.17   26.41
 -11  10 -10   33.51   21.03
 -11  10  -9   57.62   20.71
 -11  10  -9   60.58   32.16
 -11  10  -9   38.80   25.45
 -11  10  -8   88.87   19.52
 -11  10  -8   79.83   19.65
 -11  10  -8   51.80   31.30
 -11  10  -8   75.56   25.17
 -11  10  -7   37.02   18.00
 -11  10  -7   45.38   30.05
 -11  10  -7    0.52   22.92
 -11  10  -6  -13.14   17.66
 -11  10  -6  -17.79   13.07
 -11  10  -6   24.99   27.75
 -11  10  -6    5.10   22.71
 -11  10  -5   44.25   27.33
 -11  10  -5   16.07   18.17
 -11  10  -5   23.93   11.85
 -11  10  -4  211.85   33.35
 -11  10  -4  108.36   10.91
 -11  10  -4  166.48   24.00
 -11  10  -3  174.84   25.64
 -11  10  -3  257.82   35.14
 -11  10  -2   96.09   24.13
 -11  10  -2  110.65   30.00
 -11  10  -1    6.38   25.50
 -11  10   0   65.67   26.73
 -11  10   1  117.06   29.42
 -11  10   1  124.05   24.90
 -11  10   2   56.88   25.51
 -11  10   2   85.29   23.09
 -11  10   3   47.21   25.54
 -11  10   3   66.40   24.82
 -11  10   3   25.56   23.63
 -11  10   4  -26.26   26.44
 -11  10   4   11.09   25.17
 -11  10   4   -0.12   23.28
 -11  10   5   16.40   26.90
 -11  10   5   29.23   29.76
 -11  10   5  -39.42   29.96
 -11  10   5   40.15   26.23
 -11  10   6   36.77   29.46
 -11  10   6   45.09   29.59
 -11  10   6   64.64   30.66
 -11  10   6   41.59   27.82
 -11  10   7   75.94   32.65
 -11  10   7   70.65   31.89
 -11  10   7   30.71   30.49
 -11  10   7   44.22   29.81
 -11  10   8   -8.12   30.53
 -11  10   8  -23.85   29.66
 -11  10   8   52.08   33.03
 -11  10   8  -38.69   32.43
 -11  10   9  109.93   38.32
 -11  10  10  -15.26   37.68
 -11  11 -19  -46.36   38.18
 -11  11 -18    1.33   35.36
 -11  11 -17   95.50   39.01
 -11  11 -16  -31.65   32.79
 -11  11 -15  -13.69   29.76
 -11  11 -14   10.84   27.60
 -11  11 -13   45.18   26.78
 -11  11 -12   22.65   23.80
 -11  11 -11  150.35   41.08
 -11  11 -11  -20.46   26.05
 -11  11 -10   72.75   34.75
 -11  11 -10   37.62   21.19
 -11  11 -10   39.02   24.89
 -11  11  -9   36.30   32.56
 -11  11  -9  -48.33   21.71
 -11  11  -9   29.50   24.72
 -11  11  -8   45.84   17.90
 -11  11  -8  102.06   33.25
 -11  11  -8   47.95   24.35
 -11  11  -7   31.96   29.14
 -11  11  -7   15.10   23.08
 -11  11  -7   26.30   16.58
 -11  11  -6   79.62   31.05
 -11  11  -6   36.03   13.39
 -11  11  -6   47.16   18.32
 -11  11  -5   91.61   31.69
 -11  11  -5   57.28   11.82
 -11  11  -5   81.42   20.43
 -11  11  -4   28.26   10.78
 -11  11  -4   -5.15   18.82
 -11  11  -3   67.78   22.92
 -11  11  -3   98.68    8.81
 -11  11  -2   18.40   26.24
 -11  11  -1   95.17   27.77
 -11  11   0   22.85   27.49
 -11  11   0   34.32   22.44
 -11  11   1   35.57   20.92
 -11  11   1   40.45   26.07
 -11  11   1   21.87   25.78
 -11  11   1   27.15   22.38
 -11  11   2   24.13   21.82
 -11  11   2   22.60   25.78
 -11  11   2   49.54   29.27
 -11  11   3   76.28   24.72
 -11  11   3   59.95   27.30
 -11  11   3    4.37   26.90
 -11  11   3   49.30   27.54
 -11  11   4   25.36   27.27
 -11  11   4  -22.44   27.19
 -11  11   4  -12.57   24.27
 -11  11   5   61.53   30.74
 -11  11   5  -23.68   29.23
 -11  11   5   -0.83   28.92
 -11  11   5  -29.48   25.33
 -11  11   6    3.87   29.29
 -11  11   6  -67.63   32.60
 -11  11   6  -18.86   32.30
 -11  11   6    5.19   27.99
 -11  11   7   22.79   30.57
 -11  11   7    0.99   30.90
 -11  11   7   13.32   31.36
 -11  11   7   18.76   28.96
 -11  11   8    6.36   33.28
 -11  11   8   18.93   30.99
 -11  11   9   64.32   37.21
 -11  11  10  -42.74   37.35
 -11  12 -19   18.00   36.11
 -11  12 -18    1.95   35.75
 -11  12 -17  106.40   37.15
 -11  12 -16    3.05   30.34
 -11  12 -15   33.37   30.50
 -11  12 -14   12.44   26.88
 -11  12 -13   -7.93   24.51
 -11  12 -12   37.63   25.21
 -11  12 -11  -12.94   22.32
 -11  12 -10   31.40   33.74
 -11  12 -10   15.13   20.32
 -11  12 -10   30.76   23.77
 -11  12  -9   -4.95   18.53
 -11  12  -9   51.89   24.53
 -11  12  -8  -19.71   16.52
 -11  12  -8  -23.38   30.96
 -11  12  -8  -28.77   24.36
 -11  12  -7   15.41   30.05
 -11  12  -6   21.40   17.47
 -11  12  -6   25.99   14.12
 -11  12  -6   51.78   30.40
 -11  12  -5   26.94   18.13
 -11  12  -5   64.26   29.71
 -11  12  -5   23.32   13.55
 -11  12  -4   29.08   20.35
 -11  12  -4   82.43   30.25
 -11  12  -4   70.06   13.56
 -11  12  -4    7.74   18.05
 -11  12  -3  104.15   30.28
 -11  12  -3  174.15   14.06
 -11  12  -3  111.05   24.26
 -11  12  -2  139.95   32.07
 -11  12  -2   93.85   23.62
 -11  12  -2  130.74   32.63
 -11  12  -1   86.33   30.55
 -11  12  -1  127.46   26.31
 -11  12  -1   67.57   30.66
 -11  12   0   28.64   27.94
 -11  12   0   -7.40   23.43
 -11  12   0   16.52   27.97
 -11  12   1   40.23   24.64
 -11  12   1   40.51   27.66
 -11  12   1   10.46   26.62
 -11  12   1   34.83   20.61
 -11  12   2   22.88   26.61
 -11  12   2    7.90   25.67
 -11  12   2    7.75   27.56
 -11  12   2    3.70   21.00
 -11  12   3   -6.15   26.70
 -11  12   3   -5.28   25.92
 -11  12   3   14.37   27.92
 -11  12   3   14.69   23.66
 -11  12   4   35.93   26.77
 -11  12   4   16.79   28.38
 -11  12   4   80.41   30.60
 -11  12   5   19.23   26.53
 -11  12   5   90.93   35.92
 -11  12   5   39.49   32.03
 -11  12   5   29.46   30.20
 -11  12   6   33.66   29.46
 -11  12   6   50.25   33.57
 -11  12   6   21.04   31.76
 -11  12   7   45.92   32.90
 -11  12   7  -15.48   32.56
 -11  12   8   41.26   34.07
 -11  12   9    6.61   35.33
 -11  13 -17   -1.62   31.10
 -11  13 -16   21.36   31.20
 -11  13 -15   -2.58   27.89
 -11  13 -14  -16.45   27.22
 -11  13 -12   10.15   23.19
 -11  13 -11   20.88   22.42
 -11  13 -11   24.94   26.38
 -11  13 -10   10.97   35.14
 -11  13 -10    4.23   19.91
 -11  13 -10  -11.36   26.20
 -11  13  -9   16.64   19.24
 -11  13  -9   58.26   36.30
 -11  13  -9   58.75   26.47
 -11  13  -9   38.47   25.08
 -11  13  -8   -7.23   21.58
 -11  13  -8   34.13   16.66
 -11  13  -7   76.62   33.43
 -11  13  -7   37.66   23.30
 -11  13  -6    9.93   30.17
 -11  13  -6    5.58   14.53
 -11  13  -6   17.18   24.13
 -11  13  -5   15.96   17.33
 -11  13  -5   54.67   28.77
 -11  13  -5   32.06   29.77
 -11  13  -5    0.20   14.69
 -11  13  -4   28.71   20.70
 -11  13  -4   62.76   22.37
 -11  13  -4    0.32   28.48
 -11  13  -4   16.70   13.17
 -11  13  -3   18.16   20.84
 -11  13  -3   13.55   27.23
 -11  13  -3   -2.39   27.02
 -11  13  -2  -11.71   21.78
 -11  13  -2  -28.14   27.85
 -11  13  -2  -39.87   29.09
 -11  13  -1   -1.37   23.52
 -11  13  -1   -3.78   26.73
 -11  13   0   10.52   25.39
 -11  13   0    3.92   27.84
 -11  13   0   30.79   27.26
 -11  13   1    8.32   26.07
 -11  13   1   73.00   32.35
 -11  13   1   36.17   27.49
 -11  13   2   44.50   27.76
 -11  13   2   19.06   29.85
 -11  13   2   70.61   29.26
 -11  13   3   14.58   28.09
 -11  13   3   26.13   31.54
 -11  13   3    8.96   28.26
 -11  13   4   11.56   30.22
 -11  13   4   20.92   30.52
 -11  13   5  117.26   37.33
 -11  13   5   93.30   34.54
 -11  13   6   70.59   35.95
 -11  13   7   89.46   37.12
 -11  14 -15  -65.55   31.24
 -11  14 -14   45.98   27.66
 -11  14 -13   31.85   26.98
 -11  14 -12   29.36   24.42
 -11  14 -11   52.71   22.83
 -11  14 -10   63.13   27.93
 -11  14 -10   33.11   21.64
 -11  14  -9   13.23   35.03
 -11  14  -9   19.14   25.15
 -11  14  -9  -34.34   19.90
 -11  14  -8   17.50   32.65
 -11  14  -8   30.04   17.09
 -11  14  -8   12.99   25.13
 -11  14  -7   30.73   25.33
 -11  14  -7  115.98   36.39
 -11  14  -6    0.72   27.28
 -11  14  -6   49.15   31.44
 -11  14  -5   33.12   28.86
 -11  14  -5   35.42   30.26
 -11  14  -4    1.73   19.94
 -11  14  -4   26.08   29.23
 -11  14  -4    0.82   29.94
 -11  14  -3   15.58   22.37
 -11  14  -3  -10.91   28.29
 -11  14  -3   17.33   28.80
 -11  14  -2   55.74   24.79
 -11  14  -2   64.25   31.51
 -11  14  -2   83.04   30.71
 -11  14  -1   34.26   26.19
 -11  14  -1  106.52   35.35
 -11  14  -1  118.05   32.76
 -11  14   0  -27.85   27.31
 -11  14   0    7.72   30.52
 -11  14   0   -4.15   27.05
 -11  14   1    6.28   27.74
 -11  14   1   28.52   31.52
 -11  14   1   27.06   28.53
 -11  14   2   -6.72   28.87
 -11  14   2   51.92   29.25
 -11  14   3   29.65   31.31
 -11  14   3   97.99   34.36
 -11  14   4   27.19   32.28
 -11  14   4   22.63   33.06
 -11  14   5   84.18   35.61
 -11  15 -10   47.62   27.37
 -11  15  -9    3.22   25.21
 -11  15  -8  -20.99   25.29
 -11  15  -8  -46.45   34.42
 -11  15  -7   47.17   28.13
 -11  15  -7   37.20   33.34
 -11  15  -6   69.72   30.63
 -11  15  -6   10.65   30.68
 -11  15  -5   13.49   29.21
 -11  15  -5  -51.56   32.50
 -11  15  -4  -15.91   29.22
 -11  15  -4  -37.55   31.15
 -11  15  -3   46.93   31.97
 -11  15  -3   29.78   31.12
 -11  15  -2  -42.51   27.49
 -11  15  -2   34.20   33.19
 -11  15  -2   13.37   31.30
 -11  15  -1  -39.77   28.61
 -11  15  -1   16.06   28.41
 -11  15   0  -11.87   29.03
 -11  15   0   51.88   31.59
 -11  15   1   23.64   31.48
 -11  15   1  -33.80   28.65
 -11  15   2   -6.58   32.33
 -11  15   2   13.34   30.55
 -11  15   3   -4.42   31.57
 -11  15   3   34.00   33.83
 -11  16  -9   -8.41   25.36
 -11  16  -8  -38.99   25.62
 -11  16  -7   29.37   28.32
 -11  16  -7   91.88   37.32
 -11  16  -6  -11.93   32.06
 -11  16  -6   36.59   33.77
 -11  16  -5   -4.72   32.46
 -11  16  -5  -20.53   31.68
 -11  16  -4   72.78   36.52
 -11  16  -4   -2.09   31.19
 -11  16  -3   27.07   32.09
 -11  16  -2   15.91   31.01
 -11  16  -1   19.29   30.26
 -11  16   0   16.37   30.96
 -11  16   1  -11.19   33.39
 -11  16   2   25.00   35.13
 -11  17  -8  -37.76   30.35
 -11  17  -7   59.66   35.95
 -11  17  -6   30.67   34.69
 -11  17  -5  105.08   37.14
 -11  17  -4   51.97   34.99
 -11  17  -3   -0.23   32.37
 -10  -7   2   49.33   19.61
 -10  -7   3   71.29   22.15
 -10  -7   4   74.97   23.97
 -10  -7   5  141.35   27.11
 -10  -7   6   66.75   26.20
 -10  -6   0  136.87   21.27
 -10  -6   1   96.87   21.09
 -10  -6   2   58.01   20.57
 -10  -6   3   12.27   20.83
 -10  -6   4  113.22   24.61
 -10  -6   5  160.35   28.38
 -10  -6   6   31.84   23.30
 -10  -6   7   -0.43   23.85
 -10  -6   8    7.00   25.07
 -10  -6   9   77.62   30.14
 -10  -6  11  -54.15   28.70
 -10  -6  12  -14.28   27.24
 -10  -5  -3   24.58   18.15
 -10  -5  -2   46.57   19.65
 -10  -5  -1  -22.26   18.67
 -10  -5   0    0.43   18.22
 -10  -5   1    7.05   19.25
 -10  -5   2   23.20   20.05
 -10  -5   3   28.28   20.79
 -10  -5   4    4.78   21.68
 -10  -5   5   60.68   23.44
 -10  -5   6   23.58   22.78
 -10  -5   7   58.12   28.95
 -10  -5   7   29.77   23.68
 -10  -5   8   28.57   28.22
 -10  -5   8   49.35   26.63
 -10  -5   9   12.60   27.14
 -10  -5   9   41.54   25.56
 -10  -5  10  -28.97   27.71
 -10  -5  10  -33.03   27.46
 -10  -5  10   31.68   29.82
 -10  -5  11   40.67   28.24
 -10  -5  11   41.77   29.82
 -10  -5  12   27.22   27.25
 -10  -5  13  -19.42   27.56
 -10  -4  -5   42.74   21.87
 -10  -4  -4   27.12   20.08
 -10  -4  -3   55.65   20.79
 -10  -4  -2   62.84   19.86
 -10  -4  -1   46.53   19.22
 -10  -4   0   59.15   20.99
 -10  -4   1   50.65   20.25
 -10  -4   2   65.04   22.02
 -10  -4   3   -6.79   25.95
 -10  -4   3   36.22   21.51
 -10  -4   4  121.33   30.52
 -10  -4   4  103.50   24.31
 -10  -4   5  122.91   31.49
 -10  -4   5   63.81   23.22
 -10  -4   5   45.01   26.22
 -10  -4   6   28.15   27.76
 -10  -4   6   -0.48   22.31
 -10  -4   6    8.95   25.30
 -10  -4   7   -0.23   26.74
 -10  -4   7   15.13   23.70
 -10  -4   8   98.91   31.88
 -10  -4   8   45.57   24.98
 -10  -4   9  106.90   30.47
 -10  -4   9  111.70   29.75
 -10  -4   9  118.94   31.43
 -10  -4  10  124.55   32.81
 -10  -4  10   76.13   30.37
 -10  -4  10  134.03   32.25
 -10  -4  11   98.48   32.27
 -10  -4  11   21.09   29.42
 -10  -4  11   15.56   28.76
 -10  -4  12   46.31   28.81
 -10  -4  13   -0.91   27.40
 -10  -4  14   50.88   29.59
 -10  -3  -7   30.02   22.61
 -10  -3  -6   49.25   23.01
 -10  -3  -5   78.27   24.21
 -10  -3  -4   38.79   22.04
 -10  -3  -3   -0.49   19.89
 -10  -3  -2   69.69   21.82
 -10  -3  -1   41.68   19.73
 -10  -3   0   33.42   18.93
 -10  -3   1   76.45   27.08
 -10  -3   1  148.88   24.03
 -10  -3   1  131.46   30.71
 -10  -3   2  148.91   24.26
 -10  -3   2  151.65   31.08
 -10  -3   3   30.21   25.58
 -10  -3   3   80.02   23.80
 -10  -3   3   80.42   30.24
 -10  -3   4  185.32   31.09
 -10  -3   4  174.69   33.49
 -10  -3   4  211.21   28.80
 -10  -3   5  161.51   30.78
 -10  -3   5  143.27   26.91
 -10  -3   5  158.68   32.74
 -10  -3   6  102.35   25.42
 -10  -3   6   82.15   27.05
 -10  -3   7   83.86   30.73
 -10  -3   7   41.34   24.33
 -10  -3   7   77.01   27.25
 -10  -3   8   19.11   25.53
 -10  -3   8    8.03   28.49
 -10  -3   8   43.59   24.42
 -10  -3   8  -19.25   25.53
 -10  -3   9  117.44   32.85
 -10  -3   9   85.98   29.05
 -10  -3   9   46.70   28.29
 -10  -3  10   40.78   31.28
 -10  -3  10   38.18   25.83
 -10  -3  10   26.80   26.82
 -10  -3  11   50.57   30.23
 -10  -3  11   14.45   28.20
 -10  -3  11   33.50   28.59
 -10  -3  12   22.44   29.50
 -10  -3  12   39.57   30.77
 -10  -3  12   41.71   30.49
 -10  -3  13   46.41   28.91
 -10  -3  14  103.74   31.03
 -10  -2  -9    6.64   26.02
 -10  -2  -8   49.86   25.65
 -10  -2  -7   72.22   25.81
 -10  -2  -6   35.40   23.57
 -10  -2  -5   52.23   23.75
 -10  -2  -4  158.24   26.19
 -10  -2  -3  136.83   24.49
 -10  -2  -2   47.22   25.89
 -10  -2  -2   -1.59   25.15
 -10  -2  -2   10.25   19.25
 -10  -2  -1   93.69   27.81
 -10  -2  -1   89.77   28.88
 -10  -2  -1   54.73   20.75
 -10  -2   0   21.76   24.11
 -10  -2   0   -0.42   26.01
 -10  -2   0   -9.11   19.18
 -10  -2   1  112.14   27.33
 -10  -2   1  104.16   21.05
 -10  -2   1   89.72   28.48
 -10  -2   2  157.70   23.73
 -10  -2   2  151.15   32.17
 -10  -2   3    8.70   27.74
 -10  -2   3   21.93   20.98
 -10  -2   3  -10.68   22.67
 -10  -2   4   21.78   27.40
 -10  -2   4   49.80   22.49
 -10  -2   4   16.68   22.09
 -10  -2   5   74.13   30.31
 -10  -2   5   29.00   21.43
 -10  -2   5   21.71   23.42
 -10  -2   6   90.11   31.34
 -10  -2   6   69.95   23.91
 -10  -2   6   60.24   25.01
 -10  -2   7   40.17   24.05
 -10  -2   7   63.83   25.62
 -10  -2   7  104.26   31.38
 -10  -2   7   26.63   23.04
 -10  -2   8   65.13   25.86
 -10  -2   8   79.87   27.14
 -10  -2   8   40.96   29.08
 -10  -2   8   96.34   27.68
 -10  -2   9    9.09   24.12
 -10  -2   9   16.73   24.81
 -10  -2   9   17.05   25.11
 -10  -2   9   76.92   29.57
 -10  -2  10   -9.31   26.96
 -10  -2  10   -4.52   25.51
 -10  -2  10   22.42   28.45
 -10  -2  11   15.29   26.86
 -10  -2  11  -11.69   26.85
 -10  -2  11    7.87   27.50
 -10  -2  12  -22.84   27.77
 -10  -2  12   13.97   28.37
 -10  -2  12  -21.27   28.43
 -10  -2  13   30.57   27.29
 -10  -2  13   16.10   30.33
 -10  -2  14   65.46   29.35
 -10  -1 -15  -36.33   42.55
 -10  -1 -14   27.14   39.83
 -10  -1 -13   23.09   35.85
 -10  -1 -12    6.23   35.28
 -10  -1 -11  -27.26   30.73
 -10  -1 -11  -13.98   31.41
 -10  -1 -10    7.50   28.41
 -10  -1 -10  -31.13   33.19
 -10  -1  -9  -22.29   27.66
 -10  -1  -8  -52.65   26.91
 -10  -1  -7   59.66   26.31
 -10  -1  -6   34.66   23.12
 -10  -1  -5   33.78   22.85
 -10  -1  -4   13.57   25.11
 -10  -1  -4  -14.27   25.56
 -10  -1  -4    2.04   21.01
 -10  -1  -3   13.50   24.07
 -10  -1  -3  -17.07   26.33
 -10  -1  -3   15.31   20.83
 -10  -1  -2   49.00   25.16
 -10  -1  -2    8.26   25.20
 -10  -1  -2   87.69   22.16
 -10  -1  -1   43.93   23.57
 -10  -1  -1   57.09   28.28
 -10  -1  -1   28.88   20.26
 -10  -1   0  114.45   26.23
 -10  -1   0  125.66   31.77
 -10  -1   0  102.76   22.48
 -10  -1   1   25.83   22.59
 -10  -1   1   12.22   26.56
 -10  -1   1    3.65   18.29
 -10  -1   2   55.22   23.50
 -10  -1   2   42.64   28.44
 -10  -1   2   17.01   18.99
 -10  -1   3   57.88   23.97
 -10  -1   3   29.86   20.16
 -10  -1   3   66.19   27.56
 -10  -1   4  122.68   29.88
 -10  -1   4  115.75   23.99
 -10  -1   4   88.14   25.08
 -10  -1   5   93.72   29.77
 -10  -1   5   65.71   22.84
 -10  -1   5   74.70   23.96
 -10  -1   6    2.61   21.19
 -10  -1   6    7.33   22.64
 -10  -1   6   31.77   26.08
 -10  -1   6   13.04   21.10
 -10  -1   7   12.24   22.96
 -10  -1   7   -5.67   23.35
 -10  -1   7   22.87   22.95
 -10  -1   7    0.45   25.74
 -10  -1   8  257.04   33.22
 -10  -1   8  298.96   35.69
 -10  -1   8  258.76   32.89
 -10  -1   8  229.40   31.63
 -10  -1   9  434.83   40.05
 -10  -1   9  438.85   39.85
 -10  -1   9  492.91   38.91
 -10  -1   9  509.23   42.69
 -10  -1  10   17.80   25.25
 -10  -1  10   68.94   28.42
 -10  -1  10   41.17   27.38
 -10  -1  11  -15.60   24.25
 -10  -1  11   -3.83   26.42
 -10  -1  11  -10.41   27.97
 -10  -1  12   -1.98   23.75
 -10  -1  12  -13.71   27.24
 -10  -1  12   20.03   28.26
 -10  -1  13   14.06   30.48
 -10  -1  13   31.39   24.44
 -10  -1  14   75.01   27.05
 -10   0 -16   39.16   42.54
 -10   0 -15   42.66   41.70
 -10   0 -14   26.16   37.38
 -10   0 -13    9.96   36.28
 -10   0 -12  -26.57   33.53
 -10   0 -12  -12.18   33.81
 -10   0 -11   26.12   32.19
 -10   0 -11    0.23   31.73
 -10   0 -10    5.04   28.40
 -10   0 -10   55.60   31.76
 -10   0  -9   48.26   29.63
 -10   0  -9   17.93   26.96
 -10   0  -8  -17.27   25.79
 -10   0  -8   12.09   26.39
 -10   0  -7   10.69   24.55
 -10   0  -6   28.52   26.34
 -10   0  -6   12.06   23.98
 -10   0  -6   10.76   25.77
 -10   0  -5   68.23   26.26
 -10   0  -5   76.69   27.89
 -10   0  -5   79.44   24.58
 -10   0  -4   74.51   25.77
 -10   0  -4  118.45   30.78
 -10   0  -4  126.22   25.77
 -10   0  -3   89.10   25.91
 -10   0  -3  100.50   30.42
 -10   0  -3   85.33   23.67
 -10   0  -2  129.46   27.57
 -10   0  -2  131.44   29.10
 -10   0  -2  122.94   23.81
 -10   0  -1   26.56   23.17
 -10   0  -1   35.53   27.23
 -10   0  -1   -7.60   19.36
 -10   0   0  135.51   29.97
 -10   0   0  101.95   22.78
 -10   0   1  215.80   28.05
 -10   0   1  238.77   32.60
 -10   0   1  233.88   27.00
 -10   0   2  105.45   25.50
 -10   0   2   78.70   26.86
 -10   0   2   98.63   21.67
 -10   0   3  127.12   24.95
 -10   0   3  124.14   26.93
 -10   0   3  109.13   22.85
 -10   0   4  244.94   29.08
 -10   0   4  251.03   29.24
 -10   0   4  227.44   29.95
 -10   0   5   77.22   23.33
 -10   0   5   71.81   23.94
 -10   0   5   28.54   22.84
 -10   0   5   48.29   22.41
 -10   0   6   60.29   23.56
 -10   0   6  130.75   27.65
 -10   0   6  117.52   26.84
 -10   0   6   84.44   24.14
 -10   0   7   41.71   24.09
 -10   0   7   -1.03   22.27
 -10   0   7   16.80   21.86
 -10   0   7   23.60   22.94
 -10   0   8   89.38   26.45
 -10   0   8  124.05   29.15
 -10   0   8   99.30   25.87
 -10   0   8   46.40   25.37
 -10   0   9  133.91   29.76
 -10   0   9  188.23   29.04
 -10   0   9  172.93   32.19
 -10   0   9   95.44   27.45
 -10   0  10  173.63   27.10
 -10   0  10  163.36   32.01
 -10   0  10  191.58   33.05
 -10   0  11  179.17   29.67
 -10   0  11  208.24   35.51
 -10   0  11  199.04   35.23
 -10   0  12   29.59   22.38
 -10   0  12  -15.26   29.25
 -10   0  13  -15.30   31.21
 -10   0  13   23.71   23.50
 -10   0  14   -3.75   22.69
 -10   0  16   54.69   27.08
 -10   1 -17   57.26   44.74
 -10   1 -16    3.21   41.21
 -10   1 -15   15.37   39.16
 -10   1 -14  -35.17   38.97
 -10   1 -13  -43.84   37.50
 -10   1 -13   18.19   34.53
 -10   1 -12   55.39   33.62
 -10   1 -12   25.89   32.89
 -10   1 -11   97.59   34.59
 -10   1 -11   56.32   31.74
 -10   1 -10   89.87   32.39
 -10   1 -10   32.13   31.49
 -10   1  -9   63.31   29.07
 -10   1  -9   48.47   27.85
 -10   1  -8   86.59   29.55
 -10   1  -8  109.66   29.17
 -10   1  -7  133.38   30.89
 -10   1  -7  123.77   29.43
 -10   1  -7  126.52   28.78
 -10   1  -7  146.40   28.73
 -10   1  -6   99.24   27.90
 -10   1  -6   60.14   27.39
 -10   1  -6   90.90   27.50
 -10   1  -5  180.88   31.42
 -10   1  -5  268.40   31.43
 -10   1  -5  274.06   33.20
 -10   1  -4   85.37   25.75
 -10   1  -4  118.13   29.76
 -10   1  -4  119.64   25.27
 -10   1  -3  128.27   26.41
 -10   1  -3  118.01   29.44
 -10   1  -3  108.84   24.14
 -10   1  -2  257.33   33.51
 -10   1  -2  249.04   28.41
 -10   1  -2  258.72   29.95
 -10   1  -1   45.87   21.45
 -10   1  -1   78.96   26.46
 -10   1  -1   53.72   21.30
 -10   1   0   96.41   23.84
 -10   1   0   74.18   26.66
 -10   1   0  109.71   23.48
 -10   1   1  200.72   27.07
 -10   1   1  175.78   29.27
 -10   1   1  223.52   26.72
 -10   1   2  256.39   29.60
 -10   1   2  216.52   29.32
 -10   1   2  253.17   27.87
 -10   1   3  192.58   26.74
 -10   1   3  172.24   25.43
 -10   1   3  144.71   25.56
 -10   1   4   78.65   23.64
 -10   1   4   70.28   23.32
 -10   1   4   85.67   23.62
 -10   1   4   88.12   23.90
 -10   1   5  117.79   25.75
 -10   1   5   98.14   24.72
 -10   1   5   91.02   22.78
 -10   1   5   76.53   23.36
 -10   1   6  111.21   25.22
 -10   1   6  139.95   27.21
 -10   1   6  101.22   24.74
 -10   1   6  146.37   25.89
 -10   1   7  164.38   28.77
 -10   1   7  158.99   28.57
 -10   1   7  153.81   28.27
 -10   1   7  170.42   28.20
 -10   1   8   77.94   25.52
 -10   1   8  120.07   25.96
 -10   1   8   50.81   23.97
 -10   1   8   72.02   24.56
 -10   1   9   46.48   26.59
 -10   1   9    8.17   20.59
 -10   1   9    6.46   24.31
 -10   1  10  138.70   31.38
 -10   1  10  170.74   32.41
 -10   1  10  212.58   29.06
 -10   1  11  -13.73   27.48
 -10   1  11   22.75   22.40
 -10   1  12   61.20   30.70
 -10   1  12   43.00   23.09
 -10   1  13   -1.84   22.18
 -10   1  13    4.39   29.67
 -10   1  14   49.55   25.67
 -10   1  14   90.15   35.83
 -10   1  15   17.79   26.77
 -10   1  16   44.29   27.69
 -10   2 -18   -3.74   44.65
 -10   2 -17  -13.06   41.81
 -10   2 -16   47.11   41.86
 -10   2 -15   64.04   39.50
 -10   2 -14    6.73   36.08
 -10   2 -14   14.42   34.53
 -10   2 -13   48.88   36.00
 -10   2 -13  -26.43   34.29
 -10   2 -12   50.37   33.80
 -10   2 -12   68.97   33.43
 -10   2 -11   31.29   31.03
 -10   2 -11   57.72   30.55
 -10   2 -10   56.74   32.14
 -10   2 -10   25.95   27.98
 -10   2  -9   28.20   26.63
 -10   2  -9   32.72   27.31
 -10   2  -9    5.38   26.86
 -10   2  -9  -49.60   27.74
 -10   2  -8   58.66   25.68
 -10   2  -8   75.28   29.41
 -10   2  -8   40.00   25.63
 -10   2  -8   75.95   28.46
 -10   2  -7  112.88   28.13
 -10   2  -7  195.71   31.74
 -10   2  -7  122.25   29.34
 -10   2  -7  122.31   29.46
 -10   2  -6   43.69   23.99
 -10   2  -6   55.82   24.74
 -10   2  -6   69.95   28.22
 -10   2  -6   15.10   24.45
 -10   2  -5   43.19   23.58
 -10   2  -5   21.15   26.83
 -10   2  -5   20.74   22.56
 -10   2  -4   11.75   20.93
 -10   2  -4   27.84   27.19
 -10   2  -4   -4.51   21.07
 -10   2  -3   76.27   23.34
 -10   2  -3  113.99   28.72
 -10   2  -3   95.88   23.58
 -10   2  -2  109.71   23.28
 -10   2  -2  118.77   29.53
 -10   2  -2   81.56   22.85
 -10   2  -1   28.90   20.48
 -10   2  -1   52.55   24.37
 -10   2  -1   20.85   19.63
 -10   2   0   55.34   21.79
 -10   2   0   36.17   22.20
 -10   2   0  -11.70   20.34
 -10   2   1   97.10   23.07
 -10   2   1   83.66   23.99
 -10   2   1   90.93   21.94
 -10   2   2   75.59   22.64
 -10   2   2   39.81   20.61
 -10   2   2   78.40   21.83
 -10   2   3   49.02   21.29
 -10   2   3   41.53   19.49
 -10   2   3   20.68   19.25
 -10   2   4   -0.72   18.96
 -10   2   4  -16.80   21.69
 -10   2   4    0.16   18.93
 -10   2   4    3.20   18.65
 -10   2   5   23.32   21.50
 -10   2   5   -3.56   19.47
 -10   2   5  -12.16   20.77
 -10   2   5   25.43   21.08
 -10   2   6   -6.14   21.68
 -10   2   6   10.62   20.94
 -10   2   6  -14.21   21.04
 -10   2   6   29.99   22.06
 -10   2   7  141.06   27.74
 -10   2   7  112.13   25.79
 -10   2   7  145.27   25.42
 -10   2   8   37.32   24.60
 -10   2   8   65.87   23.69
 -10   2   9   50.20   26.36
 -10   2   9   48.02   21.34
 -10   2  10   61.50   28.27
 -10   2  10   72.84   28.46
 -10   2  10   66.44   23.56
 -10   2  11  -28.30   28.25
 -10   2  11  -28.90   27.59
 -10   2  12  -19.24   29.56
 -10   2  12  -11.76   29.08
 -10   2  13   15.90   30.89
 -10   2  14   73.90   35.96
 -10   2  14   67.23   28.34
 -10   2  15   45.14   28.66
 -10   2  16   36.65   28.29
 -10   3 -18    0.77   41.48
 -10   3 -17   13.13   42.16
 -10   3 -16   22.24   39.08
 -10   3 -15   39.23   36.14
 -10   3 -14   30.23   37.73
 -10   3 -14   90.98   37.82
 -10   3 -13    8.97   34.51
 -10   3 -13   55.04   34.14
 -10   3 -12   -3.97   32.73
 -10   3 -12  -24.46   30.38
 -10   3 -11   37.88   31.94
 -10   3 -11  -10.05   30.31
 -10   3 -11   27.23   25.83
 -10   3 -10   56.19   27.38
 -10   3 -10   62.32   31.40
 -10   3 -10   64.61   27.33
 -10   3 -10   50.82   26.43
 -10   3  -9   12.38   23.28
 -10   3  -9   66.11   28.41
 -10   3  -9  -29.95   27.71
 -10   3  -9   49.88   25.48
 -10   3  -8   17.99   23.60
 -10   3  -8   21.42   25.21
 -10   3  -8  -39.13   28.25
 -10   3  -8   16.60   24.81
 -10   3  -7   10.08   25.71
 -10   3  -7  -26.54   25.73
 -10   3  -7    4.80   23.77
 -10   3  -7   -3.34   22.01
 -10   3  -6   34.09   27.05
 -10   3  -6   50.31   25.91
 -10   3  -6   50.40   21.81
 -10   3  -6   65.30   23.82
 -10   3  -5   -4.06   26.00
 -10   3  -5   16.11   20.32
 -10   3  -5   24.15   22.98
 -10   3  -5   -6.64   19.06
 -10   3  -4   91.37   27.43
 -10   3  -4  111.70   24.78
 -10   3  -4  143.83   26.35
 -10   3  -3  204.50   26.81
 -10   3  -3  246.05   31.42
 -10   3  -3  257.44   29.19
 -10   3  -2  111.89   22.70
 -10   3  -2   62.36   22.94
 -10   3  -2   79.61   23.34
 -10   3  -1    6.10   19.30
 -10   3  -1   20.69   21.51
 -10   3  -1   12.23   18.91
 -10   3   0  150.42   24.28
 -10   3   0   76.02   21.33
 -10   3   0  136.88   24.16
 -10   3   1  321.79   29.77
 -10   3   1  266.34   28.57
 -10   3   1  294.66   29.28
 -10   3   2  315.85   29.87
 -10   3   2  294.80   29.71
 -10   3   2  285.65   29.43
 -10   3   3   77.63   22.51
 -10   3   3   68.79   22.45
 -10   3   3   76.68   21.46
 -10   3   3   79.95   21.95
 -10   3   4   76.12   22.18
 -10   3   4   21.06   19.32
 -10   3   4   31.75   18.96
 -10   3   4   76.05   23.46
 -10   3   5   60.32   21.33
 -10   3   5   15.29   19.96
 -10   3   5    1.98   20.52
 -10   3   6   43.76   22.62
 -10   3   7  136.19   27.96
 -10   3   8  -11.53   23.13
 -10   3   8   13.27   23.61
 -10   3   9   50.03   18.42
 -10   3   9   22.31   25.31
 -10   3   9   78.88   27.37
 -10   3  10   69.17   29.60
 -10   3  10   94.54   30.15
 -10   3  11    8.61   27.09
 -10   3  11   43.58   28.33
 -10   3  12   22.48   29.31
 -10   3  13   18.16   26.27
 -10   3  13   11.34   32.77
 -10   3  14    8.83   33.54
 -10   3  14   55.75   28.73
 -10   3  14   76.90   35.36
 -10   3  15   45.66   29.76
 -10   3  16   25.98   29.15
 -10   4 -19   95.37   48.65
 -10   4 -18  -14.44   42.07
 -10   4 -17  -10.03   38.85
 -10   4 -16  -55.42   38.71
 -10   4 -15  113.26   40.54
 -10   4 -14   26.92   32.77
 -10   4 -13  -17.87   35.12
 -10   4 -13   47.13   33.23
 -10   4 -12    8.31   26.39
 -10   4 -12   47.71   35.43
 -10   4 -12    5.20   28.64
 -10   4 -12  -31.45   26.63
 -10   4 -11   44.90   26.40
 -10   4 -11  116.89   35.93
 -10   4 -11   46.42   28.64
 -10   4 -11   16.40   24.96
 -10   4 -10   28.01   24.36
 -10   4 -10    4.61   29.58
 -10   4 -10   22.81   27.71
 -10   4 -10  -32.38   25.87
 -10   4  -9   32.32   23.33
 -10   4  -9    4.93   26.79
 -10   4  -9  -40.55   24.46
 -10   4  -9   -0.15   25.03
 -10   4  -8   30.23   21.64
 -10   4  -8   -2.87   22.76
 -10   4  -8   29.13   25.45
 -10   4  -8   30.42   26.52
 -10   4  -7   45.51   22.85
 -10   4  -7   13.56   22.32
 -10   4  -7   51.60   27.00
 -10   4  -7   22.44   26.77
 -10   4  -6   42.16   21.92
 -10   4  -6   69.56   22.50
 -10   4  -6   65.02   28.31
 -10   4  -6   16.39   23.38
 -10   4  -5   47.43   20.06
 -10   4  -5   -5.78   23.29
 -10   4  -5   -3.65   24.51
 -10   4  -4   39.35   20.30
 -10   4  -4   27.83   16.11
 -10   4  -4   27.01   23.51
 -10   4  -4   36.51   22.95
 -10   4  -3  112.96   21.36
 -10   4  -3  155.81   26.77
 -10   4  -3  148.01   25.73
 -10   4  -2  219.33   25.79
 -10   4  -2  232.42   28.25
 -10   4  -2  254.43   28.03
 -10   4  -1  251.65   26.77
 -10   4  -1  232.53   28.03
 -10   4  -1  210.92   27.17
 -10   4   0   88.63   21.17
 -10   4   0   66.35   22.72
 -10   4   1  107.27   22.15
 -10   4   1   76.20   21.75
 -10   4   1   72.30   20.78
 -10   4   2  215.55   26.90
 -10   4   2  214.81   26.77
 -10   4   2  212.99   27.45
 -10   4   3   59.73   19.84
 -10   4   3   57.89   21.80
 -10   4   3   84.92   23.52
 -10   4   4  -17.36   20.10
 -10   4   5   61.36   22.49
 -10   4   5   74.22   23.52
 -10   4   6   99.56   25.02
 -10   4   6  101.74   26.07
 -10   4   7  172.82   30.05
 -10   4   7  200.58   30.69
 -10   4   8  -28.62   15.34
 -10   4   8    8.39   23.91
 -10   4   8  -32.72   26.21
 -10   4   9    1.47   16.18
 -10   4   9   15.98   24.96
 -10   4   9   16.18   25.63
 -10   4  10   51.48   27.43
 -10   4  10   84.36   29.52
 -10   4  11   27.97   28.02
 -10   4  11  -13.33   29.11
 -10   4  12   34.75   30.52
 -10   4  12   62.80   27.56
 -10   4  13    1.50   32.93
 -10   4  13   68.63   29.01
 -10   4  13   39.70   31.31
 -10   4  14   49.99   29.10
 -10   4  14   -5.12   34.97
 -10   4  15   60.71   32.44
 -10   4  16   36.31   31.45
 -10   5 -19   14.12   42.46
 -10   5 -18   37.93   41.19
 -10   5 -17   -1.56   37.86
 -10   5 -16   60.75   39.21
 -10   5 -15  -30.44   33.71
 -10   5 -14  -10.44   30.65
 -10   5 -13   20.01   34.59
 -10   5 -13   19.83   30.29
 -10   5 -12   57.57   26.79
 -10   5 -12   -9.14   32.06
 -10   5 -12   23.75   28.30
 -10   5 -12   46.14   24.87
 -10   5 -11   75.40   25.45
 -10   5 -11  122.75   36.13
 -10   5 -11   60.93   28.08
 -10   5 -11   45.78   25.65
 -10   5 -10  111.91   26.07
 -10   5 -10  133.83   33.52
 -10   5 -10  120.59   28.02
 -10   5 -10   78.49   26.59
 -10   5  -9   47.48   22.13
 -10   5  -9   72.13   30.08
 -10   5  -9   75.56   24.99
 -10   5  -9   61.09   27.32
 -10   5  -8   88.84   23.19
 -10   5  -8   58.75   22.84
 -10   5  -8   83.62   29.95
 -10   5  -8   92.16   29.57
 -10   5  -7    2.77   19.39
 -10   5  -7  -39.83   20.82
 -10   5  -7  -36.21   27.45
 -10   5  -7   -5.03   24.52
 -10   5  -6   85.89   22.08
 -10   5  -6  141.44   28.85
 -10   5  -6  125.26   28.49
 -10   5  -5   81.44   21.49
 -10   5  -5   82.33   17.62
 -10   5  -5   50.91   23.99
 -10   5  -4  -30.98   19.57
 -10   5  -4   45.13   15.44
 -10   5  -4   13.32   20.42
 -10   5  -4  -20.51   22.14
 -10   5  -3   39.73   19.53
 -10   5  -3   -4.72   19.98
 -10   5  -3   -9.23   20.41
 -10   5  -2   51.68   21.53
 -10   5  -2   77.94   20.84
 -10   5  -2   22.44   19.23
 -10   5  -1   74.91   21.95
 -10   5  -1   63.99   19.28
 -10   5  -1   45.39   19.44
 -10   5   0   79.54   22.79
 -10   5   0   51.96   19.71
 -10   5   0   83.46   21.43
 -10   5   1   17.12   19.18
 -10   5   2   33.80   18.63
 -10   5   2   20.25   19.34
 -10   5   3  102.61   23.11
 -10   5   3  106.57   24.61
 -10   5   4  -29.61   20.36
 -10   5   4   13.30   20.51
 -10   5   5   45.80   24.47
 -10   5   5    0.06   20.57
 -10   5   6   42.57   23.35
 -10   5   6    3.91   22.08
 -10   5   7   31.57   13.70
 -10   5   7   63.08   25.25
 -10   5   7   52.83   24.47
 -10   5   8   28.67   14.96
 -10   5   8   65.15   26.25
 -10   5   8   50.22   26.80
 -10   5   9   34.96   26.89
 -10   5   9   16.09   25.90
 -10   5  10   35.49   29.13
 -10   5  10    0.06   27.15
 -10   5  11   58.33   31.14
 -10   5  11   10.47   25.64
 -10   5  11   -4.68   29.82
 -10   5  12   -8.60   31.16
 -10   5  12    5.31   27.15
 -10   5  12  -15.18   29.53
 -10   5  13   12.04   27.26
 -10   5  13  -51.66   36.44
 -10   5  13   -5.12   31.17
 -10   5  14   14.20   29.65
 -10   5  15  -23.83   31.97
 -10   5  16  -29.92   33.12
 -10   6 -19   44.86   40.76
 -10   6 -18  105.13   41.80
 -10   6 -17   75.51   39.88
 -10   6 -16  -25.13   34.34
 -10   6 -15  -26.72   32.75
 -10   6 -14    6.49   28.78
 -10   6 -13    2.35   33.92
 -10   6 -13   13.17   27.19
 -10   6 -12    5.09   22.74
 -10   6 -12    9.58   31.38
 -10   6 -12    5.20   26.66
 -10   6 -12    9.57   24.31
 -10   6 -11   94.41   24.53
 -10   6 -11   83.13   33.55
 -10   6 -11  109.40   28.73
 -10   6 -11   24.05   24.24
 -10   6 -10   99.52   23.21
 -10   6 -10   68.40   31.36
 -10   6 -10   49.64   24.83
 -10   6 -10   71.12   27.26
 -10   6  -9  -21.57   19.99
 -10   6  -9  -15.05   22.45
 -10   6  -9   -1.90   27.33
 -10   6  -9    0.32   25.61
 -10   6  -8    0.94   19.87
 -10   6  -8  -22.11   21.61
 -10   6  -8   28.77   26.99
 -10   6  -8   67.21   27.93
 -10   6  -7    1.72   18.72
 -10   6  -7   40.13   19.45
 -10   6  -7    9.81   24.83
 -10   6  -7   18.03   24.49
 -10   6  -6   99.99   21.31
 -10   6  -6  106.45   27.01
 -10   6  -6  110.37   26.51
 -10   6  -5   44.63   20.00
 -10   6  -5   -8.30   15.45
 -10   6  -5   11.35   23.05
 -10   6  -5  -30.86   21.21
 -10   6  -4   18.42   18.33
 -10   6  -4   17.34   14.21
 -10   6  -4   52.01   23.71
 -10   6  -4   30.05   20.37
 -10   6  -3   81.15   22.93
 -10   6  -3   85.66   20.97
 -10   6  -3   91.33   22.30
 -10   6  -2   19.95   17.74
 -10   6  -2    6.45   18.36
 -10   6  -1   35.54   18.64
 -10   6   0  155.77   25.34
 -10   6   0  169.76   23.96
 -10   6   1   70.86   23.44
 -10   6   1  113.75   23.14
 -10   6   2   10.87   20.08
 -10   6   2   40.73   19.85
 -10   6   3   23.16   21.24
 -10   6   3   20.62   19.40
 -10   6   4   12.38   20.26
 -10   6   4   -5.92   20.22
 -10   6   5   82.61   24.82
 -10   6   5   75.89   23.91
 -10   6   6  191.43   30.79
 -10   6   6  130.10   14.01
 -10   6   6  140.31   27.13
 -10   6   7   41.73   13.68
 -10   6   7   34.99   25.43
 -10   6   7   79.97   26.44
 -10   6   8   11.53   13.84
 -10   6   8   17.90   24.78
 -10   6   8   36.32   27.21
 -10   6   9   54.37   28.29
 -10   6   9  -32.02   28.64
 -10   6   9  -25.88   25.30
 -10   6  10   41.44   27.93
 -10   6  10   99.37   33.87
 -10   6  10   70.00   28.63
 -10   6  10   82.43   29.90
 -10   6  11  110.22   31.17
 -10   6  11   99.92   35.31
 -10   6  11   54.81   31.64
 -10   6  12   42.41   29.76
 -10   6  12    6.45   31.66
 -10   6  13   55.16   36.51
 -10   6  13    6.39   29.50
 -10   6  14   67.23   34.95
 -10   6  15  -23.60   32.71
 -10   7 -20   26.02   40.11
 -10   7 -19  -22.23   39.94
 -10   7 -18    8.87   37.32
 -10   7 -17   -4.83   33.90
 -10   7 -16   72.10   36.02
 -10   7 -15  -11.03   29.48
 -10   7 -14   29.59   29.68
 -10   7 -13   54.62   36.35
 -10   7 -13   38.53   27.69
 -10   7 -12  -30.22   33.10
 -10   7 -12    0.71   25.91
 -10   7 -12   49.02   25.57
 -10   7 -11   44.91   22.11
 -10   7 -11    7.70   30.22
 -10   7 -11   19.17   23.59
 -10   7 -11   62.40   26.66
 -10   7 -10  -20.11   19.64
 -10   7 -10  -22.31   29.45
 -10   7 -10   17.29   23.08
 -10   7 -10   42.41   26.02
 -10   7  -9   27.49   18.97
 -10   7  -9   32.66   22.58
 -10   7  -9   47.28   28.43
 -10   7  -9  -35.39   26.86
 -10   7  -8  -35.75   19.00
 -10   7  -8  -14.27   19.76
 -10   7  -8   38.83   25.26
 -10   7  -8   -7.79   25.86
 -10   7  -7   83.77   20.23
 -10   7  -7   28.04   25.12
 -10   7  -7   62.14   24.45
 -10   7  -6   20.33   17.58
 -10   7  -6   31.17   17.22
 -10   7  -6   61.79   26.11
 -10   7  -6   13.43   20.47
 -10   7  -5    8.09   16.69
 -10   7  -5    1.23   19.05
 -10   7  -5   15.08   14.31
 -10   7  -4   38.62   18.01
 -10   7  -4   74.15   22.32
 -10   7  -4   48.50   12.33
 -10   7  -3  286.49   32.47
 -10   7  -3  264.59   25.36
 -10   7  -3  252.28   28.81
 -10   7  -2   93.65   25.28
 -10   7  -2   38.84   19.43
 -10   7  -1  144.30   26.22
 -10   7  -1  144.14   23.37
 -10   7   0   74.36   23.69
 -10   7   1   -0.41   20.60
 -10   7   1   10.07   17.87
 -10   7   2  128.87   25.40
 -10   7   2  164.30   24.34
 -10   7   3   77.78   23.70
 -10   7   3   93.68   23.25
 -10   7   4   86.16   24.71
 -10   7   4   56.34   22.59
 -10   7   5   -3.97    9.10
 -10   7   5    1.53   22.70
 -10   7   5    1.89   22.35
 -10   7   6   82.03   13.23
 -10   7   6   92.10   27.31
 -10   7   6  119.31   26.66
 -10   7   7   49.28   14.01
 -10   7   7   90.23   28.42
 -10   7   7   85.92   26.73
 -10   7   8  102.82   29.08
 -10   7   8   -5.33   23.70
 -10   7   8   59.79   27.45
 -10   7   8   52.12   27.53
 -10   7   9    9.77   26.37
 -10   7   9  -22.38   28.13
 -10   7   9    8.66   25.68
 -10   7   9   51.06   29.23
 -10   7  10   -4.54   27.66
 -10   7  10   -7.88   26.83
 -10   7  10  -26.89   29.67
 -10   7  11  113.19   35.24
 -10   7  11   64.90   31.83
 -10   7  11  126.50   37.37
 -10   7  12  -40.66   31.43
 -10   7  12   60.89   36.30
 -10   7  13  -51.99   36.19
 -10   7  13    8.25   31.76
 -10   7  14  -20.18   33.83
 -10   8 -20   15.37   40.54
 -10   8 -19   14.83   38.47
 -10   8 -18   -4.02   38.89
 -10   8 -17   13.50   35.27
 -10   8 -16   -6.23   31.60
 -10   8 -15   32.57   31.45
 -10   8 -14   26.38   28.81
 -10   8 -13    8.01   25.25
 -10   8 -13   56.73   36.14
 -10   8 -12   79.98   27.88
 -10   8 -12  126.31   37.33
 -10   8 -12   86.50   26.89
 -10   8 -11  113.65   30.05
 -10   8 -11   54.89   19.49
 -10   8 -11  110.08   35.34
 -10   8 -11  102.71   26.08
 -10   8 -10  168.37   30.05
 -10   8 -10  117.37   20.32
 -10   8 -10  163.04   36.13
 -10   8 -10  161.00   27.12
 -10   8  -9  152.43   21.46
 -10   8  -9  112.84   27.06
 -10   8  -9  141.66   34.02
 -10   8  -9  207.03   27.13
 -10   8  -8   11.79   22.31
 -10   8  -8   -4.77   26.79
 -10   8  -8  -23.32   17.46
 -10   8  -8   21.34   18.74
 -10   8  -7   36.56   20.37
 -10   8  -7   24.96   16.97
 -10   8  -6  114.21   20.41
 -10   8  -6  107.36   23.95
 -10   8  -6  132.92   17.53
 -10   8  -5  105.73   19.76
 -10   8  -5  152.88   29.20
 -10   8  -5  106.23   23.88
 -10   8  -5  109.60   15.73
 -10   8  -4   52.84   18.28
 -10   8  -4   35.59   23.76
 -10   8  -4   51.34   11.15
 -10   8  -3  122.77   21.60
 -10   8  -3   98.05    8.90
 -10   8  -2  411.59   35.89
 -10   8  -2  294.65   27.18
 -10   8  -1  650.31   41.60
 -10   8  -1  577.76   34.25
 -10   8   1   -6.31   22.66
 -10   8   1   10.62   18.29
 -10   8   2   32.97   22.39
 -10   8   2   64.45   21.62
 -10   8   3  180.64   28.78
 -10   8   3  176.14   25.78
 -10   8   4  182.92   30.14
 -10   8   4  191.26   27.97
 -10   8   5   17.50   10.15
 -10   8   5   -5.27   22.82
 -10   8   5   20.77   21.37
 -10   8   6   81.25   26.75
 -10   8   6   85.89   14.26
 -10   8   6  107.39   28.67
 -10   8   6   53.41   25.62
 -10   8   6  116.41   27.78
 -10   8   7   41.82   26.48
 -10   8   7   10.24   24.77
 -10   8   7   14.86   24.79
 -10   8   7   15.04   26.02
 -10   8   8   26.02   27.15
 -10   8   8   35.45   27.40
 -10   8   8   40.56   28.45
 -10   8   8   49.28   27.96
 -10   8   9   36.96   29.77
 -10   8   9   48.69   29.96
 -10   8   9   50.65   30.50
 -10   8   9  -29.37   30.90
 -10   8  10  -58.74   31.88
 -10   8  10    9.72   30.82
 -10   8  10   46.46   30.46
 -10   8  10  -31.12   31.48
 -10   8  11   24.36   32.99
 -10   8  11   21.71   30.99
 -10   8  11   12.90   33.01
 -10   8  12   69.41   34.06
 -10   8  12   59.46   36.33
 -10   9 -20   79.56   43.84
 -10   9 -19   95.86   39.76
 -10   9 -18   26.57   36.98
 -10   9 -17   77.25   34.91
 -10   9 -16   43.59   33.16
 -10   9 -15   32.96   30.41
 -10   9 -14   22.81   28.33
 -10   9 -13   46.51   27.35
 -10   9 -13   34.10   35.08
 -10   9 -12    7.07   25.15
 -10   9 -12   61.52   25.97
 -10   9 -12   36.55   33.73
 -10   9 -11   19.23   26.73
 -10   9 -11   29.58   31.91
 -10   9 -11  -25.59   22.64
 -10   9 -10   50.63   20.36
 -10   9 -10  100.85   28.30
 -10   9 -10   92.56   17.46
 -10   9  -9  150.09   27.65
 -10   9  -9  101.55   18.01
 -10   9  -9  154.20   24.05
 -10   9  -8    5.88   15.18
 -10   9  -8   21.99   17.72
 -10   9  -8   26.82   27.29
 -10   9  -8   30.47   21.50
 -10   9  -7   -4.21   15.46
 -10   9  -7   12.69   26.23
 -10   9  -7    7.30   20.46
 -10   9  -6   24.36   16.78
 -10   9  -6   30.44   14.29
 -10   9  -6   31.08   24.93
 -10   9  -6   33.69   21.41
 -10   9  -5   86.07   26.86
 -10   9  -5   62.44   18.07
 -10   9  -5   65.42   12.92
 -10   9  -4   57.58   25.33
 -10   9  -4  -12.09   17.34
 -10   9  -3   68.01    8.99
 -10   9  -3   46.84   18.90
 -10   9  -2  491.96   38.83
 -10   9  -2  406.13   30.64
 -10   9  -1  198.52   30.32
 -10   9   0   93.91   25.30
 -10   9   1   26.03   18.53
 -10   9   1   56.32   24.84
 -10   9   2   50.15   20.94
 -10   9   2   32.83   23.81
 -10   9   3  171.36   26.36
 -10   9   3  134.89   27.11
 -10   9   4   28.71   10.12
 -10   9   4   31.80   23.71
 -10   9   4   27.28   24.02
 -10   9   4    0.02   22.76
 -10   9   4   19.01   22.41
 -10   9   5    3.61   23.19
 -10   9   5   11.50   11.09
 -10   9   5  -45.27   26.46
 -10   9   5   -7.40   24.33
 -10   9   5  -27.45   24.40
 -10   9   6   62.67   26.58
 -10   9   6   55.28   28.65
 -10   9   6   27.97   26.23
 -10   9   6   20.21   23.73
 -10   9   7   55.44   27.78
 -10   9   7   74.02   29.53
 -10   9   7   31.83   27.67
 -10   9   7   55.66   27.51
 -10   9   8    3.10   26.99
 -10   9   8   10.49   27.39
 -10   9   8   68.31   32.07
 -10   9   8   18.63   27.58
 -10   9   9   18.13   29.56
 -10   9   9   47.91   31.16
 -10   9   9   14.36   29.28
 -10   9   9  -41.55   30.77
 -10   9  10   27.13   31.34
 -10   9  10  -33.19   33.32
 -10   9  10  -20.93   30.09
 -10   9  11   67.02   35.62
 -10   9  11   -0.06   32.43
 -10   9  12   -7.82   36.28
 -10  10 -20    4.25   38.76
 -10  10 -19  -37.85   38.05
 -10  10 -18    2.84   34.18
 -10  10 -17   45.35   34.09
 -10  10 -16  -44.18   31.38
 -10  10 -15   10.88   29.89
 -10  10 -14   34.69   28.80
 -10  10 -13   20.16   26.01
 -10  10 -12  -12.97   23.72
 -10  10 -11   29.58   23.13
 -10  10 -11   17.68   24.44
 -10  10 -10   41.14   32.16
 -10  10 -10    1.72   20.37
 -10  10 -10   53.78   24.58
 -10  10  -9   -8.73   21.43
 -10  10  -9   14.69   29.45
 -10  10  -9   21.42   13.90
 -10  10  -8   -8.96   16.73
 -10  10  -8   24.47   28.77
 -10  10  -8   11.27   20.61
 -10  10  -8   18.51   14.41
 -10  10  -7   99.89   30.63
 -10  10  -7   94.97   24.53
 -10  10  -7   75.11   16.65
 -10  10  -6   48.99   27.04
 -10  10  -6   34.22   13.72
 -10  10  -6    4.53   15.11
 -10  10  -5  -38.23   26.24
 -10  10  -5  -11.94   12.01
 -10  10  -5    5.55   16.63
 -10  10  -4   51.31   18.64
 -10  10  -4   75.68   12.91
 -10  10  -4   80.25   26.30
 -10  10  -3   60.21   19.69
 -10  10  -3  113.28   29.84
 -10  10  -2  538.10   41.04
 -10  10  -2  466.59   14.40
 -10  10   0   66.50   24.72
 -10  10   1   -1.16   18.11
 -10  10   1   -2.26   22.21
 -10  10   1    6.62    7.30
 -10  10   1  -22.66   21.46
 -10  10   2   98.17   10.75
 -10  10   2  133.54   23.83
 -10  10   2  132.79   28.13
 -10  10   2  130.77   28.22
 -10  10   2  146.07   27.30
 -10  10   3   75.68   22.97
 -10  10   3   84.07   24.89
 -10  10   3   84.37   12.23
 -10  10   3   69.37   25.73
 -10  10   4   28.85   26.27
 -10  10   4   51.04   25.00
 -10  10   4   22.17   22.20
 -10  10   5   58.82   26.14
 -10  10   5   -3.96   25.32
 -10  10   5   15.88   25.70
 -10  10   5   65.40   26.10
 -10  10   6   24.74   27.29
 -10  10   6   62.52   29.07
 -10  10   6  -19.93   27.14
 -10  10   6   63.18   27.15
 -10  10   7   81.55   31.79
 -10  10   7  109.02   33.63
 -10  10   7  120.42   33.20
 -10  10   7   75.28   30.17
 -10  10   8   34.04   30.88
 -10  10   8   -2.96   29.48
 -10  10   8   21.29   29.01
 -10  10   8  101.81   32.38
 -10  10   9   19.96   31.59
 -10  10   9  -17.95   30.89
 -10  10   9   30.34   31.55
 -10  10   9  -26.12   33.84
 -10  10  10    3.31   34.00
 -10  10  11   38.04   37.17
 -10  10  12  -50.57   39.85
 -10  11 -20  -10.11   36.93
 -10  11 -19   45.16   36.71
 -10  11 -18   24.03   34.17
 -10  11 -17  -15.30   33.00
 -10  11 -16   97.84   32.76
 -10  11 -15  -13.93   27.16
 -10  11 -14   13.69   28.44
 -10  11 -13  -18.89   24.75
 -10  11 -12   13.23   24.31
 -10  11 -12   47.88   36.19
 -10  11 -11   53.01   24.17
 -10  11 -11   83.86   23.75
 -10  11 -11   83.25   35.92
 -10  11 -10  114.87   24.98
 -10  11 -10   89.02   33.74
 -10  11 -10  107.70   23.52
 -10  11  -9   -9.25   11.27
 -10  11  -9   24.74   18.37
 -10  11  -9    4.15   29.37
 -10  11  -9   -1.38   21.01
 -10  11  -8   18.28   16.56
 -10  11  -8   50.85   28.81
 -10  11  -8   17.65   21.05
 -10  11  -8   -4.58   13.00
 -10  11  -7   70.04   29.62
 -10  11  -7   31.02   14.62
 -10  11  -6   90.93   29.93
 -10  11  -6  101.98   16.37
 -10  11  -6   49.27   16.29
 -10  11  -5  155.26   19.69
 -10  11  -5  230.36   19.24
 -10  11  -5  179.27   32.75
 -10  11  -4  107.42   20.21
 -10  11  -4  130.26   29.47
 -10  11  -4  114.22   15.39
 -10  11  -3  138.48   30.12
 -10  11  -2  155.99   14.75
 -10  11  -2  191.92   30.85
 -10  11  -2  112.29   22.61
 -10  11  -1  268.79   28.89
 -10  11  -1  337.44   34.31
 -10  11  -1  326.45   17.26
 -10  11  -1  239.63   15.39
 -10  11  -1  218.66   32.00
 -10  11   0  252.81   30.63
 -10  11   0  275.32   36.44
 -10  11   0  284.13   35.45
 -10  11   0  261.81   16.03
 -10  11   0  316.52   16.95
 -10  11   1   -4.83   22.94
 -10  11   1    6.38   18.90
 -10  11   1   37.96   11.72
 -10  11   1   10.22   23.79
 -10  11   1   50.53   26.87
 -10  11   2  142.14   27.65
 -10  11   2  137.72   28.60
 -10  11   2  128.82   30.65
 -10  11   2  113.51   23.40
 -10  11   3   45.52   26.30
 -10  11   3   48.82   26.31
 -10  11   3   97.69   29.12
 -10  11   3   35.53   21.33
 -10  11   4   14.42   23.08
 -10  11   4  -46.65   26.72
 -10  11   4  -37.79   26.34
 -10  11   5    7.63   24.11
 -10  11   5   16.31   28.77
 -10  11   5   10.99   26.14
 -10  11   5   27.05   27.12
 -10  11   6   64.44   27.21
 -10  11   6   66.31   30.44
 -10  11   6  -15.83   30.07
 -10  11   6   32.61   30.97
 -10  11   7   54.44   30.01
 -10  11   7  103.77   34.61
 -10  11   7   16.44   30.61
 -10  11   7   52.89   31.95
 -10  11   8   29.50   31.25
 -10  11   8   28.98   32.67
 -10  11   8   10.67   30.82
 -10  11   9   47.20   33.53
 -10  11  10   15.57   35.85
 -10  12 -20  -53.61   39.70
 -10  12 -19    9.23   34.85
 -10  12 -18   61.81   35.75
 -10  12 -17   22.03   31.19
 -10  12 -16   15.01   30.04
 -10  12 -15   14.49   28.32
 -10  12 -14  107.22   29.94
 -10  12 -13   39.89   24.90
 -10  12 -12  -16.09   34.58
 -10  12 -12   16.93   23.96
 -10  12 -11   53.65   35.59
 -10  12 -11   47.12   24.21
 -10  12 -10   30.60   21.37
 -10  12 -10   82.32   21.71
 -10  12  -9   64.69   31.33
 -10  12  -9   33.33   22.58
 -10  12  -9   33.33   18.99
 -10  12  -8   11.49   15.90
 -10  12  -8   41.22   30.53
 -10  12  -8    7.43   10.30
 -10  12  -7   -9.50   13.52
 -10  12  -7   26.53   15.86
 -10  12  -7   -0.68   27.74
 -10  12  -7   14.50   12.24
 -10  12  -6   15.36   15.34
 -10  12  -6   12.09   20.47
 -10  12  -6   39.08   13.68
 -10  12  -5   93.00   17.61
 -10  12  -5  115.43   28.58
 -10  12  -5  103.29   19.07
 -10  12  -5  167.02   34.13
 -10  12  -5  152.70   18.79
 -10  12  -4   23.35   24.19
 -10  12  -4   84.41   28.56
 -10  12  -4   97.06   16.82
 -10  12  -4   85.74   19.68
 -10  12  -3   24.58   24.07
 -10  12  -3   42.80   26.80
 -10  12  -3   24.41   14.88
 -10  12  -3   39.70   20.16
 -10  12  -2   70.49   28.57
 -10  12  -2    5.13   24.84
 -10  12  -2   35.92   14.20
 -10  12  -2   31.51   20.01
 -10  12  -1   33.62   25.28
 -10  12  -1   57.31   28.13
 -10  12  -1   55.56   24.57
 -10  12   0  101.07   31.16
 -10  12   0  158.53   30.83
 -10  12   0  108.76   17.24
 -10  12   0   89.19   24.74
 -10  12   1   67.57   24.72
 -10  12   1   78.63   27.08
 -10  12   1   49.26   27.77
 -10  12   1   17.60   18.56
 -10  12   2    2.54   24.26
 -10  12   2   12.73   25.02
 -10  12   2   -9.22   26.92
 -10  12   2   26.26   20.96
 -10  12   3  -33.58   26.79
 -10  12   3   -0.45   25.32
 -10  12   3   15.35   28.08
 -10  12   3   37.45   22.32
 -10  12   4    0.94   23.91
 -10  12   4   30.10   26.47
 -10  12   4  -24.71   27.02
 -10  12   5   25.69   26.11
 -10  12   5    6.99   28.26
 -10  12   5   20.93   31.49
 -10  12   5   19.78   29.06
 -10  12   6    2.95   26.39
 -10  12   6   41.39   33.49
 -10  12   6   31.93   30.22
 -10  12   6  -46.57   32.33
 -10  12   7   43.14   30.12
 -10  12   7   85.78   36.00
 -10  12   7   16.13   31.52
 -10  12   8    7.64   32.43
 -10  12   9  -26.77   35.13
 -10  13 -20   11.74   35.46
 -10  13 -19  -46.54   38.06
 -10  13 -18   24.34   32.48
 -10  13 -17  -23.95   32.00
 -10  13 -16   39.10   31.75
 -10  13 -15   41.14   29.35
 -10  13 -14    8.92   25.59
 -10  13 -13   43.76   28.31
 -10  13 -12   -1.03   23.22
 -10  13 -11   21.05   34.02
 -10  13 -11   11.31   23.39
 -10  13 -11   22.92   21.57
 -10  13 -10   31.30   24.62
 -10  13 -10   26.79   33.59
 -10  13 -10  -45.73   24.47
 -10  13 -10  -10.94   20.96
 -10  13  -9    0.26   23.41
 -10  13  -9   -2.73   16.95
 -10  13  -9  -33.54   32.69
 -10  13  -8    0.74   21.13
 -10  13  -8    1.58   15.37
 -10  13  -7   35.78   22.77
 -10  13  -7   27.65   29.14
 -10  13  -7    0.62   16.69
 -10  13  -6    9.32   14.79
 -10  13  -6   22.18   22.19
 -10  13  -6   27.18   27.94
 -10  13  -6    3.43   13.23
 -10  13  -5   53.90   18.40
 -10  13  -5   60.51   28.66
 -10  13  -5   86.08   28.83
 -10  13  -5   50.68   16.78
 -10  13  -4   -6.54   27.23
 -10  13  -4   20.38   27.13
 -10  13  -4   22.77   18.86
 -10  13  -3   15.19   25.41
 -10  13  -3   15.26   26.78
 -10  13  -3    3.82   19.42
 -10  13  -2   69.10   27.50
 -10  13  -2   14.51   26.85
 -10  13  -2   25.38   21.51
 -10  13  -1    2.59   26.55
 -10  13  -1   69.44   27.43
 -10  13  -1   87.08   19.92
 -10  13  -1   19.99   22.00
 -10  13   0   47.24   26.04
 -10  13   0   22.71   24.79
 -10  13   0   -0.15   26.89
 -10  13   1   40.18   25.46
 -10  13   1   53.24   26.77
 -10  13   1   32.06   27.95
 -10  13   1   19.84   19.11
 -10  13   2  -14.45   25.96
 -10  13   2   16.47   23.70
 -10  13   2   72.27   32.36
 -10  13   2   18.21   21.05
 -10  13   3   27.55   29.20
 -10  13   3  -19.76   26.51
 -10  13   3   58.29   30.95
 -10  13   3   23.13   23.80
 -10  13   4   53.73   32.57
 -10  13   4   28.24   30.20
 -10  13   5   37.62   33.66
 -10  13   5   20.57   28.96
 -10  13   6  106.79   38.19
 -10  13   6   45.67   33.56
 -10  13   7  -14.35   31.70
 -10  14 -20    0.01   34.85
 -10  14 -19  -24.12   36.46
 -10  14 -18  -14.16   31.92
 -10  14 -17   48.74   31.06
 -10  14 -16   39.38   30.77
 -10  14 -15   52.11   31.15
 -10  14 -14   29.35   27.41
 -10  14 -12   17.25   25.31
 -10  14 -11   27.22   25.03
 -10  14 -11  -15.13   22.45
 -10  14 -10   16.07   25.37
 -10  14 -10  -23.80   20.51
 -10  14 -10    9.16   34.30
 -10  14  -9   -5.22   23.34
 -10  14  -9    9.47   18.26
 -10  14  -9   57.03   32.59
 -10  14  -8   -7.65   22.86
 -10  14  -8    4.33   17.58
 -10  14  -8   24.67   31.49
 -10  14  -7   13.16   24.32
 -10  14  -7   41.08   19.03
 -10  14  -7   10.65   30.94
 -10  14  -6   -7.01   25.02
 -10  14  -6   61.34   30.79
 -10  14  -6   35.23   18.98
 -10  14  -5   15.95   26.38
 -10  14  -5   37.49   27.72
 -10  14  -5   61.32   20.00
 -10  14  -5   38.44   17.98
 -10  14  -4   32.23   21.45
 -10  14  -4   51.22   30.11
 -10  14  -4   68.15   30.80
 -10  14  -3   37.79   22.19
 -10  14  -3   17.93   29.10
 -10  14  -3   69.87   30.42
 -10  14  -2   99.94   26.75
 -10  14  -2  104.35   31.47
 -10  14  -2  125.83   31.54
 -10  14  -1   79.49   26.80
 -10  14  -1  124.06   34.82
 -10  14  -1  107.18   30.01
 -10  14   0   18.90   24.87
 -10  14   0  -14.46   29.42
 -10  14   0   18.10   26.38
 -10  14   1   45.24   29.37
 -10  14   1  -30.48   30.83
 -10  14   1    9.22   26.36
 -10  14   2    4.79   29.34
 -10  14   2  -14.08   32.04
 -10  14   2   23.00   27.97
 -10  14   3   32.12   29.53
 -10  14   3   81.32   34.10
 -10  14   4   90.97   33.23
 -10  14   4  116.63   37.07
 -10  14   5  -13.51   31.50
 -10  14   5   46.72   35.10
 -10  15 -18   18.02   32.39
 -10  15 -17   -3.85   31.49
 -10  15 -16  -10.32   32.36
 -10  15 -15   -6.08   27.08
 -10  15 -14  -29.04   27.99
 -10  15 -13  -47.99   28.18
 -10  15 -12   19.95   23.35
 -10  15 -11   19.23   21.88
 -10  15 -10   41.78   27.33
 -10  15 -10   16.14   19.58
 -10  15 -10   22.04   36.21
 -10  15  -9   72.39   27.56
 -10  15  -9   82.23   20.99
 -10  15  -9   60.81   36.07
 -10  15  -8   29.65   25.23
 -10  15  -8    9.74   18.61
 -10  15  -8  -46.24   34.65
 -10  15  -7   47.63   26.48
 -10  15  -7   47.31   20.78
 -10  15  -7   18.48   30.40
 -10  15  -6   59.14   29.41
 -10  15  -6   85.15   23.16
 -10  15  -6   17.51   28.90
 -10  15  -5   72.76   32.09
 -10  15  -5   81.14   22.53
 -10  15  -5   72.41   31.28
 -10  15  -4   71.25   32.97
 -10  15  -4   90.49   31.65
 -10  15  -4  102.25   24.34
 -10  15  -3   56.10   25.31
 -10  15  -3   48.19   32.18
 -10  15  -3   89.87   31.45
 -10  15  -2   -9.42   25.58
 -10  15  -2   21.28   33.41
 -10  15  -2   82.05   31.53
 -10  15  -1   80.97   28.99
 -10  15  -1   82.15   34.83
 -10  15  -1  127.45   31.68
 -10  15   0   14.74   27.38
 -10  15   0  -16.32   28.28
 -10  15   1  -24.85   27.86
 -10  15   1  -12.72   28.92
 -10  15   2  -65.23   30.37
 -10  15   2   62.95   33.72
 -10  15   3   23.98   34.34
 -10  15   4   89.24   40.64
 -10  16 -15   28.40   28.93
 -10  16 -14   47.98   29.43
 -10  16 -13   60.82   28.43
 -10  16 -12  -26.05   25.28
 -10  16 -11  -20.04   21.91
 -10  16 -10   15.53   20.02
 -10  16  -9   48.43   36.77
 -10  16  -9   35.32   19.87
 -10  16  -9   42.37   27.62
 -10  16  -8   55.18   35.49
 -10  16  -8   81.60   23.63
 -10  16  -8   54.73   27.22
 -10  16  -7   28.27   32.41
 -10  16  -7   40.55   22.41
 -10  16  -7   21.32   27.39
 -10  16  -6   -3.81   30.03
 -10  16  -6  -43.03   31.56
 -10  16  -5   30.87   30.84
 -10  16  -5   10.46   29.35
 -10  16  -4   63.55   35.28
 -10  16  -4   88.52   31.95
 -10  16  -3   79.11   37.17
 -10  16  -3   50.34   30.84
 -10  16  -2  -46.32   29.67
 -10  16  -1  -20.80   29.13
 -10  16   0  -32.56   31.18
 -10  16   0   10.02   27.80
 -10  16   1  -10.22   32.91
 -10  16   2   14.23   33.68
 -10  17  -8   18.02   33.20
 -10  17  -8   47.39   30.68
 -10  17  -7  -26.86   32.01
 -10  17  -7  -28.17   32.30
 -10  17  -6  -16.93   30.93
 -10  17  -6   22.92   33.93
 -10  17  -5   55.68   31.25
 -10  17  -4   15.46   29.68
 -10  17  -3  -27.74   29.54
  -9  -7   0    4.51   15.31
  -9  -7   1  -25.95   17.10
  -9  -7   2   -2.11   17.09
  -9  -7   3   23.89   18.26
  -9  -7   4  -21.11   19.36
  -9  -7   5   81.86   23.70
  -9  -7   8   15.04   25.41
  -9  -7   9   74.52   28.14
  -9  -7  10   32.33   24.84
  -9  -7  11    4.85   24.48
  -9  -7  12  -23.18   25.07
  -9  -7  13  -18.59   23.66
  -9  -6  -2   64.25   17.25
  -9  -6  -1   63.75   17.35
  -9  -6   0   82.41   17.83
  -9  -6   1   52.50   18.25
  -9  -6   2  150.62   21.80
  -9  -6   3   97.74   21.45
  -9  -6   4   46.52   21.80
  -9  -6   5  159.19   26.18
  -9  -6   5  165.49   30.51
  -9  -6   6  103.24   24.54
  -9  -6   6   79.33   28.14
  -9  -6   7  -32.01   24.40
  -9  -6   7   34.08   25.12
  -9  -6   8  -22.89   24.40
  -9  -6   8   -6.69   25.13
  -9  -6   9   12.06   24.22
  -9  -6  10   32.74   26.94
  -9  -6  10   51.43   25.68
  -9  -6  11   80.39   29.94
  -9  -6  11   46.27   25.80
  -9  -6  12   23.57   29.23
  -9  -6  12   12.29   23.43
  -9  -6  13   16.07   24.39
  -9  -5  -4   31.96   16.98
  -9  -5  -3   71.80   17.09
  -9  -5  -2   64.88   17.32
  -9  -5  -1   27.05   16.41
  -9  -5   0   44.03   17.89
  -9  -5   1   31.62   18.47
  -9  -5   2   59.50   18.96
  -9  -5   2   45.22   26.05
  -9  -5   2   87.45   26.81
  -9  -5   3  125.51   22.33
  -9  -5   3  119.57   29.26
  -9  -5   3   96.53   28.13
  -9  -5   4   54.03   21.03
  -9  -5   4    7.38   23.75
  -9  -5   4   11.79   24.62
  -9  -5   5   25.81   21.63
  -9  -5   5   50.20   26.64
  -9  -5   5    6.97   25.01
  -9  -5   6   79.16   23.55
  -9  -5   6  100.46   28.99
  -9  -5   6  124.71   28.65
  -9  -5   7   54.09   24.01
  -9  -5   7  127.46   29.76
  -9  -5   7   53.57   26.02
  -9  -5   8   54.34   24.98
  -9  -5   8   54.49   26.50
  -9  -5   8  114.91   29.36
  -9  -5   9   -8.35   26.15
  -9  -5   9   15.89   24.83
  -9  -5   9   11.90   26.00
  -9  -5   9  -24.03   23.82
  -9  -5  10   42.64   26.71
  -9  -5  10    2.05   26.27
  -9  -5  10  -15.61   25.49
  -9  -5  10    2.41   25.42
  -9  -5  11   44.73   28.80
  -9  -5  11   48.83   26.07
  -9  -5  12    2.56   27.68
  -9  -5  12   31.47   25.11
  -9  -5  13  125.99   28.53
  -9  -5  14  -18.48   24.74
  -9  -4  -6   27.09   20.22
  -9  -4  -5   16.45   18.82
  -9  -4  -4    6.77   19.24
  -9  -4  -3  -25.99   18.05
  -9  -4  -2   37.21   17.88
  -9  -4  -1   50.59   16.67
  -9  -4   0   28.90   17.95
  -9  -4   0   19.94   25.18
  -9  -4   0  -18.53   24.86
  -9  -4   1   24.54   17.63
  -9  -4   1   -4.51   23.39
  -9  -4   2  186.66   30.79
  -9  -4   2  171.19   22.61
  -9  -4   2  189.12   30.39
  -9  -4   3   65.74   20.60
  -9  -4   3   73.87   27.02
  -9  -4   3   57.31   25.50
  -9  -4   4   82.61   21.69
  -9  -4   4   77.31   26.49
  -9  -4   4  141.29   29.79
  -9  -4   5  116.80   23.98
  -9  -4   5   47.99   24.51
  -9  -4   5  119.62   28.48
  -9  -4   6   54.01   22.25
  -9  -4   6   24.32   22.92
  -9  -4   6   74.63   28.18
  -9  -4   7   39.59   22.67
  -9  -4   7   39.02   24.59
  -9  -4   7   32.95   25.43
  -9  -4   8   96.69   27.96
  -9  -4   8   36.18   27.61
  -9  -4   8   65.35   26.80
  -9  -4   8   79.09   26.06
  -9  -4   9   75.60   25.79
  -9  -4   9  131.37   31.00
  -9  -4   9   50.45   24.84
  -9  -4   9   48.89   24.22
  -9  -4  10  109.03   27.63
  -9  -4  10   41.25   27.86
  -9  -4  10  108.45   29.47
  -9  -4  10   91.62   29.19
  -9  -4  11   81.98   28.01
  -9  -4  11   -4.29   27.27
  -9  -4  11    1.82   26.24
  -9  -4  11   41.39   27.82
  -9  -4  12  -22.13   28.05
  -9  -4  12   -8.69   26.04
  -9  -4  13   21.37   29.27
  -9  -4  13   31.32   26.22
  -9  -4  14   80.89   28.48
  -9  -3  -8   36.32   23.63
  -9  -3  -7   -0.15   21.20
  -9  -3  -6   31.16   21.25
  -9  -3  -5    9.60   19.88
  -9  -3  -4    3.73   18.85
  -9  -3  -3   20.84   23.51
  -9  -3  -3   64.25   20.21
  -9  -3  -2   51.95   26.00
  -9  -3  -2   73.17   26.81
  -9  -3  -2   52.87   18.88
  -9  -3  -1   41.10   25.30
  -9  -3  -1    9.32   23.34
  -9  -3  -1    7.05   17.25
  -9  -3   0   -6.46   23.47
  -9  -3   0   34.96   16.44
  -9  -3   1   66.45   23.79
  -9  -3   1  118.09   27.04
  -9  -3   1   50.31   17.86
  -9  -3   2  273.95   33.67
  -9  -3   2  240.66   25.28
  -9  -3   2  253.60   31.01
  -9  -3   3  228.09   30.83
  -9  -3   3  244.83   26.79
  -9  -3   3  245.48   33.42
  -9  -3   4   37.70   23.31
  -9  -3   4   38.55   20.40
  -9  -3   4   55.34   28.46
  -9  -3   5   61.67   23.22
  -9  -3   5   65.27   20.94
  -9  -3   5   89.88   29.47
  -9  -3   6  175.15   28.34
  -9  -3   6  153.95   25.94
  -9  -3   6  192.33   32.55
  -9  -3   7   17.26   21.89
  -9  -3   7   62.43   24.02
  -9  -3   7   87.49   28.46
  -9  -3   7   24.64   21.55
  -9  -3   8  135.91   27.67
  -9  -3   8  182.26   31.71
  -9  -3   8  226.68   33.52
  -9  -3   8  133.02   26.48
  -9  -3   9   28.66   24.19
  -9  -3   9   82.54   27.41
  -9  -3   9    8.29   25.81
  -9  -3   9   -9.18   23.47
  -9  -3  10   15.09   23.86
  -9  -3  10   28.18   25.75
  -9  -3  10   86.12   29.06
  -9  -3  10   37.18   25.74
  -9  -3  11   72.33   27.26
  -9  -3  11  171.99   32.84
  -9  -3  11  117.04   31.16
  -9  -3  11  206.10   31.92
  -9  -3  12  156.38   33.62
  -9  -3  12  140.34   33.09
  -9  -3  12  226.85   33.04
  -9  -3  13   31.27   28.99
  -9  -3  13   10.58   26.13
  -9  -3  14   78.04   27.75
  -9  -2 -15   -7.46   39.93
  -9  -2 -14  -22.75   38.96
  -9  -2 -13  -56.02   40.15
  -9  -2 -12   27.03   34.75
  -9  -2 -11   73.67   36.11
  -9  -2 -10   10.24   31.36
  -9  -2 -10   28.39   26.60
  -9  -2  -9   -7.10   25.33
  -9  -2  -8   54.64   26.31
  -9  -2  -7   63.75   24.68
  -9  -2  -6  198.69   27.21
  -9  -2  -5  135.80   29.81
  -9  -2  -5   97.19   22.17
  -9  -2  -4   80.65   26.49
  -9  -2  -4  114.74   28.81
  -9  -2  -4  105.75   22.34
  -9  -2  -3  126.15   28.61
  -9  -2  -3  128.72   27.80
  -9  -2  -3  127.51   22.87
  -9  -2  -2  253.44   32.38
  -9  -2  -2  281.57   32.81
  -9  -2  -2  253.45   25.64
  -9  -2  -1  211.52   30.06
  -9  -2  -1  198.28   22.89
  -9  -2  -1  207.66   29.17
  -9  -2   0   17.43   20.43
  -9  -2   0   39.91   22.97
  -9  -2   0   14.70   17.14
  -9  -2   1   63.19   22.08
  -9  -2   1   87.43   26.49
  -9  -2   1   57.48   17.45
  -9  -2   2  387.83   34.35
  -9  -2   2  329.13   35.95
  -9  -2   2  369.60   28.86
  -9  -2   3  767.71   43.26
  -9  -2   3  697.58   43.46
  -9  -2   3  758.59   38.76
  -9  -2   4  125.83   28.54
  -9  -2   4  168.07   27.76
  -9  -2   5   83.49   27.24
  -9  -2   5   25.99   19.48
  -9  -2   5   65.10   24.48
  -9  -2   6   84.41   24.11
  -9  -2   6  117.94   28.29
  -9  -2   6   61.45   21.29
  -9  -2   7  129.00   26.69
  -9  -2   7  165.48   27.66
  -9  -2   7  128.61   26.08
  -9  -2   7  188.27   29.62
  -9  -2   8  198.66   29.18
  -9  -2   8  233.70   31.93
  -9  -2   8  237.07   30.46
  -9  -2   8  295.32   33.57
  -9  -2   9   56.55   25.28
  -9  -2   9   60.98   25.94
  -9  -2   9   80.84   26.68
  -9  -2   9   63.61   26.15
  -9  -2  10   42.68   24.38
  -9  -2  10   -5.10   25.19
  -9  -2  10   49.96   25.64
  -9  -2  10    1.34   23.97
  -9  -2  11   55.12   26.36
  -9  -2  11  187.81   30.26
  -9  -2  11  166.22   32.07
  -9  -2  11  103.91   29.68
  -9  -2  12  250.83   31.39
  -9  -2  12  204.10   35.04
  -9  -2  12  212.17   35.61
  -9  -2  13   36.88   28.53
  -9  -2  13   37.29   24.90
  -9  -2  14   12.99   24.17
  -9  -2  15   29.70   25.26
  -9  -1 -16   -8.49   42.80
  -9  -1 -15   86.46   43.51
  -9  -1 -14  -34.41   39.43
  -9  -1 -13   54.50   37.75
  -9  -1 -12   27.15   31.20
  -9  -1 -12   12.99   33.58
  -9  -1 -11   36.14   29.41
  -9  -1 -11  132.19   36.47
  -9  -1 -10   82.48   29.98
  -9  -1 -10   83.16   33.23
  -9  -1  -9   12.03   26.03
  -9  -1  -9   74.79   33.55
  -9  -1  -8   80.50   26.80
  -9  -1  -8   45.86   26.95
  -9  -1  -7  126.33   27.66
  -9  -1  -6  117.13   28.98
  -9  -1  -6  116.66   25.29
  -9  -1  -6  124.47   29.14
  -9  -1  -5   51.11   21.72
  -9  -1  -5   57.48   26.11
  -9  -1  -5   35.34   23.53
  -9  -1  -4   -5.66   20.27
  -9  -1  -4   50.02   23.65
  -9  -1  -4    6.88   23.15
  -9  -1  -3   -6.04   18.66
  -9  -1  -3    5.74   21.01
  -9  -1  -3   58.04   24.90
  -9  -1  -2  192.78   24.61
  -9  -1  -2  187.03   29.11
  -9  -1  -1  120.26   21.80
  -9  -1  -1  133.23   24.95
  -9  -1  -1  121.14   27.94
  -9  -1   0   36.15   17.45
  -9  -1   0   36.24   21.69
  -9  -1   0   70.26   25.82
  -9  -1   1   55.12   19.07
  -9  -1   1    2.25   19.53
  -9  -1   1    1.35   23.18
  -9  -1   2   22.57   16.95
  -9  -1   2   20.84   20.18
  -9  -1   2   56.54   25.63
  -9  -1   3   93.49   21.63
  -9  -1   3   72.68   25.10
  -9  -1   3  104.84   23.78
  -9  -1   4   34.80   19.35
  -9  -1   4   46.37   24.61
  -9  -1   4   70.59   22.19
  -9  -1   5  -14.57   22.62
  -9  -1   5  -11.36   20.22
  -9  -1   5   18.86   19.84
  -9  -1   5  -41.02   20.41
  -9  -1   6  -18.68   22.67
  -9  -1   6    2.07   20.11
  -9  -1   6   20.74   20.19
  -9  -1   6  -14.45   19.97
  -9  -1   7   -1.77   21.63
  -9  -1   7   10.36   20.64
  -9  -1   7   34.42   21.72
  -9  -1   7   18.17   20.32
  -9  -1   8   96.95   24.56
  -9  -1   8   27.77   22.48
  -9  -1   8   18.18   21.64
  -9  -1   8   50.27   21.80
  -9  -1   9   10.13   21.17
  -9  -1   9    2.54   23.08
  -9  -1   9   10.95   23.67
  -9  -1   9   -0.02   21.45
  -9  -1  10   45.72   22.90
  -9  -1  10    0.10   23.92
  -9  -1  10   32.09   25.46
  -9  -1  10   16.75   23.70
  -9  -1  11  175.57   27.75
  -9  -1  11  153.87   31.79
  -9  -1  11  205.48   32.60
  -9  -1  12  163.94   26.62
  -9  -1  12  114.25   31.67
  -9  -1  12   84.30   30.09
  -9  -1  13   26.60   22.90
  -9  -1  13   37.18   29.83
  -9  -1  13   52.80   28.64
  -9  -1  14    2.78   22.15
  -9  -1  15    8.91   21.99
  -9  -1  16   62.27   25.34
  -9  -1  17   27.08   33.11
  -9   0 -17   27.36   43.56
  -9   0 -16   99.55   43.04
  -9   0 -15   -2.66   38.25
  -9   0 -14  -15.10   35.90
  -9   0 -13   88.36   36.49
  -9   0 -13   17.63   34.31
  -9   0 -12   51.94   32.37
  -9   0 -12   39.15   33.30
  -9   0 -11   11.10   29.57
  -9   0 -11   14.10   31.44
  -9   0 -10   52.28   29.22
  -9   0 -10   60.66   30.16
  -9   0  -9   78.79   28.73
  -9   0  -9   44.10   28.14
  -9   0  -8  -10.18   24.32
  -9   0  -8    3.73   24.93
  -9   0  -8   24.98   27.22
  -9   0  -8  -35.37   25.99
  -9   0  -7   51.01   25.53
  -9   0  -7   18.56   24.13
  -9   0  -7   48.57   25.76
  -9   0  -7   28.21   24.22
  -9   0  -6   -1.95   22.37
  -9   0  -6   -0.68   21.69
  -9   0  -6  -35.91   25.36
  -9   0  -6   -0.71   21.46
  -9   0  -5   10.54   21.23
  -9   0  -5   24.07   22.88
  -9   0  -5   40.07   22.55
  -9   0  -4   38.99   21.52
  -9   0  -4   12.17   22.90
  -9   0  -4   65.53   21.39
  -9   0  -3   41.61   22.22
  -9   0  -3   49.43   24.21
  -9   0  -3   68.58   21.19
  -9   0  -2   82.50   22.71
  -9   0  -2   96.29   25.73
  -9   0  -2  113.99   21.73
  -9   0  -1   30.14   19.58
  -9   0  -1   50.95   24.00
  -9   0  -1   51.33   19.24
  -9   0   0   10.09   18.39
  -9   0   0   -2.64   21.97
  -9   0   0    3.91   17.88
  -9   0   1  118.87   23.61
  -9   0   1  159.25   27.30
  -9   0   1  164.54   23.47
  -9   0   2  233.01   26.72
  -9   0   2  255.58   29.23
  -9   0   2  235.25   25.38
  -9   0   3  190.12   26.43
  -9   0   3  152.73   23.20
  -9   0   3  170.36   27.32
  -9   0   4   -6.07   18.80
  -9   0   4   -8.16   18.74
  -9   0   4   -6.50   20.39
  -9   0   4  -14.82   18.31
  -9   0   5   42.74   19.98
  -9   0   5   62.42   22.05
  -9   0   5   53.91   20.64
  -9   0   5   43.71   20.03
  -9   0   6   -0.67   19.54
  -9   0   6   50.50   22.23
  -9   0   6   16.85   19.28
  -9   0   6    8.14   18.90
  -9   0   7  277.83   30.38
  -9   0   7  364.63   34.22
  -9   0   7  276.89   30.27
  -9   0   7  321.65   30.09
  -9   0   8  265.82   32.65
  -9   0   8  291.90   32.55
  -9   0   8  296.18   29.05
  -9   0   8  282.08   31.67
  -9   0   9  193.18   30.07
  -9   0   9  226.17   30.89
  -9   0   9  261.90   29.33
  -9   0  10  123.91   28.99
  -9   0  10  129.34   24.73
  -9   0  10   89.61   28.13
  -9   0  11  246.56   34.10
  -9   0  11  277.18   37.23
  -9   0  11  293.10   30.31
  -9   0  12   45.11   21.60
  -9   0  12   59.45   28.78
  -9   0  13    5.15   20.78
  -9   0  13  -20.00   27.03
  -9   0  14  -19.62   22.61
  -9   0  15   49.49   24.40
  -9   0  15   -4.53   22.83
  -9   0  16   76.48   26.55
  -9   0  16   29.24   32.96
  -9   1 -18  -13.70   45.23
  -9   1 -17   11.84   40.97
  -9   1 -16  -29.65   39.54
  -9   1 -15  -14.37   36.43
  -9   1 -14   -1.59   33.95
  -9   1 -14   11.08   35.21
  -9   1 -13   58.26   33.74
  -9   1 -13   15.58   32.89
  -9   1 -12   57.96   33.04
  -9   1 -12   77.67   35.51
  -9   1 -11  -54.06   30.70
  -9   1 -11   16.41   31.43
  -9   1 -10  -26.20   28.32
  -9   1 -10   -7.00   27.67
  -9   1 -10   45.04   25.79
  -9   1  -9   25.79   24.86
  -9   1  -9   26.84   26.36
  -9   1  -9    8.50   26.17
  -9   1  -9    2.80   23.77
  -9   1  -8   66.36   26.36
  -9   1  -8  100.67   27.38
  -9   1  -8   34.90   24.63
  -9   1  -8   95.30   28.42
  -9   1  -7  230.07   30.96
  -9   1  -7  150.12   29.10
  -9   1  -7  136.86   27.69
  -9   1  -7  209.59   29.09
  -9   1  -6   75.32   24.45
  -9   1  -6   95.57   24.68
  -9   1  -6  143.88   27.01
  -9   1  -6  105.03   24.60
  -9   1  -5  186.48   27.85
  -9   1  -5  120.84   26.76
  -9   1  -5  144.67   25.82
  -9   1  -5  115.05   23.41
  -9   1  -4   12.05   19.82
  -9   1  -4    5.93   23.41
  -9   1  -4  -31.32   21.54
  -9   1  -3  148.20   28.23
  -9   1  -3  147.35   24.86
  -9   1  -3  148.85   23.81
  -9   1  -2  223.14   29.85
  -9   1  -2  230.03   25.86
  -9   1  -2  173.81   24.43
  -9   1  -1  178.59   25.19
  -9   1  -1  144.76   27.12
  -9   1  -1  157.80   22.97
  -9   1   0   55.16   20.72
  -9   1   0   14.29   21.67
  -9   1   0    5.62   17.61
  -9   1   1   92.20   21.70
  -9   1   1   57.90   21.81
  -9   1   1   83.48   20.39
  -9   1   2  475.02   32.53
  -9   1   2  469.11   33.46
  -9   1   2  417.49   29.52
  -9   1   3  361.46   30.16
  -9   1   3  306.01   27.44
  -9   1   3  331.81   29.42
  -9   1   4  275.60   28.38
  -9   1   4  318.78   30.40
  -9   1   4  287.11   28.00
  -9   1   4  235.77   25.20
  -9   1   5   60.35   20.11
  -9   1   5  117.81   23.66
  -9   1   5  102.09   22.27
  -9   1   5  108.91   22.36
  -9   1   6  102.08   23.91
  -9   1   6   35.43   20.14
  -9   1   6   33.24   20.33
  -9   1   6   93.00   22.43
  -9   1   7  109.49   25.08
  -9   1   7  101.23   23.75
  -9   1   7   99.06   22.45
  -9   1   8  225.01   30.15
  -9   1   8  198.56   29.61
  -9   1   8  233.37   27.57
  -9   1   9   11.41   18.46
  -9   1   9   27.48   24.32
  -9   1   9   11.96   22.40
  -9   1  10  120.60   23.76
  -9   1  10   67.41   26.46
  -9   1  11   63.85   22.81
  -9   1  11   89.44   29.26
  -9   1  12   -4.21   21.82
  -9   1  12  -37.73   29.25
  -9   1  13   90.67   31.20
  -9   1  13   44.12   29.90
  -9   1  14    0.59   23.12
  -9   1  15    3.41   23.37
  -9   1  15   48.32   32.66
  -9   1  16    6.98   24.89
  -9   1  16   33.55   33.21
  -9   2 -18   53.73   45.91
  -9   2 -17   23.94   39.96
  -9   2 -16   42.22   39.58
  -9   2 -15 -100.61   39.39
  -9   2 -14  -21.65   34.47
  -9   2 -14   58.12   36.85
  -9   2 -13  -27.16   33.52
  -9   2 -13   39.65   33.56
  -9   2 -12   59.03   32.92
  -9   2 -12   31.51   31.49
  -9   2 -12  -20.02   26.51
  -9   2 -11  116.09   32.68
  -9   2 -11   89.35   30.46
  -9   2 -11   94.28   27.75
  -9   2 -10   28.60   23.93
  -9   2 -10   65.95   28.84
  -9   2 -10   43.00   27.53
  -9   2 -10   30.78   24.01
  -9   2  -9   56.26   24.95
  -9   2  -9   72.41   28.89
  -9   2  -9   -2.85   25.84
  -9   2  -9    3.60   22.26
  -9   2  -8  110.85   25.89
  -9   2  -8   52.65   25.74
  -9   2  -8   76.39   27.33
  -9   2  -8   80.98   25.41
  -9   2  -7   71.40   23.76
  -9   2  -7  142.62   28.03
  -9   2  -7  117.50   26.59
  -9   2  -7  108.62   25.40
  -9   2  -6  122.64   25.43
  -9   2  -6  187.78   28.83
  -9   2  -6  158.76   26.14
  -9   2  -6  128.84   27.46
  -9   2  -5  279.16   28.78
  -9   2  -5  277.53   26.94
  -9   2  -5  299.89   33.79
  -9   2  -5  288.54   30.63
  -9   2  -4   20.54   19.06
  -9   2  -4    4.19   22.62
  -9   2  -4   30.97   19.53
  -9   2  -3   62.88   20.23
  -9   2  -3   85.57   21.97
  -9   2  -2  292.87   27.36
  -9   2  -2  260.12   27.00
  -9   2  -1  401.17   29.86
  -9   2  -1  361.17   30.98
  -9   2  -1  429.32   30.22
  -9   2   0  229.59   25.24
  -9   2   0  211.75   25.95
  -9   2   0  250.21   25.84
  -9   2   1  221.67   25.24
  -9   2   1  238.92   26.30
  -9   2   1  212.64   25.35
  -9   2   2   82.12   19.91
  -9   2   2  143.25   23.44
  -9   2   2   91.38   20.60
  -9   2   3  241.07   25.97
  -9   2   3  256.74   27.69
  -9   2   3  202.65   23.80
  -9   2   3  216.17   25.30
  -9   2   4  215.10   25.88
  -9   2   4  185.31   24.37
  -9   2   4  210.96   26.25
  -9   2   4  178.06   24.44
  -9   2   5  -12.22   18.82
  -9   2   5  -37.74   21.12
  -9   2   6   10.66   18.54
  -9   2   6   40.03   20.57
  -9   2   6   15.58   20.60
  -9   2   7  125.95   25.48
  -9   2   8  188.88   28.48
  -9   2   9   55.14   25.10
  -9   2   9    6.56   22.96
  -9   2  10   18.61   23.70
  -9   2  10   24.86   25.17
  -9   2  11   43.96   27.29
  -9   2  11   23.75   26.22
  -9   2  12  -20.32   26.70
  -9   2  12   38.84   29.05
  -9   2  13  107.97   27.29
  -9   2  13   40.77   31.02
  -9   2  14   22.87   24.05
  -9   2  14   20.84   29.34
  -9   2  15    5.53   24.89
  -9   2  15   44.28   32.69
  -9   2  16   12.08   26.12
  -9   3 -19  -38.47   45.87
  -9   3 -18   39.94   42.04
  -9   3 -17    5.85   38.24
  -9   3 -16  -44.24   38.28
  -9   3 -15    3.31   33.26
  -9   3 -14   39.95   35.43
  -9   3 -14   47.79   33.80
  -9   3 -13   21.90   33.81
  -9   3 -13   71.93   33.76
  -9   3 -13   15.57   25.18
  -9   3 -12   -8.48   25.87
  -9   3 -12   44.19   31.92
  -9   3 -12   50.82   28.59
  -9   3 -12   18.63   23.86
  -9   3 -11   52.46   26.25
  -9   3 -11   14.05   28.85
  -9   3 -11   41.01   27.60
  -9   3 -11   46.70   25.12
  -9   3 -10   31.94   23.55
  -9   3 -10   67.70   24.96
  -9   3 -10   95.51   31.53
  -9   3 -10   58.21   27.08
  -9   3  -9  180.94   32.81
  -9   3  -9  222.85   29.72
  -9   3  -9  203.71   31.05
  -9   3  -9  191.32   28.79
  -9   3  -8    8.67   20.59
  -9   3  -8   38.35   24.49
  -9   3  -8   25.17   25.17
  -9   3  -8    7.30   22.66
  -9   3  -7   -6.92   20.40
  -9   3  -7   38.53   21.98
  -9   3  -7   21.03   22.95
  -9   3  -6   84.35   22.22
  -9   3  -6   58.75   22.37
  -9   3  -6   71.35   25.99
  -9   3  -6  120.65   26.20
  -9   3  -5   57.17   20.24
  -9   3  -5   56.74   22.50
  -9   3  -5   73.62   25.23
  -9   3  -4   98.90   21.03
  -9   3  -4   84.38   17.76
  -9   3  -4  135.85   26.04
  -9   3  -4  151.06   24.91
  -9   3  -3   17.40   18.11
  -9   3  -3    8.23   20.45
  -9   3  -3   30.65   19.08
  -9   3  -2   88.68   20.11
  -9   3  -2   40.21   20.34
  -9   3  -2   70.19   20.47
  -9   3  -1   64.88   19.87
  -9   3  -1   56.16   19.48
  -9   3  -1   59.23   20.54
  -9   3   0  160.60   22.56
  -9   3   0  185.22   24.36
  -9   3   0  167.61   22.55
  -9   3   1   65.73   20.56
  -9   3   1   69.16   19.42
  -9   3   1   52.65   18.34
  -9   3   2   75.54   20.22
  -9   3   2   30.28   18.47
  -9   3   2   53.16   18.80
  -9   3   2   29.63   17.01
  -9   3   3   21.77   17.94
  -9   3   3   10.76   16.93
  -9   3   3    0.39   16.94
  -9   3   3   31.21   19.77
  -9   3   4   62.09   20.00
  -9   3   5   38.21   20.32
  -9   3   6  112.21   24.47
  -9   3   6  118.38   24.38
  -9   3   7   77.47   23.97
  -9   3   7   72.59   23.90
  -9   3   8   31.44   15.44
  -9   3   8   59.06   23.76
  -9   3   8   88.87   24.74
  -9   3   9   48.54   18.09
  -9   3   9   57.80   24.90
  -9   3   9   10.35   22.80
  -9   3  10   29.24   24.07
  -9   3  10   58.60   26.55
  -9   3  11    1.13   25.43
  -9   3  11    8.40   26.03
  -9   3  12    4.01   27.06
  -9   3  12   36.44   29.82
  -9   3  12   40.28   23.71
  -9   3  13  -32.83   31.47
  -9   3  13   20.12   24.26
  -9   3  13   34.24   29.26
  -9   3  14   -9.05   25.62
  -9   3  14   37.99   30.40
  -9   3  15   27.76   26.61
  -9   3  15   85.00   34.96
  -9   3  16   29.94   28.25
  -9   4 -19   46.02   43.75
  -9   4 -18  -23.53   38.29
  -9   4 -17   11.69   36.43
  -9   4 -16   57.91   36.07
  -9   4 -15   17.49   33.80
  -9   4 -14  -51.28   35.75
  -9   4 -14  -16.44   31.57
  -9   4 -13    5.26   25.58
  -9   4 -13    5.68   31.82
  -9   4 -13   -0.14   30.77
  -9   4 -13    8.97   23.43
  -9   4 -12  -17.91   24.90
  -9   4 -12   16.92   31.28
  -9   4 -12   45.51   30.96
  -9   4 -12  -19.76   23.21
  -9   4 -11   40.51   23.55
  -9   4 -11   15.12   28.96
  -9   4 -11   20.37   26.80
  -9   4 -11   21.08   22.31
  -9   4 -10   27.70   22.41
  -9   4 -10   -4.28   26.33
  -9   4 -10   48.12   27.11
  -9   4 -10   27.33   22.50
  -9   4  -9    8.27   20.20
  -9   4  -9   12.57   24.92
  -9   4  -9   26.14   23.12
  -9   4  -9   -8.74   23.07
  -9   4  -8   79.25   22.08
  -9   4  -8   52.87   24.32
  -9   4  -8  105.96   27.76
  -9   4  -8   79.09   26.45
  -9   4  -7   98.04   22.30
  -9   4  -7   67.78   21.57
  -9   4  -7  107.47   27.06
  -9   4  -7   99.84   26.78
  -9   4  -6    9.62   17.42
  -9   4  -6   34.79   23.34
  -9   4  -6   44.01   23.78
  -9   4  -5   60.61   20.31
  -9   4  -5   21.57   17.93
  -9   4  -5   46.61   22.48
  -9   4  -5   18.33   21.71
  -9   4  -4   24.86   19.16
  -9   4  -4   59.04   15.96
  -9   4  -4   49.15   21.64
  -9   4  -4   38.99   20.91
  -9   4  -3   74.23   18.60
  -9   4  -3   84.11   14.88
  -9   4  -3   84.38   19.94
  -9   4  -3  112.70   23.34
  -9   4  -2  252.72   24.25
  -9   4  -2  222.22   24.84
  -9   4  -2  253.13   26.39
  -9   4  -1  228.43   24.46
  -9   4  -1  142.10   22.54
  -9   4   0   69.23   21.04
  -9   4   0   54.51   19.02
  -9   4   0   53.15   18.51
  -9   4   1   74.67   20.52
  -9   4   1   51.43   18.27
  -9   4   1   50.50   18.39
  -9   4   2  197.88   23.77
  -9   4   2  266.07   26.33
  -9   4   3  185.40   24.10
  -9   4   4   64.73   19.97
  -9   4   4   84.25   22.27
  -9   4   5    4.92   19.18
  -9   4   5   30.50   21.06
  -9   4   6   82.56   12.93
  -9   4   6  120.27   24.74
  -9   4   6  114.73   24.65
  -9   4   7  319.94   32.73
  -9   4   7  246.16   19.82
  -9   4   7  319.64   32.73
  -9   4   8  117.44   17.73
  -9   4   8  106.96   26.21
  -9   4   8   77.52   25.32
  -9   4   9   12.01   22.42
  -9   4   9  -41.57   25.83
  -9   4  10  -18.01   25.22
  -9   4  10  -18.72   26.19
  -9   4  11   81.81   28.90
  -9   4  11   82.01   30.72
  -9   4  11   94.44   27.01
  -9   4  12  141.95   34.48
  -9   4  12  145.28   30.91
  -9   4  12  196.54   35.71
  -9   4  12  157.15   33.99
  -9   4  13  123.40   30.43
  -9   4  13  119.35   37.30
  -9   4  13   86.34   33.81
  -9   4  14   24.93   27.44
  -9   4  14  -42.57   33.28
  -9   4  15   31.76   28.95
  -9   4  16   54.00   31.84
  -9   5 -20   59.64   44.50
  -9   5 -19   26.03   41.96
  -9   5 -18    9.85   36.94
  -9   5 -17   -1.93   36.96
  -9   5 -16  -41.83   35.40
  -9   5 -15   36.40   31.63
  -9   5 -14   50.37   36.67
  -9   5 -14  -31.11   30.76
  -9   5 -13   42.52   25.58
  -9   5 -13   10.21   31.66
  -9   5 -13  -19.52   27.51
  -9   5 -13   14.19   22.06
  -9   5 -12    3.65   22.19
  -9   5 -12    7.67   29.38
  -9   5 -12  -29.02   26.54
  -9   5 -12   23.09   21.95
  -9   5 -11   28.47   21.29
  -9   5 -11  -38.27   30.31
  -9   5 -11   32.72   25.84
  -9   5 -11    5.14   21.34
  -9   5 -10   82.27   22.44
  -9   5 -10   44.67   29.08
  -9   5 -10  104.99   26.27
  -9   5 -10   72.78   24.48
  -9   5  -9   35.25   19.59
  -9   5  -9   64.87   27.77
  -9   5  -9   84.70   23.64
  -9   5  -9   65.82   25.60
  -9   5  -8   14.39   18.26
  -9   5  -8   79.10   26.07
  -9   5  -8   45.11   26.07
  -9   5  -8   31.67   20.23
  -9   5  -7  144.64   27.89
  -9   5  -7   97.46   20.37
  -9   5  -7   96.26   26.69
  -9   5  -7  106.10   21.77
  -9   5  -6  216.17   29.13
  -9   5  -6  199.39   23.08
  -9   5  -6  234.45   27.75
  -9   5  -5  346.75   26.49
  -9   5  -5  330.74   23.17
  -9   5  -5  341.95   32.95
  -9   5  -5  341.07   30.46
  -9   5  -4   75.32   18.22
  -9   5  -4   41.85   15.29
  -9   5  -4   66.63   21.63
  -9   5  -4   67.75   20.49
  -9   5  -3    9.26   11.28
  -9   5  -3   33.51   17.14
  -9   5  -3   19.21   19.44
  -9   5  -3    2.81   17.80
  -9   5  -2  273.79   23.61
  -9   5  -2  251.94   27.29
  -9   5  -2  239.48   25.80
  -9   5  -1  604.92   33.02
  -9   5  -1  560.21   34.79
  -9   5   0  651.68   34.67
  -9   5   1  291.35   28.41
  -9   5   1  264.98   27.00
  -9   5   2   17.12   19.01
  -9   5   2   44.82   18.78
  -9   5   3  116.56   21.67
  -9   5   3  135.57   23.73
  -9   5   4  146.62   23.86
  -9   5   4  175.08   24.34
  -9   5   5   73.73   11.11
  -9   5   5   81.68   23.96
  -9   5   5  121.84   23.66
  -9   5   6   44.65   11.93
  -9   5   6   58.39   23.08
  -9   5   6   41.78   21.80
  -9   5   7   69.81   14.81
  -9   5   7  115.94   26.33
  -9   5   7  110.65   26.70
  -9   5   8   38.79   14.57
  -9   5   8   41.22   23.63
  -9   5   8  100.12   27.14
  -9   5   9   47.09   24.94
  -9   5   9    9.17   23.67
  -9   5  10   23.32   25.60
  -9   5  10   92.64   27.07
  -9   5  10   68.75   29.74
  -9   5  11   23.30   28.80
  -9   5  11    5.47   27.99
  -9   5  11   -4.36   24.15
  -9   5  12    4.84   30.37
  -9   5  12   -3.86   25.41
  -9   5  12   36.50   29.10
  -9   5  13   -3.25   32.17
  -9   5  13   33.81   28.12
  -9   5  13   72.18   32.30
  -9   5  14  -16.67   27.99
  -9   5  15   -3.25   31.09
  -9   5  16   -3.38   31.85
  -9   6 -20   38.44   44.06
  -9   6 -19   32.11   39.72
  -9   6 -18  -14.26   36.51
  -9   6 -17    3.12   33.26
  -9   6 -16   -9.67   32.02
  -9   6 -15   71.31   34.07
  -9   6 -14   46.76   35.24
  -9   6 -14   -0.77   29.36
  -9   6 -13   51.93   23.70
  -9   6 -13   99.83   36.21
  -9   6 -13   48.96   26.87
  -9   6 -13   54.51   22.06
  -9   6 -12    3.95   21.00
  -9   6 -12  -13.70   30.20
  -9   6 -12   43.59   27.82
  -9   6 -12   22.46   21.78
  -9   6 -11   21.50   20.70
  -9   6 -11   11.80   27.87
  -9   6 -11  -22.35   24.42
  -9   6 -11   29.66   23.40
  -9   6 -10   50.25   19.95
  -9   6 -10   35.17   27.59
  -9   6 -10  -11.71   21.99
  -9   6 -10   32.11   23.84
  -9   6  -9   88.63   20.43
  -9   6  -9   87.28   29.40
  -9   6  -9   29.95   21.62
  -9   6  -9   61.65   24.41
  -9   6  -8   62.91   18.62
  -9   6  -8   62.92   25.45
  -9   6  -8   30.20   24.90
  -9   6  -8   35.99   19.29
  -9   6  -7    2.39   22.59
  -9   6  -7   38.36   22.44
  -9   6  -7   15.71   16.23
  -9   6  -6   61.20   20.99
  -9   6  -6   20.70   16.82
  -9   6  -6   22.03   22.05
  -9   6  -6   62.61   17.65
  -9   6  -5  206.59   22.60
  -9   6  -5  222.73   20.16
  -9   6  -5  211.34   25.02
  -9   6  -5  265.22   30.16
  -9   6  -4  207.25   21.87
  -9   6  -4  175.46   26.90
  -9   6  -4  183.25   24.13
  -9   6  -3  -13.02   16.40
  -9   6  -3  -12.89   17.28
  -9   6  -3   -3.64   10.08
  -9   6  -2  201.63   22.31
  -9   6  -1  439.71   32.70
  -9   6  -1  388.58   27.97
  -9   6   0  456.61   34.31
  -9   6   1  257.60   28.78
  -9   6   1  222.27   25.04
  -9   6   2   70.05   21.28
  -9   6   2   54.66   19.88
  -9   6   3   -6.03   19.12
  -9   6   3   11.32   18.45
  -9   6   4  190.17   26.17
  -9   6   4  146.56    9.90
  -9   6   4  209.87   26.32
  -9   6   5   87.93   11.16
  -9   6   5  112.76   24.54
  -9   6   5  110.89   24.25
  -9   6   6   31.15   11.93
  -9   6   6   34.73   22.91
  -9   6   6   64.67   22.39
  -9   6   7    5.17   12.39
  -9   6   7  -14.19   23.63
  -9   6   7   16.81   21.25
  -9   6   8   33.11   14.66
  -9   6   8   -3.43   23.69
  -9   6   8   44.89   25.01
  -9   6   8   23.18   23.52
  -9   6   9    3.04   24.72
  -9   6   9   16.58   23.35
  -9   6   9   -7.68   25.39
  -9   6   9   32.62   25.41
  -9   6  10   75.81   29.06
  -9   6  10   21.71   25.52
  -9   6  10   87.46   31.51
  -9   6  10   63.87   27.95
  -9   6  11   11.19   28.69
  -9   6  11   86.41   33.82
  -9   6  11   16.44   25.80
  -9   6  12   32.83   28.47
  -9   6  12   60.18   34.00
  -9   6  13   40.43   34.06
  -9   6  13   39.73   29.21
  -9   6  13   40.25   34.00
  -9   6  14  -23.34   30.82
  -9   6  15   85.68   36.14
  -9   7 -20  -23.23   39.92
  -9   7 -19   11.75   36.63
  -9   7 -18   19.67   34.58
  -9   7 -17    1.40   32.77
  -9   7 -16   30.08   32.34
  -9   7 -15   54.62   31.67
  -9   7 -14  -24.12   34.35
  -9   7 -14   50.60   29.88
  -9   7 -13   37.00   32.42
  -9   7 -13   40.61   25.80
  -9   7 -12   30.03   20.09
  -9   7 -12   65.76   33.57
  -9   7 -12   54.85   26.66
  -9   7 -12    7.69   21.60
  -9   7 -11   23.75   18.40
  -9   7 -11  -19.88   29.91
  -9   7 -11   -5.28   23.57
  -9   7 -11   71.51   26.03
  -9   7 -10   12.84   16.19
  -9   7 -10   44.97   25.35
  -9   7 -10   66.18   29.85
  -9   7 -10   67.20   22.05
  -9   7  -9  276.66   36.53
  -9   7  -9  245.62   30.08
  -9   7  -9  269.24   23.45
  -9   7  -9  329.12   28.38
  -9   7  -8   47.49   16.93
  -9   7  -8   25.60   17.20
  -9   7  -8   12.50   21.06
  -9   7  -8   72.07   26.94
  -9   7  -7   51.35   16.78
  -9   7  -7   13.21   23.23
  -9   7  -7   36.68   19.57
  -9   7  -6   34.97   19.06
  -9   7  -6   59.28   16.70
  -9   7  -6   53.32   15.89
  -9   7  -5   31.22   15.86
  -9   7  -5    2.37   18.11
  -9   7  -5    5.88   12.54
  -9   7  -4   20.68   15.71
  -9   7  -4   36.22   22.26
  -9   7  -4   26.15   10.92
  -9   7  -3  161.80   25.42
  -9   7  -3  151.88   19.30
  -9   7  -3  140.25   10.88
  -9   7  -2  278.23   28.56
  -9   7  -2  215.72   23.06
  -9   7  -1  239.85   27.41
  -9   7   0   26.30   20.87
  -9   7   1    3.33   18.70
  -9   7   1  -12.00   16.65
  -9   7   2   42.32   20.09
  -9   7   2   42.04   18.39
  -9   7   3   64.60   21.92
  -9   7   3   36.43    5.97
  -9   7   3   69.16   20.49
  -9   7   4   80.25   22.78
  -9   7   4   64.11    9.56
  -9   7   5   17.91   10.59
  -9   7   5    4.96   20.84
  -9   7   5    5.83   19.62
  -9   7   6   18.45   12.15
  -9   7   6   48.77   23.95
  -9   7   6   54.82   23.06
  -9   7   7   54.84   25.23
  -9   7   7   86.14   15.94
  -9   7   7   78.70   25.13
  -9   7   7   47.55   25.23
  -9   7   7   69.94   25.52
  -9   7   8   79.12   25.94
  -9   7   8  160.70   30.71
  -9   7   8   83.06   27.28
  -9   7   8  157.46   30.62
  -9   7   9   45.88   26.32
  -9   7   9   48.17   27.27
  -9   7   9   63.78   28.91
  -9   7   9   42.19   26.65
  -9   7  10   18.44   27.60
  -9   7  10   30.30   29.21
  -9   7  10   21.47   27.46
  -9   7  10   20.96   28.61
  -9   7  11   33.15   31.05
  -9   7  11   36.42   30.82
  -9   7  11   33.67   31.87
  -9   7  11   35.13   29.08
  -9   7  12   47.92   34.42
  -9   7  12  -24.85   30.41
  -9   7  13   97.20   37.83
  -9   7  13   94.50   36.03
  -9   7  14  -22.20   33.65
  -9   8 -21  -10.61   40.54
  -9   8 -20  -63.80   43.47
  -9   8 -19   35.01   36.53
  -9   8 -18   31.87   36.05
  -9   8 -17   57.97   35.17
  -9   8 -16   13.75   29.98
  -9   8 -15   53.65   30.53
  -9   8 -14   48.21   36.05
  -9   8 -14   28.05   25.62
  -9   8 -13   -2.94   32.44
  -9   8 -13   29.45   25.49
  -9   8 -12   -1.24   22.25
  -9   8 -12   36.16   17.39
  -9   8 -12  -12.91   30.67
  -9   8 -12    7.37   23.13
  -9   8 -11   17.10   23.25
  -9   8 -11   15.68   16.52
  -9   8 -11   24.60   29.04
  -9   8 -11    1.53   22.04
  -9   8 -10  100.19   32.28
  -9   8 -10   56.02   16.32
  -9   8 -10   45.41   23.87
  -9   8  -9  255.97   26.05
  -9   8  -9  217.20   27.63
  -9   8  -9  216.20   20.20
  -9   8  -8   48.13   20.32
  -9   8  -8   28.47   17.17
  -9   8  -8   37.44   15.52
  -9   8  -7   35.86   15.49
  -9   8  -7   16.57   23.56
  -9   8  -7  -27.40   18.60
  -9   8  -6   95.19   17.57
  -9   8  -6   57.37   15.01
  -9   8  -6   72.57   21.14
  -9   8  -6  102.33   26.24
  -9   8  -5  132.94   18.65
  -9   8  -5  151.37   15.67
  -9   8  -5  124.11   26.81
  -9   8  -4  243.33   21.51
  -9   8  -4  257.93   30.03
  -9   8  -4  227.58   14.73
  -9   8  -3   73.54   23.57
  -9   8  -3   50.03   16.83
  -9   8  -3   33.93    8.52
  -9   8  -2  239.65    9.34
  -9   8  -2  282.20   29.09
  -9   8  -1  168.52   27.01
  -9   8   0  120.77   23.51
  -9   8   1   95.52   19.15
  -9   8   1   87.66   23.19
  -9   8   2   19.16   17.39
  -9   8   2   10.16    5.94
  -9   8   2   20.73   20.05
  -9   8   3  163.80   23.70
  -9   8   3  124.60   10.74
  -9   8   3  183.19   25.67
  -9   8   4  189.38   25.69
  -9   8   4  166.92   26.08
  -9   8   4  169.14   13.69
  -9   8   5   40.95   22.93
  -9   8   5    1.60   11.62
  -9   8   5   50.71   23.39
  -9   8   5   34.30   21.97
  -9   8   5   52.37   22.46
  -9   8   6   20.53   22.81
  -9   8   6   27.36   14.12
  -9   8   6   23.82   24.46
  -9   8   6   37.63   23.85
  -9   8   6   38.94   23.81
  -9   8   7   48.29   25.12
  -9   8   7   16.56   23.71
  -9   8   7   47.72   25.74
  -9   8   7   32.77   25.06
  -9   8   8   62.47   27.22
  -9   8   8   26.67   25.92
  -9   8   8   54.58   28.33
  -9   8   8   33.94   27.25
  -9   8   9  116.56   31.82
  -9   8   9  105.53   31.25
  -9   8   9  153.64   34.28
  -9   8   9  100.53   30.85
  -9   8  10   65.14   30.57
  -9   8  10  131.73   34.61
  -9   8  10  126.36   33.03
  -9   8  10  130.40   35.06
  -9   8  11   17.01   30.04
  -9   8  11    8.19   29.80
  -9   8  11   16.31   31.83
  -9   8  12   62.35   37.13
  -9   8  12  -30.23   31.71
  -9   8  13   62.85   36.73
  -9   9 -21  -73.14   45.11
  -9   9 -20    4.57   38.58
  -9   9 -19   13.02   35.12
  -9   9 -18   24.94   35.21
  -9   9 -17   18.60   32.32
  -9   9 -16   56.95   31.93
  -9   9 -15  -31.33   27.16
  -9   9 -14   67.68   28.69
  -9   9 -14   55.96   36.27
  -9   9 -13   58.22   26.28
  -9   9 -13  100.22   35.62
  -9   9 -12   53.12   24.41
  -9   9 -12   30.53   31.32
  -9   9 -12   52.39   24.42
  -9   9 -11    5.53   22.88
  -9   9 -11    1.60   13.05
  -9   9 -11   20.06   21.13
  -9   9 -10    0.60   20.40
  -9   9 -10   13.37   13.02
  -9   9 -10   -5.26   20.45
  -9   9  -9   52.87   19.78
  -9   9  -9   89.90   14.70
  -9   9  -9   75.01   28.91
  -9   9  -9   75.19   20.02
  -9   9  -8  112.38   15.60
  -9   9  -8  161.09   21.35
  -9   9  -8   81.06   28.50
  -9   9  -8  138.83   23.37
  -9   9  -7   15.54   13.04
  -9   9  -7   45.64   26.27
  -9   9  -7   11.86   18.02
  -9   9  -6  -27.82   25.07
  -9   9  -6   14.20   13.97
  -9   9  -6   13.64   12.44
  -9   9  -5  257.27   31.48
  -9   9  -5  258.42   18.68
  -9   9  -5  197.65   19.35
  -9   9  -4  310.71   17.75
  -9   9  -4  265.33   22.24
  -9   9  -3  438.39   36.17
  -9   9  -3  381.25   18.66
  -9   9  -2  603.48   18.31
  -9   9  -2  688.06   40.87
  -9   9   0   38.66   16.79
  -9   9   0   59.65    8.91
  -9   9   0   73.25    9.03
  -9   9   0   79.30   24.83
  -9   9   1  216.64   22.77
  -9   9   1  257.58   30.02
  -9   9   1  240.98   12.76
  -9   9   2   36.12    9.69
  -9   9   2   44.62   19.37
  -9   9   2   55.54   22.60
  -9   9   2   68.23   21.83
  -9   9   3   52.41   11.40
  -9   9   3   49.41   21.81
  -9   9   3   75.23   21.96
  -9   9   3   76.88   22.95
  -9   9   4  129.10   15.66
  -9   9   4   99.39   24.26
  -9   9   4  145.46   26.41
  -9   9   4  188.62   29.32
  -9   9   4  154.06   28.82
  -9   9   5    5.57   22.24
  -9   9   5   38.67   22.21
  -9   9   5   29.40   23.86
  -9   9   5   56.80   26.12
  -9   9   5   36.68   14.18
  -9   9   6   41.68   25.52
  -9   9   6  -33.00   25.90
  -9   9   6    8.62   25.89
  -9   9   6   27.72   23.83
  -9   9   7   40.71   26.31
  -9   9   7   48.70   27.45
  -9   9   7   18.66   25.57
  -9   9   7   -1.28   24.41
  -9   9   8    2.85   25.60
  -9   9   8   31.47   27.96
  -9   9   8   63.50   30.26
  -9   9   8   -3.84   28.31
  -9   9   9   68.32   31.67
  -9   9   9    8.03   28.36
  -9   9   9   72.34   31.84
  -9   9   9   64.12   31.50
  -9   9  10   27.59   30.69
  -9   9  10   -3.54   32.26
  -9   9  10  -30.06   31.33
  -9   9  10   76.67   35.03
  -9   9  11   65.59   35.20
  -9   9  11   -1.15   31.63
  -9   9  12   51.80   36.84
  -9  10 -21  -35.64   42.85
  -9  10 -20  -19.63   36.37
  -9  10 -19   55.28   37.70
  -9  10 -18   22.15   35.19
  -9  10 -17   -5.24   31.01
  -9  10 -16   22.58   30.98
  -9  10 -15  -37.60   27.67
  -9  10 -14   26.03   26.64
  -9  10 -13  129.36   28.81
  -9  10 -12   96.88   26.81
  -9  10 -12   57.94   24.43
  -9  10 -12  115.61   35.65
  -9  10 -11   -8.71   20.64
  -9  10 -11   38.77   31.62
  -9  10 -11   17.80   21.54
  -9  10 -10    8.89   18.90
  -9  10 -10   37.08   30.72
  -9  10 -10   29.45    9.30
  -9  10 -10   17.69   21.61
  -9  10  -9   42.90   11.04
  -9  10  -9   67.10   20.97
  -9  10  -9   44.48   19.75
  -9  10  -8   66.62   12.66
  -9  10  -8  121.46   21.23
  -9  10  -8   36.91   19.97
  -9  10  -8   98.37   29.43
  -9  10  -7   32.42   13.36
  -9  10  -7  -53.22   27.25
  -9  10  -6  -19.35   13.75
  -9  10  -6   -6.21   12.41
  -9  10  -6   -5.02   23.40
  -9  10  -5   80.91   16.12
  -9  10  -5  119.04   16.10
  -9  10  -5  111.66   28.20
  -9  10  -4  581.04   40.59
  -9  10  -4  480.33   22.15
  -9  10  -3  186.19   29.05
  -9  10  -2   45.16   23.04
  -9  10  -1   36.33   11.26
  -9  10  -1   78.45   12.92
  -9  10  -1   83.29   24.74
  -9  10  -1   57.69   19.28
  -9  10   0   27.66   11.98
  -9  10   0   30.93   18.87
  -9  10   0   23.85   15.65
  -9  10   0   44.97   11.51
  -9  10   0   65.57   23.92
  -9  10   0   10.97   20.48
  -9  10   1  382.46   19.32
  -9  10   1  362.27   26.76
  -9  10   1  402.36   33.55
  -9  10   1  488.30   36.65
  -9  10   1  403.18   37.32
  -9  10   2   87.42   20.70
  -9  10   2   89.94   14.16
  -9  10   2   79.70   22.84
  -9  10   2   51.69   22.58
  -9  10   2  103.57   26.97
  -9  10   3   11.28   12.70
  -9  10   3    5.05   22.25
  -9  10   3  -13.89   21.24
  -9  10   3  -18.77   20.31
  -9  10   4   41.76   14.61
  -9  10   4   24.89   22.94
  -9  10   4   30.09   23.12
  -9  10   4  -16.73   22.27
  -9  10   5   55.31   26.49
  -9  10   5  -16.98   26.52
  -9  10   5   31.89   25.60
  -9  10   5   36.24   23.08
  -9  10   6   30.97   26.03
  -9  10   6   61.83   28.53
  -9  10   6   10.05   25.27
  -9  10   6   47.02   25.86
  -9  10   7   21.79   27.71
  -9  10   7  -17.42   28.68
  -9  10   7   41.18   27.20
  -9  10   7   48.80   27.77
  -9  10   8   49.84   31.07
  -9  10   8   54.09   31.54
  -9  10   8   77.85   31.55
  -9  10   8    2.32   28.34
  -9  10   9   28.83   32.51
  -9  10   9   55.75   33.31
  -9  10   9  -19.02   30.86
  -9  10   9   24.21   30.84
  -9  10  10  -34.27   32.62
  -9  10  10    1.42   33.24
  -9  10  11  -19.72   33.96
  -9  11 -21  -28.80   39.94
  -9  11 -20   30.72   36.84
  -9  11 -19   53.83   36.30
  -9  11 -18   10.68   33.51
  -9  11 -17   11.58   33.09
  -9  11 -16   12.84   30.07
  -9  11 -15  -54.17   29.99
  -9  11 -14  -27.88   25.67
  -9  11 -13    8.02   33.95
  -9  11 -13    7.95   25.29
  -9  11 -12    8.24   32.00
  -9  11 -12   55.91   24.86
  -9  11 -11   17.06   30.60
  -9  11 -11   71.94   23.70
  -9  11 -11   78.08   22.79
  -9  11 -10    0.86   18.65
  -9  11 -10    7.00   19.70
  -9  11  -9   15.79   27.86
  -9  11  -9   -4.41   19.12
  -9  11  -9   43.78   19.82
  -9  11  -8   16.82    9.86
  -9  11  -8    1.10   15.52
  -9  11  -8   -6.79   26.39
  -9  11  -7  -39.74   27.10
  -9  11  -7    1.91   11.68
  -9  11  -6   -0.76   25.93
  -9  11  -6   13.93   13.07
  -9  11  -6   -8.31   11.57
  -9  11  -5  109.67   17.15
  -9  11  -5  106.88   26.68
  -9  11  -5   70.39   14.55
  -9  11  -5  149.49   18.97
  -9  11  -4   22.46   15.80
  -9  11  -4   58.41   26.66
  -9  11  -4   54.06   14.86
  -9  11  -4   58.78   23.84
  -9  11  -3    7.90   16.83
  -9  11  -3   36.90   24.26
  -9  11  -3   68.54   16.45
  -9  11  -3    5.39   22.20
  -9  11  -2  143.40   22.62
  -9  11  -2  122.13   27.46
  -9  11  -2  157.17   28.42
  -9  11  -2  198.34   18.84
  -9  11  -1  160.56   24.53
  -9  11  -1  164.42   30.45
  -9  11  -1  166.77   16.95
  -9  11  -1  293.33   32.15
  -9  11  -1  286.43   21.12
  -9  11   0   53.12   16.21
  -9  11   0  105.97   16.02
  -9  11   0   84.21   23.45
  -9  11   0  155.23   29.00
  -9  11   0  121.21   28.49
  -9  11   1   37.01   16.95
  -9  11   1   60.34   15.54
  -9  11   1   59.33   23.30
  -9  11   1   41.08   23.45
  -9  11   1   77.17   26.00
  -9  11   2    9.52   18.31
  -9  11   2   47.21   15.38
  -9  11   2   45.32   22.75
  -9  11   2   50.57   25.51
  -9  11   2   30.07   22.59
  -9  11   3   26.47   20.46
  -9  11   3   27.27   22.81
  -9  11   3   42.13   24.25
  -9  11   3   29.67   25.88
  -9  11   4   62.29   25.79
  -9  11   4   25.18   26.07
  -9  11   4   44.79   23.84
  -9  11   5   62.49   28.52
  -9  11   5   50.85   25.83
  -9  11   5   58.54   29.13
  -9  11   5   85.49   26.42
  -9  11   6   49.79   29.88
  -9  11   6   60.13   29.25
  -9  11   6  -16.03   29.28
  -9  11   6   41.64   25.62
  -9  11   7  -21.62   30.70
  -9  11   7  -13.41   29.71
  -9  11   7   22.43   28.86
  -9  11   7   44.37   29.87
  -9  11   8   75.46   33.77
  -9  11   8   19.17   30.23
  -9  11   8  -16.69   30.38
  -9  11   9   38.49   33.88
  -9  11   9   50.05   33.89
  -9  11  10   45.96   34.42
  -9  12 -21  -57.44   40.96
  -9  12 -20    8.05   35.49
  -9  12 -19   11.04   34.05
  -9  12 -18   57.55   34.88
  -9  12 -17  -13.54   30.49
  -9  12 -16    5.47   27.87
  -9  12 -15   82.71   31.21
  -9  12 -14   46.50   26.46
  -9  12 -13   63.22   25.96
  -9  12 -13   80.89   37.49
  -9  12 -12   23.14   21.60
  -9  12 -12   -0.50   32.94
  -9  12 -12   31.28   24.59
  -9  12 -11   84.25   24.71
  -9  12 -11    5.38   31.48
  -9  12 -11   -1.35   21.17
  -9  12 -11   59.60   21.75
  -9  12 -10   69.88   23.70
  -9  12 -10  112.88   35.81
  -9  12 -10   38.32   19.77
  -9  12  -9  160.58   27.15
  -9  12  -9  195.44   23.13
  -9  12  -9  208.94   37.41
  -9  12  -8   79.28   23.29
  -9  12  -8  103.81   31.11
  -9  12  -8  111.12   19.64
  -9  12  -7   28.72   20.85
  -9  12  -7   43.28   12.07
  -9  12  -7   24.88   11.58
  -9  12  -7   67.13   29.02
  -9  12  -7   34.44   15.47
  -9  12  -6   41.30   13.96
  -9  12  -6   56.01   27.34
  -9  12  -6    2.00   11.55
  -9  12  -6   12.31   19.34
  -9  12  -5  112.91   28.47
  -9  12  -5   82.51   15.68
  -9  12  -5  105.77   25.52
  -9  12  -4   33.55   24.28
  -9  12  -4   57.96   18.08
  -9  12  -4  -17.47   23.95
  -9  12  -3   49.51   19.45
  -9  12  -3   14.92   23.74
  -9  12  -3   56.88   24.80
  -9  12  -3   86.28   18.75
  -9  12  -2    9.85   17.80
  -9  12  -2   45.10   26.27
  -9  12  -2    4.81   14.33
  -9  12  -2   29.13   23.67
  -9  12  -2   52.67   17.79
  -9  12  -1   67.44   22.30
  -9  12  -1   76.86   25.75
  -9  12  -1   77.07   16.53
  -9  12  -1   66.26   24.40
  -9  12  -1  120.92   20.35
  -9  12   0  113.18   25.38
  -9  12   0  123.45   26.79
  -9  12   0  136.92   30.22
  -9  12   0  121.74   19.13
  -9  12   1   69.75   24.05
  -9  12   1   65.66   24.82
  -9  12   1   70.41   28.15
  -9  12   1   24.56   17.95
  -9  12   2  -15.20   24.42
  -9  12   2   19.28   22.81
  -9  12   2  -24.86   26.57
  -9  12   2    4.38   19.27
  -9  12   3   32.26   25.80
  -9  12   3   17.56   23.78
  -9  12   3   29.88   27.57
  -9  12   3   47.84   22.34
  -9  12   4    7.62   22.26
  -9  12   4   81.76   28.66
  -9  12   4   61.13   28.38
  -9  12   5   77.61   26.75
  -9  12   5   93.88   30.00
  -9  12   5   38.61   31.60
  -9  12   5   91.16   30.96
  -9  12   6   55.78   28.75
  -9  12   6  132.55   37.29
  -9  12   6   12.30   28.58
  -9  12   6   57.15   32.96
  -9  12   7  -15.66   30.68
  -9  12   7   41.12   30.11
  -9  12   7   50.46   33.81
  -9  12   8  -23.26   33.08
  -9  12   8   39.60   31.30
  -9  13 -21  -77.63   42.58
  -9  13 -20   75.33   39.09
  -9  13 -19   48.37   35.91
  -9  13 -17   -2.57   29.78
  -9  13 -16   89.64   34.17
  -9  13 -15   20.32   28.45
  -9  13 -14   54.44   28.97
  -9  13 -13   59.54   27.04
  -9  13 -12   66.64   37.21
  -9  13 -11    8.51   22.63
  -9  13 -11   -8.34   22.20
  -9  13 -11    9.88   33.03
  -9  13 -10  -18.30   22.85
  -9  13 -10   -6.33   19.94
  -9  13 -10   -5.25   31.82
  -9  13  -9   27.06   21.14
  -9  13  -9  -21.34   19.12
  -9  13  -9   20.22   30.10
  -9  13  -8   53.88   22.11
  -9  13  -8   28.45   29.14
  -9  13  -8   25.62   17.38
  -9  13  -7   69.80   11.59
  -9  13  -7   46.89   21.80
  -9  13  -7   31.65   11.22
  -9  13  -6  -27.81   13.30
  -9  13  -6  -12.36   22.22
  -9  13  -6    0.84   13.15
  -9  13  -6   12.45   26.08
  -9  13  -6   35.77   18.75
  -9  13  -5   46.34   25.47
  -9  13  -5   57.03   27.52
  -9  13  -5   38.20   18.50
  -9  13  -5    9.20   14.99
  -9  13  -4   46.18   26.27
  -9  13  -4   97.49   20.57
  -9  13  -4   90.46   27.65
  -9  13  -3  109.57   23.20
  -9  13  -3  157.26   31.59
  -9  13  -2  178.47   30.32
  -9  13  -2  106.76   24.72
  -9  13  -2  144.84   31.88
  -9  13  -1   52.20   25.70
  -9  13  -1  -18.51   22.56
  -9  13  -1   16.67   26.77
  -9  13   0   46.19   24.51
  -9  13   0   24.13   22.98
  -9  13   0   31.37   27.14
  -9  13   0   54.60   16.48
  -9  13   1  -10.14   25.17
  -9  13   1   21.34   23.28
  -9  13   1    9.02   17.75
  -9  13   2  -70.46   30.05
  -9  13   2  -11.16   24.31
  -9  13   2   13.91   28.16
  -9  13   2    9.18   19.96
  -9  13   3    0.33   21.84
  -9  13   3  -18.57   26.21
  -9  13   3  -15.35   29.74
  -9  13   3   -4.78   27.82
  -9  13   4   56.14   24.94
  -9  13   4   -0.57   26.34
  -9  13   4  -34.00   30.29
  -9  13   5   74.75   28.67
  -9  13   5   23.72   31.41
  -9  13   5   26.70   27.24
  -9  13   6   42.24   34.95
  -9  14 -21  144.92   40.17
  -9  14 -20  -11.92   34.77
  -9  14 -19    1.70   33.17
  -9  14 -18  -74.41   36.66
  -9  14 -17   56.32   32.19
  -9  14 -16   13.96   29.34
  -9  14 -15   43.08   30.81
  -9  14 -14   63.09   31.18
  -9  14 -13  -24.64   26.03
  -9  14 -11    7.23   23.05
  -9  14 -11   45.00   23.49
  -9  14 -11   41.97   34.45
  -9  14 -10   51.08   25.28
  -9  14 -10   79.14   22.64
  -9  14 -10   84.68   35.48
  -9  14  -9   35.23   23.24
  -9  14  -9   70.50   20.23
  -9  14  -9   49.69   32.50
  -9  14  -8    5.60   21.63
  -9  14  -8   44.76   18.82
  -9  14  -8   60.15   31.09
  -9  14  -7   31.69   21.99
  -9  14  -7   -0.80   27.60
  -9  14  -7   41.98   19.12
  -9  14  -6   -1.39   23.19
  -9  14  -6   21.23   26.38
  -9  14  -6   14.45   19.25
  -9  14  -6  -29.28   14.39
  -9  14  -5    3.74   26.17
  -9  14  -5   15.09   25.45
  -9  14  -5   21.11   20.94
  -9  14  -5   47.97   17.54
  -9  14  -4   20.55   27.41
  -9  14  -4   62.88   26.47
  -9  14  -4   23.41   20.43
  -9  14  -4   47.54   21.02
  -9  14  -3   24.33   27.96
  -9  14  -3   26.69   25.63
  -9  14  -3   73.08   24.25
  -9  14  -3   34.89   21.08
  -9  14  -2   38.57   28.67
  -9  14  -2  -13.08   24.05
  -9  14  -2   25.52   23.97
  -9  14  -1   76.76   26.67
  -9  14  -1   93.89   33.13
  -9  14  -1   15.31   24.26
  -9  14   0    9.28   24.91
  -9  14   0   13.38   29.94
  -9  14   0   35.29   25.45
  -9  14   1   15.54   26.87
  -9  14   1   24.21   30.96
  -9  14   1   30.25   24.83
  -9  14   2    0.86   29.32
  -9  14   2   16.94   30.03
  -9  14   2   13.32   25.97
  -9  14   3  -16.55   27.00
  -9  14   3    4.45   30.40
  -9  14   4   27.54   28.76
  -9  14   4   83.21   35.42
  -9  14   5   39.07   34.29
  -9  15 -20   16.20   33.91
  -9  15 -19    6.00   33.36
  -9  15 -18   -5.99   33.33
  -9  15 -17  -23.14   31.06
  -9  15 -16   59.04   34.76
  -9  15 -15  -70.96   31.62
  -9  15 -14   20.82   27.77
  -9  15 -13   46.20   26.96
  -9  15 -12   34.45   24.87
  -9  15 -11   54.33   25.57
  -9  15 -11  110.31   39.19
  -9  15 -10   21.85   24.98
  -9  15 -10   39.05   20.19
  -9  15 -10   32.74   33.80
  -9  15  -9   24.32   24.93
  -9  15  -9   29.59   20.20
  -9  15  -9   13.11   31.09
  -9  15  -8   54.88   25.69
  -9  15  -8   69.37   20.32
  -9  15  -8  105.01   33.14
  -9  15  -7   11.50   24.87
  -9  15  -7    5.05   21.03
  -9  15  -7   32.65   29.27
  -9  15  -6   23.50   26.90
  -9  15  -6   -0.63   22.61
  -9  15  -6   43.72   28.52
  -9  15  -5   47.26   30.35
  -9  15  -5   87.40   29.84
  -9  15  -5   17.50   22.79
  -9  15  -4  146.81   34.80
  -9  15  -4  111.25   29.50
  -9  15  -4  130.59   26.26
  -9  15  -4   97.11   23.69
  -9  15  -3  125.55   35.45
  -9  15  -3  124.99   29.85
  -9  15  -3  112.17   26.18
  -9  15  -3  101.19   25.47
  -9  15  -2   72.22   33.13
  -9  15  -2   28.98   25.29
  -9  15  -2   10.92   22.54
  -9  15  -2   34.43   25.10
  -9  15  -1    5.93   25.73
  -9  15  -1   41.01   32.60
  -9  15  -1   28.04   25.95
  -9  15   0  -18.86   28.14
  -9  15   0   37.49   33.01
  -9  15   0   80.13   27.60
  -9  15   1   22.70   30.05
  -9  15   1   78.05   28.62
  -9  15   2   23.91   28.59
  -9  15   2  106.70   35.60
  -9  15   3   33.72   33.33
  -9  15   4   14.15   34.79
  -9  16 -19   16.65   35.43
  -9  16 -18  -33.43   33.63
  -9  16 -17   28.70   32.78
  -9  16 -16   41.00   32.76
  -9  16 -15  -43.54   31.06
  -9  16 -14   19.72   28.85
  -9  16 -13   -6.36   27.65
  -9  16 -12   70.86   27.09
  -9  16 -11  -18.10   22.79
  -9  16 -10   -4.12   26.89
  -9  16 -10   34.99   21.64
  -9  16 -10   73.08   36.74
  -9  16  -9   68.72   27.91
  -9  16  -9   73.34   24.33
  -9  16  -9   30.32   32.41
  -9  16  -8   38.51   28.41
  -9  16  -8   68.14   23.08
  -9  16  -8   43.11   30.12
  -9  16  -7   74.52   29.44
  -9  16  -7   80.89   24.93
  -9  16  -7  111.83   32.98
  -9  16  -6   76.98   34.00
  -9  16  -6   51.86   25.34
  -9  16  -6   38.89   28.71
  -9  16  -5   51.48   33.42
  -9  16  -5   22.03   24.00
  -9  16  -5   67.69   29.52
  -9  16  -4  117.99   37.58
  -9  16  -4   93.56   27.87
  -9  16  -4   79.25   28.82
  -9  16  -3   45.93   35.51
  -9  16  -3   94.80   27.30
  -9  16  -3   14.01   25.43
  -9  16  -2   18.21   34.18
  -9  16  -2   12.20   23.68
  -9  16  -2   71.55   27.59
  -9  16  -1   17.56   25.34
  -9  16  -1  -10.49   28.26
  -9  16   0    7.64   30.34
  -9  16   1   -6.05   32.08
  -9  16   2   48.71   33.51
  -9  16   3   42.40   35.74
  -9  17 -18   -8.46   32.28
  -9  17 -17   -6.85   31.53
  -9  17 -16  109.01   38.28
  -9  17 -15  137.03   37.41
  -9  17 -14   27.00   29.14
  -9  17 -13  -23.18   29.49
  -9  17 -12   24.10   26.10
  -9  17 -11   48.70   24.20
  -9  17 -10   67.86   23.91
  -9  17  -9   37.13   28.82
  -9  17  -9   23.38   22.42
  -9  17  -9   70.50   36.10
  -9  17  -8   24.91   28.13
  -9  17  -8    8.22   21.19
  -9  17  -8   14.61   30.10
  -9  17  -7   13.81   31.01
  -9  17  -7   15.67   22.97
  -9  17  -7  -28.04   29.76
  -9  17  -6  -18.79   35.40
  -9  17  -6   -7.28   23.78
  -9  17  -6   66.30   31.00
  -9  17  -5    6.22   33.78
  -9  17  -5   -2.08   26.72
  -9  17  -5  -39.85   27.88
  -9  17  -4  -20.93   27.47
  -9  17  -4    2.65   26.18
  -9  18 -12  -45.38   26.43
  -9  18 -11   76.60   26.57
  -9  18 -10   50.53   25.88
  -8  -9  10   78.13   28.63
  -8  -9  12   13.51   24.61
  -8  -8   7  126.71   30.40
  -8  -8   8  124.16   29.34
  -8  -8   9    3.30   22.89
  -8  -8  10  -13.74   25.82
  -8  -8  11   60.50   25.25
  -8  -8  12   21.26   22.49
  -8  -8  12  115.54   32.82
  -8  -8  13   92.82   34.25
  -8  -7  -1   49.92   13.41
  -8  -7   0   32.58   13.84
  -8  -7   1   -6.43   14.38
  -8  -7   2  -12.05   15.67
  -8  -7   4  115.93   29.24
  -8  -7   4  136.07   29.40
  -8  -7   5   49.84   27.23
  -8  -7   5   66.96   26.66
  -8  -7   6   81.68   29.22
  -8  -7   6   80.15   27.48
  -8  -7   7   44.71   27.95
  -8  -7   7   47.36   25.78
  -8  -7   8   53.38   26.79
  -8  -7   8   19.20   23.29
  -8  -7   9    6.97   24.75
  -8  -7   9   35.37   22.97
  -8  -7  10   35.32   27.53
  -8  -7  10    8.80   22.76
  -8  -7  11  -14.01   25.54
  -8  -7  11   69.38   29.96
  -8  -7  11   15.94   21.75
  -8  -7  12  103.10   33.17
  -8  -7  12   36.44   23.37
  -8  -7  13   65.74   31.69
  -8  -7  13   14.74   21.66
  -8  -6  -4   15.17   12.91
  -8  -6  -3   23.93   13.78
  -8  -6  -2   50.73   14.56
  -8  -6  -1   25.03   13.66
  -8  -6   0   10.35   14.34
  -8  -6   1    9.76   15.06
  -8  -6   1    1.33   25.32
  -8  -6   2  104.19   18.99
  -8  -6   2  161.41   30.69
  -8  -6   2  129.73   29.37
  -8  -6   3   21.25   17.59
  -8  -6   3   20.14   24.17
  -8  -6   3   45.86   24.86
  -8  -6   4   77.94   20.00
  -8  -6   4   83.00   26.97
  -8  -6   4   46.68   23.99
  -8  -6   5   10.68   18.10
  -8  -6   5   34.34   24.58
  -8  -6   5   40.94   24.13
  -8  -6   6   47.37   20.94
  -8  -6   6   95.95   27.27
  -8  -6   6   76.56   24.43
  -8  -6   7   71.41   24.07
  -8  -6   7   60.53   25.11
  -8  -6   7   86.49   25.04
  -8  -6   8   55.68   25.36
  -8  -6   8   34.17   24.21
  -8  -6   9   38.07   25.03
  -8  -6   9   52.46   23.53
  -8  -6   9  -18.74   24.94
  -8  -6  10  -11.10   24.40
  -8  -6  10   17.43   22.87
  -8  -6  10   -4.68   25.92
  -8  -6  11   27.53   27.15
  -8  -6  11   30.30   23.13
  -8  -6  11   -0.81   25.46
  -8  -6  12   32.33   25.37
  -8  -6  12   29.28   28.20
  -8  -6  12   48.37   23.31
  -8  -6  13   31.50   28.27
  -8  -6  13   99.84   23.80
  -8  -6  14  -67.84   30.65
  -8  -6  14   50.81   21.82
  -8  -5  -6   42.87   18.09
  -8  -5  -5   56.19   17.86
  -8  -5  -4   38.59   16.09
  -8  -5  -3   -3.63   14.50
  -8  -5  -2  161.86   18.00
  -8  -5  -1   68.77   16.80
  -8  -5  -1   76.45   27.00
  -8  -5  -1  121.58   28.96
  -8  -5   0   -4.38   14.79
  -8  -5   0   47.87   24.93
  -8  -5   0  -19.37   23.66
  -8  -5   1   48.90   16.54
  -8  -5   1    1.60   22.19
  -8  -5   1   52.73   24.63
  -8  -5   2   35.68   17.15
  -8  -5   2   54.50   22.76
  -8  -5   3   90.54   19.51
  -8  -5   3  134.92   27.47
  -8  -5   3  140.56   27.69
  -8  -5   4   63.91   19.18
  -8  -5   4   85.96   24.46
  -8  -5   4  111.38   26.27
  -8  -5   5   37.65   20.19
  -8  -5   5   46.77   22.59
  -8  -5   5   30.81   23.91
  -8  -5   6   67.60   22.56
  -8  -5   6  103.23   25.63
  -8  -5   6   50.12   24.24
  -8  -5   7   72.66   22.33
  -8  -5   7  103.31   25.87
  -8  -5   7  119.97   27.20
  -8  -5   8  105.37   25.18
  -8  -5   8  140.07   28.58
  -8  -5   8  134.54   26.10
  -8  -5   8  137.19   27.53
  -8  -5   9  175.40   28.58
  -8  -5   9  143.42   29.13
  -8  -5   9  131.49   27.82
  -8  -5   9  127.07   27.17
  -8  -5  10  -15.76   22.60
  -8  -5  10  -26.93   25.24
  -8  -5  10    8.99   22.91
  -8  -5  11   49.37   26.06
  -8  -5  11   47.87   26.15
  -8  -5  11    6.49   22.67
  -8  -5  12   95.46   27.89
  -8  -5  12   65.69   29.93
  -8  -5  12   86.40   25.21
  -8  -5  13  114.66   29.87
  -8  -5  13  135.21   25.80
  -8  -5  14   -7.31   29.21
  -8  -5  14    1.95   21.97
  -8  -5  19  -56.24   34.85
  -8  -4  -8   55.79   22.47
  -8  -4  -7   97.12   22.77
  -8  -4  -6   93.20   21.32
  -8  -4  -5   12.24   17.36
  -8  -4  -4   14.47   16.71
  -8  -4  -3   53.76   24.89
  -8  -4  -3   94.34   28.55
  -8  -4  -3  144.28   20.80
  -8  -4  -2  156.35   29.57
  -8  -4  -2  144.76   19.41
  -8  -4  -2  181.06   30.79
  -8  -4  -1  100.12   25.59
  -8  -4  -1  121.32   26.65
  -8  -4  -1   84.18   16.54
  -8  -4   0  581.82   41.12
  -8  -4   0  513.28   27.55
  -8  -4   1  238.32   30.68
  -8  -4   1  179.18   21.27
  -8  -4   1  214.89   29.35
  -8  -4   2  108.53   24.52
  -8  -4   2  116.24   20.24
  -8  -4   2   61.17   22.56
  -8  -4   3   65.41   23.30
  -8  -4   3   75.19   18.90
  -8  -4   3  114.16   26.04
  -8  -4   4  166.86   26.14
  -8  -4   4  155.23   22.09
  -8  -4   4  206.74   29.13
  -8  -4   5   59.15   23.65
  -8  -4   5   39.30   19.58
  -8  -4   5   65.89   22.99
  -8  -4   6   35.04   23.84
  -8  -4   6   28.90   19.87
  -8  -4   6   36.57   22.52
  -8  -4   7   59.46   23.32
  -8  -4   7   12.66   21.89
  -8  -4   7  -17.99   23.71
  -8  -4   7   25.67   20.54
  -8  -4   8  153.09   26.68
  -8  -4   8  156.30   29.12
  -8  -4   8  158.15   28.68
  -8  -4   8  139.91   27.26
  -8  -4   9  107.64   26.45
  -8  -4   9   59.83   24.77
  -8  -4   9  139.31   28.58
  -8  -4   9   98.09   25.10
  -8  -4  10    5.87   21.30
  -8  -4  10  -26.40   25.08
  -8  -4  10   69.18   26.90
  -8  -4  10   21.90   23.79
  -8  -4  11   38.69   25.69
  -8  -4  11   56.71   26.09
  -8  -4  12   36.91   26.87
  -8  -4  12   -2.95   23.70
  -8  -4  12  -16.47   23.84
  -8  -4  13  113.33   32.03
  -8  -4  13   81.62   28.79
  -8  -4  13   68.72   25.63
  -8  -4  14   13.31   27.59
  -8  -4  14   31.96   24.45
  -8  -3 -15  -57.69   44.25
  -8  -3 -14   68.07   43.24
  -8  -3 -13   32.25   37.60
  -8  -3 -12   23.31   36.34
  -8  -3 -11   50.07   34.78
  -8  -3 -10   -3.72   24.36
  -8  -3 -10   78.03   33.58
  -8  -3  -9   18.36   23.41
  -8  -3  -8   52.19   23.55
  -8  -3  -7    0.94   20.54
  -8  -3  -6   22.93   19.86
  -8  -3  -5   20.15   23.99
  -8  -3  -5   -5.90   23.93
  -8  -3  -5   16.78   18.32
  -8  -3  -4  146.96   27.87
  -8  -3  -4  135.54   20.92
  -8  -3  -4  122.27   28.08
  -8  -3  -3  199.76   22.98
  -8  -3  -3  176.95   29.27
  -8  -3  -3  204.00   30.01
  -8  -3  -2   23.34   16.06
  -8  -3  -2   27.63   23.09
  -8  -3  -2   20.77   22.08
  -8  -3  -1   56.19   16.47
  -8  -3  -1   58.20   22.41
  -8  -3  -1   49.41   22.96
  -8  -3   0   55.58   16.59
  -8  -3   0   47.04   22.06
  -8  -3   0   43.16   21.67
  -8  -3   1   73.61   16.71
  -8  -3   1   91.36   24.03
  -8  -3   1   86.85   22.92
  -8  -3   2  -18.52   15.44
  -8  -3   2    9.11   21.15
  -8  -3   2   19.22   19.72
  -8  -3   3   27.76   17.11
  -8  -3   3   34.30   22.41
  -8  -3   3   17.98   19.19
  -8  -3   4   76.32   19.32
  -8  -3   4   85.11   24.88
  -8  -3   4   79.22   21.05
  -8  -3   5   55.29   20.10
  -8  -3   5   74.40   25.09
  -8  -3   5   50.96   21.46
  -8  -3   6  164.88   27.45
  -8  -3   6  149.16   25.92
  -8  -3   6  124.80   22.49
  -8  -3   6  187.51   27.15
  -8  -3   7   64.26   25.10
  -8  -3   7   31.65   21.83
  -8  -3   7   18.02   19.78
  -8  -3   7   17.19   21.04
  -8  -3   8   87.98   27.67
  -8  -3   8   80.90   23.99
  -8  -3   8   93.54   24.30
  -8  -3   8   62.08   22.81
  -8  -3   9    2.10   22.93
  -8  -3   9  -14.26   22.20
  -8  -3   9    9.56   20.76
  -8  -3  10    4.90   24.32
  -8  -3  10   25.77   23.89
  -8  -3  10   15.62   23.52
  -8  -3  10   25.78   22.43
  -8  -3  11  142.04   27.29
  -8  -3  11  107.02   29.43
  -8  -3  11  136.02   29.75
  -8  -3  11  102.98   26.23
  -8  -3  12   37.40   24.19
  -8  -3  12   44.95   24.08
  -8  -3  12   50.13   26.34
  -8  -3  13   38.47   25.68
  -8  -3  13   29.87   27.36
  -8  -3  13  -12.36   22.83
  -8  -3  14    9.63   28.65
  -8  -3  14   13.55   23.96
  -8  -3  15   87.40   25.44
  -8  -3  18    5.40   32.32
  -8  -2 -16    1.64   41.73
  -8  -2 -15    7.35   39.30
  -8  -2 -14   -9.19   36.66
  -8  -2 -13   36.90   35.14
  -8  -2 -12   78.79   35.84
  -8  -2 -11   -1.21   26.19
  -8  -2 -11   27.35   31.89
  -8  -2 -10    7.57   25.05
  -8  -2 -10   15.91   29.56
  -8  -2  -9  -13.71   24.56
  -8  -2  -9    7.95   28.99
  -8  -2  -8   12.52   22.69
  -8  -2  -8   -5.99   27.52
  -8  -2  -7   26.26   25.56
  -8  -2  -7   14.02   20.83
  -8  -2  -6  150.90   29.66
  -8  -2  -6  120.64   27.89
  -8  -2  -6  180.71   25.86
  -8  -2  -5   64.13   24.38
  -8  -2  -5  109.99   22.04
  -8  -2  -5   67.03   24.78
  -8  -2  -4   19.64   18.19
  -8  -2  -4   31.73   22.65
  -8  -2  -4   13.72   22.03
  -8  -2  -3   25.62   17.61
  -8  -2  -3   42.78   23.35
  -8  -2  -3   15.47   20.71
  -8  -2  -2  183.50   22.15
  -8  -2  -2  122.43   24.27
  -8  -2  -2  163.01   26.49
  -8  -2  -1  133.69   19.40
  -8  -2  -1  155.78   24.49
  -8  -2  -1  146.44   25.33
  -8  -2   0   84.64   16.93
  -8  -2   0  105.92   22.88
  -8  -2   0   95.67   24.42
  -8  -2   1   26.05   15.00
  -8  -2   1    6.60   18.65
  -8  -2   1   47.79   22.05
  -8  -2   2   11.92   15.62
  -8  -2   2   62.54   20.90
  -8  -2   2   31.59   22.83
  -8  -2   3   36.13   19.35
  -8  -2   3   73.79   24.16
  -8  -2   3   47.33   18.15
  -8  -2   4  184.90   22.91
  -8  -2   4  179.88   24.68
  -8  -2   4  241.69   29.39
  -8  -2   5   79.66   21.80
  -8  -2   5   65.52   23.78
  -8  -2   5   50.75   20.73
  -8  -2   5   77.38   19.53
  -8  -2   6    6.54   19.12
  -8  -2   6   24.35   23.23
  -8  -2   6   20.55   19.53
  -8  -2   6    5.40   18.28
  -8  -2   7  126.52   24.01
  -8  -2   7  101.08   24.21
  -8  -2   7  159.24   24.59
  -8  -2   7  151.09   25.47
  -8  -2   8  153.63   25.34
  -8  -2   8  168.13   26.17
  -8  -2   8  163.12   27.71
  -8  -2   8  185.92   27.90
  -8  -2   9  332.98   29.87
  -8  -2   9  334.69   33.54
  -8  -2   9  264.83   31.49
  -8  -2   9  330.84   32.43
  -8  -2  10  380.53   32.31
  -8  -2  10  320.86   34.60
  -8  -2  10  255.97   32.15
  -8  -2  10  312.62   32.75
  -8  -2  11   56.48   22.56
  -8  -2  11   46.54   25.33
  -8  -2  11   26.34   24.61
  -8  -2  12  145.84   25.13
  -8  -2  12  183.00   33.27
  -8  -2  12  119.94   29.34
  -8  -2  13   94.10   24.89
  -8  -2  13   96.50   31.10
  -8  -2  14   26.27   21.68
  -8  -2  14   46.54   29.32
  -8  -2  15   34.70   22.39
  -8  -2  16    4.13   19.97
  -8  -2  17   68.61   35.11
  -8  -2  18   17.71   33.87
  -8  -1 -17   68.30   44.03
  -8  -1 -16   11.50   40.96
  -8  -1 -15  -55.83   40.54
  -8  -1 -14   29.64   37.69
  -8  -1 -13  100.64   34.70
  -8  -1 -13    4.06   32.51
  -8  -1 -12  -30.68   30.27
  -8  -1 -12   62.44   34.93
  -8  -1 -11  -15.00   27.81
  -8  -1 -11    1.92   29.99
  -8  -1 -10   47.13   27.10
  -8  -1 -10   24.25   28.78
  -8  -1  -9   57.41   26.24
  -8  -1  -9   49.94   28.49
  -8  -1  -9   16.73   24.52
  -8  -1  -8   55.31   26.49
  -8  -1  -8   78.10   26.40
  -8  -1  -8   20.99   25.13
  -8  -1  -8   20.41   23.60
  -8  -1  -7   44.24   24.11
  -8  -1  -7   30.17   21.69
  -8  -1  -7   37.85   25.64
  -8  -1  -7    7.10   22.66
  -8  -1  -6  -11.61   23.08
  -8  -1  -6  -55.78   21.95
  -8  -1  -6   18.57   22.84
  -8  -1  -6    3.58   21.14
  -8  -1  -5  279.01   31.47
  -8  -1  -5  319.44   28.55
  -8  -1  -5  308.62   33.22
  -8  -1  -4  170.35   23.09
  -8  -1  -4  133.43   25.30
  -8  -1  -4  147.32   26.52
  -8  -1  -3   68.40   18.69
  -8  -1  -3   85.37   22.89
  -8  -1  -3   75.62   23.31
  -8  -1  -2    0.59   16.04
  -8  -1  -2    0.48   18.58
  -8  -1  -2   11.34   21.51
  -8  -1  -1  136.61   20.36
  -8  -1  -1  121.88   22.27
  -8  -1  -1  142.68   26.37
  -8  -1   0  180.21   20.54
  -8  -1   0  159.83   23.53
  -8  -1   0  153.25   25.93
  -8  -1   1  296.74   24.04
  -8  -1   1  309.11   28.49
  -8  -1   1  292.19   29.42
  -8  -1   2  123.46   19.36
  -8  -1   2  118.70   21.50
  -8  -1   2  134.40   24.72
  -8  -1   3   56.56   17.48
  -8  -1   3   45.49   19.82
  -8  -1   3   88.65   24.49
  -8  -1   4  226.30   25.80
  -8  -1   4  254.33   27.77
  -8  -1   4  243.46   24.81
  -8  -1   4  252.57   27.10
  -8  -1   5  133.97   23.24
  -8  -1   5  164.66   24.80
  -8  -1   5  148.15   22.52
  -8  -1   5  165.31   24.51
  -8  -1   6    1.57   18.04
  -8  -1   6  -10.66   19.97
  -8  -1   6    0.20   18.81
  -8  -1   6   15.78   18.92
  -8  -1   7  176.84   25.39
  -8  -1   7  168.24   24.49
  -8  -1   7  167.18   24.58
  -8  -1   7  179.52   26.09
  -8  -1   8  104.18   21.64
  -8  -1   8  138.59   26.19
  -8  -1   8  143.51   25.65
  -8  -1   8  114.43   23.49
  -8  -1   9  456.02   31.45
  -8  -1   9  455.66   36.86
  -8  -1   9  525.93   39.08
  -8  -1  10  277.77   27.81
  -8  -1  10  237.22   32.27
  -8  -1  10  283.95   33.57
  -8  -1  11   -6.17   18.31
  -8  -1  11   21.13   26.42
  -8  -1  11   48.11   25.08
  -8  -1  12  -22.58   19.59
  -8  -1  12   54.25   27.40
  -8  -1  12   10.15   24.69
  -8  -1  13    8.30   19.66
  -8  -1  13  -14.11   26.13
  -8  -1  14    6.34   19.02
  -8  -1  14   49.46   29.73
  -8  -1  15    5.26   19.91
  -8  -1  15   79.09   22.92
  -8  -1  16   27.03   21.37
  -8  -1  16   40.68   31.39
  -8  -1  17   -0.08   31.96
  -8   0 -18   16.57   43.88
  -8   0 -17  -25.69   40.81
  -8   0 -16    4.91   38.78
  -8   0 -15  -14.62   37.94
  -8   0 -14   43.56   33.51
  -8   0 -14   23.86   34.89
  -8   0 -13   18.47   30.63
  -8   0 -13   98.78   36.56
  -8   0 -12   -0.88   29.42
  -8   0 -12   59.42   31.56
  -8   0 -11   38.54   28.95
  -8   0 -11   26.01   28.97
  -8   0 -11   23.03   26.13
  -8   0 -10   85.99   28.46
  -8   0 -10  107.95   31.54
  -8   0 -10   68.84   26.65
  -8   0  -9  106.85   28.59
  -8   0  -9  105.97   27.19
  -8   0  -9  120.59   31.80
  -8   0  -9   56.46   24.91
  -8   0  -8   31.82   22.78
  -8   0  -8   60.08   25.34
  -8   0  -8   66.84   25.98
  -8   0  -8   57.34   24.98
  -8   0  -7   22.10   22.84
  -8   0  -7  -14.75   22.23
  -8   0  -7   31.32   22.01
  -8   0  -7    0.57   25.08
  -8   0  -6  246.22   27.68
  -8   0  -6  201.53   28.24
  -8   0  -6  203.85   27.92
  -8   0  -6  199.31   29.37
  -8   0  -5   99.19   24.18
  -8   0  -5   83.22   22.77
  -8   0  -5   60.89   20.66
  -8   0  -5   70.10   21.90
  -8   0  -4  279.57   30.50
  -8   0  -4  280.22   29.03
  -8   0  -4  302.29   27.72
  -8   0  -3  163.30   26.76
  -8   0  -3  212.42   23.73
  -8   0  -3  188.56   25.95
  -8   0  -2   42.93   18.50
  -8   0  -2   74.38   23.43
  -8   0  -2   38.04   17.13
  -8   0  -1  111.84   21.47
  -8   0  -1  160.83   25.84
  -8   0  -1  121.72   19.64
  -8   0   0  292.66   26.47
  -8   0   0  273.74   29.01
  -8   0   0  273.86   23.72
  -8   0   1  109.59   20.39
  -8   0   1  108.41   23.71
  -8   0   1   89.74   18.62
  -8   0   2  -11.25   17.11
  -8   0   2   23.10   20.83
  -8   0   2   39.07   17.03
  -8   0   3   74.38   19.20
  -8   0   3   70.01   18.22
  -8   0   3   29.30   18.81
  -8   0   4   52.65   19.23
  -8   0   4   79.17   20.19
  -8   0   4   90.96   20.24
  -8   0   4   91.37   20.01
  -8   0   5   24.43   17.84
  -8   0   5    1.24   18.54
  -8   0   5   26.11   18.40
  -8   0   5   15.44   16.76
  -8   0   6   87.69   21.67
  -8   0   6   75.36   19.70
  -8   0   6   71.07   21.94
  -8   0   6  106.49   22.01
  -8   0   7   52.79   19.41
  -8   0   7   33.72   19.97
  -8   0   7   48.62   20.96
  -8   0   8   10.96   19.96
  -8   0   8   49.87   22.74
  -8   0   8   54.20   20.55
  -8   0   9  252.52   30.47
  -8   0   9  290.48   31.35
  -8   0   9  330.29   27.84
  -8   0  10   43.44   19.65
  -8   0  10   55.43   25.77
  -8   0  10   -1.88   22.50
  -8   0  11   79.53   20.91
  -8   0  11   79.58   26.34
  -8   0  12   78.35   21.08
  -8   0  12   31.94   25.72
  -8   0  13    8.08   18.90
  -8   0  13   27.84   26.56
  -8   0  14   70.90   22.24
  -8   0  14   26.79   28.36
  -8   0  15  -17.29   21.96
  -8   0  15  -12.80   20.19
  -8   0  15   14.98   27.68
  -8   0  16   17.19   22.33
  -8   0  16   14.85   31.17
  -8   0  17    6.89   32.51
  -8   1 -18   26.60   44.18
  -8   1 -17   95.40   45.49
  -8   1 -16   94.70   41.71
  -8   1 -15  -34.16   34.94
  -8   1 -15   45.12   36.72
  -8   1 -14   -4.59   33.30
  -8   1 -14   34.50   35.78
  -8   1 -13  -10.85   31.54
  -8   1 -13    2.38   31.13
  -8   1 -12  -32.29   30.29
  -8   1 -12   45.63   32.64
  -8   1 -12    2.12   24.65
  -8   1 -11   24.01   27.39
  -8   1 -11   18.19   28.63
  -8   1 -11   27.88   25.23
  -8   1 -10   26.73   25.37
  -8   1 -10   10.94   26.06
  -8   1 -10   55.13   27.65
  -8   1 -10   27.31   22.93
  -8   1  -9  -27.24   22.86
  -8   1  -9   15.11   24.74
  -8   1  -9   13.42   25.81
  -8   1  -9   11.64   21.72
  -8   1  -8  -34.82   21.61
  -8   1  -8   22.01   23.25
  -8   1  -8   14.73   20.78
  -8   1  -7   62.42   21.60
  -8   1  -7   30.49   21.31
  -8   1  -7   40.66   23.33
  -8   1  -7   55.52   23.77
  -8   1  -6  -15.40   21.95
  -8   1  -6   19.68   21.89
  -8   1  -6   -4.35   21.32
  -8   1  -6   -0.57   19.54
  -8   1  -5  -23.76   21.46
  -8   1  -5    2.55   18.38
  -8   1  -5  -14.35   19.65
  -8   1  -5    1.11   18.69
  -8   1  -4  123.69   24.57
  -8   1  -4  143.62   23.18
  -8   1  -4  131.45   22.88
  -8   1  -3   46.79   19.16
  -8   1  -3   61.03   22.88
  -8   1  -3   48.43   18.68
  -8   1  -2    7.31   17.05
  -8   1  -2  -13.94   21.11
  -8   1  -2  -20.13   17.79
  -8   1  -1  116.28   21.26
  -8   1  -1  121.16   20.05
  -8   1   0   46.89   18.63
  -8   1   0   35.40   16.99
  -8   1   1   65.50   18.45
  -8   1   1   38.09   18.49
  -8   1   1   33.27   17.23
  -8   1   2   26.87   17.11
  -8   1   2   10.07   15.85
  -8   1   2   -6.95   16.96
  -8   1   3   87.05   20.01
  -8   1   3  137.13   22.22
  -8   1   3  116.57   19.19
  -8   1   3  108.87   19.21
  -8   1   4  151.02   21.98
  -8   1   4  152.58   23.28
  -8   1   4  142.94   21.23
  -8   1   4  136.92   21.36
  -8   1   5   46.64   19.52
  -8   1   5   22.26   16.89
  -8   1   5   26.98   17.33
  -8   1   5   32.55   19.02
  -8   1   6   53.57   20.78
  -8   1   6   23.75   18.53
  -8   1   6   54.70   18.90
  -8   1   7  188.51   25.09
  -8   1   7  193.53   26.06
  -8   1   7  243.01   25.55
  -8   1   8  377.47   25.23
  -8   1   8  443.92   35.32
  -8   1   9  177.11   28.00
  -8   1  10  147.59   29.20
  -8   1  10  122.23   28.02
  -8   1  11    8.80   22.62
  -8   1  11   46.66   25.59
  -8   1  12   58.54   26.95
  -8   1  12    3.65   25.86
  -8   1  13  144.38   33.54
  -8   1  13  165.53   34.46
  -8   1  14   49.35   23.04
  -8   1  14   65.12   29.34
  -8   1  15   -9.18   22.54
  -8   1  15   16.52   29.83
  -8   1  16   -5.76   22.64
  -8   1  16    4.34   30.55
  -8   2 -19   74.34   45.29
  -8   2 -18  -17.76   42.24
  -8   2 -17  -23.09   39.29
  -8   2 -16   -9.10   36.60
  -8   2 -15    7.79   34.42
  -8   2 -15  -47.47   36.68
  -8   2 -14    9.84   32.64
  -8   2 -14   55.35   34.03
  -8   2 -13   49.89   32.59
  -8   2 -13   46.25   31.56
  -8   2 -13   52.18   26.03
  -8   2 -12   29.60   26.88
  -8   2 -12   12.40   29.43
  -8   2 -12   19.14   27.89
  -8   2 -12   21.70   24.61
  -8   2 -11    6.51   24.33
  -8   2 -11   65.32   29.07
  -8   2 -11   31.13   27.39
  -8   2 -11   19.78   23.09
  -8   2 -10   54.99   24.37
  -8   2 -10   24.52   21.66
  -8   2 -10   50.75   26.97
  -8   2 -10   62.33   27.23
  -8   2  -9  228.45   31.99
  -8   2  -9  231.64   29.03
  -8   2  -9  251.59   32.37
  -8   2  -9  220.56   28.61
  -8   2  -8   59.02   21.76
  -8   2  -8    9.91   23.22
  -8   2  -8   60.47   25.64
  -8   2  -8   23.91   20.71
  -8   2  -7    0.68   19.07
  -8   2  -7   -6.43   20.83
  -8   2  -7   16.83   22.03
  -8   2  -7   35.33   22.75
  -8   2  -6  145.46   25.63
  -8   2  -6  109.72   22.54
  -8   2  -6  132.86   25.00
  -8   2  -6  157.61   23.91
  -8   2  -5  166.39   25.33
  -8   2  -5  165.14   26.61
  -8   2  -5  146.02   22.50
  -8   2  -4   63.44   18.91
  -8   2  -4   18.70   17.12
  -8   2  -4   29.05   19.16
  -8   2  -4   12.11   20.44
  -8   2  -3   15.55   16.34
  -8   2  -3   18.65   14.43
  -8   2  -3   32.56   20.79
  -8   2  -3   28.78   18.28
  -8   2  -2   86.12   18.98
  -8   2  -2   92.82   21.38
  -8   2  -2   95.66   20.64
  -8   2  -1  400.91   27.55
  -8   2  -1  348.92   27.61
  -8   2  -1  384.83   27.53
  -8   2   0  513.38   30.52
  -8   2   0  473.45   30.48
  -8   2   0  453.67   29.37
  -8   2   1  551.45   31.80
  -8   2   1  528.15   31.52
  -8   2   1  472.00   30.12
  -8   2   2   99.31   19.51
  -8   2   2   89.61   20.92
  -8   2   2   93.04   20.30
  -8   2   2   88.09   19.49
  -8   2   3  104.92   20.39
  -8   2   3   71.13   17.88
  -8   2   3   60.02   17.99
  -8   2   3   84.48   19.63
  -8   2   4   86.46   20.04
  -8   2   4  123.21   20.32
  -8   2   4  127.52   21.88
  -8   2   5  308.83   27.63
  -8   2   5  276.86   27.22
  -8   2   6  166.84   24.64
  -8   2   7   47.79   14.82
  -8   2   7   30.55   20.16
  -8   2   8  139.22   19.29
  -8   2   8  141.91   25.93
  -8   2   8  123.82   24.96
  -8   2   9  127.92   26.46
  -8   2   9  144.47   27.54
  -8   2  10   44.98   23.56
  -8   2  10  101.45   27.04
  -8   2  11   17.42   24.00
  -8   2  11   72.87   28.40
  -8   2  12   36.99   27.51
  -8   2  12   51.93   22.73
  -8   2  12    0.71   26.96
  -8   2  13   70.97   31.39
  -8   2  13   35.18   30.00
  -8   2  13   30.87   22.53
  -8   2  13   21.88   25.42
  -8   2  14   52.25   25.42
  -8   2  14   42.07   27.81
  -8   2  15   39.79   24.90
  -8   2  15  -10.18   29.63
  -8   2  16  -30.32   25.18
  -8   2  16   -9.50   31.03
  -8   3 -19   16.79   42.98
  -8   3 -18   58.53   44.04
  -8   3 -17   51.10   38.86
  -8   3 -16   19.94   34.49
  -8   3 -15   80.23   37.59
  -8   3 -15   92.00   35.20
  -8   3 -14  147.28   38.46
  -8   3 -14   53.35   31.45
  -8   3 -13   81.77   27.89
  -8   3 -13   55.32   32.40
  -8   3 -13  100.65   33.03
  -8   3 -13   63.13   24.08
  -8   3 -12   19.36   23.71
  -8   3 -12  111.07   33.14
  -8   3 -12   61.62   28.09
  -8   3 -12   34.41   22.02
  -8   3 -11   64.31   24.41
  -8   3 -11   40.83   27.31
  -8   3 -11   70.90   27.32
  -8   3 -11   78.08   24.28
  -8   3 -10   98.29   24.19
  -8   3 -10   64.47   27.01
  -8   3 -10   13.00   25.33
  -8   3 -10   18.08   20.54
  -8   3  -9  172.69   25.34
  -8   3  -9  162.89   25.63
  -8   3  -9  182.25   28.89
  -8   3  -9  154.23   29.17
  -8   3  -8  105.07   23.68
  -8   3  -8  107.11   26.25
  -8   3  -8  178.68   27.33
  -8   3  -7  278.04   30.25
  -8   3  -7  227.90   28.56
  -8   3  -7  232.02   26.82
  -8   3  -7  257.40   26.98
  -8   3  -6   22.13   20.38
  -8   3  -6    1.53   20.57
  -8   3  -6   13.40   16.74
  -8   3  -5  138.56   24.18
  -8   3  -5   72.65   18.94
  -8   3  -5  114.74   23.17
  -8   3  -5   98.75   18.95
  -8   3  -4  219.62   23.43
  -8   3  -4  200.22   20.00
  -8   3  -4  237.47   27.01
  -8   3  -4  196.40   26.00
  -8   3  -3  308.75   24.85
  -8   3  -3  343.40   21.88
  -8   3  -3  314.39   27.53
  -8   3  -3  358.78   28.61
  -8   3  -2  278.04   24.01
  -8   3  -2  242.91   24.48
  -8   3  -2  247.19   24.70
  -8   3  -1  102.10   19.15
  -8   3  -1  126.64   19.95
  -8   3  -1  102.21   20.07
  -8   3   0  161.64   21.09
  -8   3   0  136.22   20.69
  -8   3   0  144.34   21.09
  -8   3   1   26.41   17.33
  -8   3   1   32.79   15.98
  -8   3   1   11.13   15.22
  -8   3   2  207.65   22.91
  -8   3   2  210.85   23.63
  -8   3   2  187.74   22.63
  -8   3   3   96.78   19.82
  -8   3   4   27.83   17.94
  -8   3   5  346.25   28.78
  -8   3   5  334.28   28.88
  -8   3   6  522.87   34.38
  -8   3   6  502.31   22.34
  -8   3   6  599.51   36.76
  -8   3   7    1.27   12.48
  -8   3   7   13.14   19.79
  -8   3   7   20.23   19.17
  -8   3   8    8.45   14.41
  -8   3   8   18.07   20.11
  -8   3   8   23.48   20.98
  -8   3   9   26.59   22.55
  -8   3   9   25.76   24.07
  -8   3  10   69.38   26.29
  -8   3  10   21.93   25.27
  -8   3  11   29.64   25.56
  -8   3  11  100.20   29.17
  -8   3  11   47.51   22.89
  -8   3  12   56.30   29.32
  -8   3  12   63.87   31.36
  -8   3  12   37.77   23.31
  -8   3  12   76.16   29.10
  -8   3  13   -4.67   28.61
  -8   3  13   -6.31   23.04
  -8   3  13   22.42   27.52
  -8   3  14   11.36   23.75
  -8   3  14   -1.33   28.09
  -8   3  15   12.28   25.19
  -8   3  15   19.83   31.40
  -8   3  16   10.70   27.25
  -8   4 -20  -13.12   41.38
  -8   4 -19  -47.38   42.13
  -8   4 -18   12.98   36.89
  -8   4 -17   33.08   36.63
  -8   4 -16    6.81   33.76
  -8   4 -15   15.67   31.07
  -8   4 -15   69.29   37.54
  -8   4 -14    7.11   24.76
  -8   4 -14   76.13   36.77
  -8   4 -14   31.50   29.73
  -8   4 -13   57.48   25.83
  -8   4 -13   44.73   32.17
  -8   4 -13   18.88   26.83
  -8   4 -13   32.05   21.96
  -8   4 -12   23.45   22.90
  -8   4 -12   62.97   32.27
  -8   4 -12   54.85   28.25
  -8   4 -12   68.00   22.44
  -8   4 -11  165.50   26.88
  -8   4 -11  188.89   33.70
  -8   4 -11  233.31   32.11
  -8   4 -11  177.77   26.06
  -8   4 -10  113.57   23.49
  -8   4 -10  139.62   31.92
  -8   4 -10  111.26   26.33
  -8   4 -10   96.60   22.77
  -8   4  -9  131.20   22.79
  -8   4  -9  145.12   29.32
  -8   4  -9  140.09   25.47
  -8   4  -9  150.41   26.29
  -8   4  -8  102.08   21.00
  -8   4  -8  134.43   25.70
  -8   4  -8  109.55   26.19
  -8   4  -8  132.42   23.41
  -8   4  -7  100.10   23.76
  -8   4  -7  114.65   26.52
  -8   4  -7  121.43   20.93
  -8   4  -7  102.40   20.24
  -8   4  -6   69.22   17.85
  -8   4  -6  112.53   23.83
  -8   4  -6   70.38   22.63
  -8   4  -5   -5.28   15.20
  -8   4  -5   25.75   21.74
  -8   4  -5   28.88   19.71
  -8   4  -4  115.03   18.82
  -8   4  -4  109.79   16.23
  -8   4  -4  123.47   23.40
  -8   4  -4   75.23   18.95
  -8   4  -3  560.00   29.50
  -8   4  -3  560.97   22.46
  -8   4  -3  522.98   30.85
  -8   4  -3  555.67   33.99
  -8   4  -2  212.14   21.28
  -8   4  -2  193.00   23.29
  -8   4  -2  182.23   22.89
  -8   4  -1   82.99   19.61
  -8   4  -1   68.07   17.43
  -8   4  -1   97.16   18.74
  -8   4   0   11.57   14.93
  -8   4   1  277.21   25.03
  -8   4   1  250.85   24.08
  -8   4   2  181.93   22.75
  -8   4   2  161.26   21.42
  -8   4   3  114.19   20.34
  -8   4   3  128.10   20.76
  -8   4   4   51.39   18.97
  -8   4   4   37.42   18.47
  -8   4   5    7.02    9.74
  -8   4   5    7.09   18.34
  -8   4   5    6.48   18.44
  -8   4   6   65.51   13.10
  -8   4   6   58.82   21.08
  -8   4   6   99.30   23.62
  -8   4   7   31.61   13.02
  -8   4   7   49.43   21.79
  -8   4   7   43.78   20.92
  -8   4   8   39.87   15.23
  -8   4   8   69.33   23.62
  -8   4   8   42.12   22.57
  -8   4   9  105.28   26.80
  -8   4   9  129.30   26.62
  -8   4  10   25.43   24.77
  -8   4  10   -4.31   24.89
  -8   4  10   37.12   20.99
  -8   4  10    3.59   22.36
  -8   4  11   11.42   25.87
  -8   4  11   -8.86   27.87
  -8   4  11   -1.91   21.63
  -8   4  11    1.06   24.51
  -8   4  12   34.99   29.22
  -8   4  12   97.69   32.58
  -8   4  12   73.18   25.64
  -8   4  12   50.35   26.89
  -8   4  13  109.39   29.57
  -8   4  13   91.86   34.01
  -8   4  13   85.20   31.30
  -8   4  14   53.91   28.28
  -8   4  14    8.92   29.88
  -8   4  15  -44.98   29.43
  -8   4  16   28.17   29.16
  -8   5 -20   39.64   42.58
  -8   5 -19  -74.32   41.61
  -8   5 -18  -43.70   37.69
  -8   5 -17   62.99   36.96
  -8   5 -16   31.80   31.62
  -8   5 -15   12.30   29.84
  -8   5 -15   54.69   37.61
  -8   5 -14   11.41   23.18
  -8   5 -14  -28.29   33.39
  -8   5 -14   28.61   28.68
  -8   5 -13  -10.55   21.60
  -8   5 -13   21.16   29.65
  -8   5 -13  -19.15   26.34
  -8   5 -13    2.91   19.41
  -8   5 -12   85.89   23.44
  -8   5 -12   76.05   31.43
  -8   5 -12   73.02   27.23
  -8   5 -12   53.75   21.79
  -8   5 -11  106.16   22.87
  -8   5 -11   92.86   30.93
  -8   5 -11  126.04   26.17
  -8   5 -11   77.30   21.43
  -8   5 -10   43.70   19.13
  -8   5 -10   65.69   28.12
  -8   5 -10   64.39   23.65
  -8   5 -10   74.66   22.60
  -8   5  -9   26.36   17.28
  -8   5  -9    5.20   23.47
  -8   5  -9   22.31   20.30
  -8   5  -9   62.40   23.31
  -8   5  -8   50.08   17.89
  -8   5  -8   30.29   20.50
  -8   5  -8   40.65   22.84
  -8   5  -8   16.02   23.32
  -8   5  -7   41.87   16.75
  -8   5  -7   11.44   20.69
  -8   5  -7   34.06   21.11
  -8   5  -6   41.37   14.94
  -8   5  -6   68.34   17.60
  -8   5  -6   68.24   22.71
  -8   5  -6   67.29   19.66
  -8   5  -5  100.34   17.95
  -8   5  -5   76.12   16.88
  -8   5  -5   81.81   22.26
  -8   5  -5   85.63   19.54
  -8   5  -4    5.18   14.82
  -8   5  -4   -5.95   16.41
  -8   5  -4   14.79   18.52
  -8   5  -4    1.88   11.99
  -8   5  -3  -11.32   15.32
  -8   5  -3  -17.83   16.83
  -8   5  -3    5.83   10.49
  -8   5  -3   -0.77   17.86
  -8   5  -2   77.60    9.61
  -8   5  -2   62.92   16.24
  -8   5  -1   89.10   18.29
  -8   5   0  434.42   29.59
  -8   5   1  268.30   26.65
  -8   5   1  237.91   23.85
  -8   5   2   -3.93   17.20
  -8   5   2    6.26   15.93
  -8   5   3   11.43   17.30
  -8   5   3    2.02   16.67
  -8   5   4  252.53   26.50
  -8   5   4  184.49   11.51
  -8   5   4  250.72   25.04
  -8   5   5  214.21   26.68
  -8   5   5  151.99   13.51
  -8   5   5  234.66   26.13
  -8   5   6   41.56   12.10
  -8   5   6    9.25   18.63
  -8   5   7   25.11   13.84
  -8   5   7   35.67   22.04
  -8   5   7   45.84   22.52
  -8   5   8   34.15   14.86
  -8   5   8    2.23   21.56
  -8   5   8   42.86   23.44
  -8   5   9  112.13   27.67
  -8   5   9   94.67   25.15
  -8   5   9  121.07   29.37
  -8   5  10  262.26   35.76
  -8   5  10  240.12   31.51
  -8   5  10  285.29   36.21
  -8   5  11  209.21   35.84
  -8   5  11  177.81   30.26
  -8   5  11  131.32   31.88
  -8   5  11  137.94   30.69
  -8   5  12   85.00   32.39
  -8   5  12   24.89   24.80
  -8   5  12   11.51   27.86
  -8   5  12   -3.41   26.82
  -8   5  13   20.90   27.29
  -8   5  13   96.44   33.81
  -8   5  14   31.39   28.66
  -8   5  14  112.27   36.32
  -8   5  15  -39.99   31.44
  -8   5  16  -16.89   31.15
  -8   6 -20   36.57   40.55
  -8   6 -19   61.60   39.31
  -8   6 -18  -64.03   37.43
  -8   6 -17   10.30   32.85
  -8   6 -16    2.48   30.35
  -8   6 -15   12.83   34.59
  -8   6 -15  -10.65   28.99
  -8   6 -14   -0.84   32.30
  -8   6 -14  -51.64   27.68
  -8   6 -13  108.96   23.63
  -8   6 -13   14.82   29.98
  -8   6 -13  129.33   31.34
  -8   6 -13   55.87   20.36
  -8   6 -12   48.68   19.88
  -8   6 -12   -2.54   28.25
  -8   6 -12   32.24   24.75
  -8   6 -12   19.08   19.93
  -8   6 -11   43.21   19.11
  -8   6 -11    4.39   26.37
  -8   6 -11   18.43   21.27
  -8   6 -11   31.72   20.63
  -8   6 -10   -3.56   15.87
  -8   6 -10   17.18   22.91
  -8   6 -10    3.37   24.93
  -8   6 -10  -31.40   21.50
  -8   6  -9  202.43   31.80
  -8   6  -9  171.86   20.54
  -8   6  -9  233.13   26.29
  -8   6  -9  233.00   27.30
  -8   6  -8  111.81   17.88
  -8   6  -8   90.79   22.08
  -8   6  -8  111.14   25.83
  -8   6  -8  141.63   21.70
  -8   6  -7   34.85   18.22
  -8   6  -7   82.64   17.01
  -8   6  -6    9.51   16.56
  -8   6  -6   15.94   14.00
  -8   6  -6   34.34   21.35
  -8   6  -6  -20.61   14.64
  -8   6  -5   82.41   17.01
  -8   6  -5   55.75   17.60
  -8   6  -5   84.13   15.07
  -8   6  -4  186.76   19.59
  -8   6  -4  195.70   15.59
  -8   6  -4  205.04   23.39
  -8   6  -3  396.61   24.68
  -8   6  -3  459.22   32.05
  -8   6  -3  403.59   15.96
  -8   6  -2   72.49   20.89
  -8   6  -2   46.06   15.10
  -8   6  -2   49.51    7.36
  -8   6  -1  105.45   20.83
  -8   6   0  296.98   26.79
  -8   6   1  127.47   19.16
  -8   6   1  147.73   22.90
  -8   6   2  290.23   24.33
  -8   6   2  272.13   25.93
  -8   6   3   62.54   19.06
  -8   6   3   51.77    7.37
  -8   6   3   66.20   19.50
  -8   6   4  199.88   24.25
  -8   6   4  156.24   11.77
  -8   6   4  205.46   26.13
  -8   6   5  323.60   29.00
  -8   6   5  298.05   16.99
  -8   6   6  379.15   32.17
  -8   6   6  349.27   32.24
  -8   6   6  287.93   19.10
  -8   6   7  103.97   24.89
  -8   6   7  137.65   17.66
  -8   6   7  163.42   27.14
  -8   6   7  120.85   25.12
  -8   6   7  100.05   24.71
  -8   6   8    1.46   22.74
  -8   6   8   43.84   22.76
  -8   6   8   70.22   26.12
  -8   6   8   12.35   21.60
  -8   6   9   53.55   26.18
  -8   6   9   35.31   25.83
  -8   6   9    9.38   22.69
  -8   6   9   39.68   24.95
  -8   6  10   65.05   28.26
  -8   6  10   66.09   29.76
  -8   6  10  103.65   28.16
  -8   6  10   96.84   28.91
  -8   6  11   35.87   29.74
  -8   6  11   71.52   30.45
  -8   6  11  113.77   30.16
  -8   6  12   -0.84   30.82
  -8   6  12  -27.81   26.68
  -8   6  12   -6.42   27.99
  -8   6  13   -8.38   28.46
  -8   6  13   43.15   31.93
  -8   6  14    1.91   30.85
  -8   6  15   12.41   31.88
  -8   6  16  -16.26   33.86
  -8   7 -21   32.29   40.46
  -8   7 -20  -31.37   41.24
  -8   7 -19  -14.42   35.06
  -8   7 -18   73.04   36.31
  -8   7 -17   65.77   33.54
  -8   7 -16  133.01   34.89
  -8   7 -15  109.47   38.82
  -8   7 -15  137.47   34.28
  -8   7 -14   -5.59   31.90
  -8   7 -14    6.32   27.01
  -8   7 -13   98.23   20.51
  -8   7 -13  122.75   35.03
  -8   7 -13  133.93   29.47
  -8   7 -13   67.70   20.18
  -8   7 -12   69.28   18.51
  -8   7 -12   89.46   32.15
  -8   7 -12   95.72   25.61
  -8   7 -12   95.74   21.61
  -8   7 -11   42.49   16.60
  -8   7 -11   79.89   31.42
  -8   7 -11   70.03   23.13
  -8   7 -11   69.86   23.08
  -8   7 -10   26.48   15.00
  -8   7 -10   53.69   28.05
  -8   7 -10   81.53   23.67
  -8   7  -9    6.54   13.82
  -8   7  -9   21.75   24.51
  -8   7  -9   33.43   21.47
  -8   7  -9   52.90   19.10
  -8   7  -8   50.62   19.54
  -8   7  -8   71.05   18.39
  -8   7  -8   79.79   15.83
  -8   7  -7    8.04   16.02
  -8   7  -7   21.35   13.56
  -8   7  -6  -17.64   13.70
  -8   7  -6   -7.86   12.95
  -8   7  -6   -8.52   16.45
  -8   7  -5   23.53   19.99
  -8   7  -5    9.44   12.85
  -8   7  -5   16.61   12.17
  -8   7  -4   63.51   21.50
  -8   7  -4   49.55   17.26
  -8   7  -4   47.43   10.77
  -8   7  -3  401.35   30.64
  -8   7  -3  364.11   15.05
  -8   7  -3  364.88   23.43
  -8   7  -2 1111.44   19.40
  -8   7  -2 1328.59   48.67
  -8   7  -1  659.31   37.15
  -8   7   0   45.05   16.61
  -8   7   0   38.03   20.56
  -8   7   1   61.15   16.59
  -8   7   1   79.71   21.29
  -8   7   2  186.99   21.41
  -8   7   2  166.23    9.79
  -8   7   2  170.24   23.89
  -8   7   3   57.75   18.22
  -8   7   3   66.86    9.56
  -8   7   3   51.25   19.00
  -8   7   4   25.41   18.05
  -8   7   4   53.45   20.43
  -8   7   4   36.93   11.01
  -8   7   5   96.53   24.62
  -8   7   5   61.83   13.21
  -8   7   5   80.96   22.45
  -8   7   5   92.67   22.75
  -8   7   5   98.51   22.72
  -8   7   6   19.89   21.22
  -8   7   6   34.27   14.07
  -8   7   6   18.77   21.74
  -8   7   6   46.19   21.70
  -8   7   6    5.76   20.38
  -8   7   7    2.51   22.04
  -8   7   7   10.71   13.81
  -8   7   7    1.76   22.06
  -8   7   7   30.50   23.90
  -8   7   7   28.53   22.37
  -8   7   8   31.09   25.25
  -8   7   8  -27.96   24.84
  -8   7   8   16.08   22.42
  -8   7   8  -12.35   24.07
  -8   7   9  -29.91   27.87
  -8   7   9   -7.18   23.47
  -8   7   9   45.67   27.99
  -8   7   9   17.53   24.26
  -8   7  10  -20.25   27.74
  -8   7  10    2.68   25.16
  -8   7  10  -19.58   27.79
  -8   7  10   14.36   25.57
  -8   7  11  -28.16   31.65
  -8   7  11   13.21   29.20
  -8   7  11   -8.98   27.15
  -8   7  11   31.72   29.44
  -8   7  12   37.23   29.67
  -8   7  12   35.23   31.08
  -8   7  13  -39.00   33.28
  -8   7  14    8.48   31.96
  -8   7  15   -5.81   32.68
  -8   8 -21  -12.83   39.91
  -8   8 -20    4.87   37.25
  -8   8 -19   -2.54   34.84
  -8   8 -18  -48.32   34.27
  -8   8 -17  -20.23   30.55
  -8   8 -16  -71.63   30.96
  -8   8 -15   51.27   36.61
  -8   8 -15   81.42   30.05
  -8   8 -14  -43.88   34.51
  -8   8 -14    3.94   25.08
  -8   8 -13   47.03   33.36
  -8   8 -13   42.83   24.35
  -8   8 -13   53.14   20.02
  -8   8 -12   32.32   13.94
  -8   8 -12    2.86   28.64
  -8   8 -12   19.02   21.79
  -8   8 -12   67.17   21.85
  -8   8 -11  116.73   16.21
  -8   8 -11   89.19   30.75
  -8   8 -11   97.16   24.33
  -8   8 -11  110.58   24.16
  -8   8 -10   97.64   15.07
  -8   8 -10  102.90   22.36
  -8   8 -10  111.53   23.21
  -8   8  -9    8.77   12.02
  -8   8  -9   42.17   19.62
  -8   8  -9   10.24   18.41
  -8   8  -8   26.82   12.74
  -8   8  -8    4.53   17.71
  -8   8  -8  -28.17   24.10
  -8   8  -8   64.68   17.78
  -8   8  -7    8.62   12.04
  -8   8  -7    5.39   22.82
  -8   8  -7    5.43   16.34
  -8   8  -6   28.10   22.61
  -8   8  -6   14.23   13.08
  -8   8  -6   -3.29   13.63
  -8   8  -5   84.22   23.61
  -8   8  -5   83.41   15.64
  -8   8  -5   52.39   12.39
  -8   8  -4   16.68   19.96
  -8   8  -4   16.20   10.94
  -8   8  -4    7.00   13.22
  -8   8  -3  536.78   35.02
  -8   8  -3  535.80   19.74
  -8   8  -3  478.90   25.90
  -8   8  -2   84.18   22.33
  -8   8  -1  300.67   13.33
  -8   8  -1  317.74   28.16
  -8   8   0   66.84   16.22
  -8   8   0   66.41    9.26
  -8   8   0   76.59   22.23
  -8   8   1   55.81   16.86
  -8   8   1   76.64   10.16
  -8   8   1   78.39   21.76
  -8   8   2  117.07   20.37
  -8   8   2  135.83   23.34
  -8   8   2  143.23   12.68
  -8   8   3   36.87   11.24
  -8   8   3    1.15   18.45
  -8   8   3   48.66   19.94
  -8   8   3   24.89   17.98
  -8   8   4   63.11   19.66
  -8   8   4   69.51   13.77
  -8   8   4   97.54   22.97
  -8   8   4   34.29   20.47
  -8   8   4   95.21   24.09
  -8   8   5   66.06   15.12
  -8   8   5   33.88   21.71
  -8   8   5   53.82   21.06
  -8   8   5  125.14   25.85
  -8   8   5  101.14   25.30
  -8   8   6   21.74   14.55
  -8   8   6   36.49   23.55
  -8   8   6   17.25   22.23
  -8   8   6   27.49   23.60
  -8   8   6   52.29   23.69
  -8   8   7   64.54   25.59
  -8   8   7   58.19   24.67
  -8   8   7   41.16   24.33
  -8   8   7   25.01   23.92
  -8   8   8   34.19   26.08
  -8   8   8   22.68   26.15
  -8   8   8   40.14   26.67
  -8   8   8   80.72   27.84
  -8   8   9   61.51   28.14
  -8   8   9   97.69   31.06
  -8   8   9   77.61   28.25
  -8   8   9   80.33   30.18
  -8   8  10   33.36   28.58
  -8   8  10   68.61   31.15
  -8   8  10   79.61   30.30
  -8   8  10   29.50   30.34
  -8   8  11    3.08   29.23
  -8   8  11    8.51   29.60
  -8   8  11   42.27   31.96
  -8   8  12  -12.59   31.79
  -8   8  13   30.38   32.88
  -8   9 -21    5.61   38.26
  -8   9 -20   44.46   39.46
  -8   9 -19   72.26   36.53
  -8   9 -18    2.64   33.44
  -8   9 -17   35.26   32.29
  -8   9 -16  -36.15   30.53
  -8   9 -15    4.48   26.18
  -8   9 -14    6.29   24.16
  -8   9 -14   60.23   36.06
  -8   9 -13   -1.39   24.96
  -8   9 -13   20.36   19.41
  -8   9 -12   61.55   23.78
  -8   9 -12   47.26   22.29
  -8   9 -11    5.18   20.00
  -8   9 -11   31.98   27.69
  -8   9 -11   17.03   19.62
  -8   9 -10    3.56   17.18
  -8   9 -10    7.99    9.47
  -8   9 -10   16.55   26.28
  -8   9 -10   33.94   20.88
  -8   9  -9  -32.15   18.07
  -8   9  -9   -3.66    9.39
  -8   9  -9  -18.74   18.87
  -8   9  -8   73.07   11.70
  -8   9  -8  100.43   27.84
  -8   9  -8   90.12   19.88
  -8   9  -8   76.69   19.39
  -8   9  -7  136.33   28.62
  -8   9  -7  109.78   13.13
  -8   9  -6   75.89   15.06
  -8   9  -6   60.57   13.30
  -8   9  -5   38.27   22.66
  -8   9  -5   45.56   13.67
  -8   9  -5   20.40   12.48
  -8   9  -4  209.09   27.14
  -8   9  -4  233.00   17.93
  -8   9  -4  156.72   17.77
  -8   9  -3  335.14   18.22
  -8   9  -3  348.74   31.31
  -8   9  -2   24.47   12.98
  -8   9  -2   62.43   22.21
  -8   9  -1   46.38   11.57
  -8   9  -1   12.42   19.29
  -8   9  -1   44.68   11.73
  -8   9   0   -8.46   10.36
  -8   9   0    5.52   20.10
  -8   9   0  -11.67   14.04
  -8   9   0   20.06   17.39
  -8   9   1  212.87   16.20
  -8   9   1  158.04   19.91
  -8   9   1  228.64   27.94
  -8   9   1  165.58   25.78
  -8   9   1  207.91   24.87
  -8   9   2  112.50   14.55
  -8   9   2  128.54   20.11
  -8   9   2  111.85   21.79
  -8   9   2  124.05   22.77
  -8   9   2  137.35   25.74
  -8   9   3   40.41   13.47
  -8   9   3   91.21   23.30
  -8   9   3   42.20   18.99
  -8   9   3   37.60   18.53
  -8   9   4   22.79   19.54
  -8   9   4   25.65   13.80
  -8   9   4    5.99   21.18
  -8   9   4    3.21   21.94
  -8   9   4   51.55   24.22
  -8   9   5   73.21   16.67
  -8   9   5   85.21   25.94
  -8   9   5   72.86   24.31
  -8   9   5   20.82   22.68
  -8   9   5   90.52   23.99
  -8   9   6  105.26   26.83
  -8   9   6  100.55   27.18
  -8   9   6  106.54   27.92
  -8   9   6  110.55   27.11
  -8   9   7   97.22   28.16
  -8   9   7  147.44   31.27
  -8   9   7  105.80   28.31
  -8   9   7   79.85   28.65
  -8   9   8  116.43   30.81
  -8   9   8  120.54   31.31
  -8   9   8   43.89   28.40
  -8   9   8  131.63   31.52
  -8   9   9  -11.83   28.26
  -8   9   9   18.85   29.20
  -8   9   9   14.08   28.91
  -8   9   9   -4.97   28.55
  -8   9  10   25.29   30.01
  -8   9  10   42.98   31.22
  -8   9  10   71.23   33.03
  -8   9  10   85.96   34.95
  -8   9  11   70.91   33.92
  -8   9  11   69.64   33.62
  -8   9  12   10.21   34.01
  -8  10 -21  -28.17   38.05
  -8  10 -20   58.95   38.61
  -8  10 -19  -47.84   37.38
  -8  10 -18    8.84   31.46
  -8  10 -17   70.19   32.66
  -8  10 -16  104.03   32.29
  -8  10 -15  -43.60   29.10
  -8  10 -14  -36.53   26.58
  -8  10 -13   26.73   31.18
  -8  10 -13  100.70   27.87
  -8  10 -12   81.07   34.00
  -8  10 -12   49.41   23.54
  -8  10 -12  104.99   22.53
  -8  10 -11  137.44   34.06
  -8  10 -11  111.85   24.38
  -8  10 -11   76.94   19.65
  -8  10 -10   -1.66   27.67
  -8  10 -10   12.32   20.01
  -8  10 -10   40.16   17.94
  -8  10  -9  117.62   20.36
  -8  10  -9  146.64   23.20
  -8  10  -9  115.42   30.17
  -8  10  -8  187.32   30.74
  -8  10  -8  163.99   22.06
  -8  10  -7  248.23   33.62
  -8  10  -7  150.51   12.48
  -8  10  -6  339.20   34.76
  -8  10  -6  255.69   16.80
  -8  10  -5   79.04   15.08
  -8  10  -5   92.17   16.86
  -8  10  -4  266.36   29.94
  -8  10  -4  178.79   18.47
  -8  10  -4  228.04   19.69
  -8  10  -3  220.86   21.74
  -8  10  -3  321.06   31.17
  -8  10  -3  337.96   22.32
  -8  10  -3  264.27   29.72
  -8  10  -2  209.86   27.44
  -8  10  -2  204.13   27.25
  -8  10  -2  186.77   21.54
  -8  10  -1   45.79   13.60
  -8  10  -1   18.97   20.94
  -8  10  -1   25.32   20.14
  -8  10  -1   27.45   18.45
  -8  10   0   46.99   19.93
  -8  10   0   16.82   14.25
  -8  10   0   51.50   14.44
  -8  10   0   61.69   22.54
  -8  10   0   44.44   22.14
  -8  10   1   84.06   21.66
  -8  10   1   36.09   15.90
  -8  10   1   54.41   14.99
  -8  10   1   46.18   20.79
  -8  10   1   39.25   22.95
  -8  10   2  109.71   17.57
  -8  10   2   53.91   19.02
  -8  10   2  141.56   25.25
  -8  10   2   78.06   22.46
  -8  10   2   83.10   24.44
  -8  10   3   67.73   16.53
  -8  10   3   31.14   23.62
  -8  10   3   -1.73   20.73
  -8  10   3   46.31   19.72
  -8  10   4    0.40   15.30
  -8  10   4    2.17   21.86
  -8  10   4   -3.33   22.01
  -8  10   4   23.03   20.44
  -8  10   5   -0.62   23.22
  -8  10   5  -16.46   25.05
  -8  10   5   -1.17   23.16
  -8  10   5   61.85   23.66
  -8  10   6   70.24   26.81
  -8  10   6   43.14   26.74
  -8  10   6    8.73   24.60
  -8  10   6    0.72   23.70
  -8  10   7  166.65   34.47
  -8  10   7  128.16   33.54
  -8  10   7  125.45   30.57
  -8  10   7  202.70   33.18
  -8  10   8   88.05   32.52
  -8  10   8  154.66   33.61
  -8  10   8   38.65   30.36
  -8  10   8   83.39   31.12
  -8  10   9   17.16   31.07
  -8  10   9    3.62   30.24
  -8  10   9   60.17   33.54
  -8  10   9   43.79   31.12
  -8  10  10  -15.34   31.99
  -8  10  10   36.41   34.58
  -8  11 -21  -34.72   38.81
  -8  11 -20   62.72   38.66
  -8  11 -19  -26.13   35.89
  -8  11 -18   33.93   30.99
  -8  11 -17   36.90   30.57
  -8  11 -16   67.91   31.44
  -8  11 -15   14.23   26.41
  -8  11 -14   35.10   34.70
  -8  11 -14   45.16   25.53
  -8  11 -13  -37.37   32.59
  -8  11 -13    2.32   25.85
  -8  11 -12   61.30   20.33
  -8  11 -12   57.49   32.28
  -8  11 -12   25.37   23.62
  -8  11 -12   75.31   20.20
  -8  11 -11    9.85   18.54
  -8  11 -11    5.66   28.14
  -8  11 -11   38.95   22.15
  -8  11 -11   11.91   16.01
  -8  11 -10   11.10   18.85
  -8  11 -10   37.43   20.18
  -8  11 -10   19.96   16.50
  -8  11 -10    8.09   27.53
  -8  11  -9   23.19   19.42
  -8  11  -9   39.93   19.25
  -8  11  -9  -11.27   25.91
  -8  11  -8   23.75   18.58
  -8  11  -8   41.34   27.30
  -8  11  -8   37.06   16.87
  -8  11  -7   73.01   20.59
  -8  11  -7   15.55    8.94
  -8  11  -7   24.44   24.55
  -8  11  -7   78.57   17.02
  -8  11  -6   29.52   11.47
  -8  11  -6   50.86   11.51
  -8  11  -6   32.10   19.65
  -8  11  -5   94.79   26.23
  -8  11  -5   23.25   11.47
  -8  11  -5   63.35   21.50
  -8  11  -4   11.07   14.82
  -8  11  -4    9.82   21.66
  -8  11  -4   50.52   17.33
  -8  11  -4   17.85   20.42
  -8  11  -3  141.97   19.46
  -8  11  -3  239.00   29.44
  -8  11  -3  262.42   23.24
  -8  11  -3  187.34   28.31
  -8  11  -2  394.17   35.45
  -8  11  -2  485.83   36.56
  -8  11  -1  212.64   20.24
  -8  11  -1  224.39   30.60
  -8  11  -1  240.06   28.81
  -8  11  -1  187.27   23.46
  -8  11   0   13.91   19.53
  -8  11   0   10.36   14.33
  -8  11   0   -1.67   15.46
  -8  11   0   12.75   21.86
  -8  11   0   34.63   23.30
  -8  11   1   14.80   21.00
  -8  11   1    9.84   15.81
  -8  11   1  -39.01   16.97
  -8  11   1  -13.31   20.61
  -8  11   1  -23.21   22.85
  -8  11   2  -13.02   21.27
  -8  11   2   -6.47   18.38
  -8  11   2  -12.55   16.30
  -8  11   2   30.64   20.53
  -8  11   2   58.59   25.70
  -8  11   3   -9.27   22.82
  -8  11   3   43.64   23.22
  -8  11   3   14.44   23.09
  -8  11   3   54.45   21.48
  -8  11   4   -7.57   20.52
  -8  11   4   15.12   21.50
  -8  11   4    3.36   23.51
  -8  11   5   53.21   25.08
  -8  11   5   10.95   26.51
  -8  11   5   -6.91   24.59
  -8  11   5    6.01   24.97
  -8  11   6   67.28   28.02
  -8  11   6   42.74   29.84
  -8  11   6   23.78   25.55
  -8  11   6   29.08   28.48
  -8  11   7   17.93   28.77
  -8  11   7   15.57   29.18
  -8  11   7   -3.97   26.54
  -8  11   7   20.82   28.70
  -8  11   8  -25.39   30.62
  -8  11   8   35.52   29.60
  -8  11   8   51.03   33.70
  -8  11   8  -11.51   30.73
  -8  11   9   79.57   34.92
  -8  11   9   60.52   31.34
  -8  11  10  -26.52   32.66
  -8  12 -21   83.98   38.25
  -8  12 -20   18.28   37.15
  -8  12 -19   28.54   32.07
  -8  12 -18  -11.11   31.06
  -8  12 -17   45.98   30.93
  -8  12 -16    4.84   29.24
  -8  12 -15    3.15   27.10
  -8  12 -14   20.50   25.05
  -8  12 -13  -30.94   33.30
  -8  12 -13   14.18   25.79
  -8  12 -12   12.60   31.53
  -8  12 -12   21.27   18.66
  -8  12 -12   83.07   26.20
  -8  12 -11   -4.89   19.83
  -8  12 -11   40.19   22.84
  -8  12 -11    3.05   15.79
  -8  12 -11   14.94   30.12
  -8  12 -10  -20.21   19.92
  -8  12 -10   14.51   19.44
  -8  12 -10   40.70   31.00
  -8  12  -9   -8.34   18.57
  -8  12  -9   58.27   19.73
  -8  12  -8   66.72   22.60
  -8  12  -8   16.41   26.75
  -8  12  -8   72.52   19.58
  -8  12  -7   63.01   21.31
  -8  12  -7   29.79    8.24
  -8  12  -7   24.66   25.06
  -8  12  -7   90.09   19.52
  -8  12  -6  -20.94   19.72
  -8  12  -6  -14.57   11.76
  -8  12  -6  -13.97   24.22
  -8  12  -6  -17.79   11.59
  -8  12  -6    6.39   15.67
  -8  12  -5  -32.91   13.97
  -8  12  -5   13.68   22.50
  -8  12  -5  -24.70   17.28
  -8  12  -5   -6.19   21.42
  -8  12  -4   67.52   25.14
  -8  12  -4   47.10   17.24
  -8  12  -4   86.29   24.63
  -8  12  -3   38.66   23.93
  -8  12  -3  102.92   25.87
  -8  12  -3  102.18   20.91
  -8  12  -2   78.90   17.63
  -8  12  -2  110.54   24.97
  -8  12  -2   88.69   21.08
  -8  12  -2   86.99   27.58
  -8  12  -1    4.51   20.62
  -8  12  -1   25.36   20.83
  -8  12  -1    3.95   21.98
  -8  12   0    8.63   21.48
  -8  12   0   -1.25   21.29
  -8  12   0   10.83   23.64
  -8  12   0   12.93   14.25
  -8  12   1  -24.90   23.15
  -8  12   1    4.01   20.81
  -8  12   1   20.39   25.48
  -8  12   1   12.26   16.17
  -8  12   2   57.94   25.74
  -8  12   2   63.39   22.30
  -8  12   2   78.58   28.60
  -8  12   2   40.86   18.59
  -8  12   3   32.06   26.29
  -8  12   3   11.41   23.89
  -8  12   3   35.37   26.13
  -8  12   3   -1.98   19.80
  -8  12   4   -5.40   22.17
  -8  12   4    7.00   24.10
  -8  12   4   32.86   28.06
  -8  12   5   57.07   25.69
  -8  12   5   49.51   30.06
  -8  12   5  117.30   28.68
  -8  12   5   44.54   30.28
  -8  12   6   50.17   28.55
  -8  12   6  122.93   36.21
  -8  12   6   86.10   29.02
  -8  12   6   33.78   30.46
  -8  12   7    7.89   29.47
  -8  12   7   59.66   29.38
  -8  12   7   20.03   32.44
  -8  12   7   38.25   33.99
  -8  12   8  -51.50   32.80
  -8  12   8   10.64   29.39
  -8  13 -21   57.82   38.97
  -8  13 -20   10.02   34.39
  -8  13 -19  -13.00   33.53
  -8  13 -18   13.16   33.12
  -8  13 -17  -65.94   32.27
  -8  13 -16   32.08   29.21
  -8  13 -15    4.01   27.86
  -8  13 -14  -48.21   28.07
  -8  13 -13    7.60   35.58
  -8  13 -13   17.30   23.83
  -8  13 -12   10.54   20.19
  -8  13 -12   30.76   23.92
  -8  13 -12   73.00   35.91
  -8  13 -11   75.33   23.75
  -8  13 -11   18.21   22.79
  -8  13 -11   19.60   31.26
  -8  13 -10   46.05   21.55
  -8  13 -10   44.39   21.25
  -8  13 -10   17.60   29.23
  -8  13  -9   23.08   22.70
  -8  13  -9    1.44   17.99
  -8  13  -9    8.71   27.42
  -8  13  -8   66.63   22.59
  -8  13  -8   34.52   27.93
  -8  13  -8   70.78   18.87
  -8  13  -7  259.80   33.97
  -8  13  -7  272.18   29.81
  -8  13  -7  306.63   28.74
  -8  13  -6   76.85   24.43
  -8  13  -6  114.99   28.43
  -8  13  -6  133.69   22.52
  -8  13  -6   44.10   12.17
  -8  13  -5   58.83   25.01
  -8  13  -5   38.58   24.00
  -8  13  -5   93.52   21.64
  -8  13  -5   32.97   14.86
  -8  13  -4   49.18   26.10
  -8  13  -4   83.57   24.78
  -8  13  -4  101.93   22.68
  -8  13  -4   48.42   18.39
  -8  13  -3  153.42   26.47
  -8  13  -3  117.27   22.83
  -8  13  -3  109.04   29.94
  -8  13  -2  138.07   26.82
  -8  13  -2   85.66   23.36
  -8  13  -2   73.61   27.11
  -8  13  -1  122.64   26.65
  -8  13  -1   82.24   28.14
  -8  13   0   35.92   25.66
  -8  13   0   47.54   22.43
  -8  13   0    3.15   26.40
  -8  13   0   18.47   14.19
  -8  13   1   58.02   27.59
  -8  13   1   33.98   21.45
  -8  13   1   55.23   29.76
  -8  13   1   19.68   17.62
  -8  13   2   69.39   28.43
  -8  13   2   40.62   23.39
  -8  13   2   46.59   30.45
  -8  13   2   42.51   19.88
  -8  13   3   53.08   22.43
  -8  13   3  136.47   35.43
  -8  13   3  116.63   26.76
  -8  13   3  133.51   34.19
  -8  13   4   32.98   25.13
  -8  13   4   78.76   28.65
  -8  13   4  102.78   32.90
  -8  13   5   57.89   28.61
  -8  13   5  -52.49   33.64
  -8  13   5   -0.17   27.93
  -8  13   5  -25.86   31.72
  -8  13   6   15.73   29.74
  -8  13   6   56.39   29.84
  -8  13   6   34.35   33.64
  -8  14 -21   86.51   37.88
  -8  14 -20  -15.75   35.26
  -8  14 -19  -24.96   32.88
  -8  14 -18   76.97   36.05
  -8  14 -17   17.29   31.61
  -8  14 -16  -27.18   30.64
  -8  14 -15   28.12   27.68
  -8  14 -14  -12.90   27.00
  -8  14 -13   61.23   29.02
  -8  14 -12  -16.59   22.89
  -8  14 -12   46.00   35.67
  -8  14 -11   58.91   23.86
  -8  14 -11   48.33   23.35
  -8  14 -11   86.68   34.11
  -8  14 -10   82.09   26.65
  -8  14 -10   88.42   23.92
  -8  14 -10   59.74   32.94
  -8  14  -9   68.29   24.60
  -8  14  -9   51.64   22.24
  -8  14  -9   70.36   32.14
  -8  14  -8   -9.81   21.89
  -8  14  -8   23.68   19.13
  -8  14  -8   18.01   27.51
  -8  14  -7    8.93   22.11
  -8  14  -7   26.33   26.09
  -8  14  -7   80.29   23.46
  -8  14  -6   55.90   25.93
  -8  14  -6   74.89   27.29
  -8  14  -6   17.49   20.50
  -8  14  -6    6.14   12.81
  -8  14  -5   72.66   28.78
  -8  14  -5   38.07   24.69
  -8  14  -5   30.11   21.68
  -8  14  -5   26.12   16.95
  -8  14  -4   -2.80   26.72
  -8  14  -4    5.36   23.13
  -8  14  -4  -14.06   21.44
  -8  14  -4  -34.42   20.36
  -8  14  -3  -11.82   25.99
  -8  14  -3   14.46   22.17
  -8  14  -3   24.18   21.16
  -8  14  -3  -23.29   21.50
  -8  14  -2   30.38   22.64
  -8  14  -2   42.23   28.74
  -8  14  -2   38.22   22.87
  -8  14  -1   33.71   22.70
  -8  14  -1   38.87   31.04
  -8  14  -1   43.15   25.11
  -8  14   0   -4.40   22.95
  -8  14   0   35.68   29.38
  -8  14   0    1.07   24.67
  -8  14   1  -33.89   22.86
  -8  14   1    1.54   29.84
  -8  14   1   25.98   28.59
  -8  14   2    1.60   24.29
  -8  14   2  -11.24   30.26
  -8  14   2   19.50   26.85
  -8  14   3   30.48   31.41
  -8  14   3   23.58   26.20
  -8  14   3   49.64   31.77
  -8  14   4   74.78   34.74
  -8  14   5  -13.78   32.70
  -8  15 -20  -20.14   34.22
  -8  15 -19  -69.93   37.17
  -8  15 -18  -63.45   36.01
  -8  15 -17   -8.06   31.67
  -8  15 -16   23.73   33.63
  -8  15 -13    2.33   25.75
  -8  15 -12   46.06   26.65
  -8  15 -12   42.90   37.14
  -8  15 -11  -20.21   23.65
  -8  15 -11  -52.18   35.16
  -8  15 -10   19.07   24.12
  -8  15 -10   24.64   22.89
  -8  15 -10  -38.18   33.17
  -8  15  -9   79.78   26.10
  -8  15  -9   82.03   23.12
  -8  15  -9   75.40   31.75
  -8  15  -8   12.07   24.13
  -8  15  -8   29.89   21.02
  -8  15  -8   25.04   27.39
  -8  15  -7   28.08   25.40
  -8  15  -7   -3.97   19.90
  -8  15  -7   40.52   26.65
  -8  15  -6  -25.76   28.12
  -8  15  -6   32.45   21.98
  -8  15  -6   43.98   26.98
  -8  15  -5  -13.07   29.11
  -8  15  -5   52.87   24.58
  -8  15  -5   14.91   21.38
  -8  15  -4    1.39   28.07
  -8  15  -4    3.01   22.83
  -8  15  -4  -12.14   23.13
  -8  15  -4   28.51   21.51
  -8  15  -3   23.44   30.02
  -8  15  -3   25.48   22.36
  -8  15  -3   31.79   24.03
  -8  15  -3   53.62   24.16
  -8  15  -2   30.87   24.05
  -8  15  -2   55.48   30.40
  -8  15  -2   57.87   26.40
  -8  15  -1   11.20   21.53
  -8  15  -1   32.79   31.62
  -8  15  -1   33.83   26.63
  -8  15   0   57.44   24.36
  -8  15   0   21.86   27.14
  -8  15   1   18.64   25.30
  -8  15   1   12.20   28.29
  -8  15   2   97.55   34.45
  -8  15   3   60.35   33.39
  -8  15   4  -13.82   33.65
  -8  16 -20   28.35   36.33
  -8  16 -19  -12.08   33.76
  -8  16 -18  -36.93   33.38
  -8  16 -17  -13.27   32.34
  -8  16 -16    7.03   30.01
  -8  16 -13   23.93   29.65
  -8  16 -12   38.60   27.41
  -8  16 -11   51.57   27.39
  -8  16 -11   80.29   37.05
  -8  16 -10   41.43   26.02
  -8  16 -10   25.95   22.95
  -8  16  -9  -21.82   25.25
  -8  16  -9   -5.64   21.36
  -8  16  -9    9.73   29.23
  -8  16  -8  -34.12   26.90
  -8  16  -8    3.16   20.14
  -8  16  -8   36.26   29.59
  -8  16  -7   24.97   27.47
  -8  16  -7   52.96   23.70
  -8  16  -7   77.29   29.64
  -8  16  -6   -5.81   30.98
  -8  16  -6   36.24   22.98
  -8  16  -6   55.87   28.28
  -8  16  -5   10.72   30.77
  -8  16  -5   29.98   25.30
  -8  16  -5   13.29   25.10
  -8  16  -4   -1.81   31.77
  -8  16  -4   61.84   26.59
  -8  16  -4  -21.12   25.81
  -8  16  -3    5.55   31.49
  -8  16  -3   42.01   25.15
  -8  16  -3   27.68   24.78
  -8  16  -2  -19.82   23.75
  -8  16  -2   15.21   32.87
  -8  16  -2   13.25   26.66
  -8  16  -1   44.87   29.56
  -8  16   0   77.80   30.87
  -8  16   1   -0.13   30.80
  -8  16   2   62.26   34.61
  -8  16   3    1.03   33.92
  -8  17 -19   13.57   34.18
  -8  17 -18  -11.60   33.53
  -8  17 -17  -39.84   35.41
  -8  17 -16   55.16   32.63
  -8  17 -15   90.59   35.33
  -8  17 -14   47.40   28.96
  -8  17 -13   36.42   31.34
  -8  17 -12   76.18   30.68
  -8  17 -11  123.57   31.14
  -8  17 -10   96.58   27.96
  -8  17 -10  122.07   37.68
  -8  17  -9   23.09   26.73
  -8  17  -9  -11.20   22.29
  -8  17  -9  -45.88   33.59
  -8  17  -8   16.19   28.20
  -8  17  -8   57.14   24.14
  -8  17  -8   31.65   30.82
  -8  17  -7   34.17   31.95
  -8  17  -7   30.97   24.92
  -8  17  -7   51.56   30.67
  -8  17  -6   14.61   32.16
  -8  17  -6   88.32   28.43
  -8  17  -6   66.27   29.90
  -8  17  -5   16.00   33.91
  -8  17  -5   66.45   28.41
  -8  17  -5   12.79   25.61
  -8  17  -4   16.45   26.32
  -8  17  -3   57.24   27.08
  -8  18 -18  -11.40   35.66
  -8  18 -17  -35.24   34.69
  -8  18 -16  -19.68   35.22
  -8  18 -15    7.93   31.23
  -8  18 -14   38.36   30.65
  -8  18 -13   65.22   31.32
  -8  18 -12  -17.96   27.23
  -8  18 -11   42.23   28.05
  -8  18 -10   40.30   24.05
  -8  18  -9   34.82   24.71
  -8  18  -8  -32.54   24.72
  -8  18  -8   -0.93   30.27
  -8  18  -7   24.19   24.92
  -8  18  -7   51.33   37.21
  -8  18  -6   40.15   28.63
  -8  18  -5   35.45   26.73
  -8  18  -4  -14.03   28.09
  -8  18  -3   14.05   28.54
  -8  19 -16   20.06   33.62
  -8  19 -15   43.32   34.41
  -8  19 -14  -10.64   32.23
  -8  19 -13    2.67   29.51
  -8  19 -12  -65.85   31.86
  -8  19 -11  -20.99   27.45
  -8  19 -10  -28.94   24.68
  -8  19  -9   -3.48   25.31
  -8  19  -8  -41.21   27.10
  -8  19  -7   -3.04   24.98
  -7 -10  10    4.81   25.26
  -7 -10  11  -22.10   25.55
  -7  -9   7    5.08   25.38
  -7  -9   7   19.35   25.07
  -7  -9   8   13.25   23.68
  -7  -9   8   -3.39   25.37
  -7  -9   9  -32.79   24.21
  -7  -9   9   39.49   27.46
  -7  -9  10   18.97   23.51
  -7  -9  10  -10.12   25.45
  -7  -9  11   22.62   22.20
  -7  -9  11   15.46   27.44
  -7  -9  12   48.59   25.31
  -7  -9  12  -11.64   27.16
  -7  -9  13   18.53   25.75
  -7  -9  13   42.22   29.33
  -7  -9  14   76.18   33.33
  -7  -8   3   88.17   30.18
  -7  -8   4  115.48   30.19
  -7  -8   4   99.36   28.70
  -7  -8   5  174.91   30.94
  -7  -8   5  205.69   33.59
  -7  -8   6   58.14   26.05
  -7  -8   6   90.07   29.12
  -7  -8   7  135.35   29.42
  -7  -8   7  163.42   30.68
  -7  -8   8   51.69   24.29
  -7  -8   8  111.48   28.67
  -7  -8   9   86.50   24.86
  -7  -8   9   58.13   27.51
  -7  -8  10   16.04   22.45
  -7  -8  10   55.70   26.95
  -7  -8  11   14.87   25.49
  -7  -8  11   25.23   21.61
  -7  -8  11   20.74   27.01
  -7  -8  12   53.16   28.45
  -7  -8  12   35.81   22.59
  -7  -8  12   86.54   29.33
  -7  -8  13   60.18   27.95
  -7  -8  13   41.35   21.26
  -7  -8  13  -10.15   28.76
  -7  -8  14   96.28   30.51
  -7  -8  14  104.16   32.94
  -7  -7   1  174.99   31.04
  -7  -7   1  134.93   29.69
  -7  -7   2   21.85   24.33
  -7  -7   2   -5.26   23.28
  -7  -7   3   10.08   24.47
  -7  -7   3   20.32   23.58
  -7  -7   4   74.09   26.71
  -7  -7   4  105.87   27.05
  -7  -7   5  254.61   32.50
  -7  -7   5  275.21   32.50
  -7  -7   6  163.15   29.68
  -7  -7   6  171.28   27.59
  -7  -7   7   14.43   21.66
  -7  -7   7   32.15   23.56
  -7  -7   8   62.17   22.64
  -7  -7   8   -8.03   23.38
  -7  -7   9  140.80   26.32
  -7  -7   9  125.39   27.21
  -7  -7  10  120.62   24.61
  -7  -7  10  128.21   29.00
  -7  -7  10  122.30   28.63
  -7  -7  11   39.45   20.92
  -7  -7  11   46.30   27.39
  -7  -7  11  -14.34   23.83
  -7  -7  12   22.69   19.55
  -7  -7  12   45.61   27.79
  -7  -7  12   25.72   26.52
  -7  -7  13  -24.37   20.91
  -7  -7  13   38.30   28.10
  -7  -7  14   51.00   20.40
  -7  -7  14   16.43   29.22
  -7  -7  14  101.40   29.25
  -7  -7  15   17.24   29.80
  -7  -6  -5   12.88   12.39
  -7  -6  -4   87.02   13.07
  -7  -6  -3   74.59   13.04
  -7  -6  -2    8.77   11.43
  -7  -6  -1    4.47   22.86
  -7  -6  -1   35.37   25.30
  -7  -6  -1   32.64   13.14
  -7  -6   0   56.63   26.30
  -7  -6   0   47.84   13.28
  -7  -6   0   59.37   25.35
  -7  -6   1  177.53   30.39
  -7  -6   1  137.46   16.58
  -7  -6   1  167.57   29.62
  -7  -6   2  101.10   16.82
  -7  -6   2  143.56   27.66
  -7  -6   2  126.94   27.56
  -7  -6   3   35.07   17.16
  -7  -6   3   71.51   24.22
  -7  -6   3  111.01   26.84
  -7  -6   4   12.65   16.24
  -7  -6   4   16.83   21.77
  -7  -6   4   -3.58   21.09
  -7  -6   5   85.49   19.82
  -7  -6   5  100.34   24.52
  -7  -6   5   89.46   25.67
  -7  -6   6   94.12   21.39
  -7  -6   6  126.18   25.75
  -7  -6   6  136.27   24.35
  -7  -6   7   46.48   23.01
  -7  -6   7   41.92   20.83
  -7  -6   8  -19.23   22.89
  -7  -6   8  -49.90   22.60
  -7  -6   9   17.18   23.90
  -7  -6   9   30.24   23.30
  -7  -6   9  -19.15   20.99
  -7  -6  10   29.28   24.20
  -7  -6  10  -18.69   24.70
  -7  -6  10   30.54   21.08
  -7  -6  11   19.55   22.59
  -7  -6  11    4.79   24.03
  -7  -6  11  -33.51   20.75
  -7  -6  12   21.29   24.17
  -7  -6  12   -8.54   25.02
  -7  -6  12   32.66   19.13
  -7  -6  13   49.23   25.10
  -7  -6  13   40.89   27.34
  -7  -6  13   38.68   19.35
  -7  -6  14   23.34   24.85
  -7  -6  14   78.55   30.95
  -7  -6  14   16.05   17.89
  -7  -6  15   22.56   29.52
  -7  -6  15    1.21   25.60
  -7  -6  19  -44.58   32.17
  -7  -5  -7   46.84   18.17
  -7  -5  -6   97.94   18.82
  -7  -5  -5   37.98   15.29
  -7  -5  -4   50.07   15.10
  -7  -5  -3   30.85   23.91
  -7  -5  -3   80.25   27.21
  -7  -5  -3   21.13   13.99
  -7  -5  -2   62.38   24.80
  -7  -5  -2   76.26   14.20
  -7  -5  -2   85.90   25.36
  -7  -5  -1   95.66   15.41
  -7  -5  -1  137.11   27.08
  -7  -5  -1  140.76   27.80
  -7  -5   0    1.55   20.19
  -7  -5   0    6.10   12.89
  -7  -5   0   25.17   22.33
  -7  -5   1   52.99   21.90
  -7  -5   1   43.14   14.79
  -7  -5   1   66.84   22.51
  -7  -5   2   38.25   22.14
  -7  -5   2   43.98   15.47
  -7  -5   2   92.99   24.05
  -7  -5   3  118.84   24.91
  -7  -5   3  137.80   25.05
  -7  -5   3  102.09   18.67
  -7  -5   4  146.46   25.30
  -7  -5   4  131.07   19.91
  -7  -5   4  149.77   25.82
  -7  -5   5   38.02   18.38
  -7  -5   5   30.57   20.15
  -7  -5   5   60.98   22.62
  -7  -5   6   62.86   20.60
  -7  -5   6   86.47   23.01
  -7  -5   6   87.02   23.23
  -7  -5   7    7.44   18.74
  -7  -5   7   37.54   21.93
  -7  -5   7   63.28   22.68
  -7  -5   8   29.22   19.59
  -7  -5   8   77.06   24.51
  -7  -5   8   91.59   23.17
  -7  -5   8   58.16   23.31
  -7  -5   9  222.29   29.21
  -7  -5   9  237.23   27.62
  -7  -5   9  192.30   30.14
  -7  -5  10  150.19   26.06
  -7  -5  10  116.18   24.69
  -7  -5  10  138.13   27.84
  -7  -5  11   38.31   23.84
  -7  -5  11   39.24   21.90
  -7  -5  11   60.94   25.17
  -7  -5  12   57.63   25.35
  -7  -5  12   65.01   22.40
  -7  -5  12   67.70   27.70
  -7  -5  13  155.39   28.61
  -7  -5  13  167.53   24.54
  -7  -5  13  137.63   29.20
  -7  -5  14   34.11   24.18
  -7  -5  14   63.81   21.42
  -7  -5  15   20.04   28.63
  -7  -5  15   26.88   26.65
  -7  -5  19   36.48   32.16
  -7  -4 -15  -53.31   42.73
  -7  -4 -14  -46.59   40.84
  -7  -4 -13    7.36   37.11
  -7  -4 -12   53.24   36.20
  -7  -4 -11   67.22   36.28
  -7  -4  -9   84.60   24.28
  -7  -4  -8  100.77   23.20
  -7  -4  -7   51.72   20.31
  -7  -4  -6   42.23   18.67
  -7  -4  -5  -20.46   25.06
  -7  -4  -5    3.67   23.34
  -7  -4  -5   10.86   16.09
  -7  -4  -4  103.39   27.27
  -7  -4  -4   67.41   24.87
  -7  -4  -4  101.31   18.06
  -7  -4  -3  108.76   26.68
  -7  -4  -3   56.23   15.85
  -7  -4  -3  114.40   26.20
  -7  -4  -2   18.63   20.87
  -7  -4  -2   23.86   14.06
  -7  -4  -1   72.29   23.02
  -7  -4  -1  106.06   24.35
  -7  -4  -1   52.66   14.15
  -7  -4   0  170.12   25.22
  -7  -4   0  144.62   16.85
  -7  -4   0  196.36   27.05
  -7  -4   1  154.64   24.35
  -7  -4   1  135.91   24.12
  -7  -4   1   79.52   15.37
  -7  -4   2   55.14   20.92
  -7  -4   2   53.31   20.69
  -7  -4   2   24.31   14.10
  -7  -4   3  103.89   23.05
  -7  -4   3   59.88   21.88
  -7  -4   3   76.22   17.56
  -7  -4   4  304.59   25.00
  -7  -4   4  342.56   30.24
  -7  -4   4  346.42   30.89
  -7  -4   5  225.92   23.81
  -7  -4   5  272.45   27.84
  -7  -4   5  237.10   26.80
  -7  -4   6  368.76   32.20
  -7  -4   6  368.86   31.45
  -7  -4   6  329.98   27.21
  -7  -4   6  387.82   33.07
  -7  -4   7  103.83   24.11
  -7  -4   7   99.99   23.11
  -7  -4   7   57.84   20.21
  -7  -4   7   96.11   22.80
  -7  -4   8   21.46   20.62
  -7  -4   8   25.16   21.79
  -7  -4   8    9.77   19.40
  -7  -4   8   69.77   21.50
  -7  -4   9  243.38   28.33
  -7  -4   9  183.35   28.01
  -7  -4   9  199.20   29.32
  -7  -4   9  178.76   25.35
  -7  -4  10  119.02   25.11
  -7  -4  10  157.55   26.94
  -7  -4  10  107.71   25.70
  -7  -4  11   34.21   21.32
  -7  -4  11   50.59   22.93
  -7  -4  11   46.34   23.51
  -7  -4  12   11.36   23.64
  -7  -4  12   25.43   22.81
  -7  -4  12   20.18   24.42
  -7  -4  13   15.45   24.02
  -7  -4  13   23.42   21.54
  -7  -4  13   24.47   25.20
  -7  -4  14  103.56   28.97
  -7  -4  14  118.81   32.51
  -7  -4  14   98.51   22.90
  -7  -4  15   45.48   29.53
  -7  -4  15   96.58   22.99
  -7  -4  18   80.95   33.69
  -7  -4  19   19.49   33.52
  -7  -3 -16  -78.73   45.66
  -7  -3 -15  -60.15   39.60
  -7  -3 -14  -11.43   37.04
  -7  -3 -13   62.47   37.86
  -7  -3 -12   54.64   35.49
  -7  -3 -11  -34.68   26.71
  -7  -3 -11   37.96   32.79
  -7  -3 -10   63.92   25.47
  -7  -3 -10   -3.33   28.83
  -7  -3  -9   99.40   25.84
  -7  -3  -9   76.77   31.46
  -7  -3  -8   99.69   23.98
  -7  -3  -8   56.19   27.36
  -7  -3  -7  104.29   28.73
  -7  -3  -7  111.44   22.89
  -7  -3  -6   41.74   24.37
  -7  -3  -6    0.85   22.77
  -7  -3  -6   61.18   19.78
  -7  -3  -5    0.82   22.04
  -7  -3  -5  -27.90   23.82
  -7  -3  -5   26.06   17.92
  -7  -3  -4  202.53   29.80
  -7  -3  -4  205.83   29.03
  -7  -3  -4  240.96   22.14
  -7  -3  -3  524.20   37.88
  -7  -3  -3  508.65   37.46
  -7  -3  -3  524.61   27.65
  -7  -3  -2  189.05   26.40
  -7  -3  -2  175.15   19.72
  -7  -3  -2  182.12   26.74
  -7  -3  -1   36.40   19.39
  -7  -3  -1   19.66   18.95
  -7  -3  -1    6.71   13.75
  -7  -3   0  128.06   22.77
  -7  -3   0  104.87   22.73
  -7  -3   0  101.64   15.95
  -7  -3   1  438.18   32.53
  -7  -3   1  354.27   22.51
  -7  -3   1  402.69   31.03
  -7  -3   2  384.17   25.15
  -7  -3   2  426.83   31.07
  -7  -3   2  434.42   32.01
  -7  -3   3  115.14   19.78
  -7  -3   3  146.59   23.25
  -7  -3   3  157.32   26.20
  -7  -3   4   40.10   19.66
  -7  -3   4   93.15   22.47
  -7  -3   4   52.58   16.62
  -7  -3   5  168.60   24.53
  -7  -3   5  184.16   25.62
  -7  -3   5  161.43   22.13
  -7  -3   5  156.33   23.43
  -7  -3   6  171.40   24.72
  -7  -3   6  138.80   21.41
  -7  -3   6  135.55   22.45
  -7  -3   7  118.36   23.97
  -7  -3   7   98.42   22.38
  -7  -3   7   75.49   20.69
  -7  -3   8   32.44   22.51
  -7  -3   8   35.62   21.04
  -7  -3   8   29.30   20.46
  -7  -3   8   14.21   19.96
  -7  -3   9   14.01   20.54
  -7  -3   9   42.29   23.18
  -7  -3   9   15.84   21.24
  -7  -3   9    3.48   18.82
  -7  -3  10   81.28   23.39
  -7  -3  10   77.53   24.83
  -7  -3  10   38.26   23.56
  -7  -3  10   64.19   22.60
  -7  -3  11  200.27   30.34
  -7  -3  11  194.75   26.42
  -7  -3  11  199.96   28.98
  -7  -3  12   31.27   21.74
  -7  -3  12   22.25   23.61
  -7  -3  13   16.99   21.05
  -7  -3  13  -12.61   25.14
  -7  -3  14   -2.99   20.44
  -7  -3  14   37.20   27.86
  -7  -3  15    9.27   21.11
  -7  -3  15  -48.48   29.72
  -7  -3  16   17.65   17.67
  -7  -3  17   21.54   29.22
  -7  -3  18   -7.67   30.07
  -7  -3  19   30.06   33.90
  -7  -2 -17  -49.28   45.65
  -7  -2 -16  -15.61   38.78
  -7  -2 -15  -37.45   36.76
  -7  -2 -14   90.75   40.17
  -7  -2 -13   27.15   29.50
  -7  -2 -13    8.03   32.62
  -7  -2 -12    4.11   27.23
  -7  -2 -12    4.34   31.92
  -7  -2 -11   56.50   27.47
  -7  -2 -11   86.84   35.27
  -7  -2 -10   80.52   26.89
  -7  -2 -10   21.93   28.77
  -7  -2  -9  184.28   32.89
  -7  -2  -9  170.03   33.01
  -7  -2  -9  223.36   30.04
  -7  -2  -8  194.76   31.53
  -7  -2  -8  201.62   30.67
  -7  -2  -8  207.07   33.77
  -7  -2  -8  162.49   26.71
  -7  -2  -7  206.02   30.79
  -7  -2  -7  203.40   26.63
  -7  -2  -7  202.50   30.45
  -7  -2  -7  189.11   31.28
  -7  -2  -6   60.25   23.80
  -7  -2  -6   75.15   21.43
  -7  -2  -6   64.55   24.34
  -7  -2  -6   12.03   21.58
  -7  -2  -5   74.01   23.53
  -7  -2  -5   68.82   19.89
  -7  -2  -5   51.13   22.12
  -7  -2  -4  126.69   24.81
  -7  -2  -4  108.19   23.36
  -7  -2  -4  121.59   19.49
  -7  -2  -3  173.69   25.94
  -7  -2  -3  160.71   20.07
  -7  -2  -3  196.79   26.56
  -7  -2  -2   48.98   15.06
  -7  -2  -2   71.79   20.89
  -7  -2  -2   21.57   19.08
  -7  -2  -1    1.56   14.19
  -7  -2  -1   28.23   18.48
  -7  -2   0   19.82   14.05
  -7  -2   0   48.09   19.49
  -7  -2   0   44.30   20.20
  -7  -2   1  108.10   16.35
  -7  -2   1  147.99   24.42
  -7  -2   2  284.28   22.25
  -7  -2   2  280.06   25.67
  -7  -2   2  265.42   28.01
  -7  -2   3  188.66   20.77
  -7  -2   3  214.80   27.22
  -7  -2   3  208.87   24.77
  -7  -2   4  100.96   19.37
  -7  -2   4  136.50   24.12
  -7  -2   4  116.50   21.55
  -7  -2   5   27.53   21.18
  -7  -2   5   12.81   17.38
  -7  -2   5   34.20   16.97
  -7  -2   5   27.85   17.13
  -7  -2   6  103.29   22.18
  -7  -2   6  123.19   22.88
  -7  -2   6  117.70   21.66
  -7  -2   6   85.44   19.57
  -7  -2   7   26.71   19.64
  -7  -2   7   27.49   20.02
  -7  -2   7   34.84   19.40
  -7  -2   7   19.59   17.39
  -7  -2   8   84.04   21.16
  -7  -2   8   73.99   22.31
  -7  -2   8   62.97   21.19
  -7  -2   8   46.36   19.59
  -7  -2   9  137.97   21.57
  -7  -2   9  162.40   25.86
  -7  -2   9  176.15   26.86
  -7  -2   9  189.30   26.81
  -7  -2  10   93.64   20.07
  -7  -2  10   95.37   26.16
  -7  -2  10   92.32   24.04
  -7  -2  11   40.13   19.00
  -7  -2  11   76.09   26.70
  -7  -2  11   67.21   25.18
  -7  -2  12   48.93   19.58
  -7  -2  12   33.63   24.94
  -7  -2  13  149.38   23.07
  -7  -2  13  120.74   30.47
  -7  -2  14   27.56   18.54
  -7  -2  14   98.56   30.86
  -7  -2  15   22.80   19.22
  -7  -2  15   49.48   30.14
  -7  -2  15   68.85   20.77
  -7  -2  16  -13.47   18.23
  -7  -2  16  -13.16   27.68
  -7  -2  17   46.27   31.49
  -7  -2  18   38.13   32.74
  -7  -1 -18  -27.76   44.67
  -7  -1 -17   14.26   40.57
  -7  -1 -16  118.22   44.96
  -7  -1 -15  -11.83   36.46
  -7  -1 -14   56.80   34.59
  -7  -1 -14    7.96   36.47
  -7  -1 -13   35.69   30.46
  -7  -1 -13   14.83   32.97
  -7  -1 -12   33.09   29.67
  -7  -1 -12   19.72   30.74
  -7  -1 -11   38.58   27.07
  -7  -1 -11  -23.13   28.52
  -7  -1 -11   59.58   27.22
  -7  -1 -10   69.72   25.87
  -7  -1 -10   29.05   27.04
  -7  -1 -10   57.43   27.49
  -7  -1  -9   49.35   26.53
  -7  -1  -9   33.96   23.77
  -7  -1  -9   17.43   25.98
  -7  -1  -9   26.57   23.41
  -7  -1  -8   89.21   25.79
  -7  -1  -8   29.72   21.73
  -7  -1  -8   85.39   26.21
  -7  -1  -8   43.60   23.30
  -7  -1  -7   71.14   23.61
  -7  -1  -7  116.75   23.28
  -7  -1  -7  106.75   28.16
  -7  -1  -7  111.90   25.13
  -7  -1  -6  134.60   24.55
  -7  -1  -6   98.56   23.67
  -7  -1  -5  109.33   24.59
  -7  -1  -5   53.57   20.02
  -7  -1  -5   93.06   21.01
  -7  -1  -5   93.35   23.22
  -7  -1  -4  119.27   22.40
  -7  -1  -4  157.85   24.52
  -7  -1  -4  151.63   20.75
  -7  -1  -3  173.34   24.36
  -7  -1  -3  169.35   20.13
  -7  -1  -3  179.67   23.94
  -7  -1  -2  107.65   21.14
  -7  -1  -2   81.91   21.43
  -7  -1  -2   79.11   18.08
  -7  -1  -1   71.59   19.51
  -7  -1  -1   52.59   20.99
  -7  -1  -1   70.84   16.70
  -7  -1   0  338.19   27.51
  -7  -1   0  274.51   27.05
  -7  -1   0  294.97   22.33
  -7  -1   1  499.31   30.94
  -7  -1   1  475.03   32.02
  -7  -1   1  475.94   26.21
  -7  -1   2  276.43   25.65
  -7  -1   2  316.27   28.82
  -7  -1   2  271.49   22.36
  -7  -1   3  299.44   25.29
  -7  -1   3  286.12   23.24
  -7  -1   3  296.76   27.49
  -7  -1   4   27.97   16.69
  -7  -1   4   28.98   17.51
  -7  -1   4   -7.71   16.63
  -7  -1   4   55.56   20.45
  -7  -1   5  454.03   30.56
  -7  -1   5  466.54   31.72
  -7  -1   5  388.01   27.27
  -7  -1   5  439.22   29.65
  -7  -1   6  546.37   33.21
  -7  -1   6  526.95   33.18
  -7  -1   6  509.45   31.83
  -7  -1   6  584.24   32.11
  -7  -1   7  398.35   30.49
  -7  -1   7  341.95   29.37
  -7  -1   7  389.17   27.32
  -7  -1   7  376.35   29.86
  -7  -1   8  182.49   24.60
  -7  -1   8  208.53   26.82
  -7  -1   8  199.45   22.88
  -7  -1   9  273.14   30.81
  -7  -1   9  312.88   31.28
  -7  -1   9  281.89   24.80
  -7  -1  10  210.33   29.64
  -7  -1  10  165.30   28.60
  -7  -1  10  243.66   24.71
  -7  -1  11   75.09   25.35
  -7  -1  11   85.51   26.44
  -7  -1  11   73.97   18.49
  -7  -1  12   43.67   18.72
  -7  -1  12    7.51   23.17
  -7  -1  13   31.54   17.69
  -7  -1  13   33.51   26.64
  -7  -1  14   86.37   21.14
  -7  -1  14   63.15   28.66
  -7  -1  15  157.03   24.53
  -7  -1  15   75.78   21.33
  -7  -1  15  147.39   31.91
  -7  -1  16   88.10   22.00
  -7  -1  16  109.77   32.27
  -7  -1  17   89.32   34.76
  -7  -1  18   22.16   33.09
  -7   0 -18  -25.99   43.85
  -7   0 -17  105.02   45.22
  -7   0 -16   38.47   38.68
  -7   0 -15   41.42   35.29
  -7   0 -15  -80.67   39.93
  -7   0 -14    6.11   31.57
  -7   0 -14   -5.58   33.53
  -7   0 -13   82.33   32.64
  -7   0 -13   41.42   27.17
  -7   0 -12   35.00   28.36
  -7   0 -12   58.68   32.28
  -7   0 -12   37.35   25.73
  -7   0 -11   77.03   28.42
  -7   0 -11  105.93   32.30
  -7   0 -11   60.38   26.09
  -7   0 -10    7.02   23.97
  -7   0 -10   -6.00   23.74
  -7   0 -10  -20.13   27.67
  -7   0 -10   13.68   22.17
  -7   0  -9   29.68   23.38
  -7   0  -9  -13.03   22.56
  -7   0  -9    7.29   22.39
  -7   0  -9   48.71   28.46
  -7   0  -8  159.35   26.76
  -7   0  -8  174.60   26.61
  -7   0  -8  158.68   26.22
  -7   0  -8  198.27   31.04
  -7   0  -7  596.56   36.20
  -7   0  -7  640.08   39.43
  -7   0  -7  631.14   40.01
  -7   0  -7  630.42   38.50
  -7   0  -6  135.86   24.24
  -7   0  -6  171.80   25.18
  -7   0  -6  144.04   23.30
  -7   0  -6  132.71   23.74
  -7   0  -5   92.58   22.16
  -7   0  -5   62.49   20.37
  -7   0  -5   81.79   20.10
  -7   0  -5   93.31   21.01
  -7   0  -4  284.79   27.10
  -7   0  -4  263.61   25.75
  -7   0  -4  227.10   25.44
  -7   0  -3  403.42   31.21
  -7   0  -3  417.12   29.44
  -7   0  -3  402.23   27.62
  -7   0  -2  772.83   37.96
  -7   0  -2  737.91   32.88
  -7   0  -2  791.08   36.34
  -7   0  -1  162.62   21.70
  -7   0  -1  139.11   23.57
  -7   0  -1  121.03   18.58
  -7   0   0  686.61   33.54
  -7   0   0  648.12   35.44
  -7   0   0  643.02   30.05
  -7   0   1  503.32   29.95
  -7   0   1  480.60   31.28
  -7   0   1  495.03   27.72
  -7   0   2  608.31   32.34
  -7   0   2  586.44   29.69
  -7   0   2  647.17   33.32
  -7   0   3  109.40   19.84
  -7   0   3  107.39   20.96
  -7   0   3   89.86   18.27
  -7   0   3   96.47   20.03
  -7   0   4  228.68   22.35
  -7   0   4  247.74   24.29
  -7   0   4  239.91   22.63
  -7   0   4  269.34   24.05
  -7   0   5  790.76   37.43
  -7   0   5  773.35   36.51
  -7   0   5  780.69   34.46
  -7   0   5  821.50   38.17
  -7   0   6 1045.35   42.93
  -7   0   6 1023.10   39.85
  -7   0   6 1127.87   45.64
  -7   0   7 1347.62   50.24
  -7   0   7 1428.37   45.88
  -7   0   7 1398.92   51.22
  -7   0   8  198.00   22.99
  -7   0   8  212.32   25.91
  -7   0   8  190.54   27.55
  -7   0   8  171.17   20.10
  -7   0   9  205.45   23.52
  -7   0   9  182.10   25.36
  -7   0  10  241.99   29.96
  -7   0  11  199.89   30.25
  -7   0  11  205.05   31.70
  -7   0  12   92.97   26.62
  -7   0  13   55.62   27.30
  -7   0  14   27.01   27.65
  -7   0  14   48.78   21.10
  -7   0  14   76.30   27.50
  -7   0  15   83.05   22.95
  -7   0  15  102.66   30.26
  -7   0  16   -7.11   20.32
  -7   0  16   24.15   29.08
  -7   0  17   29.51   32.75
  -7   1 -19  -46.69   44.36
  -7   1 -18   80.91   43.88
  -7   1 -17   25.27   37.30
  -7   1 -16   56.75   37.89
  -7   1 -16   60.68   36.58
  -7   1 -15   15.97   33.68
  -7   1 -15   39.75   34.25
  -7   1 -14   -2.62   32.50
  -7   1 -14   10.43   31.16
  -7   1 -13   82.59   32.24
  -7   1 -13   24.79   31.28
  -7   1 -13   14.05   24.63
  -7   1 -12   78.65   28.70
  -7   1 -12   74.51   25.16
  -7   1 -12  129.39   30.42
  -7   1 -12   59.89   27.80
  -7   1 -11  169.31   30.73
  -7   1 -11  209.65   32.91
  -7   1 -11  179.53   28.63
  -7   1 -11  195.74   34.43
  -7   1 -10   41.01   24.52
  -7   1 -10   66.16   25.99
  -7   1 -10  106.65   28.43
  -7   1 -10   38.76   22.38
  -7   1  -9   -4.18   20.48
  -7   1  -9   -5.25   19.60
  -7   1  -9   16.12   22.28
  -7   1  -9    8.17   24.39
  -7   1  -8  400.56   33.60
  -7   1  -8  381.83   31.59
  -7   1  -8  397.16   32.58
  -7   1  -8  363.07   33.20
  -7   1  -7  756.67   39.78
  -7   1  -7  706.01   38.57
  -7   1  -7  767.66   40.61
  -7   1  -7  678.63   39.55
  -7   1  -6  167.35   24.04
  -7   1  -6  141.24   22.43
  -7   1  -6  170.76   24.29
  -7   1  -6  177.09   24.32
  -7   1  -5   12.33   19.39
  -7   1  -5  -19.04   18.06
  -7   1  -5   14.90   17.95
  -7   1  -5  -13.44   17.17
  -7   1  -4   68.09   18.43
  -7   1  -4   32.02   17.56
  -7   1  -4   72.28   21.35
  -7   1  -3  361.64   26.53
  -7   1  -3  365.43   23.96
  -7   1  -3  338.64   28.89
  -7   1  -3  386.00   26.91
  -7   1  -2  455.73   28.36
  -7   1  -2  425.48   29.88
  -7   1  -2  423.08   27.21
  -7   1  -1  277.22   24.15
  -7   1  -1  262.21   26.10
  -7   1  -1  282.35   23.90
  -7   1   0   15.59   16.45
  -7   1   0   29.57   17.68
  -7   1   0   45.70   16.32
  -7   1   1   20.77   15.06
  -7   1   1   24.31   15.85
  -7   1   1   11.14   16.40
  -7   1   2  698.64   33.01
  -7   1   2  642.15   32.60
  -7   1   2  611.82   30.75
  -7   1   2  681.71   32.17
  -7   1   3   97.72   19.27
  -7   1   3   96.51   18.39
  -7   1   3   76.18   16.64
  -7   1   3   92.18   18.06
  -7   1   4  162.05   20.53
  -7   1   4  207.47   23.32
  -7   1   4  179.87   21.39
  -7   1   5   73.43   19.79
  -7   1   5   64.09   18.26
  -7   1   5   81.07   18.23
  -7   1   6   40.29   18.31
  -7   1   6   54.20   18.39
  -7   1   7  152.65   24.24
  -7   1   7  163.14   18.71
  -7   1   8   89.71   21.05
  -7   1   8   83.48   17.12
  -7   1   9   56.15   21.19
  -7   1   9   82.34   23.41
  -7   1  10   39.50   22.92
  -7   1  10    9.68   21.74
  -7   1  11   13.70   23.31
  -7   1  11   67.12   25.66
  -7   1  12   61.96   27.22
  -7   1  12   57.91   27.32
  -7   1  12   43.43   20.11
  -7   1  13   48.67   28.80
  -7   1  13   52.76   21.30
  -7   1  13   55.36   26.33
  -7   1  14  -10.87   28.93
  -7   1  14  -20.84   26.87
  -7   1  14  -16.26   20.11
  -7   1  15   41.33   29.67
  -7   1  15   44.35   23.01
  -7   1  16  -21.38   29.71
  -7   1  16    7.49   22.44
  -7   1  17   63.59   34.45
  -7   2 -19   95.60   46.37
  -7   2 -18   21.47   39.65
  -7   2 -17   15.04   37.12
  -7   2 -16   15.15   35.75
  -7   2 -16  -60.65   36.43
  -7   2 -15  -21.38   34.58
  -7   2 -15   -3.92   31.73
  -7   2 -14   50.17   33.10
  -7   2 -14   42.23   31.08
  -7   2 -13    0.23   29.93
  -7   2 -13  -27.40   26.56
  -7   2 -13    5.62   28.65
  -7   2 -13   25.36   22.15
  -7   2 -12   20.37   24.74
  -7   2 -12  -19.08   26.94
  -7   2 -12   10.33   26.83
  -7   2 -12   15.95   21.79
  -7   2 -11   96.99   26.79
  -7   2 -11   83.26   28.41
  -7   2 -11  131.84   30.05
  -7   2 -11   26.19   20.14
  -7   2 -10   17.82   21.29
  -7   2 -10   36.81   26.53
  -7   2 -10   46.22   26.10
  -7   2 -10   -4.74   18.77
  -7   2  -9  138.29   24.14
  -7   2  -9  106.22   25.96
  -7   2  -9   94.91   24.90
  -7   2  -9  109.58   22.07
  -7   2  -8   -5.60   17.92
  -7   2  -8  -20.93   18.74
  -7   2  -8   30.73   21.86
  -7   2  -8   26.11   21.17
  -7   2  -7  182.86   25.49
  -7   2  -7  121.26   21.58
  -7   2  -7  141.09   21.89
  -7   2  -7  123.57   23.46
  -7   2  -6   -2.40   18.71
  -7   2  -6   22.46   17.81
  -7   2  -6   14.19   19.13
  -7   2  -6  -14.44   18.84
  -7   2  -5  206.03   22.10
  -7   2  -5  235.91   25.80
  -7   2  -5  271.56   26.21
  -7   2  -4  261.07   25.14
  -7   2  -4  288.28   27.65
  -7   2  -4  275.06   23.82
  -7   2  -4  282.25   22.22
  -7   2  -3   20.63   15.76
  -7   2  -3   18.89   15.38
  -7   2  -3   49.36   20.00
  -7   2  -3   24.48   17.36
  -7   2  -2   68.44   19.70
  -7   2  -2  114.65   19.86
  -7   2  -1  118.16   19.32
  -7   2  -1   90.49   18.82
  -7   2  -1  112.36   19.63
  -7   2   0  140.03   19.40
  -7   2   0  128.41   18.91
  -7   2   0  153.97   20.64
  -7   2   1  242.06   22.43
  -7   2   1  238.53   22.69
  -7   2   1  218.27   21.26
  -7   2   2  221.68   22.57
  -7   2   2  166.20   20.35
  -7   2   2  182.46   21.04
  -7   2   2  184.36   21.69
  -7   2   3   20.33   14.98
  -7   2   3   19.91   16.85
  -7   2   4   65.62   18.71
  -7   2   5  318.10   27.12
  -7   2   6  356.53   29.06
  -7   2   6  322.95   19.94
  -7   2   6  335.17   28.80
  -7   2   7  186.32   24.25
  -7   2   7  175.41   23.94
  -7   2   7  180.38   18.07
  -7   2   8  121.21   23.85
  -7   2   8   88.88   21.76
  -7   2   8   68.92   16.29
  -7   2   9  158.64   26.14
  -7   2   9  170.58   27.68
  -7   2  10   92.77   25.42
  -7   2  10   96.59   25.87
  -7   2  11  187.29   30.97
  -7   2  11  155.58   28.98
  -7   2  11  153.01   24.93
  -7   2  12  102.58   29.33
  -7   2  12   64.26   28.47
  -7   2  12   63.17   22.01
  -7   2  12   44.97   23.90
  -7   2  13   16.08   25.43
  -7   2  13   55.52   23.01
  -7   2  14  105.82   31.45
  -7   2  14  129.41   26.69
  -7   2  15  125.11   34.09
  -7   2  15  100.22   27.16
  -7   2  16   26.31   31.40
  -7   2  16  -24.11   24.79
  -7   3 -20   80.00   45.96
  -7   3 -19  -20.53   39.44
  -7   3 -18   26.46   38.36
  -7   3 -17  -17.70   34.25
  -7   3 -16   31.65   33.65
  -7   3 -16    6.84   36.77
  -7   3 -15   10.63   29.93
  -7   3 -15   78.69   36.90
  -7   3 -14   28.83   32.08
  -7   3 -14   23.35   25.37
  -7   3 -14  -46.84   30.57
  -7   3 -13   44.75   30.56
  -7   3 -13    5.65   20.24
  -7   3 -13   39.09   24.38
  -7   3 -13    0.83   26.88
  -7   3 -12   81.84   30.36
  -7   3 -12   72.65   24.91
  -7   3 -12   75.32   28.12
  -7   3 -12   40.40   20.87
  -7   3 -11   62.71   22.46
  -7   3 -11  120.95   29.96
  -7   3 -11  129.27   28.84
  -7   3 -11   87.67   21.53
  -7   3 -10   -9.52   19.14
  -7   3 -10    8.87   23.51
  -7   3 -10   26.01   24.30
  -7   3 -10   13.16   19.00
  -7   3  -9  134.55   22.85
  -7   3  -9  158.79   22.54
  -7   3  -9  128.77   26.17
  -7   3  -9  142.36   24.55
  -7   3  -8  185.18   27.23
  -7   3  -8  200.77   23.31
  -7   3  -8  173.04   25.33
  -7   3  -8  166.79   23.16
  -7   3  -7   54.97   17.84
  -7   3  -7  110.12   22.51
  -7   3  -7   93.41   22.42
  -7   3  -7   69.81   20.09
  -7   3  -6  162.71   24.18
  -7   3  -6  136.27   23.65
  -7   3  -6  136.59   19.84
  -7   3  -5   29.07   19.48
  -7   3  -5   32.37   16.55
  -7   3  -5    7.47   17.57
  -7   3  -5   16.16   15.31
  -7   3  -4  207.34   24.01
  -7   3  -4  191.60   22.66
  -7   3  -4  186.93   19.94
  -7   3  -4  210.84   20.36
  -7   3  -3  462.98   26.20
  -7   3  -3  490.28   22.60
  -7   3  -3  490.93   30.16
  -7   3  -3  466.70   28.49
  -7   3  -2  572.94   28.32
  -7   3  -2  529.22   19.92
  -7   3  -2  510.73   28.74
  -7   3  -2  539.65   30.11
  -7   3  -1  863.44   33.45
  -7   3  -1  897.81   35.88
  -7   3  -1  839.43   35.10
  -7   3   0   40.56   16.91
  -7   3   0   53.74   16.74
  -7   3   0   13.44   14.71
  -7   3   1  228.48   22.22
  -7   3   1  264.29   22.59
  -7   3   1  233.92   21.40
  -7   3   2   39.28   17.23
  -7   3   3   -4.42   16.16
  -7   3   4  176.55   22.15
  -7   3   4  171.80   21.80
  -7   3   5   21.63   10.25
  -7   3   5   47.79   17.93
  -7   3   5   57.33   18.95
  -7   3   6  451.38   32.05
  -7   3   6  414.83   21.00
  -7   3   6  439.33   30.86
  -7   3   7  277.87   28.12
  -7   3   7  236.22   26.34
  -7   3   7  253.82   19.47
  -7   3   8   73.45   22.74
  -7   3   8   49.79   21.75
  -7   3   8   34.76   14.73
  -7   3   9   78.77   23.62
  -7   3   9   52.07   22.90
  -7   3  10  146.70   29.04
  -7   3  10  144.14   29.28
  -7   3  10  166.63   25.00
  -7   3  11  101.87   28.51
  -7   3  11  133.49   25.37
  -7   3  11  103.22   27.74
  -7   3  11  113.09   26.67
  -7   3  12  100.77   30.70
  -7   3  12  106.94   31.03
  -7   3  12  113.50   26.06
  -7   3  12  146.22   30.48
  -7   3  13   32.35   29.36
  -7   3  13   -3.13   25.12
  -7   3  13  -43.36   23.19
  -7   3  14   76.93   31.57
  -7   3  14    3.26   23.82
  -7   3  15   40.19   32.04
  -7   3  15   72.76   27.23
  -7   3  16   88.26   30.30
  -7   4 -20   17.06   40.95
  -7   4 -19   28.05   37.80
  -7   4 -18   87.53   40.08
  -7   4 -17   69.66   36.29
  -7   4 -16  126.00   36.73
  -7   4 -16  115.71   42.05
  -7   4 -15   22.17   33.80
  -7   4 -15   39.61   25.81
  -7   4 -15   65.19   31.80
  -7   4 -14   41.65   32.84
  -7   4 -14  -18.59   20.27
  -7   4 -14   45.68   24.61
  -7   4 -14   25.28   28.78
  -7   4 -13    9.72   29.94
  -7   4 -13   -8.76   19.15
  -7   4 -13   17.70   21.25
  -7   4 -13   45.29   26.47
  -7   4 -12   -6.29   27.35
  -7   4 -12   12.05   17.46
  -7   4 -12   22.66   20.83
  -7   4 -12   35.85   25.96
  -7   4 -11  154.90   31.46
  -7   4 -11  131.39   21.66
  -7   4 -11  150.64   24.84
  -7   4 -11  167.08   27.18
  -7   4 -10  168.40   30.93
  -7   4 -10  122.88   21.83
  -7   4 -10  141.03   27.26
  -7   4 -10  110.18   21.17
  -7   4  -9   23.96   17.17
  -7   4  -9   17.74   23.42
  -7   4  -9   37.25   20.30
  -7   4  -9   21.38   18.45
  -7   4  -8  108.03   19.18
  -7   4  -8   56.63   22.99
  -7   4  -8   74.74   20.64
  -7   4  -8   74.69   20.82
  -7   4  -7  156.39   23.82
  -7   4  -7  106.94   23.30
  -7   4  -7  113.59   18.52
  -7   4  -6  318.13   28.88
  -7   4  -6  313.76   26.88
  -7   4  -6  287.51   22.60
  -7   4  -6  307.32   23.56
  -7   4  -5   50.28   15.41
  -7   4  -5   65.15   15.58
  -7   4  -5   27.87   18.98
  -7   4  -5   13.36   15.98
  -7   4  -4   13.28   14.21
  -7   4  -4    4.22   12.62
  -7   4  -4   41.53   19.15
  -7   4  -4   -3.60   15.44
  -7   4  -3   89.56   13.23
  -7   4  -3   82.67   16.68
  -7   4  -3   84.19   19.87
  -7   4  -3   76.96   16.72
  -7   4  -2  387.02   23.47
  -7   4  -2  363.79   15.87
  -7   4  -2  375.88   25.98
  -7   4  -2  419.17   28.04
  -7   4  -1  668.57   29.60
  -7   4   0   31.47   15.60
  -7   4   1  128.50   20.07
  -7   4   1  114.63   18.54
  -7   4   2   14.77   16.30
  -7   4   2    6.61   15.05
  -7   4   3  117.35   19.22
  -7   4   3  107.95   19.80
  -7   4   4   39.71   17.55
  -7   4   4   35.62    8.61
  -7   4   4   45.42   17.80
  -7   4   5   24.27   10.21
  -7   4   5   24.62   19.15
  -7   4   5   30.83   18.09
  -7   4   6   83.00   13.33
  -7   4   6   73.86   20.94
  -7   4   6   83.15   21.04
  -7   4   7  340.47   30.10
  -7   4   7  305.10   29.25
  -7   4   7  317.55   20.97
  -7   4   8   41.25   22.72
  -7   4   8   14.92   14.23
  -7   4   9   27.42   22.03
  -7   4   9    2.51   22.36
  -7   4   9   25.07   19.48
  -7   4   9   11.64   20.62
  -7   4  10   54.57   25.46
  -7   4  10   54.14   27.62
  -7   4  10   18.53   20.19
  -7   4  10   45.00   23.48
  -7   4  11   13.03   25.20
  -7   4  11   50.30   23.57
  -7   4  11   18.93   25.13
  -7   4  11   42.94   25.01
  -7   4  12   45.01   28.55
  -7   4  12   54.80   30.13
  -7   4  12   71.45   25.89
  -7   4  12   69.24   27.77
  -7   4  13   36.04   29.85
  -7   4  13  -11.57   27.73
  -7   4  13   28.13   24.07
  -7   4  14   34.59   30.72
  -7   4  14   20.18   25.45
  -7   4  15  -25.33   32.65
  -7   4  15   32.04   28.94
  -7   4  16   69.47   31.77
  -7   5 -21   -2.68   40.48
  -7   5 -20   -6.79   39.84
  -7   5 -19   43.74   37.33
  -7   5 -18   19.42   34.08
  -7   5 -17   12.34   32.65
  -7   5 -16   35.31   35.53
  -7   5 -16   35.53   31.33
  -7   5 -15   15.28   34.10
  -7   5 -15   83.80   32.20
  -7   5 -14   82.03   21.01
  -7   5 -14   38.30   22.82
  -7   5 -14   42.77   29.16
  -7   5 -13   34.91   29.10
  -7   5 -13    8.16   17.30
  -7   5 -13   31.25   20.61
  -7   5 -13  -25.98   25.63
  -7   5 -12   15.41   27.32
  -7   5 -12   29.19   17.76
  -7   5 -12    0.06   18.13
  -7   5 -12   20.90   25.29
  -7   5 -11  123.59   30.51
  -7   5 -11   92.12   20.05
  -7   5 -11   84.85   26.17
  -7   5 -11   72.30   19.06
  -7   5 -10   94.59   19.21
  -7   5 -10  141.40   28.74
  -7   5 -10  129.09   24.88
  -7   5 -10  124.88   21.29
  -7   5  -9   59.06   17.00
  -7   5  -9   58.32   25.39
  -7   5  -9   74.57   21.57
  -7   5  -9   44.75   19.40
  -7   5  -8    7.92   14.73
  -7   5  -8    7.62   20.94
  -7   5  -8  -10.31   17.93
  -7   5  -8   33.14   20.53
  -7   5  -7   88.56   19.13
  -7   5  -7   80.61   22.89
  -7   5  -7   74.17   15.92
  -7   5  -6  350.88   30.24
  -7   5  -6  315.99   24.89
  -7   5  -6  310.02   22.58
  -7   5  -6  304.48   21.24
  -7   5  -5  433.81   31.73
  -7   5  -5  420.40   26.73
  -7   5  -5  391.60   22.52
  -7   5  -5  438.02   23.41
  -7   5  -4   81.93   15.13
  -7   5  -4   92.76   18.22
  -7   5  -4   81.22   13.54
  -7   5  -3  160.97   17.68
  -7   5  -3  188.70   13.45
  -7   5  -2  304.02   25.24
  -7   5  -2  304.04   21.35
  -7   5  -2  305.20   12.27
  -7   5  -1  430.55   28.75
  -7   5  -1  371.27   24.14
  -7   5   0  197.04   22.67
  -7   5   0  212.46   20.44
  -7   5   1   20.30   16.98
  -7   5   1   32.90   14.96
  -7   5   2   26.60   16.77
  -7   5   2    9.96   14.90
  -7   5   3   94.73   19.78
  -7   5   3   68.22    7.91
  -7   5   3   88.85   18.63
  -7   5   4  164.30   22.62
  -7   5   4  160.65   21.02
  -7   5   4  114.52   11.01
  -7   5   5  -14.66   17.12
  -7   5   5    2.48   17.44
  -7   5   5   17.34   10.37
  -7   5   6  100.33   21.90
  -7   5   6   84.99   14.11
  -7   5   6   93.47   22.32
  -7   5   7   71.20   22.46
  -7   5   7   50.44   14.60
  -7   5   7   54.35   22.81
  -7   5   7   64.46   20.57
  -7   5   7   50.35   20.05
  -7   5   8  -18.78   21.97
  -7   5   8   -0.02   21.08
  -7   5   8    7.87   19.43
  -7   5   8   21.13   20.22
  -7   5   9    0.64   22.50
  -7   5   9  -12.01   21.96
  -7   5   9  -24.49   21.07
  -7   5  10  156.78   30.74
  -7   5  10  122.94   28.66
  -7   5  10   76.77   23.07
  -7   5  11  108.56   31.58
  -7   5  11  145.97   28.88
  -7   5  11  100.52   31.12
  -7   5  11  118.09   30.32
  -7   5  12  104.23   32.88
  -7   5  12   98.70   29.91
  -7   5  12  183.40   31.77
  -7   5  13  -20.67   28.77
  -7   5  13  -13.05   27.56
  -7   5  14   16.43   31.58
  -7   5  14   74.22   30.51
  -7   5  15   33.79   29.53
  -7   5  16   45.86   32.08
  -7   6 -21   93.07   44.51
  -7   6 -20   78.14   40.89
  -7   6 -19  -18.52   35.56
  -7   6 -18    0.68   33.40
  -7   6 -17   57.60   31.66
  -7   6 -16   11.31   29.91
  -7   6 -16   65.48   38.17
  -7   6 -15    2.73   26.69
  -7   6 -15  -15.62   33.04
  -7   6 -14   34.62   30.95
  -7   6 -14   36.74   20.64
  -7   6 -14   28.93   25.68
  -7   6 -13   30.06   30.35
  -7   6 -13   38.84   17.39
  -7   6 -13   31.23   18.27
  -7   6 -13   41.88   25.33
  -7   6 -12   89.83   30.91
  -7   6 -12   85.34   18.98
  -7   6 -12   53.28   17.98
  -7   6 -12  107.23   27.35
  -7   6 -11   -7.48   25.15
  -7   6 -11    3.50   15.31
  -7   6 -11    0.94   19.94
  -7   6 -11   10.54   16.93
  -7   6 -10   47.61   16.12
  -7   6 -10   15.00   23.44
  -7   6 -10   42.66   19.37
  -7   6 -10   39.86   19.67
  -7   6  -9   18.29   22.01
  -7   6  -9   34.47   18.89
  -7   6  -9   72.88   20.75
  -7   6  -8   84.09   15.48
  -7   6  -8  106.49   21.03
  -7   6  -8   81.37   24.41
  -7   6  -8   85.38   19.81
  -7   6  -7  245.09   28.35
  -7   6  -7  276.47   19.19
  -7   6  -7  217.81   22.37
  -7   6  -6   72.89   14.94
  -7   6  -6   71.97   14.29
  -7   6  -6   59.86   16.46
  -7   6  -5   24.03   12.84
  -7   6  -5   26.72   14.66
  -7   6  -5   33.24   12.38
  -7   6  -4   12.96   12.32
  -7   6  -4   20.89   18.30
  -7   6  -4   -6.24    9.68
  -7   6  -3  183.48   22.35
  -7   6  -3  143.88   11.49
  -7   6  -3  143.46   16.15
  -7   6  -2   60.27   19.23
  -7   6  -2   64.93    8.26
  -7   6  -2   81.58   15.48
  -7   6  -1   24.13    5.68
  -7   6  -1  -17.38   17.67
  -7   6   0   79.61   15.84
  -7   6   0  119.11   20.28
  -7   6   1  173.70   19.18
  -7   6   1  150.06    7.18
  -7   6   1  162.17   22.23
  -7   6   2  404.63   25.64
  -7   6   2  368.35   12.75
  -7   6   2  381.76   27.92
  -7   6   3  159.25   20.64
  -7   6   3  121.31   20.23
  -7   6   3  133.62   11.38
  -7   6   4   -7.35   17.86
  -7   6   4    8.01   10.00
  -7   6   4   16.68   17.00
  -7   6   5  213.50   16.90
  -7   6   5  232.48   25.50
  -7   6   5  218.52   25.27
  -7   6   5  200.33   25.55
  -7   6   6  124.36   16.43
  -7   6   6  159.06   24.65
  -7   6   6  168.47   26.25
  -7   6   6  124.91   23.73
  -7   6   6  131.57   23.51
  -7   6   7  123.52   18.61
  -7   6   7   97.96   23.40
  -7   6   7  141.91   27.48
  -7   6   7  118.90   24.57
  -7   6   7  154.45   25.89
  -7   6   8  134.01   26.06
  -7   6   8   83.09   24.43
  -7   6   8  140.93   26.73
  -7   6   8  107.06   26.67
  -7   6   9    1.17   22.80
  -7   6   9   68.30   26.83
  -7   6   9   -4.85   21.88
  -7   6   9   23.33   24.48
  -7   6  10   80.52   28.59
  -7   6  10   70.88   25.88
  -7   6  10   53.38   27.35
  -7   6  11   69.36   28.82
  -7   6  11   23.67   24.91
  -7   6  11  101.69   32.27
  -7   6  12  -30.95   28.31
  -7   6  12   -4.92   29.61
  -7   6  13   71.79   31.29
  -7   6  13   53.21   31.90
  -7   6  14   38.58   31.79
  -7   6  15   43.38   32.37
  -7   6  16   35.27   33.62
  -7   7 -21   47.03   41.52
  -7   7 -20  -47.13   38.44
  -7   7 -19    6.08   34.34
  -7   7 -18   44.29   35.95
  -7   7 -17   13.19   31.07
  -7   7 -16   40.96   30.36
  -7   7 -15   69.95   36.01
  -7   7 -15   78.67   29.89
  -7   7 -14   20.25   31.97
  -7   7 -14   48.41   28.00
  -7   7 -13    2.05   28.33
  -7   7 -13   38.96   16.00
  -7   7 -13   48.86   16.76
  -7   7 -13   62.48   25.27
  -7   7 -12   84.33   30.39
  -7   7 -12  102.31   19.33
  -7   7 -12   65.81   16.01
  -7   7 -12  132.11   27.65
  -7   7 -11   89.41   19.89
  -7   7 -11  110.52   16.37
  -7   7 -11  103.82   30.19
  -7   7 -11  161.15   25.67
  -7   7 -10   72.08   20.63
  -7   7 -10   53.50   13.52
  -7   7 -10   90.02   27.27
  -7   7 -10   62.78   20.28
  -7   7  -9   41.47   18.47
  -7   7  -9   15.85   17.70
  -7   7  -9   45.04   12.73
  -7   7  -8   97.94   18.50
  -7   7  -8  130.23   14.44
  -7   7  -8  156.34   21.24
  -7   7  -7  397.80   19.00
  -7   7  -7  394.12   25.36
  -7   7  -6  580.08   36.51
  -7   7  -6  549.00   26.15
  -7   7  -5  130.29   13.68
  -7   7  -5  127.47   14.48
  -7   7  -4  202.68   14.76
  -7   7  -4  184.72   16.01
  -7   7  -4  209.50   24.97
  -7   7  -3  104.59   21.87
  -7   7  -3  101.17   15.66
  -7   7  -2 1930.54   30.40
  -7   7  -2 2033.62   55.50
  -7   7  -1 1313.19   25.42
  -7   7  -1 1358.15   46.96
  -7   7   0  123.61   22.84
  -7   7   1   59.01   15.61
  -7   7   1   80.04   10.18
  -7   7   1   64.15   18.43
  -7   7   2  249.05   22.18
  -7   7   2  251.40   25.01
  -7   7   2  226.24   14.07
  -7   7   3  301.79   24.40
  -7   7   3  297.21   25.38
  -7   7   3  270.21   16.21
  -7   7   3  284.86   27.03
  -7   7   4  150.27   15.39
  -7   7   4  150.45   22.14
  -7   7   4  164.19   24.10
  -7   7   4  178.11   25.12
  -7   7   4  160.67   24.17
  -7   7   5  -23.83   19.22
  -7   7   5  -10.90   12.87
  -7   7   5   -8.52   18.48
  -7   7   5  -14.00   19.07
  -7   7   5   -9.56   20.08
  -7   7   6   37.76   21.04
  -7   7   6   40.25   14.68
  -7   7   6   51.74   21.07
  -7   7   6   68.25   21.97
  -7   7   6   39.98   21.01
  -7   7   7  135.90   26.97
  -7   7   7  175.44   28.58
  -7   7   7  142.57   25.50
  -7   7   7  120.08   26.46
  -7   7   8  149.84   27.90
  -7   7   8  145.75   28.55
  -7   7   8  134.40   27.33
  -7   7   8  162.22   28.85
  -7   7   9   13.28   23.07
  -7   7   9   16.77   24.14
  -7   7   9   72.06   27.23
  -7   7   9   95.86   29.04
  -7   7  10   21.68   26.20
  -7   7  10   12.35   27.27
  -7   7  10   30.89   25.36
  -7   7  10   -0.89   25.63
  -7   7  11   96.50   33.30
  -7   7  11   58.23   29.45
  -7   7  11  104.31   31.79
  -7   7  12   41.72   30.17
  -7   7  13   39.42   31.27
  -7   7  14   18.75   32.85
  -7   7  15   20.86   33.65
  -7   8 -21   35.34   39.33
  -7   8 -20   -8.31   35.22
  -7   8 -19  -43.08   37.15
  -7   8 -18   28.37   31.77
  -7   8 -17  -30.22   29.08
  -7   8 -16  -16.78   27.96
  -7   8 -15   54.98   36.69
  -7   8 -15   28.97   26.32
  -7   8 -14  168.29   38.31
  -7   8 -14  162.47   31.75
  -7   8 -13   42.09   30.51
  -7   8 -13   23.04   15.61
  -7   8 -13   72.28   26.02
  -7   8 -12   35.93   18.00
  -7   8 -12   32.83   24.17
  -7   8 -11   84.14   20.05
  -7   8 -11  124.81   24.34
  -7   8 -11   90.21   12.24
  -7   8 -10  215.17   32.86
  -7   8 -10  171.71   21.19
  -7   8 -10  157.09   23.17
  -7   8 -10  145.41   12.44
  -7   8  -9  232.01   32.50
  -7   8  -9  202.52   21.60
  -7   8  -9  211.98   13.43
  -7   8  -9  243.14   24.72
  -7   8  -8   21.94    9.37
  -7   8  -8   35.23   22.77
  -7   8  -8   51.74   15.83
  -7   8  -8   52.38   17.29
  -7   8  -7   46.36   10.63
  -7   8  -7   43.83   22.30
  -7   8  -6   81.20   12.02
  -7   8  -6   92.27   15.13
  -7   8  -6  111.81   23.89
  -7   8  -5  390.48   21.74
  -7   8  -5  401.09   32.52
  -7   8  -5  338.19   17.75
  -7   8  -4  350.62   19.64
  -7   8  -4  349.65   29.37
  -7   8  -3  179.97   23.88
  -7   8  -3  211.74   15.79
  -7   8  -2  184.79   23.85
  -7   8  -2  181.94   15.02
  -7   8  -1    6.76   17.38
  -7   8  -1   45.93   12.15
  -7   8   0   52.26   10.72
  -7   8   0   73.69   19.17
  -7   8   0   47.17   13.55
  -7   8   1   23.69   17.06
  -7   8   1  -16.43   14.73
  -7   8   1   31.05   11.21
  -7   8   1   13.44   17.11
  -7   8   1   -3.28   17.63
  -7   8   2   15.39   16.65
  -7   8   2   14.80   15.21
  -7   8   2    0.39   11.43
  -7   8   2  -11.27   18.11
  -7   8   2   -5.47   17.93
  -7   8   3  125.24   22.19
  -7   8   3  112.31   20.05
  -7   8   3  140.22   21.17
  -7   8   3  108.90   15.21
  -7   8   4   42.91   19.26
  -7   8   4   25.08   13.58
  -7   8   4   33.39   20.38
  -7   8   4   19.21   19.09
  -7   8   4   29.52   19.44
  -7   8   5  -13.21   19.28
  -7   8   5   -8.40   14.41
  -7   8   5  -59.62   22.82
  -7   8   5  -17.99   20.93
  -7   8   5   -8.86   20.14
  -7   8   6   15.65   20.63
  -7   8   6   -5.45   21.23
  -7   8   6   27.41   21.64
  -7   8   6    4.51   20.79
  -7   8   7   -8.91   23.03
  -7   8   7   45.59   24.46
  -7   8   7  -29.87   24.11
  -7   8   7    9.96   22.34
  -7   8   8  138.98   29.10
  -7   8   8  103.59   27.48
  -7   8   8   65.45   26.49
  -7   8   8   84.15   27.34
  -7   8   9   53.86   28.63
  -7   8   9   51.59   27.80
  -7   8   9   73.69   27.82
  -7   8   9  115.36   31.08
  -7   8  10   51.17   30.84
  -7   8  10    9.25   28.22
  -7   8  10   36.25   28.39
  -7   8  10   82.78   31.46
  -7   8  11   55.07   32.62
  -7   8  11   42.09   31.12
  -7   8  11   45.15   30.54
  -7   8  12   -0.89   29.86
  -7   8  13  -28.19   32.73
  -7   9 -21  -31.24   37.37
  -7   9 -20    7.71   34.03
  -7   9 -19   40.14   35.07
  -7   9 -18  -25.59   32.11
  -7   9 -17   12.59   27.83
  -7   9 -16   19.64   27.69
  -7   9 -15  145.13   39.26
  -7   9 -15   91.97   28.39
  -7   9 -14  143.76   30.14
[truncated: 974,976 more chars]
