# Supplementary material for: Hydrogen Isotope Separation Using a Metal–Organic Cage Built from Macrocycles
Source: Angew Chem Int Ed Engl. 2022 Jul 4;61(32):e202202450. doi: 10.1002/anie.202202450 (PMC9400858; doi:10.1002/anie.202202450)
Supplement: Supplementary file 3 — Supporting Information [file ANIE-61-0-s004.cif]

data_MC-Zn_MeOH_100K_publ

# start Validation Reply Form
_vrf_THETM01_MC-Zn_MeOH_100K_publ
;
PROBLEM: The value of sine(theta_max)/wavelength is less than 0.575
RESPONSE: High angle X-ray data (>0.9 angstroms) was weak and of poor 
quality. As a result, a 0.9 angstroms resolution limit was applied 
during the crystal structure refinement.
;
_vrf_PLAT341_MC-Zn_MeOH_100K_publ
;
PROBLEM: Low Bond Precision on  C-C Bonds ...............    0.01957 Ang.  
RESPONSE: Due to the limited resolution and poor quality of the X-ray data. 
;
# end Validation Reply Form

_shelx_SHELXL_version_number       '2018/3'
_audit_contact_author_address      ?
_audit_contact_author_email        ?
_audit_contact_author_name         ''
_audit_contact_author_phone        ?
_publ_contact_author_id_orcid      ?
_publ_section_references
;
Dolomanov, O.V., Bourhis, L.J., Gildea, R.J, Howard, J.A.K. & Puschmann, H.
 (2009), J. Appl. Cryst. 42, 339-341.

Sheldrick, G.M. (2015). Acta Cryst. C71, 3-8.
;
_chemical_name_common              ?
_chemical_name_systematic          ?
_chemical_formula_moiety          
 'C108 H138 N12 O7 Zn3, 5.25(C2 H8 O2), 3.25(H2 O)'
_chemical_formula_sum              'C118.50 H186.50 N12 O20.75 Zn3'
_chemical_formula_weight           2307.40
_chemical_absolute_configuration   '-R,R diamine from synthesis'
_chemical_melting_point            ?
_chemical_oxdiff_formula           C12H10O3Zn3
loop_
  _atom_type_symbol
  _atom_type_description
  _atom_type_scat_dispersion_real
  _atom_type_scat_dispersion_imag
  _atom_type_scat_source
 'C' 'C' 0.0033 0.0016 'International Tables Vol C Tables 4.2.6.8 and 6.1.1.4'
 'H' 'H' 0.0000 0.0000 'International Tables Vol C Tables 4.2.6.8 and 6.1.1.4'
 'N' 'N' 0.0061 0.0033 'International Tables Vol C Tables 4.2.6.8 and 6.1.1.4'
 'O' 'O' 0.0106 0.0060 'International Tables Vol C Tables 4.2.6.8 and 6.1.1.4'
 'Zn' 'Zn' 0.2839 1.4301 'International Tables Vol C Tables 4.2.6.8 and 6.1.1.4'

_shelx_space_group_comment
;
The symmetry employed for this shelxl refinement is uniquely defined
by the following loop, which should always be used as a source of
symmetry information in preference to the above space-group names.
They are only intended as comments.
;
_space_group_crystal_system        'monoclinic'
_space_group_IT_number             5
_space_group_name_H-M_alt          'C 1 2 1'
_space_group_name_Hall             'C 2y'
loop_
  _space_group_symop_operation_xyz
 'x, y, z'
 '-x, y, -z'
 'x+1/2, y+1/2, z'
 '-x+1/2, y+1/2, -z'

_cell_length_a                     18.9478(9)
_cell_length_b                     24.3539(9)
_cell_length_c                     15.6901(11)
_cell_angle_alpha                  90
_cell_angle_beta                   111.865(7)
_cell_angle_gamma                  90
_cell_volume                       6719.4(7)
_cell_formula_units_Z              2
_cell_measurement_reflns_used      14737
_cell_measurement_temperature      100
_cell_measurement_theta_max        26.2450
_cell_measurement_theta_min        2.1790
_shelx_estimated_absorpt_T_max     0.911
_shelx_estimated_absorpt_T_min     0.884
_exptl_absorpt_coefficient_mu      0.594
_exptl_absorpt_correction_T_max    1.00000
_exptl_absorpt_correction_T_min    0.93378
_exptl_absorpt_correction_type     multi-scan
_exptl_absorpt_process_details
;
CrysAlisPro 1.171.40.45a (Rigaku Oxford Diffraction, 2019)
Empirical absorption correction using spherical harmonics,
 implemented in SCALE3 ABSPACK scaling algorithm.
;
_exptl_absorpt_special_details     ?
_exptl_crystal_colour              yellow
_exptl_crystal_colour_primary      yellow
_exptl_crystal_density_diffrn      1.140
_exptl_crystal_density_meas        ?
_exptl_crystal_density_method      ?
_exptl_crystal_description         block
_exptl_crystal_F_000               2475
_exptl_crystal_size_max            0.213
_exptl_crystal_size_mid            0.159
_exptl_crystal_size_min            0.159
_exptl_transmission_factor_max     ?
_exptl_transmission_factor_min     ?
_diffrn_reflns_av_R_equivalents    0.0723
_diffrn_reflns_av_unetI/netI       0.0639
_diffrn_reflns_Laue_measured_fraction_full  0.998
_diffrn_reflns_Laue_measured_fraction_max  0.998
_diffrn_reflns_limit_h_max         21
_diffrn_reflns_limit_h_min         -21
_diffrn_reflns_limit_k_max         25
_diffrn_reflns_limit_k_min         -27
_diffrn_reflns_limit_l_max         17
_diffrn_reflns_limit_l_min         -17
_diffrn_reflns_number              36167
_diffrn_reflns_point_group_measured_fraction_full  0.937
_diffrn_reflns_point_group_measured_fraction_max  0.937
_diffrn_reflns_theta_full          23.254
_diffrn_reflns_theta_max           23.254
_diffrn_reflns_theta_min           1.670
_diffrn_ambient_temperature        100
_diffrn_detector                   CCD
_diffrn_detector_area_resol_mean   28.5714
_diffrn_detector_type              'Rigaku Saturn724+'
_diffrn_measured_fraction_theta_full  0.998
_diffrn_measured_fraction_theta_max  0.998
_diffrn_measurement_details	   ?
_diffrn_measurement_device         'AFC12 (Right): Kappa 3 circle'
_diffrn_measurement_device_type    'Rigaku Saturn724+ (2x2 bin mode)'
_diffrn_measurement_method         'profile data from \w-scans'
_diffrn_measurement_specimen_support  'Mitegen 50um'
_diffrn_orient_matrix_type        
 'CrysAlisPro convention (1999,Acta A55,543-557)'
_diffrn_orient_matrix_UB_11        -0.0296360000
_diffrn_orient_matrix_UB_12        -0.0144519000
_diffrn_orient_matrix_UB_13        0.0075834000
_diffrn_orient_matrix_UB_21        0.0180650000
_diffrn_orient_matrix_UB_22        0.0044761000
_diffrn_orient_matrix_UB_23        0.0478935000
_diffrn_orient_matrix_UB_31        -0.0205596000
_diffrn_orient_matrix_UB_32        0.0248984000
_diffrn_orient_matrix_UB_33        -0.0044526000
_diffrn_radiation_collimation      0.3
_diffrn_radiation_monochromator    Confocal
_diffrn_radiation_probe            x-ray
_diffrn_radiation_type             MoK\a
_diffrn_radiation_wavelength       0.71073
_diffrn_source                     'Rotating Anode'
_diffrn_source_current             24.0
_diffrn_source_power               1.2
_diffrn_source_target              Mo
_diffrn_source_type                'Rotating Anode'
_diffrn_source_voltage             50.0
_reflns_Friedel_coverage           0.827
_reflns_Friedel_fraction_full      0.872
_reflns_Friedel_fraction_max       0.872
_reflns_number_gt                  7068
_reflns_number_total               9057
_reflns_odcompleteness_completeness  99.69
_reflns_odcompleteness_iscentric   1
_reflns_odcompleteness_theta       26.32
_reflns_special_details
;
 Reflections were merged by SHELXL according to the crystal
 class for the calculation of statistics and refinement.
 
 _reflns_Friedel_fraction is defined as the number of unique
 Friedel pairs measured divided by the number that would be
 possible theoretically, ignoring centric projections and
 systematic absences.
;
_reflns_threshold_expression       'I > 2\s(I)'
_computing_cell_refinement         'CrysAlisPro 1.171.40.45a (Rigaku OD, 2019)'
_computing_data_collection        
 'CrystalClear-SM Expert 2.0 r7 (Rigaku, 2011)'
_computing_data_reduction          'CrysAlisPro 1.171.40.45a (Rigaku OD, 2019)'
_computing_molecular_graphics      'Olex2 1.3 (Dolomanov et al., 2009)'
_computing_publication_material    'Olex2 1.3 (Dolomanov et al., 2009)'
_computing_structure_refinement    'SHELXL 2018/3 (Sheldrick, 2015)'
_computing_structure_solution      'SHELXT 2018/2 (Sheldrick, 2018)'
_refine_diff_density_max           0.563
_refine_diff_density_min           -0.374
_refine_diff_density_rms           0.082
_refine_ls_abs_structure_details
;
 Flack x determined using 2541 quotients [(I+)-(I-)]/[(I+)+(I-)]
 (Parsons, Flack and Wagner, Acta Cryst. B69 (2013) 249-259).
;
_refine_ls_abs_structure_Flack     -0.001(8)
_refine_ls_extinction_coef         .
_refine_ls_extinction_method       none
_refine_ls_goodness_of_fit_ref     1.039
_refine_ls_hydrogen_treatment      constr
_refine_ls_matrix_type             full
_refine_ls_number_parameters       717
_refine_ls_number_reflns           9057
_refine_ls_number_restraints       97
_refine_ls_R_factor_all            0.0989
_refine_ls_R_factor_gt             0.0745
_refine_ls_restrained_S_all        1.036
_refine_ls_shift/su_max            0.004
_refine_ls_shift/su_mean           0.000
_refine_ls_structure_factor_coef   Fsqd
_refine_ls_weighting_details      
 'w=1/[\s^2^(Fo^2^)+(0.1196P)^2^+12.1335P] where P=(Fo^2^+2Fc^2^)/3'
_refine_ls_weighting_scheme        calc
_refine_ls_wR_factor_gt            0.1816
_refine_ls_wR_factor_ref           0.1975
_refine_special_details            ?
_olex2_refinement_description
;
1. Fixed Uiso
 At 1.2 times of:
  All C(H) groups, All C(H,H) groups
 At 1.5 times of:
  All C(H,H,H) groups, All O(H) groups
2. Restrained distances
 N3-C012
 1.27 with sigma of 0.01
 O8-C61 = O10-C57 = O6-C60 = O9-C59 = O4-C62 = O5-C63_$1 = O11-C58 = O7-C64
 1.49 with sigma of 0.01
3. Rigid body (RIGU) restrains
 C40, C44, C45, C46, C47, C48, C49, C50
 with sigma for 1-2 distances of 0.002 and sigma for 1-3 distances of 0.002
 C24, C26, C29, C28, C27
 with sigma for 1-2 distances of 0.002 and sigma for 1-3 distances of 0.002
4. Others
 Sof(C48)=Sof(H48A)=Sof(H48B)=Sof(H48C)=Sof(C49)=Sof(H49A)=Sof(H49B)=Sof(H49C)=
 Sof(C50)=Sof(H50A)=Sof(H50B)=Sof(H50C)=1-FVAR(1)
 Sof(C45)=Sof(H45A)=Sof(H45B)=Sof(H45C)=Sof(C46)=Sof(H46A)=Sof(H46B)=Sof(H46C)=
 Sof(C47)=Sof(H47A)=Sof(H47B)=Sof(H47C)=FVAR(1)
 Fixed Sof: C57(0.5) H57A(0.5) H57B(0.5) H57C(0.5) C59(0.5) H59A(0.5)
 H59B(0.5) H59C(0.5) C60(0.5) H60A(0.5) H60B(0.5) H60C(0.5) C61(0.5) H61A(0.5)
 H61B(0.5) H61C(0.5) O2W(0.25) O6(0.5) H6A(0.5) O8(0.5) H8A(0.5) O9(0.5)
 H9(0.5) O10(0.5) H10(0.5) C63(0.25) H63A(0.25) H63B(0.25) H63C(0.25) O5(0.25)
 H5(0.25) O5W(0.5) O4W(0.5) O6W(0.125) O3W(0.5) O0AA(0.25)
 Fixed X: H6A(0.28828) H7A(0.1078) H9(0.15501) H10(0.41686) H5(-0.03879)
 Fixed Y: H6A(0.73188) H7A(0.523781) H9(0.76511) H10(0.761921) H5(0.657081)
 Fixed Z: H6A(-0.06198) H7A(0.406149) H9(-0.167491) H10(0.103381) H5(0.51252)
5.a Ternary CH refined with riding coordinates:
 C13(H13), C18(H18), C31(H31), C36(H36), C51(H51), C56(H56)
5.b Secondary CH2 refined with riding coordinates:
 C14(H14A,H14B), C15(H15A,H15B), C16(H16A,H16B), C17(H17A,H17B), C32(H32A,
 H32B), C33(H33A,H33B), C34(H34A,H34B), C35(H35A,H35B), C52(H52A,H52B),
 C53(H53A,H53B), C54(H54A,H54B), C55(H55A,H55B)
5.c Aromatic/amide H refined with riding coordinates:
 C4(H4), C6(H6), C7(H7), C8(H8), C012(H012), C19(H19), C23(H23), C25(H25),
 C30(H30), C37(H37), C39(H39), C41(H41)
5.d Idealised Me refined as rotating group:
 C10(H10A,H10B,H10C), C11(H11A,H11B,H11C), C12(H12A,H12B,H12C), C27(H27A,H27B,
 H27C), C28(H28A,H28B,H28C), C29(H29A,H29B,H29C), C57(H57A,H57B,H57C), C58(H58A,
 H58B,H58C), C59(H59A,H59B,H59C), C60(H60A,H60B,H60C), C61(H61A,H61B,H61C),
 C64(H64A,H64B,H64C), C45(H45A,H45B,H45C), C46(H46A,H46B,H46C), C47(H47A,H47B,
 H47C), C62(H62A,H62B,H62C), C63(H63A,H63B,H63C), C48(H48A,H48B,H48C), C49(H49A,
 H49B,H49C), C50(H50A,H50B,H50C)
5.e Idealised tetrahedral OH refined as rotating group:
 O8(H8A), O11(H11), O4(H4A)
;
_atom_sites_solution_hydrogens     mixed
_atom_sites_solution_primary       ?
_atom_sites_solution_secondary     ?
loop_
  _atom_site_label
  _atom_site_type_symbol
  _atom_site_fract_x
  _atom_site_fract_y
  _atom_site_fract_z
  _atom_site_U_iso_or_equiv
  _atom_site_adp_type
  _atom_site_occupancy
  _atom_site_site_symmetry_order
  _atom_site_calc_flag
  _atom_site_refinement_flags_posn
  _atom_site_refinement_flags_adp
  _atom_site_refinement_flags_occupancy
  _atom_site_disorder_assembly
  _atom_site_disorder_group
 C1 C 0.5086(6) 0.6098(6) 0.2088(8) 0.054(3) Uani 1 1 d . . . . .
 C2 C 0.5394(6) 0.5639(5) 0.2663(8) 0.051(3) Uani 1 1 d . . . . .
 C3 C 0.5130(6) 0.5108(5) 0.2293(8) 0.054(3) Uani 1 1 d . . . . .
 C4 C 0.4563(7) 0.5060(6) 0.1419(9) 0.063(4) Uani 1 1 d . . . . .
 H4 H 0.438745 0.470225 0.119825 0.076 Uiso 1 1 calc R U . . .
 C5 C 0.4246(7) 0.5498(8) 0.0865(9) 0.069(4) Uani 1 1 d . . . . .
 C6 C 0.4523(7) 0.6029(8) 0.1202(9) 0.072(4) Uani 1 1 d . . . . .
 H6 H 0.432724 0.634136 0.082536 0.086 Uiso 1 1 calc R U . . .
 C7 C 0.5323(7) 0.6664(6) 0.2352(10) 0.061(4) Uani 1 1 d . . . . .
 H7 H 0.507619 0.693586 0.190654 0.073 Uiso 1 1 calc R U . . .
 C8 C 0.5479(5) 0.4634(5) 0.2867(8) 0.047(3) Uani 1 1 d . . . . .
 H8 H 0.578150 0.469893 0.349414 0.056 Uiso 1 1 calc R U . . .
 C9 C 0.3620(7) 0.5421(9) -0.0099(10) 0.093(6) Uani 1 1 d . . . . .
 C10 C 0.2919(8) 0.5256(8) 0.0035(10) 0.093(5) Uani 1 1 d . . . . .
 H10A H 0.302590 0.493748 0.044598 0.140 Uiso 1 1 calc R U . . .
 H10B H 0.252758 0.515873 -0.055946 0.140 Uiso 1 1 calc R U . . .
 H10C H 0.273892 0.556104 0.030648 0.140 Uiso 1 1 calc R U . . .
 C11 C 0.3883(10) 0.5003(11) -0.0601(11) 0.134(9) Uani 1 1 d . . . . .
 H11A H 0.439317 0.509987 -0.057352 0.201 Uiso 1 1 calc R U . . .
 H11B H 0.353185 0.499095 -0.124354 0.201 Uiso 1 1 calc R U . . .
 H11C H 0.389851 0.464226 -0.031802 0.201 Uiso 1 1 calc R U . . .
 C012 C 0.4376(6) 0.7191(4) 0.3677(9) 0.058(3) Uani 1 1 d D . . . .
 H012 H 0.472150 0.704118 0.423501 0.070 Uiso 1 1 calc R U . . .
 C12 C 0.3477(10) 0.5976(9) -0.0658(11) 0.115(7) Uani 1 1 d . . . . .
 H12A H 0.325282 0.624635 -0.037013 0.172 Uiso 1 1 calc R U . . .
 H12B H 0.312749 0.590969 -0.129109 0.172 Uiso 1 1 calc R U . . .
 H12C H 0.396063 0.611634 -0.066033 0.172 Uiso 1 1 calc R U . . .
 C13 C 0.5823(6) 0.3724(5) 0.3291(10) 0.060(3) Uani 1 1 d . . . . .
 H13 H 0.612652 0.392208 0.387026 0.072 Uiso 1 1 calc R U . . .
 C14 C 0.6363(7) 0.3400(5) 0.2984(11) 0.070(4) Uani 1 1 d . . . . .
 H14A H 0.607144 0.320907 0.240187 0.084 Uiso 1 1 calc R U . . .
 H14B H 0.672229 0.365548 0.286358 0.084 Uiso 1 1 calc R U . . .
 C15 C 0.6798(8) 0.2992(5) 0.3675(14) 0.094(6) Uani 1 1 d . . . . .
 H15A H 0.713734 0.318602 0.423091 0.113 Uiso 1 1 calc R U . . .
 H15B H 0.711946 0.277476 0.342728 0.113 Uiso 1 1 calc R U . . .
 C16 C 0.6277(7) 0.2604(5) 0.3939(14) 0.091(6) Uani 1 1 d . . . . .
 H16A H 0.658761 0.236936 0.445862 0.109 Uiso 1 1 calc R U . . .
 H16B H 0.600091 0.236261 0.341275 0.109 Uiso 1 1 calc R U . . .
 C17 C 0.5699(7) 0.2937(5) 0.4217(13) 0.082(5) Uani 1 1 d . . . . .
 H17A H 0.533755 0.268186 0.433142 0.098 Uiso 1 1 calc R U . . .
 H17B H 0.597337 0.313872 0.479424 0.098 Uiso 1 1 calc R U . . .
 C18 C 0.5274(6) 0.3331(5) 0.3496(10) 0.062(4) Uani 1 1 d . . . . .
 H18 H 0.499110 0.311971 0.292345 0.075 Uiso 1 1 calc R U . . .
 C19 C 0.4050(7) 0.3706(5) 0.3114(10) 0.054(3) Uani 1 1 d . . . . .
 H19 H 0.397892 0.352554 0.255110 0.065 Uiso 1 1 calc R U . . .
 C20 C 0.3405(5) 0.4011(5) 0.3139(8) 0.046(3) Uani 1 1 d . . . . .
 C21 C 0.3391(5) 0.4280(4) 0.3939(8) 0.045(3) Uani 1 1 d . . . . .
 C22 C 0.2722(6) 0.4564(4) 0.3870(7) 0.038(2) Uani 1 1 d . . . . .
 C23 C 0.2119(6) 0.4582(4) 0.3037(8) 0.049(3) Uani 1 1 d . . . . .
 H23 H 0.167577 0.477677 0.300782 0.059 Uiso 1 1 calc R U . . .
 C24 C 0.2116(6) 0.4336(5) 0.2244(8) 0.053(3) Uani 1 1 d . . . . .
 C25 C 0.2761(5) 0.4045(5) 0.2320(7) 0.053(3) Uani 1 1 d . . . . .
 H25 H 0.277080 0.385868 0.179265 0.064 Uiso 1 1 calc R U . . .
 C26 C 0.1421(6) 0.4381(7) 0.1340(9) 0.071(3) Uani 1 1 d . . . . .
 C27 C 0.1274(8) 0.4979(8) 0.1096(10) 0.087(4) Uani 1 1 d . . . . .
 H27A H 0.121464 0.517687 0.160904 0.131 Uiso 1 1 calc R U . . .
 H27B H 0.080881 0.501653 0.054816 0.131 Uiso 1 1 calc R U . . .
 H27C H 0.170418 0.513335 0.097204 0.131 Uiso 1 1 calc R U . . .
 C28 C 0.0729(7) 0.4107(9) 0.1475(10) 0.097(5) Uani 1 1 d . . . . .
 H28A H 0.080579 0.370883 0.153021 0.145 Uiso 1 1 calc R U . . .
 H28B H 0.026487 0.418906 0.094464 0.145 Uiso 1 1 calc R U . . .
 H28C H 0.068095 0.425070 0.203383 0.145 Uiso 1 1 calc R U . . .
 C29 C 0.1548(7) 0.4067(8) 0.0567(9) 0.095(5) Uani 1 1 d . . . . .
 H29A H 0.198527 0.422358 0.046134 0.143 Uiso 1 1 calc R U . . .
 H29B H 0.109379 0.409655 0.000395 0.143 Uiso 1 1 calc R U . . .
 H29C H 0.164764 0.367994 0.073974 0.143 Uiso 1 1 calc R U . . .
 C30 C 0.2720(5) 0.4835(4) 0.4699(8) 0.039(3) Uani 1 1 d . . . . .
 H30 H 0.318847 0.485419 0.520898 0.047 Uiso 1 1 calc R U . . .
 C31 C 0.2271(5) 0.5296(4) 0.5707(7) 0.041(3) Uani 1 1 d . . . . .
 H31 H 0.282113 0.525499 0.610372 0.050 Uiso 1 1 calc R U . . .
 C32 C 0.1793(6) 0.4995(5) 0.6150(8) 0.051(3) Uani 1 1 d . . . . .
 H32A H 0.194390 0.460391 0.624008 0.061 Uiso 1 1 calc R U . . .
 H32B H 0.124901 0.501429 0.574463 0.061 Uiso 1 1 calc R U . . .
 C33 C 0.1911(7) 0.5261(6) 0.7077(8) 0.062(4) Uani 1 1 d . . . . .
 H33A H 0.158621 0.507211 0.735521 0.074 Uiso 1 1 calc R U . . .
 H33B H 0.244720 0.521283 0.749364 0.074 Uiso 1 1 calc R U . . .
 C34 C 0.1722(7) 0.5860(6) 0.6987(9) 0.064(4) Uani 1 1 d . . . . .
 H34A H 0.183606 0.601908 0.760436 0.077 Uiso 1 1 calc R U . . .
 H34B H 0.117117 0.590739 0.662926 0.077 Uiso 1 1 calc R U . . .
 C35 C 0.2175(6) 0.6165(5) 0.6509(8) 0.052(3) Uani 1 1 d . . . . .
 H35A H 0.272139 0.615967 0.690811 0.062 Uiso 1 1 calc R U . . .
 H35B H 0.200779 0.655253 0.641378 0.062 Uiso 1 1 calc R U . . .
 C36 C 0.2072(5) 0.5905(5) 0.5581(8) 0.045(3) Uani 1 1 d . . . . .
 H36 H 0.152514 0.594052 0.516825 0.055 Uiso 1 1 calc R U . . .
 C37 C 0.2221(5) 0.6304(5) 0.4274(8) 0.041(2) Uani 1 1 d . . . . .
 H37 H 0.170023 0.620859 0.397657 0.049 Uiso 1 1 calc R U . . .
 C38 C 0.2578(6) 0.6552(4) 0.3719(8) 0.040(3) Uani 1 1 d . . . . .
 C39 C 0.2076(6) 0.6644(4) 0.2777(8) 0.049(3) Uani 1 1 d . . . . .
 H39 H 0.156409 0.652194 0.258370 0.059 Uiso 1 1 calc R U . . .
 C40 C 0.2316(6) 0.6904(5) 0.2148(9) 0.056(3) Uani 1 1 d . . . . .
 C41 C 0.3074(7) 0.7062(5) 0.2473(10) 0.060(3) Uani 1 1 d . . . . .
 H41 H 0.325352 0.722379 0.204074 0.071 Uiso 1 1 calc R U . . .
 C42 C 0.3594(6) 0.7008(4) 0.3364(9) 0.050(3) Uani 1 1 d . . . . .
 C43 C 0.3346(6) 0.6731(4) 0.4015(9) 0.047(3) Uani 1 1 d . . . . .
 C44 C 0.1793(7) 0.6963(6) 0.1153(9) 0.071(3) Uani 1 1 d . . . . .
 C51 C 0.5452(6) 0.7681(5) 0.3727(12) 0.076(5) Uani 1 1 d . . . . .
 H51 H 0.564461 0.751859 0.435839 0.091 Uiso 1 1 calc R U . . .
 C52 C 0.5543(7) 0.8298(6) 0.3798(14) 0.097(6) Uani 1 1 d . . . . .
 H52A H 0.524431 0.844887 0.414464 0.117 Uiso 1 1 calc R U . . .
 H52B H 0.534750 0.846132 0.317586 0.117 Uiso 1 1 calc R U . . .
 C53 C 0.6394(8) 0.8450(6) 0.4294(15) 0.105(7) Uani 1 1 d . . . . .
 H53A H 0.645109 0.885443 0.432602 0.126 Uiso 1 1 calc R U . . .
 H53B H 0.658167 0.830538 0.492947 0.126 Uiso 1 1 calc R U . . .
 C54 C 0.6865(8) 0.8207(6) 0.3773(16) 0.111(8) Uani 1 1 d . . . . .
 H54A H 0.671201 0.837930 0.315962 0.133 Uiso 1 1 calc R U . . .
 H54B H 0.741114 0.828608 0.411362 0.133 Uiso 1 1 calc R U . . .
 C55 C 0.6747(7) 0.7594(5) 0.3668(13) 0.089(6) Uani 1 1 d . . . . .
 H55A H 0.694823 0.741980 0.428192 0.107 Uiso 1 1 calc R U . . .
 H55B H 0.703467 0.744686 0.330581 0.107 Uiso 1 1 calc R U . . .
 C56 C 0.5901(6) 0.7446(5) 0.3188(11) 0.072(4) Uani 1 1 d . . . . .
 H56 H 0.570778 0.761354 0.256085 0.086 Uiso 1 1 calc R U . . .
 C57 C 0.446(3) 0.745(3) -0.002(4) 0.19(2) Uiso 0.5 1 d D . P A 1
 H57A H 0.418680 0.761405 -0.061987 0.283 Uiso 0.5 1 calc R U P A 1
 H57B H 0.455277 0.705667 -0.010371 0.283 Uiso 0.5 1 calc R U P A 1
 H57C H 0.495127 0.763307 0.027656 0.283 Uiso 0.5 1 calc R U P A 1
 C58 C 0.3572(16) 0.8599(10) 0.201(2) 0.174(10) Uiso 1 1 d D . . . .
 H58A H 0.346248 0.890778 0.158016 0.261 Uiso 1 1 calc R U . . .
 H58B H 0.390011 0.872294 0.262400 0.261 Uiso 1 1 calc R U . . .
 H58C H 0.309453 0.845610 0.203010 0.261 Uiso 1 1 calc R U . . .
 C59 C 0.073(2) 0.7124(14) -0.204(3) 0.129(14) Uiso 0.5 1 d D . P . .
 H59A H 0.024191 0.723362 -0.251419 0.193 Uiso 0.5 1 calc R U P . .
 H59B H 0.062609 0.688540 -0.159122 0.193 Uiso 0.5 1 calc R U P . .
 H59C H 0.103250 0.692498 -0.231899 0.193 Uiso 0.5 1 calc R U P . .
 C60 C 0.2752(16) 0.7482(12) -0.1876(16) 0.072(7) Uiso 0.5 1 d D . P B 1
 H60A H 0.232297 0.728004 -0.231677 0.108 Uiso 0.5 1 calc R U P B 1
 H60B H 0.322320 0.727685 -0.176245 0.108 Uiso 0.5 1 calc R U P B 1
 H60C H 0.278934 0.784418 -0.212624 0.108 Uiso 0.5 1 calc R U P B 1
 C61 C 0.500(3) 0.368(2) 0.062(3) 0.156(18) Uiso 0.5 1 d D . P . .
 H61A H 0.489270 0.347555 0.004849 0.234 Uiso 0.5 1 calc R U P . .
 H61B H 0.552949 0.362780 0.102418 0.234 Uiso 0.5 1 calc R U P . .
 H61C H 0.490747 0.407466 0.047381 0.234 Uiso 0.5 1 calc R U P . .
 C64 C 0.0176(9) 0.4805(7) 0.3751(12) 0.098(5) Uiso 1 1 d D . . C 2
 H64A H -0.034784 0.494267 0.349999 0.147 Uiso 1 1 calc R U . C 2
 H64B H 0.032862 0.474323 0.441226 0.147 Uiso 1 1 calc R U . C 2
 H64C H 0.020655 0.445908 0.344791 0.147 Uiso 1 1 calc R U . C 2
 N1 N 0.2134(5) 0.5049(3) 0.4791(6) 0.040(2) Uani 1 1 d . . . . .
 N2 N 0.2535(5) 0.6193(3) 0.5152(7) 0.041(2) Uani 1 1 d . . . . .
 N3 N 0.4636(5) 0.7539(4) 0.3257(9) 0.074(3) Uani 1 1 d D . . . .
 N4 N 0.5807(5) 0.6838(4) 0.3089(8) 0.054(3) Uani 1 1 d . . . . .
 N5 N 0.5404(5) 0.4142(4) 0.2581(7) 0.058(3) Uani 1 1 d . . . . .
 N6 N 0.4709(5) 0.3648(4) 0.3754(7) 0.050(2) Uani 1 1 d . . . . .
 O1 O 0.3969(4) 0.4266(3) 0.4739(5) 0.054(2) Uani 1 1 d . . . . .
 O2 O 0.5922(4) 0.5672(3) 0.3482(5) 0.0441(18) Uani 1 1 d . . . . .
 O2W O -0.003(3) 0.648(2) -0.301(4) 0.119(17) Uiso 0.25 1 d . . P D 2
 O3 O 0.3844(4) 0.6648(3) 0.4847(6) 0.057(2) Uani 1 1 d . . . . .
 O6 O 0.2629(14) 0.7548(10) -0.1000(14) 0.104(7) Uiso 0.5 1 d D . P B 1
 H6A H 0.288280 0.731880 -0.061980 0.156 Uiso 0.5 1 d . U P E 1
 O7 O 0.0682(6) 0.5208(5) 0.3590(8) 0.094(3) Uiso 1 1 d D . . C 2
 H7A H 0.107800 0.523781 0.406149 0.141 Uiso 1 1 d . U . F 2
 O8 O 0.4495(12) 0.3491(9) 0.1078(15) 0.087(6) Uiso 0.5 1 d D . P . .
 H8A H 0.465012 0.318577 0.132742 0.130 Uiso 0.5 1 calc R U P . .
 O9 O 0.1144(15) 0.7622(11) -0.1562(18) 0.117(8) Uiso 0.5 1 d D . P . .
 H9 H 0.155010 0.765110 -0.167491 0.176 Uiso 0.5 1 d . U P . .
 O10 O 0.4005(13) 0.7496(10) 0.0565(17) 0.082(6) Uiso 0.5 1 d D . P A 1
 H10 H 0.416860 0.761921 0.103381 0.123 Uiso 0.5 1 d . U P G 1
 O11 O 0.3964(10) 0.8157(7) 0.1700(11) 0.141(5) Uiso 1 1 d D . . . .
 H11 H 0.434747 0.805070 0.214508 0.211 Uiso 1 1 calc R U . . .
 Zn1 Zn 0.36545(6) 0.63308(5) 0.58566(9) 0.0463(4) Uani 1 1 d . . . . .
 Zn2 Zn 0.500000 0.40223(7) 0.500000 0.0465(5) Uani 1 2 d S T P . .
 C45 C 0.0996(12) 0.6857(16) 0.1000(18) 0.096(8) Uani 0.69(2) 1 d . . P H 1
 H45A H 0.093183 0.646767 0.111488 0.144 Uiso 0.69(2) 1 calc R U P H 1
 H45B H 0.067816 0.694730 0.036418 0.144 Uiso 0.69(2) 1 calc R U P H 1
 H45C H 0.084468 0.708315 0.141939 0.144 Uiso 0.69(2) 1 calc R U P H 1
 C46 C 0.2117(12) 0.6665(11) 0.0594(15) 0.074(5) Uani 0.69(2) 1 d . . P H 1
 H46A H 0.258493 0.684729 0.061711 0.112 Uiso 0.69(2) 1 calc R U P H 1
 H46B H 0.175256 0.665490 -0.004166 0.112 Uiso 0.69(2) 1 calc R U P H 1
 H46C H 0.223497 0.628885 0.082737 0.112 Uiso 0.69(2) 1 calc R U P H 1
 C47 C 0.1847(12) 0.7628(9) 0.0934(14) 0.077(6) Uani 0.69(2) 1 d . . P H 1
 H47A H 0.169892 0.784726 0.136373 0.115 Uiso 0.69(2) 1 calc R U P H 1
 H47B H 0.150453 0.770780 0.030368 0.115 Uiso 0.69(2) 1 calc R U P H 1
 H47C H 0.237037 0.771880 0.100672 0.115 Uiso 0.69(2) 1 calc R U P H 1
 C62 C -0.0401(12) 0.5706(10) 0.1511(14) 0.138(8) Uiso 1 1 d D . . I 1
 H62A H -0.041055 0.588433 0.094738 0.207 Uiso 1 1 calc R U . I 1
 H62B H -0.090657 0.572992 0.154517 0.207 Uiso 1 1 calc R U . I 1
 H62C H -0.025947 0.531924 0.150755 0.207 Uiso 1 1 calc R U . I 1
 C63 C 0.061(2) 0.688(2) 0.559(3) 0.066(14) Uiso 0.25 1 d . . P J 1
 H63A H 0.067329 0.719504 0.523463 0.100 Uiso 0.25 1 calc R U P J 1
 H63B H 0.108737 0.667459 0.583603 0.100 Uiso 0.25 1 calc R U P J 1
 H63C H 0.047800 0.701593 0.610343 0.100 Uiso 0.25 1 calc R U P J 1
 O4 O 0.0162(11) 0.5985(8) 0.2318(13) 0.166(6) Uiso 1 1 d D . . I 1
 H4A H 0.043841 0.574850 0.267943 0.248 Uiso 1 1 calc R U . I 1
 O5 O 0.000000 0.6523(16) 0.500000 0.098(10) Uiso 0.5 2 d DS . P J 1
 H5 H -0.038790 0.657081 0.512520 0.147 Uiso 0.25 1 d . U P K 1
 O5W O 0.4946(16) 0.4947(10) 0.4590(15) 0.113(8) Uiso 0.5 1 d . . P L 1
 C48 C 0.109(3) 0.727(3) 0.097(4) 0.081(12) Uani 0.31(2) 1 d . . P H 2
 H48A H 0.083234 0.713878 0.136963 0.122 Uiso 0.31(2) 1 calc R U P H 2
 H48B H 0.075368 0.722822 0.032763 0.122 Uiso 0.31(2) 1 calc R U P H 2
 H48C H 0.121049 0.766453 0.109838 0.122 Uiso 0.31(2) 1 calc R U P H 2
 C49 C 0.135(2) 0.635(2) 0.071(3) 0.077(11) Uani 0.31(2) 1 d . . P H 2
 H49A H 0.173381 0.605604 0.086279 0.115 Uiso 0.31(2) 1 calc R U P H 2
 H49B H 0.109990 0.637995 0.004591 0.115 Uiso 0.31(2) 1 calc R U P H 2
 H49C H 0.097572 0.626427 0.098441 0.115 Uiso 0.31(2) 1 calc R U P H 2
 C50 C 0.215(3) 0.707(3) 0.040(4) 0.079(11) Uani 0.31(2) 1 d . . P H 2
 H50A H 0.227908 0.745529 0.039769 0.118 Uiso 0.31(2) 1 calc R U P H 2
 H50B H 0.178724 0.695903 -0.020183 0.118 Uiso 0.31(2) 1 calc R U P H 2
 H50C H 0.261666 0.684506 0.055190 0.118 Uiso 0.31(2) 1 calc R U P H 2
 O4W O 0.4169(18) 0.5502(15) 0.409(2) 0.149(11) Uiso 0.5 1 d . . P M 2
 O6W O 0.000000 0.609(3) 0.500000 0.073(14) Uiso 0.25 2 d S . P N 2
 O3W O 0.368(2) 0.5508(17) 0.304(3) 0.169(13) Uiso 0.5 1 d . . P O 3
 O0AA O 0.384(2) 0.7347(18) 0.013(3) 0.071(11) Uiso 0.25 1 d . . P P 2

loop_
  _atom_site_aniso_label
  _atom_site_aniso_U_11
  _atom_site_aniso_U_22
  _atom_site_aniso_U_33
  _atom_site_aniso_U_23
  _atom_site_aniso_U_13
  _atom_site_aniso_U_12
 C1 0.025(6) 0.081(9) 0.054(7) 0.021(7) 0.011(5) 0.010(6)
 C2 0.032(6) 0.063(8) 0.058(8) 0.003(7) 0.017(6) -0.010(6)
 C3 0.039(6) 0.077(9) 0.051(7) -0.003(7) 0.022(6) 0.000(6)
 C4 0.036(7) 0.095(10) 0.058(8) -0.007(8) 0.018(6) 0.005(7)
 C5 0.042(7) 0.121(13) 0.045(8) 0.003(9) 0.017(6) 0.008(8)
 C6 0.037(7) 0.138(14) 0.049(8) 0.020(8) 0.024(6) 0.012(8)
 C7 0.028(6) 0.083(11) 0.070(9) 0.045(8) 0.016(7) 0.020(7)
 C8 0.026(5) 0.060(8) 0.053(7) -0.008(6) 0.013(5) -0.004(5)
 C9 0.043(8) 0.176(18) 0.060(9) -0.008(11) 0.020(7) 0.031(9)
 C10 0.048(8) 0.157(16) 0.063(9) -0.012(10) 0.007(7) -0.028(9)
 C11 0.065(10) 0.26(3) 0.061(10) -0.056(14) 0.003(8) 0.034(14)
 C012 0.031(6) 0.042(7) 0.105(10) 0.019(7) 0.029(6) 0.004(5)
 C12 0.077(11) 0.19(2) 0.051(9) 0.034(11) -0.007(8) -0.003(12)
 C13 0.035(6) 0.051(7) 0.090(9) -0.032(7) 0.020(6) -0.012(6)
 C14 0.050(7) 0.050(8) 0.117(12) -0.029(8) 0.040(8) -0.004(6)
 C15 0.059(8) 0.047(8) 0.197(19) -0.028(10) 0.071(11) -0.001(7)
 C16 0.049(8) 0.046(8) 0.193(18) -0.023(9) 0.063(10) 0.000(6)
 C17 0.054(8) 0.032(7) 0.169(15) -0.007(8) 0.053(9) -0.005(6)
 C18 0.038(6) 0.043(7) 0.111(11) -0.029(7) 0.034(7) 0.007(5)
 C19 0.048(7) 0.038(7) 0.081(9) -0.023(6) 0.027(7) -0.001(5)
 C20 0.025(5) 0.041(6) 0.070(7) -0.025(6) 0.015(5) -0.002(5)
 C21 0.027(5) 0.029(5) 0.071(8) -0.001(5) 0.010(6) 0.002(4)
 C22 0.039(6) 0.032(6) 0.048(7) -0.002(5) 0.020(5) 0.006(4)
 C23 0.031(6) 0.045(7) 0.069(8) -0.001(6) 0.017(6) -0.004(5)
 C24 0.035(5) 0.067(7) 0.054(6) -0.019(6) 0.012(4) -0.011(5)
 C25 0.028(5) 0.073(8) 0.050(7) -0.019(6) 0.005(5) 0.001(6)
 C26 0.031(5) 0.121(8) 0.052(6) -0.020(6) 0.005(4) -0.003(6)
 C27 0.047(8) 0.139(9) 0.061(9) 0.003(7) 0.004(6) 0.014(7)
 C28 0.036(6) 0.172(14) 0.071(9) -0.022(10) 0.007(5) -0.027(8)
 C29 0.035(6) 0.176(14) 0.064(7) -0.040(9) 0.007(5) 0.001(9)
 C30 0.023(5) 0.027(5) 0.067(8) 0.004(5) 0.015(5) 0.004(4)
 C31 0.020(5) 0.054(7) 0.048(7) -0.004(5) 0.011(4) -0.005(4)
 C32 0.044(6) 0.061(7) 0.052(7) 0.005(6) 0.023(5) -0.014(5)
 C33 0.038(6) 0.099(11) 0.048(7) -0.004(7) 0.016(5) -0.010(7)
 C34 0.040(7) 0.105(12) 0.053(8) -0.018(7) 0.023(6) -0.004(7)
 C35 0.030(5) 0.061(8) 0.064(7) -0.020(6) 0.017(5) 0.003(5)
 C36 0.017(5) 0.061(7) 0.063(7) -0.007(6) 0.020(5) 0.004(5)
 C37 0.034(5) 0.030(5) 0.058(7) 0.000(6) 0.018(5) 0.006(5)
 C38 0.031(6) 0.030(5) 0.061(7) -0.001(5) 0.020(5) 0.005(4)
 C39 0.029(6) 0.036(6) 0.079(9) 0.000(6) 0.017(6) -0.002(5)
 C40 0.035(5) 0.061(7) 0.079(6) 0.022(6) 0.028(4) 0.012(5)
 C41 0.044(7) 0.048(7) 0.093(10) 0.018(7) 0.032(7) 0.004(6)
 C42 0.044(7) 0.021(5) 0.083(9) 0.011(6) 0.021(7) 0.004(5)
 C43 0.033(6) 0.034(6) 0.074(9) -0.004(6) 0.020(6) -0.002(5)
 C44 0.046(5) 0.093(8) 0.077(6) 0.019(6) 0.025(5) 0.010(5)
 C51 0.027(6) 0.041(7) 0.158(14) 0.034(8) 0.033(8) -0.001(5)
 C52 0.043(8) 0.056(8) 0.189(18) 0.054(10) 0.038(10) -0.001(6)
 C53 0.048(8) 0.050(9) 0.21(2) 0.026(10) 0.048(11) -0.004(7)
 C54 0.048(8) 0.050(9) 0.23(2) 0.051(11) 0.046(12) 0.002(7)
 C55 0.032(6) 0.049(8) 0.186(17) 0.054(9) 0.041(8) 0.007(5)
 C56 0.036(6) 0.061(8) 0.111(11) 0.047(8) 0.019(7) 0.005(6)
 N1 0.039(5) 0.035(5) 0.052(6) 0.002(4) 0.022(4) -0.006(4)
 N2 0.031(4) 0.029(5) 0.069(7) -0.010(4) 0.025(5) 0.003(3)
 N3 0.036(5) 0.049(6) 0.129(10) 0.038(6) 0.023(6) 0.002(5)
 N4 0.033(5) 0.048(6) 0.081(8) 0.029(5) 0.022(6) 0.003(4)
 N5 0.040(5) 0.067(7) 0.068(6) -0.022(6) 0.022(5) 0.002(5)
 N6 0.030(5) 0.041(5) 0.074(7) -0.016(5) 0.015(5) -0.002(4)
 O1 0.042(4) 0.057(5) 0.052(5) -0.011(4) 0.004(4) 0.020(4)
 O2 0.031(4) 0.042(4) 0.048(5) 0.008(4) 0.002(3) -0.001(3)
 O3 0.028(4) 0.061(5) 0.079(6) 0.002(4) 0.016(4) -0.010(4)
 Zn1 0.0285(6) 0.0368(6) 0.0671(8) -0.0057(7) 0.0103(5) -0.0014(6)
 Zn2 0.0219(8) 0.0509(11) 0.0635(12) 0.000 0.0123(8) 0.000
 C45 0.042(6) 0.17(2) 0.070(13) 0.031(19) 0.016(7) 0.004(11)
 C46 0.060(11) 0.085(13) 0.079(10) 0.017(10) 0.027(9) 0.013(11)
 C47 0.066(12) 0.093(9) 0.073(13) 0.033(9) 0.028(11) 0.037(9)
 C48 0.061(18) 0.12(2) 0.05(2) 0.00(2) 0.008(15) 0.03(2)
 C49 0.06(2) 0.095(16) 0.07(2) 0.020(16) 0.018(16) 0.005(14)
 C50 0.09(3) 0.08(3) 0.079(16) -0.01(2) 0.048(19) 0.00(2)

_geom_special_details
;
 All esds (except the esd in the dihedral angle between two l.s. planes)
 are estimated using the full covariance matrix.  The cell esds are taken
 into account individually in the estimation of esds in distances, angles
 and torsion angles; correlations between esds in cell parameters are only
 used when they are defined by crystal symmetry.  An approximate (isotropic)
 treatment of cell esds is used for estimating esds involving l.s. planes.
;
loop_
  _geom_bond_atom_site_label_1
  _geom_bond_atom_site_label_2
  _geom_bond_distance
  _geom_bond_site_symmetry_2
  _geom_bond_publ_flag
 C1 C2 1.418(17) . ?
 C1 C6 1.412(18) . ?
 C1 C7 1.46(2) . ?
 C2 C3 1.429(17) . ?
 C2 O2 1.304(13) . ?
 C3 C4 1.396(17) . ?
 C3 C8 1.462(17) . ?
 C4 H4 0.9500 . ?
 C4 C5 1.37(2) . ?
 C5 C6 1.42(2) . ?
 C5 C9 1.548(19) . ?
 C6 H6 0.9500 . ?
 C7 H7 0.9500 . ?
 C7 N4 1.253(17) . ?
 C8 H8 0.9500 . ?
 C8 N5 1.269(15) . ?
 C9 C10 1.47(2) . ?
 C9 C11 1.48(2) . ?
 C9 C12 1.58(3) . ?
 C10 H10A 0.9800 . ?
 C10 H10B 0.9800 . ?
 C10 H10C 0.9800 . ?
 C11 H11A 0.9800 . ?
 C11 H11B 0.9800 . ?
 C11 H11C 0.9800 . ?
 C012 H012 0.9500 . ?
 C012 C42 1.446(15) . ?
 C012 N3 1.280(11) . ?
 C12 H12A 0.9800 . ?
 C12 H12B 0.9800 . ?
 C12 H12C 0.9800 . ?
 C13 H13 1.0000 . ?
 C13 C14 1.506(16) . ?
 C13 C18 1.534(17) . ?
 C13 N5 1.499(17) . ?
 C14 H14A 0.9900 . ?
 C14 H14B 0.9900 . ?
 C14 C15 1.47(2) . ?
 C15 H15A 0.9900 . ?
 C15 H15B 0.9900 . ?
 C15 C16 1.53(2) . ?
 C16 H16A 0.9900 . ?
 C16 H16B 0.9900 . ?
 C16 C17 1.551(18) . ?
 C17 H17A 0.9900 . ?
 C17 H17B 0.9900 . ?
 C17 C18 1.47(2) . ?
 C18 H18 1.0000 . ?
 C18 N6 1.493(14) . ?
 C19 H19 0.9500 . ?
 C19 C20 1.442(15) . ?
 C19 N6 1.286(15) . ?
 C20 C21 1.426(15) . ?
 C20 C25 1.407(15) . ?
 C21 C22 1.412(14) . ?
 C21 O1 1.324(13) . ?
 C22 C23 1.380(15) . ?
 C22 C30 1.460(15) . ?
 C23 H23 0.9500 . ?
 C23 C24 1.378(16) . ?
 C24 C25 1.379(16) . ?
 C24 C26 1.539(16) . ?
 C25 H25 0.9500 . ?
 C26 C27 1.50(2) . ?
 C26 C28 1.55(2) . ?
 C26 C29 1.527(19) . ?
 C27 H27A 0.9800 . ?
 C27 H27B 0.9800 . ?
 C27 H27C 0.9800 . ?
 C28 H28A 0.9800 . ?
 C28 H28B 0.9800 . ?
 C28 H28C 0.9800 . ?
 C29 H29A 0.9800 . ?
 C29 H29B 0.9800 . ?
 C29 H29C 0.9800 . ?
 C30 H30 0.9500 . ?
 C30 N1 1.282(12) . ?
 C31 H31 1.0000 . ?
 C31 C32 1.520(14) . ?
 C31 C36 1.526(15) . ?
 C31 N1 1.488(14) . ?
 C32 H32A 0.9900 . ?
 C32 H32B 0.9900 . ?
 C32 C33 1.530(17) . ?
 C33 H33A 0.9900 . ?
 C33 H33B 0.9900 . ?
 C33 C34 1.496(19) . ?
 C34 H34A 0.9900 . ?
 C34 H34B 0.9900 . ?
 C34 C35 1.527(17) . ?
 C35 H35A 0.9900 . ?
 C35 H35B 0.9900 . ?
 C35 C36 1.532(15) . ?
 C36 H36 1.0000 . ?
 C36 N2 1.468(13) . ?
 C37 H37 0.9500 . ?
 C37 C38 1.420(15) . ?
 C37 N2 1.310(13) . ?
 C38 C39 1.446(16) . ?
 C38 C43 1.422(15) . ?
 C39 H39 0.9500 . ?
 C39 C40 1.385(16) . ?
 C40 C41 1.387(16) . ?
 C40 C44 1.512(19) . ?
 C41 H41 0.9500 . ?
 C41 C42 1.386(18) . ?
 C42 C43 1.440(17) . ?
 C43 O3 1.310(14) . ?
 C44 C45 1.46(3) . ?
 C44 C46 1.44(3) . ?
 C44 C47 1.67(3) . ?
 C44 C48 1.47(5) . ?
 C44 C49 1.72(5) . ?
 C44 C50 1.58(5) . ?
 C51 H51 1.0000 . ?
 C51 C52 1.513(19) . ?
 C51 C56 1.52(2) . ?
 C51 N3 1.484(15) . ?
 C52 H52A 0.9900 . ?
 C52 H52B 0.9900 . ?
 C52 C53 1.55(2) . ?
 C53 H53A 0.9900 . ?
 C53 H53B 0.9900 . ?
 C53 C54 1.54(3) . ?
 C54 H54A 0.9900 . ?
 C54 H54B 0.9900 . ?
 C54 C55 1.509(19) . ?
 C55 H55A 0.9900 . ?
 C55 H55B 0.9900 . ?
 C55 C56 1.539(17) . ?
 C56 H56 1.0000 . ?
 C56 N4 1.492(17) . ?
 C57 H57A 0.9800 . ?
 C57 H57B 0.9800 . ?
 C57 H57C 0.9800 . ?
 C57 O10 1.484(14) . ?
 C58 H58A 0.9800 . ?
 C58 H58B 0.9800 . ?
 C58 H58C 0.9800 . ?
 C58 O11 1.488(13) . ?
 C59 H59A 0.9800 . ?
 C59 H59B 0.9800 . ?
 C59 H59C 0.9800 . ?
 C59 O9 1.488(14) . ?
 C60 H60A 0.9800 . ?
 C60 H60B 0.9800 . ?
 C60 H60C 0.9800 . ?
 C60 O6 1.486(14) . ?
 C61 H61A 0.9800 . ?
 C61 H61B 0.9800 . ?
 C61 H61C 0.9800 . ?
 C61 O8 1.470(14) . ?
 C64 H64A 0.9800 . ?
 C64 H64B 0.9800 . ?
 C64 H64C 0.9800 . ?
 C64 O7 1.458(12) . ?
 N2 Zn1 2.021(8) . ?
 N4 Zn1 2.011(10) 2_656 ?
 N6 Zn2 2.038(9) . ?
 O1 Zn2 1.934(7) . ?
 O2 Zn1 1.917(7) 2_656 ?
 O3 Zn1 1.913(8) . ?
 O6 H6A 0.83(2) . ?
 O7 H7A 0.838(11) . ?
 O8 H8A 0.8400 . ?
 O9 H9 0.85(3) . ?
 O10 H10 0.75(3) . ?
 O11 H11 0.8400 . ?
 Zn2 O5W 2.33(3) 2_656 ?
 Zn2 O5W 2.33(3) . ?
 C45 H45A 0.9800 . ?
 C45 H45B 0.9800 . ?
 C45 H45C 0.9800 . ?
 C46 H46A 0.9800 . ?
 C46 H46B 0.9800 . ?
 C46 H46C 0.9800 . ?
 C47 H47A 0.9800 . ?
 C47 H47B 0.9800 . ?
 C47 H47C 0.9800 . ?
 C62 H62A 0.9800 . ?
 C62 H62B 0.9800 . ?
 C62 H62C 0.9800 . ?
 C62 O4 1.481(13) . ?
 C63 H63A 0.9800 . ?
 C63 H63B 0.9800 . ?
 C63 H63C 0.9800 . ?
 C63 O5 1.472(14) . ?
 C63 H5 1.29(4) 2_556 ?
 O4 H4A 0.8400 . ?
 O5 H5 0.836(6) . ?
 O5 H5 0.836(6) 2_556 ?
 C48 H48A 0.9800 . ?
 C48 H48B 0.9800 . ?
 C48 H48C 0.9800 . ?
 C49 H49A 0.9800 . ?
 C49 H49B 0.9800 . ?
 C49 H49C 0.9800 . ?
 C50 H50A 0.9800 . ?
 C50 H50B 0.9800 . ?
 C50 H50C 0.9800 . ?

loop_
  _geom_angle_atom_site_label_1
  _geom_angle_atom_site_label_2
  _geom_angle_atom_site_label_3
  _geom_angle
  _geom_angle_site_symmetry_1
  _geom_angle_site_symmetry_3
  _geom_angle_publ_flag
 C2 C1 C7 123.5(11) . . ?
 C6 C1 C2 120.9(14) . . ?
 C6 C1 C7 115.5(12) . . ?
 C1 C2 C3 117.1(11) . . ?
 O2 C2 C1 124.1(11) . . ?
 O2 C2 C3 118.7(11) . . ?
 C2 C3 C8 117.0(10) . . ?
 C4 C3 C2 120.1(12) . . ?
 C4 C3 C8 122.9(12) . . ?
 C3 C4 H4 118.2 . . ?
 C5 C4 C3 123.6(14) . . ?
 C5 C4 H4 118.2 . . ?
 C4 C5 C6 117.4(12) . . ?
 C4 C5 C9 121.4(16) . . ?
 C6 C5 C9 121.1(15) . . ?
 C1 C6 C5 120.8(14) . . ?
 C1 C6 H6 119.6 . . ?
 C5 C6 H6 119.6 . . ?
 C1 C7 H7 115.7 . . ?
 N4 C7 C1 128.5(11) . . ?
 N4 C7 H7 115.7 . . ?
 C3 C8 H8 117.9 . . ?
 N5 C8 C3 124.3(11) . . ?
 N5 C8 H8 117.9 . . ?
 C5 C9 C12 110.4(15) . . ?
 C10 C9 C5 107.3(12) . . ?
 C10 C9 C11 112.8(18) . . ?
 C10 C9 C12 109.6(14) . . ?
 C11 C9 C5 108.4(12) . . ?
 C11 C9 C12 108.3(15) . . ?
 C9 C10 H10A 109.5 . . ?
 C9 C10 H10B 109.5 . . ?
 C9 C10 H10C 109.5 . . ?
 H10A C10 H10B 109.5 . . ?
 H10A C10 H10C 109.5 . . ?
 H10B C10 H10C 109.5 . . ?
 C9 C11 H11A 109.5 . . ?
 C9 C11 H11B 109.5 . . ?
 C9 C11 H11C 109.5 . . ?
 H11A C11 H11B 109.5 . . ?
 H11A C11 H11C 109.5 . . ?
 H11B C11 H11C 109.5 . . ?
 C42 C012 H012 117.5 . . ?
 N3 C012 H012 117.5 . . ?
 N3 C012 C42 124.9(11) . . ?
 C9 C12 H12A 109.5 . . ?
 C9 C12 H12B 109.5 . . ?
 C9 C12 H12C 109.5 . . ?
 H12A C12 H12B 109.5 . . ?
 H12A C12 H12C 109.5 . . ?
 H12B C12 H12C 109.5 . . ?
 C14 C13 H13 108.3 . . ?
 C14 C13 C18 109.6(10) . . ?
 C18 C13 H13 108.3 . . ?
 N5 C13 H13 108.3 . . ?
 N5 C13 C14 110.7(11) . . ?
 N5 C13 C18 111.4(9) . . ?
 C13 C14 H14A 109.2 . . ?
 C13 C14 H14B 109.2 . . ?
 H14A C14 H14B 107.9 . . ?
 C15 C14 C13 112.2(13) . . ?
 C15 C14 H14A 109.2 . . ?
 C15 C14 H14B 109.2 . . ?
 C14 C15 H15A 109.2 . . ?
 C14 C15 H15B 109.2 . . ?
 C14 C15 C16 112.1(12) . . ?
 H15A C15 H15B 107.9 . . ?
 C16 C15 H15A 109.2 . . ?
 C16 C15 H15B 109.2 . . ?
 C15 C16 H16A 109.6 . . ?
 C15 C16 H16B 109.6 . . ?
 C15 C16 C17 110.3(11) . . ?
 H16A C16 H16B 108.1 . . ?
 C17 C16 H16A 109.6 . . ?
 C17 C16 H16B 109.6 . . ?
 C16 C17 H17A 109.3 . . ?
 C16 C17 H17B 109.3 . . ?
 H17A C17 H17B 108.0 . . ?
 C18 C17 C16 111.5(14) . . ?
 C18 C17 H17A 109.3 . . ?
 C18 C17 H17B 109.3 . . ?
 C13 C18 H18 108.1 . . ?
 C17 C18 C13 110.3(10) . . ?
 C17 C18 H18 108.1 . . ?
 C17 C18 N6 111.7(12) . . ?
 N6 C18 C13 110.3(9) . . ?
 N6 C18 H18 108.1 . . ?
 C20 C19 H19 115.8 . . ?
 N6 C19 H19 115.8 . . ?
 N6 C19 C20 128.4(12) . . ?
 C21 C20 C19 123.7(10) . . ?
 C25 C20 C19 117.5(10) . . ?
 C25 C20 C21 118.8(9) . . ?
 C22 C21 C20 117.9(9) . . ?
 O1 C21 C20 122.9(9) . . ?
 O1 C21 C22 119.1(10) . . ?
 C21 C22 C30 117.0(9) . . ?
 C23 C22 C21 119.5(10) . . ?
 C23 C22 C30 123.5(9) . . ?
 C22 C23 H23 117.9 . . ?
 C24 C23 C22 124.3(10) . . ?
 C24 C23 H23 117.9 . . ?
 C23 C24 C25 116.1(10) . . ?
 C23 C24 C26 121.0(11) . . ?
 C25 C24 C26 122.9(11) . . ?
 C20 C25 H25 118.3 . . ?
 C24 C25 C20 123.3(10) . . ?
 C24 C25 H25 118.3 . . ?
 C24 C26 C28 108.6(12) . . ?
 C27 C26 C24 108.5(12) . . ?
 C27 C26 C28 111.5(13) . . ?
 C27 C26 C29 110.6(14) . . ?
 C29 C26 C24 111.2(11) . . ?
 C29 C26 C28 106.5(12) . . ?
 C26 C27 H27A 109.5 . . ?
 C26 C27 H27B 109.5 . . ?
 C26 C27 H27C 109.5 . . ?
 H27A C27 H27B 109.5 . . ?
 H27A C27 H27C 109.5 . . ?
 H27B C27 H27C 109.5 . . ?
 C26 C28 H28A 109.5 . . ?
 C26 C28 H28B 109.5 . . ?
 C26 C28 H28C 109.5 . . ?
 H28A C28 H28B 109.5 . . ?
 H28A C28 H28C 109.5 . . ?
 H28B C28 H28C 109.5 . . ?
 C26 C29 H29A 109.5 . . ?
 C26 C29 H29B 109.5 . . ?
 C26 C29 H29C 109.5 . . ?
 H29A C29 H29B 109.5 . . ?
 H29A C29 H29C 109.5 . . ?
 H29B C29 H29C 109.5 . . ?
 C22 C30 H30 117.5 . . ?
 N1 C30 C22 125.1(10) . . ?
 N1 C30 H30 117.5 . . ?
 C32 C31 H31 109.1 . . ?
 C32 C31 C36 111.5(9) . . ?
 C36 C31 H31 109.1 . . ?
 N1 C31 H31 109.1 . . ?
 N1 C31 C32 109.1(8) . . ?
 N1 C31 C36 108.8(9) . . ?
 C31 C32 H32A 109.8 . . ?
 C31 C32 H32B 109.8 . . ?
 C31 C32 C33 109.3(9) . . ?
 H32A C32 H32B 108.3 . . ?
 C33 C32 H32A 109.8 . . ?
 C33 C32 H32B 109.8 . . ?
 C32 C33 H33A 109.2 . . ?
 C32 C33 H33B 109.2 . . ?
 H33A C33 H33B 107.9 . . ?
 C34 C33 C32 112.2(10) . . ?
 C34 C33 H33A 109.2 . . ?
 C34 C33 H33B 109.2 . . ?
 C33 C34 H34A 109.4 . . ?
 C33 C34 H34B 109.4 . . ?
 C33 C34 C35 111.2(10) . . ?
 H34A C34 H34B 108.0 . . ?
 C35 C34 H34A 109.4 . . ?
 C35 C34 H34B 109.4 . . ?
 C34 C35 H35A 109.3 . . ?
 C34 C35 H35B 109.3 . . ?
 C34 C35 C36 111.7(9) . . ?
 H35A C35 H35B 107.9 . . ?
 C36 C35 H35A 109.3 . . ?
 C36 C35 H35B 109.3 . . ?
 C31 C36 C35 109.9(9) . . ?
 C31 C36 H36 108.3 . . ?
 C35 C36 H36 108.3 . . ?
 N2 C36 C31 111.3(7) . . ?
 N2 C36 C35 110.6(9) . . ?
 N2 C36 H36 108.3 . . ?
 C38 C37 H37 116.6 . . ?
 N2 C37 H37 116.6 . . ?
 N2 C37 C38 126.8(9) . . ?
 C37 C38 C39 114.2(9) . . ?
 C37 C38 C43 126.4(10) . . ?
 C43 C38 C39 119.3(10) . . ?
 C38 C39 H39 118.9 . . ?
 C40 C39 C38 122.3(9) . . ?
 C40 C39 H39 118.8 . . ?
 C39 C40 C41 115.7(11) . . ?
 C39 C40 C44 121.1(10) . . ?
 C41 C40 C44 122.9(11) . . ?
 C40 C41 H41 116.8 . . ?
 C42 C41 C40 126.5(12) . . ?
 C42 C41 H41 116.8 . . ?
 C41 C42 C012 124.5(11) . . ?
 C41 C42 C43 117.6(10) . . ?
 C43 C42 C012 117.8(11) . . ?
 C38 C43 C42 118.4(11) . . ?
 O3 C43 C38 123.2(10) . . ?
 O3 C43 C42 118.4(9) . . ?
 C40 C44 C47 103.8(12) . . ?
 C40 C44 C49 111.3(17) . . ?
 C40 C44 C50 119(2) . . ?
 C45 C44 C40 113.1(14) . . ?
 C45 C44 C47 106.1(18) . . ?
 C46 C44 C40 108.5(13) . . ?
 C46 C44 C45 117(2) . . ?
 C46 C44 C47 107.0(15) . . ?
 C48 C44 C40 117(2) . . ?
 C48 C44 C49 96(3) . . ?
 C48 C44 C50 113(4) . . ?
 C50 C44 C49 97(3) . . ?
 C52 C51 H51 109.2 . . ?
 C52 C51 C56 110.1(11) . . ?
 C56 C51 H51 109.2 . . ?
 N3 C51 H51 109.2 . . ?
 N3 C51 C52 109.7(10) . . ?
 N3 C51 C56 109.3(13) . . ?
 C51 C52 H52A 109.6 . . ?
 C51 C52 H52B 109.6 . . ?
 C51 C52 C53 110.1(11) . . ?
 H52A C52 H52B 108.2 . . ?
 C53 C52 H52A 109.6 . . ?
 C53 C52 H52B 109.6 . . ?
 C52 C53 H53A 109.7 . . ?
 C52 C53 H53B 109.7 . . ?
 H53A C53 H53B 108.2 . . ?
 C54 C53 C52 110.0(17) . . ?
 C54 C53 H53A 109.7 . . ?
 C54 C53 H53B 109.7 . . ?
 C53 C54 H54A 109.6 . . ?
 C53 C54 H54B 109.6 . . ?
 H54A C54 H54B 108.1 . . ?
 C55 C54 C53 110.3(12) . . ?
 C55 C54 H54A 109.6 . . ?
 C55 C54 H54B 109.6 . . ?
 C54 C55 H55A 109.2 . . ?
 C54 C55 H55B 109.3 . . ?
 C54 C55 C56 111.8(11) . . ?
 H55A C55 H55B 107.9 . . ?
 C56 C55 H55A 109.3 . . ?
 C56 C55 H55B 109.3 . . ?
 C51 C56 C55 109.6(14) . . ?
 C51 C56 H56 108.6 . . ?
 C55 C56 H56 108.6 . . ?
 N4 C56 C51 111.2(9) . . ?
 N4 C56 C55 110.2(10) . . ?
 N4 C56 H56 108.6 . . ?
 H57A C57 H57B 109.5 . . ?
 H57A C57 H57C 109.5 . . ?
 H57B C57 H57C 109.5 . . ?
 O10 C57 H57A 109.5 . . ?
 O10 C57 H57B 109.5 . . ?
 O10 C57 H57C 109.5 . . ?
 H58A C58 H58B 109.5 . . ?
 H58A C58 H58C 109.5 . . ?
 H58B C58 H58C 109.5 . . ?
 O11 C58 H58A 109.5 . . ?
 O11 C58 H58B 109.5 . . ?
 O11 C58 H58C 109.5 . . ?
 H59A C59 H59B 109.5 . . ?
 H59A C59 H59C 109.5 . . ?
 H59B C59 H59C 109.5 . . ?
 O9 C59 H59A 109.5 . . ?
 O9 C59 H59B 109.5 . . ?
 O9 C59 H59C 109.5 . . ?
 H60A C60 H60B 109.5 . . ?
 H60A C60 H60C 109.5 . . ?
 H60B C60 H60C 109.5 . . ?
 O6 C60 H60A 109.5 . . ?
 O6 C60 H60B 109.5 . . ?
 O6 C60 H60C 109.5 . . ?
 H61A C61 H61B 109.5 . . ?
 H61A C61 H61C 109.5 . . ?
 H61B C61 H61C 109.5 . . ?
 O8 C61 H61A 109.5 . . ?
 O8 C61 H61B 109.5 . . ?
 O8 C61 H61C 109.5 . . ?
 H64A C64 H64B 109.5 . . ?
 H64A C64 H64C 109.5 . . ?
 H64B C64 H64C 109.5 . . ?
 O7 C64 H64A 109.5 . . ?
 O7 C64 H64B 109.5 . . ?
 O7 C64 H64C 109.5 . . ?
 C30 N1 C31 115.3(9) . . ?
 C36 N2 Zn1 120.9(7) . . ?
 C37 N2 C36 117.7(8) . . ?
 C37 N2 Zn1 121.0(7) . . ?
 C012 N3 C51 115.4(11) . . ?
 C7 N4 C56 116.7(11) . . ?
 C7 N4 Zn1 121.6(9) . 2_656 ?
 C56 N4 Zn1 121.3(9) . 2_656 ?
 C8 N5 C13 114.8(10) . . ?
 C18 N6 Zn2 121.7(8) . . ?
 C19 N6 C18 115.5(10) . . ?
 C19 N6 Zn2 122.5(8) . . ?
 C21 O1 Zn2 128.5(7) . . ?
 C2 O2 Zn1 126.8(7) . 2_656 ?
 C43 O3 Zn1 126.9(7) . . ?
 C60 O6 H6A 110(2) . . ?
 C64 O7 H7A 109.6(12) . . ?
 C61 O8 H8A 109.5 . . ?
 C59 O9 H9 109(3) . . ?
 C57 O10 H10 121(4) . . ?
 C58 O11 H11 109.5 . . ?
 N4 Zn1 N2 131.2(3) 2_656 . ?
 O2 Zn1 N2 107.5(3) 2_656 . ?
 O2 Zn1 N4 95.0(4) 2_656 2_656 ?
 O3 Zn1 N2 95.5(3) . . ?
 O3 Zn1 N4 103.9(4) . 2_656 ?
 O3 Zn1 O2 128.0(3) . 2_656 ?
 N6 Zn2 N6 126.8(6) . 2_656 ?
 N6 Zn2 O5W 101.5(6) 2_656 2_656 ?
 N6 Zn2 O5W 131.7(6) . 2_656 ?
 N6 Zn2 O5W 131.7(6) 2_656 . ?
 N6 Zn2 O5W 101.5(6) . . ?
 O1 Zn2 N6 92.5(3) 2_656 2_656 ?
 O1 Zn2 N6 103.4(3) . 2_656 ?
 O1 Zn2 N6 92.5(3) . . ?
 O1 Zn2 N6 103.4(3) 2_656 . ?
 O1 Zn2 O1 144.3(5) . 2_656 ?
 O1 Zn2 O5W 73.0(7) . . ?
 O1 Zn2 O5W 72.5(7) . 2_656 ?
 O1 Zn2 O5W 72.5(7) 2_656 . ?
 O1 Zn2 O5W 73.0(7) 2_656 2_656 ?
 O5W Zn2 O5W 30.4(11) 2_656 . ?
 C44 C45 H45A 109.5 . . ?
 C44 C45 H45B 109.5 . . ?
 C44 C45 H45C 109.5 . . ?
 H45A C45 H45B 109.5 . . ?
 H45A C45 H45C 109.5 . . ?
 H45B C45 H45C 109.5 . . ?
 C44 C46 H46A 109.5 . . ?
 C44 C46 H46B 109.5 . . ?
 C44 C46 H46C 109.5 . . ?
 H46A C46 H46B 109.5 . . ?
 H46A C46 H46C 109.5 . . ?
 H46B C46 H46C 109.5 . . ?
 C44 C47 H47A 109.5 . . ?
 C44 C47 H47B 109.5 . . ?
 C44 C47 H47C 109.5 . . ?
 H47A C47 H47B 109.5 . . ?
 H47A C47 H47C 109.5 . . ?
 H47B C47 H47C 109.5 . . ?
 H62A C62 H62B 109.5 . . ?
 H62A C62 H62C 109.5 . . ?
 H62B C62 H62C 109.5 . . ?
 O4 C62 H62A 109.5 . . ?
 O4 C62 H62B 109.5 . . ?
 O4 C62 H62C 109.5 . . ?
 H63A C63 H63B 109.5 . . ?
 H63A C63 H63C 109.5 . . ?
 H63A C63 H5 91.5 . 2_556 ?
 H63B C63 H63C 109.5 . . ?
 H63B C63 H5 89.5 . 2_556 ?
 H63C C63 H5 143.9 . 2_556 ?
 O5 C63 H63A 109.5 . . ?
 O5 C63 H63B 109.5 . . ?
 O5 C63 H63C 109.5 . . ?
 O5 C63 H5 34.5(5) . 2_556 ?
 C62 O4 H4A 109.5 . . ?
 C63 O5 H5 109(3) . . ?
 C63 O5 H5 61(2) . 2_556 ?
 H5 O5 H5 164(5) . 2_556 ?
 C44 C48 H48A 109.5 . . ?
 C44 C48 H48B 109.5 . . ?
 C44 C48 H48C 109.5 . . ?
 H48A C48 H48B 109.5 . . ?
 H48A C48 H48C 109.5 . . ?
 H48B C48 H48C 109.5 . . ?
 C44 C49 H49A 109.5 . . ?
 C44 C49 H49B 109.5 . . ?
 C44 C49 H49C 109.5 . . ?
 H49A C49 H49B 109.5 . . ?
 H49A C49 H49C 109.5 . . ?
 H49B C49 H49C 109.5 . . ?
 C44 C50 H50A 109.5 . . ?
 C44 C50 H50B 109.5 . . ?
 C44 C50 H50C 109.5 . . ?
 H50A C50 H50B 109.5 . . ?
 H50A C50 H50C 109.5 . . ?
 H50B C50 H50C 109.5 . . ?

loop_
  _geom_torsion_atom_site_label_1
  _geom_torsion_atom_site_label_2
  _geom_torsion_atom_site_label_3
  _geom_torsion_atom_site_label_4
  _geom_torsion
  _geom_torsion_site_symmetry_1
  _geom_torsion_site_symmetry_2
  _geom_torsion_site_symmetry_3
  _geom_torsion_site_symmetry_4
  _geom_torsion_publ_flag
 C1 C2 C3 C4 -3.3(16) . . . . ?
 C1 C2 C3 C8 176.7(10) . . . . ?
 C1 C2 O2 Zn1 5.4(15) . . . 2_656 ?
 C1 C7 N4 C56 -176.7(12) . . . . ?
 C1 C7 N4 Zn1 -3.6(18) . . . 2_656 ?
 C2 C1 C6 C5 0.6(18) . . . . ?
 C2 C1 C7 N4 0(2) . . . . ?
 C2 C3 C4 C5 1.8(18) . . . . ?
 C2 C3 C8 N5 -167.3(10) . . . . ?
 C3 C2 O2 Zn1 -177.8(7) . . . 2_656 ?
 C3 C4 C5 C6 0.9(18) . . . . ?
 C3 C4 C5 C9 179.8(11) . . . . ?
 C3 C8 N5 C13 179.1(9) . . . . ?
 C4 C3 C8 N5 12.7(17) . . . . ?
 C4 C5 C6 C1 -2.1(18) . . . . ?
 C4 C5 C9 C10 71.9(18) . . . . ?
 C4 C5 C9 C11 -50(2) . . . . ?
 C4 C5 C9 C12 -168.7(13) . . . . ?
 C6 C1 C2 C3 2.1(16) . . . . ?
 C6 C1 C2 O2 179.0(10) . . . . ?
 C6 C1 C7 N4 -179.8(12) . . . . ?
 C6 C5 C9 C10 -109.2(17) . . . . ?
 C6 C5 C9 C11 128.6(18) . . . . ?
 C6 C5 C9 C12 10.1(17) . . . . ?
 C7 C1 C2 C3 -177.3(11) . . . . ?
 C7 C1 C2 O2 -0.4(18) . . . . ?
 C7 C1 C6 C5 -180.0(11) . . . . ?
 C8 C3 C4 C5 -178.2(11) . . . . ?
 C9 C5 C6 C1 179.0(11) . . . . ?
 C012 C42 C43 C38 179.6(10) . . . . ?
 C012 C42 C43 O3 -1.5(15) . . . . ?
 C13 C14 C15 C16 55.4(16) . . . . ?
 C13 C18 N6 C19 100.5(13) . . . . ?
 C13 C18 N6 Zn2 -73.8(13) . . . . ?
 C14 C13 C18 C17 59.1(15) . . . . ?
 C14 C13 C18 N6 -177.1(11) . . . . ?
 C14 C13 N5 C8 -122.7(11) . . . . ?
 C14 C15 C16 C17 -52(2) . . . . ?
 C15 C16 C17 C18 53.9(18) . . . . ?
 C16 C17 C18 C13 -57.8(14) . . . . ?
 C16 C17 C18 N6 179.2(10) . . . . ?
 C17 C18 N6 C19 -136.4(12) . . . . ?
 C17 C18 N6 Zn2 49.3(13) . . . . ?
 C18 C13 C14 C15 -57.8(15) . . . . ?
 C18 C13 N5 C8 115.0(11) . . . . ?
 C19 C20 C21 C22 -179.9(11) . . . . ?
 C19 C20 C21 O1 -1.2(18) . . . . ?
 C19 C20 C25 C24 -178.1(12) . . . . ?
 C20 C19 N6 C18 -176.6(12) . . . . ?
 C20 C19 N6 Zn2 -2.4(19) . . . . ?
 C20 C21 C22 C23 -1.5(15) . . . . ?
 C20 C21 C22 C30 179.8(9) . . . . ?
 C20 C21 O1 Zn2 12.6(15) . . . . ?
 C21 C20 C25 C24 1.2(19) . . . . ?
 C21 C22 C23 C24 0.3(17) . . . . ?
 C21 C22 C30 N1 -170.7(10) . . . . ?
 C22 C21 O1 Zn2 -168.7(7) . . . . ?
 C22 C23 C24 C25 1.7(18) . . . . ?
 C22 C23 C24 C26 -179.4(12) . . . . ?
 C22 C30 N1 C31 179.2(9) . . . . ?
 C23 C22 C30 N1 10.7(16) . . . . ?
 C23 C24 C25 C20 -2.4(19) . . . . ?
 C23 C24 C26 C27 59.3(16) . . . . ?
 C23 C24 C26 C28 -62.0(18) . . . . ?
 C23 C24 C26 C29 -178.9(13) . . . . ?
 C25 C20 C21 C22 0.8(16) . . . . ?
 C25 C20 C21 O1 179.5(11) . . . . ?
 C25 C24 C26 C27 -121.9(14) . . . . ?
 C25 C24 C26 C28 116.8(15) . . . . ?
 C25 C24 C26 C29 0(2) . . . . ?
 C26 C24 C25 C20 178.7(13) . . . . ?
 C30 C22 C23 C24 178.9(10) . . . . ?
 C31 C32 C33 C34 57.1(13) . . . . ?
 C31 C36 N2 C37 101.3(10) . . . . ?
 C31 C36 N2 Zn1 -71.5(10) . . . . ?
 C32 C31 C36 C35 57.2(11) . . . . ?
 C32 C31 C36 N2 -180.0(8) . . . . ?
 C32 C31 N1 C30 -118.3(10) . . . . ?
 C32 C33 C34 C35 -55.6(13) . . . . ?
 C33 C34 C35 C36 54.3(13) . . . . ?
 C34 C35 C36 C31 -54.7(11) . . . . ?
 C34 C35 C36 N2 -177.9(9) . . . . ?
 C35 C36 N2 C37 -136.3(9) . . . . ?
 C35 C36 N2 Zn1 51.0(10) . . . . ?
 C36 C31 C32 C33 -57.8(12) . . . . ?
 C36 C31 N1 C30 119.9(9) . . . . ?
 C37 C38 C39 C40 177.0(11) . . . . ?
 C37 C38 C43 C42 -175.8(11) . . . . ?
 C37 C38 C43 O3 5.3(17) . . . . ?
 C38 C37 N2 C36 -176.5(10) . . . . ?
 C38 C37 N2 Zn1 -3.7(15) . . . . ?
 C38 C39 C40 C41 1.2(17) . . . . ?
 C38 C39 C40 C44 176.1(11) . . . . ?
 C38 C43 O3 Zn1 -5.0(15) . . . . ?
 C39 C38 C43 C42 1.2(15) . . . . ?
 C39 C38 C43 O3 -177.7(10) . . . . ?
 C39 C40 C41 C42 -3.2(19) . . . . ?
 C39 C40 C44 C45 15(2) . . . . ?
 C39 C40 C44 C46 -116.9(16) . . . . ?
 C39 C40 C44 C47 129.6(13) . . . . ?
 C39 C40 C44 C48 61(4) . . . . ?
 C39 C40 C44 C49 -48(2) . . . . ?
 C39 C40 C44 C50 -159(3) . . . . ?
 C40 C41 C42 C012 -178.5(12) . . . . ?
 C40 C41 C42 C43 4.1(19) . . . . ?
 C41 C40 C44 C45 -170(2) . . . . ?
 C41 C40 C44 C46 58(2) . . . . ?
 C41 C40 C44 C47 -55.8(16) . . . . ?
 C41 C40 C44 C48 -125(4) . . . . ?
 C41 C40 C44 C49 127(2) . . . . ?
 C41 C40 C44 C50 16(3) . . . . ?
 C41 C42 C43 C38 -2.9(15) . . . . ?
 C41 C42 C43 O3 176.1(10) . . . . ?
 C42 C012 N3 C51 177.7(12) . . . . ?
 C42 C43 O3 Zn1 176.1(7) . . . . ?
 C43 C38 C39 C40 -0.3(16) . . . . ?
 C44 C40 C41 C42 -178.0(12) . . . . ?
 C51 C52 C53 C54 58.1(19) . . . . ?
 C51 C56 N4 C7 97.5(14) . . . . ?
 C51 C56 N4 Zn1 -75.6(11) . . . 2_656 ?
 C52 C51 C56 C55 59.1(15) . . . . ?
 C52 C51 C56 N4 -178.8(12) . . . . ?
 C52 C51 N3 C012 -128.7(15) . . . . ?
 C52 C53 C54 C55 -55.8(19) . . . . ?
 C53 C54 C55 C56 56(2) . . . . ?
 C54 C55 C56 C51 -57.7(18) . . . . ?
 C54 C55 C56 N4 179.5(15) . . . . ?
 C55 C56 N4 C7 -140.6(13) . . . . ?
 C55 C56 N4 Zn1 46.2(15) . . . 2_656 ?
 C56 C51 C52 C53 -60(2) . . . . ?
 C56 C51 N3 C012 110.5(14) . . . . ?
 N1 C31 C32 C33 -178.0(9) . . . . ?
 N1 C31 C36 C35 177.6(7) . . . . ?
 N1 C31 C36 N2 -59.6(10) . . . . ?
 N2 C37 C38 C39 -177.5(10) . . . . ?
 N2 C37 C38 C43 -0.4(18) . . . . ?
 N3 C012 C42 C41 18(2) . . . . ?
 N3 C012 C42 C43 -164.2(12) . . . . ?
 N3 C51 C52 C53 179.7(15) . . . . ?
 N3 C51 C56 C55 179.6(9) . . . . ?
 N3 C51 C56 N4 -58.2(13) . . . . ?
 N5 C13 C14 C15 178.9(10) . . . . ?
 N5 C13 C18 C17 -178.0(10) . . . . ?
 N5 C13 C18 N6 -54.2(14) . . . . ?
 N6 C19 C20 C21 -4(2) . . . . ?
 N6 C19 C20 C25 175.4(13) . . . . ?
 O1 C21 C22 C23 179.7(10) . . . . ?
 O1 C21 C22 C30 1.0(14) . . . . ?
 O2 C2 C3 C4 179.7(10) . . . . ?
 O2 C2 C3 C8 -0.4(15) . . . . ?

_shelx_res_file
;
TITL dh-mc-4-zn_meoh_solution_100k_a.res in C2
    dh-mc-4-zn_meoh_solution_100k.res
    created by SHELXL-2018/3 at 15:44:03 on 23-Aug-2021
REM Old TITL DH-MC-4-Zn_MeOH_solution_100k in C58
REM SHELXT solution in C2: R1 0.227, Rweak 0.107, Alpha 0.028
REM <I/s> 0.000 for 0 systematic absences, Orientation as input
REM Flack x = 0.065 ( 0.008 ) from 2782 Parsons' quotients
REM Formula found by SHELXT: C118 O25 Zn3
CELL 0.71073 18.9478 24.3539 15.6901 90 111.865 90
ZERR 2 0.0009 0.0009 0.0011 0 0.007 0
LATT -7
SYMM -X,+Y,-Z
SFAC C H N O Zn
UNIT 237 373 24 41.5 6
EQIV $1 -X,+Y,1-Z
EQIV $2 1-X,+Y,-Z
EQIV $3 1-X,+Y,1-Z
DFIX 1.27 0.01 N3 C012
DFIX 1.49 0.01 O8 C61 O10 C57 O6 C60 O9 C59 O4 C62 O5 C63_$1 O11 C58 O7 C64
RIGU 0.002 0.002 C40 C44 C45 C46 C47 C48 > C50
RIGU 0.002 0.002 C24 C26 C29 C28 C27

L.S. 50
PLAN  41
SIZE 0.159 0.159 0.213
TEMP -173.15
CONF
FREE C61 C61_$2
FREE C57 C57_$2
FREE O5 C63_$1
FREE O5W O5W_$3
BOND
list 4
MORE -1
BOND $H
fmap 2 53
acta
SHEL 999 0.9
OMIT 0 0 2
OMIT 0 2 1
OMIT 0 -2 1
OMIT 2 0 0
OMIT 0 -4 2
OMIT 1 5 0
OMIT 1 -5 0
OMIT -1 3 2
OMIT -1 -3 2
REM <olex2.extras>
REM <HklSrc "%.\\DH-MC-4-Zn_MeOH_solution_100k.hkl">
REM </olex2.extras>

WGHT    0.119600   12.133500
FVAR       0.24436   0.69238
C1    1    0.508595    0.609770    0.208777    11.00000    0.02496    0.08102 =
         0.05402    0.02096    0.01114    0.00992
C2    1    0.539434    0.563904    0.266263    11.00000    0.03233    0.06333 =
         0.05769    0.00316    0.01722   -0.01027
C3    1    0.512974    0.510829    0.229252    11.00000    0.03862    0.07696 =
         0.05060   -0.00338    0.02246   -0.00012
C4    1    0.456272    0.505966    0.141939    11.00000    0.03604    0.09488 =
         0.05838   -0.00727    0.01762    0.00538
AFIX  43
H4    2    0.438745    0.470225    0.119825    11.00000   -1.20000
AFIX   0
C5    1    0.424607    0.549811    0.086550    11.00000    0.04159    0.12144 =
         0.04473    0.00284    0.01690    0.00849
C6    1    0.452310    0.602879    0.120158    11.00000    0.03685    0.13750 =
         0.04859    0.02027    0.02371    0.01207
AFIX  43
H6    2    0.432724    0.634136    0.082536    11.00000   -1.20000
AFIX   0
C7    1    0.532251    0.666390    0.235229    11.00000    0.02756    0.08337 =
         0.07008    0.04537    0.01634    0.01974
AFIX  43
H7    2    0.507619    0.693586    0.190654    11.00000   -1.20000
AFIX   0
C8    1    0.547878    0.463423    0.286665    11.00000    0.02620    0.06033 =
         0.05285   -0.00827    0.01318   -0.00374
AFIX  43
H8    2    0.578150    0.469893    0.349414    11.00000   -1.20000
AFIX   0
C9    1    0.361970    0.542057   -0.009884    11.00000    0.04310    0.17642 =
         0.06020   -0.00784    0.02014    0.03093
C10   1    0.291932    0.525563    0.003474    11.00000    0.04783    0.15726 =
         0.06278   -0.01210    0.00691   -0.02790
AFIX 137
H10A  2    0.302590    0.493748    0.044598    11.00000   -1.50000
H10B  2    0.252758    0.515873   -0.055946    11.00000   -1.50000
H10C  2    0.273892    0.556104    0.030648    11.00000   -1.50000
AFIX   0
C11   1    0.388312    0.500305   -0.060101    11.00000    0.06543    0.25871 =
         0.06091   -0.05626    0.00334    0.03445
AFIX 137
H11A  2    0.439317    0.509987   -0.057352    11.00000   -1.50000
H11B  2    0.353185    0.499095   -0.124354    11.00000   -1.50000
H11C  2    0.389851    0.464226   -0.031802    11.00000   -1.50000
AFIX   0
C012  1    0.437550    0.719085    0.367658    11.00000    0.03107    0.04169 =
         0.10487    0.01859    0.02941    0.00449
AFIX  43
H012  2    0.472150    0.704118    0.423501    11.00000   -1.20000
AFIX   0
C12   1    0.347657    0.597596   -0.065819    11.00000    0.07738    0.18880 =
         0.05100    0.03385   -0.00686   -0.00322
AFIX 137
H12A  2    0.325282    0.624635   -0.037013    11.00000   -1.50000
H12B  2    0.312749    0.590969   -0.129109    11.00000   -1.50000
H12C  2    0.396063    0.611634   -0.066033    11.00000   -1.50000
AFIX   0
C13   1    0.582339    0.372428    0.329062    11.00000    0.03539    0.05073 =
         0.09003   -0.03211    0.01997   -0.01233
AFIX  13
H13   2    0.612652    0.392208    0.387026    11.00000   -1.20000
AFIX   0
C14   1    0.636338    0.340020    0.298379    11.00000    0.05048    0.05018 =
         0.11749   -0.02906    0.03999   -0.00399
AFIX  23
H14A  2    0.607144    0.320907    0.240187    11.00000   -1.20000
H14B  2    0.672229    0.365548    0.286358    11.00000   -1.20000
AFIX   0
C15   1    0.679750    0.299233    0.367475    11.00000    0.05898    0.04652 =
         0.19717   -0.02837    0.07086   -0.00137
AFIX  23
H15A  2    0.713734    0.318602    0.423091    11.00000   -1.20000
H15B  2    0.711946    0.277476    0.342728    11.00000   -1.20000
AFIX   0
C16   1    0.627749    0.260414    0.393900    11.00000    0.04928    0.04576 =
         0.19282   -0.02257    0.06324    0.00037
AFIX  23
H16A  2    0.658761    0.236936    0.445862    11.00000   -1.20000
H16B  2    0.600091    0.236261    0.341275    11.00000   -1.20000
AFIX   0
C17   1    0.569900    0.293740    0.421706    11.00000    0.05352    0.03223 =
         0.16875   -0.00700    0.05283   -0.00542
AFIX  23
H17A  2    0.533755    0.268186    0.433142    11.00000   -1.20000
H17B  2    0.597337    0.313872    0.479424    11.00000   -1.20000
AFIX   0
C18   1    0.527370    0.333117    0.349570    11.00000    0.03827    0.04343 =
         0.11121   -0.02888    0.03444    0.00718
AFIX  13
H18   2    0.499110    0.311971    0.292345    11.00000   -1.20000
AFIX   0
C19   1    0.404993    0.370622    0.311371    11.00000    0.04788    0.03770 =
         0.08079   -0.02286    0.02732   -0.00096
AFIX  43
H19   2    0.397892    0.352554    0.255110    11.00000   -1.20000
AFIX   0
C20   1    0.340533    0.401052    0.313861    11.00000    0.02477    0.04096 =
         0.06975   -0.02513    0.01475   -0.00192
C21   1    0.339116    0.428003    0.393879    11.00000    0.02695    0.02855 =
         0.07132   -0.00137    0.01048    0.00156
C22   1    0.272205    0.456373    0.386959    11.00000    0.03892    0.03158 =
         0.04780   -0.00184    0.01986    0.00560
C23   1    0.211859    0.458204    0.303686    11.00000    0.03099    0.04465 =
         0.06907   -0.00119    0.01672   -0.00446
AFIX  43
H23   2    0.167577    0.477677    0.300782    11.00000   -1.20000
AFIX   0
C24   1    0.211605    0.433632    0.224429    11.00000    0.03500    0.06674 =
         0.05380   -0.01859    0.01235   -0.01146
C25   1    0.276108    0.404519    0.231995    11.00000    0.02792    0.07278 =
         0.04991   -0.01920    0.00504    0.00139
AFIX  43
H25   2    0.277080    0.385868    0.179265    11.00000   -1.20000
AFIX   0
C26   1    0.142055    0.438129    0.133982    11.00000    0.03076    0.12116 =
         0.05224   -0.02015    0.00490   -0.00262
C27   1    0.127429    0.497913    0.109601    11.00000    0.04742    0.13904 =
         0.06089    0.00331    0.00380    0.01399
AFIX 137
H27A  2    0.121464    0.517687    0.160904    11.00000   -1.50000
H27B  2    0.080881    0.501653    0.054816    11.00000   -1.50000
H27C  2    0.170418    0.513335    0.097204    11.00000   -1.50000
AFIX   0
C28   1    0.072927    0.410718    0.147455    11.00000    0.03607    0.17231 =
         0.07109   -0.02173    0.00692   -0.02739
AFIX 137
H28A  2    0.080579    0.370883    0.153021    11.00000   -1.50000
H28B  2    0.026487    0.418906    0.094464    11.00000   -1.50000
H28C  2    0.068095    0.425070    0.203383    11.00000   -1.50000
AFIX   0
C29   1    0.154825    0.406720    0.056698    11.00000    0.03534    0.17612 =
         0.06416   -0.03961    0.00731    0.00063
AFIX 137
H29A  2    0.198527    0.422358    0.046134    11.00000   -1.50000
H29B  2    0.109379    0.409655    0.000395    11.00000   -1.50000
H29C  2    0.164764    0.367994    0.073974    11.00000   -1.50000
AFIX   0
C30   1    0.271972    0.483497    0.469863    11.00000    0.02278    0.02701 =
         0.06651    0.00439    0.01473    0.00424
AFIX  43
H30   2    0.318847    0.485419    0.520898    11.00000   -1.20000
AFIX   0
C31   1    0.227126    0.529584    0.570677    11.00000    0.01953    0.05403 =
         0.04844   -0.00367    0.01051   -0.00532
AFIX  13
H31   2    0.282113    0.525499    0.610372    11.00000   -1.20000
AFIX   0
C32   1    0.179280    0.499524    0.614985    11.00000    0.04385    0.06106 =
         0.05230    0.00514    0.02327   -0.01395
AFIX  23
H32A  2    0.194390    0.460391    0.624008    11.00000   -1.20000
H32B  2    0.124901    0.501429    0.574463    11.00000   -1.20000
AFIX   0
C33   1    0.191056    0.526089    0.707668    11.00000    0.03780    0.09892 =
         0.04769   -0.00379    0.01570   -0.01011
AFIX  23
H33A  2    0.158621    0.507211    0.735521    11.00000   -1.20000
H33B  2    0.244720    0.521283    0.749364    11.00000   -1.20000
AFIX   0
C34   1    0.172163    0.585985    0.698669    11.00000    0.03983    0.10525 =
         0.05260   -0.01790    0.02307   -0.00375
AFIX  23
H34A  2    0.183606    0.601908    0.760436    11.00000   -1.20000
H34B  2    0.117117    0.590739    0.662926    11.00000   -1.20000
AFIX   0
C35   1    0.217540    0.616467    0.650889    11.00000    0.03031    0.06124 =
         0.06392   -0.01969    0.01710    0.00301
AFIX  23
H35A  2    0.272139    0.615967    0.690811    11.00000   -1.20000
H35B  2    0.200779    0.655253    0.641378    11.00000   -1.20000
AFIX   0
C36   1    0.207187    0.590510    0.558064    11.00000    0.01715    0.06080 =
         0.06261   -0.00729    0.01961    0.00402
AFIX  13
H36   2    0.152514    0.594052    0.516825    11.00000   -1.20000
AFIX   0
C37   1    0.222107    0.630401    0.427354    11.00000    0.03431    0.03022 =
         0.05828    0.00006    0.01760    0.00556
AFIX  43
H37   2    0.170023    0.620859    0.397657    11.00000   -1.20000
AFIX   0
C38   1    0.257776    0.655206    0.371886    11.00000    0.03081    0.03038 =
         0.06131   -0.00087    0.01970    0.00465
C39   1    0.207610    0.664413    0.277723    11.00000    0.02894    0.03605 =
         0.07871    0.00026    0.01695   -0.00183
AFIX  43
H39   2    0.156409    0.652194    0.258370    11.00000   -1.20000
AFIX   0
C40   1    0.231583    0.690414    0.214775    11.00000    0.03500    0.06094 =
         0.07907    0.02188    0.02783    0.01192
C41   1    0.307352    0.706227    0.247268    11.00000    0.04373    0.04754 =
         0.09278    0.01762    0.03156    0.00442
AFIX  43
H41   2    0.325352    0.722379    0.204074    11.00000   -1.20000
AFIX   0
C42   1    0.359398    0.700815    0.336438    11.00000    0.04400    0.02096 =
         0.08334    0.01085    0.02137    0.00369
C43   1    0.334642    0.673068    0.401481    11.00000    0.03271    0.03444 =
         0.07363   -0.00389    0.02029   -0.00217
C44   1    0.179345    0.696301    0.115317    11.00000    0.04582    0.09323 =
         0.07673    0.01882    0.02488    0.01032
C51   1    0.545174    0.768058    0.372734    11.00000    0.02733    0.04096 =
         0.15828    0.03372    0.03322   -0.00056
AFIX  13
H51   2    0.564461    0.751859    0.435839    11.00000   -1.20000
AFIX   0
C52   1    0.554320    0.829795    0.379840    11.00000    0.04294    0.05558 =
         0.18916    0.05417    0.03820   -0.00079
AFIX  23
H52A  2    0.524431    0.844887    0.414464    11.00000   -1.20000
H52B  2    0.534750    0.846132    0.317586    11.00000   -1.20000
AFIX   0
C53   1    0.639404    0.845004    0.429419    11.00000    0.04843    0.05028 =
         0.21490    0.02575    0.04808   -0.00448
AFIX  23
H53A  2    0.645109    0.885443    0.432602    11.00000   -1.20000
H53B  2    0.658167    0.830538    0.492947    11.00000   -1.20000
AFIX   0
C54   1    0.686550    0.820674    0.377343    11.00000    0.04774    0.05016 =
         0.22989    0.05117    0.04609    0.00152
AFIX  23
H54A  2    0.671201    0.837930    0.315962    11.00000   -1.20000
H54B  2    0.741114    0.828608    0.411362    11.00000   -1.20000
AFIX   0
C55   1    0.674673    0.759415    0.366796    11.00000    0.03201    0.04943 =
         0.18608    0.05381    0.04128    0.00672
AFIX  23
H55A  2    0.694823    0.741980    0.428192    11.00000   -1.20000
H55B  2    0.703467    0.744686    0.330581    11.00000   -1.20000
AFIX   0
C56   1    0.590087    0.744557    0.318750    11.00000    0.03564    0.06112 =
         0.11146    0.04741    0.01902    0.00450
AFIX  13
H56   2    0.570778    0.761354    0.256085    11.00000   -1.20000
AFIX   0

PART 1
C57   1    0.446290    0.744570   -0.002021    10.50000    0.18883
AFIX 137
H57A  2    0.418680    0.761405   -0.061987    10.50000   -1.50000
H57B  2    0.455277    0.705667   -0.010371    10.50000   -1.50000
H57C  2    0.495127    0.763307    0.027656    10.50000   -1.50000
AFIX   0
PART 0
C58   1    0.357174    0.859866    0.200998    11.00000    0.17413
AFIX 137
H58A  2    0.346248    0.890778    0.158016    11.00000   -1.50000
H58B  2    0.390011    0.872294    0.262400    11.00000   -1.50000
H58C  2    0.309453    0.845610    0.203010    11.00000   -1.50000
AFIX   0
C59   1    0.072548    0.712391   -0.203710    10.50000    0.12890
AFIX 137
H59A  2    0.024191    0.723362   -0.251419    10.50000   -1.50000
H59B  2    0.062609    0.688540   -0.159122    10.50000   -1.50000
H59C  2    0.103250    0.692498   -0.231899    10.50000   -1.50000
AFIX   0
PART 1
C60   1    0.275154    0.748154   -0.187585    10.50000    0.07193
AFIX 137
H60A  2    0.232297    0.728004   -0.231677    10.50000   -1.50000
H60B  2    0.322320    0.727685   -0.176245    10.50000   -1.50000
H60C  2    0.278934    0.784418   -0.212624    10.50000   -1.50000
AFIX   0

PART 0
C61   1    0.499812    0.368322    0.061769    10.50000    0.15604
AFIX 137
H61A  2    0.489270    0.347555    0.004849    10.50000   -1.50000
H61B  2    0.552949    0.362780    0.102418    10.50000   -1.50000
H61C  2    0.490747    0.407466    0.047381    10.50000   -1.50000
AFIX   0

PART 2
C64   1    0.017579    0.480526    0.375064    11.00000    0.09788
AFIX 137
H64A  2   -0.034784    0.494267    0.349999    11.00000   -1.50000
H64B  2    0.032862    0.474323    0.441226    11.00000   -1.50000
H64C  2    0.020655    0.445908    0.344791    11.00000   -1.50000
AFIX   0

PART 0
N1    3    0.213430    0.504920    0.479139    11.00000    0.03887    0.03504 =
         0.05191    0.00224    0.02191   -0.00632
N2    3    0.253543    0.619313    0.515182    11.00000    0.03125    0.02904 =
         0.06943   -0.01049    0.02535    0.00325
N3    3    0.463634    0.753907    0.325724    11.00000    0.03601    0.04924 =
         0.12930    0.03774    0.02263    0.00234
N4    3    0.580726    0.683787    0.308929    11.00000    0.03304    0.04775 =
         0.08096    0.02894    0.02157    0.00339
N5    3    0.540361    0.414196    0.258119    11.00000    0.04028    0.06721 =
         0.06770   -0.02164    0.02213    0.00186
N6    3    0.470853    0.364761    0.375413    11.00000    0.03032    0.04109 =
         0.07370   -0.01637    0.01478   -0.00195
O1    4    0.396880    0.426607    0.473902    11.00000    0.04181    0.05654 =
         0.05235   -0.01123    0.00351    0.01964
O2    4    0.592163    0.567215    0.348162    11.00000    0.03122    0.04183 =
         0.04842    0.00786    0.00249   -0.00087

PART 2
O2W   4   -0.003465    0.647552   -0.300723    10.25000    0.11850

PART 0
O3    4    0.384369    0.664760    0.484652    11.00000    0.02813    0.06143 =
         0.07871    0.00189    0.01613   -0.00962

PART 1
O6    4    0.262892    0.754756   -0.099979    10.50000    0.10426
H6A   2   10.288280   10.731880    9.938020    10.50000   -1.50000

PART 2
O7    4    0.068182    0.520827    0.358954    11.00000    0.09418
H7A   2   10.107800   10.523781   10.406149    11.00000   -1.50000

PART 0
O8    4    0.449519    0.349069    0.107756    10.50000    0.08669
AFIX 147
H8A   2    0.465012    0.318577    0.132742    10.50000   -1.50000
AFIX   0

O9    4    0.114446    0.762154   -0.156166    10.50000    0.11710
H9    2   10.155010   10.765110    9.832509    10.50000   -1.50000
PART 1
O10   4    0.400533    0.749612    0.056492    10.50000    0.08173
H10   2   10.416860   10.761921   10.103381    10.50000   -1.50000
PART 0
O11   4    0.396374    0.815698    0.169966    11.00000    0.14071
AFIX 147
H11   2    0.434747    0.805070    0.214508    11.00000   -1.50000
AFIX   0

ZN1   5    0.365447    0.633079    0.585655    11.00000    0.02851    0.03676 =
         0.06715   -0.00572    0.01032   -0.00145
ZN2   5    0.500000    0.402230    0.500000    10.50000    0.02189    0.05094 =
         0.06352    0.00000    0.01231    0.00000
PART 1
C45   1    0.099638    0.685651    0.100032    21.00000    0.04188    0.17046 =
         0.07016    0.03138    0.01552    0.00374
AFIX 137
H45A  2    0.093183    0.646767    0.111488    21.00000   -1.50000
H45B  2    0.067816    0.694730    0.036418    21.00000   -1.50000
H45C  2    0.084468    0.708315    0.141939    21.00000   -1.50000
AFIX   0
C46   1    0.211735    0.666468    0.059436    21.00000    0.06018    0.08480 =
         0.07947    0.01685    0.02733    0.01289
AFIX 137
H46A  2    0.258493    0.684729    0.061711    21.00000   -1.50000
H46B  2    0.175256    0.665490   -0.004166    21.00000   -1.50000
H46C  2    0.223497    0.628885    0.082737    21.00000   -1.50000
AFIX   0
C47   1    0.184737    0.762761    0.093430    21.00000    0.06648    0.09300 =
         0.07324    0.03297    0.02831    0.03682
AFIX 137
H47A  2    0.169892    0.784726    0.136373    21.00000   -1.50000
H47B  2    0.150453    0.770780    0.030368    21.00000   -1.50000
H47C  2    0.237037    0.771880    0.100672    21.00000   -1.50000
AFIX   0

C62   1   -0.040140    0.570593    0.151126    11.00000    0.13814
AFIX 137
H62A  2   -0.041055    0.588433    0.094738    11.00000   -1.50000
H62B  2   -0.090657    0.572992    0.154517    11.00000   -1.50000
H62C  2   -0.025947    0.531924    0.150755    11.00000   -1.50000
AFIX   0

C63   1    0.061067    0.688223    0.559306    10.25000    0.06638
AFIX 137
H63A  2    0.067329    0.719504    0.523463    10.25000   -1.50000
H63B  2    0.108737    0.667459    0.583603    10.25000   -1.50000
H63C  2    0.047800    0.701593    0.610343    10.25000   -1.50000
AFIX   0

O4    4    0.016156    0.598452    0.231799    11.00000    0.16553
AFIX 147
H4A   2    0.043841    0.574850    0.267943    11.00000   -1.50000
AFIX   0

O5    4    0.000000    0.652350    0.500000    10.25000    0.09785
H5    2    9.961210   10.657081   10.512520    10.25000   -1.50000
O5W   4    0.494575    0.494691    0.459003    10.50000    0.11257
PART 2
C48   1    0.108891    0.727454    0.097215   -21.00000    0.06133    0.12474 =
         0.04676    0.00211    0.00834    0.03281
AFIX 137
H48A  2    0.083234    0.713878    0.136963   -21.00000   -1.50000
H48B  2    0.075368    0.722822    0.032763   -21.00000   -1.50000
H48C  2    0.121049    0.766453    0.109838   -21.00000   -1.50000
AFIX   0
C49   1    0.135320    0.634961    0.071419   -21.00000    0.05911    0.09479 =
         0.07148    0.02020    0.01802    0.00499
AFIX 137
H49A  2    0.173381    0.605604    0.086279   -21.00000   -1.50000
H49B  2    0.109990    0.637995    0.004591   -21.00000   -1.50000
H49C  2    0.097572    0.626427    0.098441   -21.00000   -1.50000
AFIX   0
C50   1    0.215339    0.706535    0.040386   -21.00000    0.09476    0.07587 =
         0.07876   -0.00830    0.04822   -0.00485
AFIX 137
H50A  2    0.227908    0.745529    0.039769   -21.00000   -1.50000
H50B  2    0.178724    0.695903   -0.020183   -21.00000   -1.50000
H50C  2    0.261666    0.684506    0.055190   -21.00000   -1.50000
AFIX   0
O4W   4    0.416893    0.550223    0.409339    10.50000    0.14864

O6W   4    0.000000    0.609238    0.500000    10.12500    0.07283
PART 3
O3W   4    0.367904    0.550758    0.304152    10.50000    0.16875

PART 2
O0AA  4    0.383555    0.734661    0.012975    10.25000    0.07143
HKLF 4


REM  dh-mc-4-zn_meoh_solution_100k_a.res in C2
REM wR2 = 0.1975, GooF = S = 1.039, Restrained GooF = 1.036 for all data
REM R1 = 0.0745 for 7068 Fo > 4sig(Fo) and 0.0989 for all 9057 data
REM 717 parameters refined using 97 restraints

END

WGHT      0.1178     12.7657

REM Highest difference peak  0.563,  deepest hole -0.374,  1-sigma level  0.082
Q1    1  -0.0080  0.6553  0.5425  11.00000  0.05    0.56
Q2    1   0.3835  0.5575  0.4003  11.00000  0.05    0.53
Q3    1   0.4199  0.5658  0.4970  11.00000  0.05    0.52
Q4    1   0.0079  0.6219  0.4574  11.00000  0.05    0.52
Q5    1   0.3637  0.3617  0.0655  11.00000  0.05    0.50
Q6    1   0.1811  0.7452 -0.2208  11.00000  0.05    0.48
Q7    1   0.4531  0.5351  0.4093  11.00000  0.05    0.47
Q8    1   0.3997  0.7954  0.1217  11.00000  0.05    0.47
Q9    1   0.2152  0.7590 -0.2018  11.00000  0.05    0.45
Q10   1   0.0344  0.6897 -0.2773  11.00000  0.05    0.45
Q11   1   0.4575  0.3707  0.0769  11.00000  0.05    0.43
Q12   1   0.0632  0.4873  0.3417  11.00000  0.05    0.40
Q13   1   0.1568  0.7520 -0.2960  11.00000  0.05    0.38
Q14   1   0.4945  0.3398  0.0529  11.00000  0.05    0.38
Q15   1   0.0060  0.6655 -0.3217  11.00000  0.05    0.37
Q16   1   0.4599  0.5753  0.4103  11.00000  0.05    0.35
Q17   1   0.1229  0.7266 -0.2245  11.00000  0.05    0.35
Q18   1  -0.0297  0.6391  0.2131  11.00000  0.05    0.35
Q19   1   0.3519  0.7447 -0.0631  11.00000  0.05    0.34
Q20   1  -0.0247  0.6309 -0.2870  11.00000  0.05    0.31
Q21   1   0.0218  0.5673  0.2217  11.00000  0.05    0.30
Q22   1   0.3237  0.8663  0.2386  11.00000  0.05    0.30
Q23   1   0.3975  0.8247  0.2074  11.00000  0.05    0.30
Q24   1   0.4433  0.7397  0.4394  11.00000  0.05    0.28
Q25   1   0.5000  0.9004  0.5000  10.50000  0.05    0.28
Q26   1   0.4578  0.7597  0.0306  11.00000  0.05    0.28
Q27   1   0.2897  0.8934  0.1980  11.00000  0.05    0.28
Q28   1   0.1886  0.7723 -0.1318  11.00000  0.05    0.27
Q29   1   0.0544  0.5261  0.3967  11.00000  0.05    0.26
Q30   1   0.3392  0.8532  0.3654  11.00000  0.05    0.26
Q31   1   0.0536  0.6769  0.5240  11.00000  0.05    0.26
Q32   1   0.4151  0.6979  0.5059  11.00000  0.05    0.26
Q33   1   0.2793  0.4633  0.5694  11.00000  0.05    0.25
Q34   1   0.0384  0.6848  0.5834  11.00000  0.05    0.25
Q35   1   0.0198  0.4833  0.2176  11.00000  0.05    0.25
Q36   1   0.1299  0.4587 -0.0840  11.00000  0.05    0.25
Q37   1   0.3953  0.6263  0.5423  11.00000  0.05    0.24
Q38   1   0.7035  0.2937  0.3149  11.00000  0.05    0.24
Q39   1   0.3625  0.4798  0.5564  11.00000  0.05    0.24
Q40   1   0.5740  0.2818  0.3668  11.00000  0.05    0.23
Q41   1   0.0044  0.4809  0.3173  11.00000  0.05    0.23
;
_shelx_res_checksum                88896
_shelx_hkl_file
;
   0 -30   0   40.52   28.05
   0 -30   0   80.42   23.88
   0 -30  -1   45.07   25.30
   0 -30  -1   77.51   25.45
   0 -30   1   74.56   24.30
   0 -30   1   48.68   26.64
   0 -30  -2    4.45   24.65
   0 -30  -2   29.76   23.46
   0 -30   2  -23.44   26.06
   0 -30   2   30.02   20.66
   0 -30  -3   -2.57   21.18
   0 -28   0   56.55   22.14
   0 -28   0   30.38   26.22
   0 -28   1   32.33   23.49
   0 -28  -1   27.20   18.75
   0 -28   1   -0.14   17.71
   0 -28  -1  -15.81   21.93
   0 -28  -2   -2.80   22.48
   0 -28  -2    4.61   17.96
   0 -28   2   -2.01   17.21
   0 -28   2   14.09   23.05
   0 -28   3    7.92   18.65
   0 -28  -3  -20.88   20.04
   0 -28   3   -5.94   24.07
   0 -28  -3  -11.79   22.25
   0 -28   4   20.25   25.62
   0 -28  -4   13.62   20.18
   0 -28  -4  -48.36   26.03
   0 -28   4   22.87   18.96
   0 -28   4   -3.29   15.68
   0 -28   5   33.24   26.32
   0 -28   5   40.99   19.53
   0 -28  -5   22.75   25.87
   0 -28   5   33.97   20.61
   0 -28  -5   10.98   20.40
   0 -28   6   78.93   28.95
   0 -28  -6   65.30   24.38
   0 -28   6   86.56   24.68
   0 -28  -6   71.55   27.96
   0 -28   6   35.17   19.91
   0 -28   7   65.95   22.26
   0 -28   7   63.25   24.76
   0 -28  -7   98.47   27.03
   0 -28  -7   32.28   27.72
   0 -26   0   57.59   12.09
   0 -26   0   89.59   25.59
   0 -26   0   93.34   22.42
   0 -26   1   29.64   12.77
   0 -26  -1   28.05   21.31
   0 -26   1   28.83   21.88
   0 -26  -1   39.72   18.36
   0 -26   1   43.30   18.62
   0 -26   2   11.78   16.32
   0 -26   2   12.41   12.96
   0 -26  -2   42.46   23.11
   0 -26  -2   16.35   17.10
   0 -26   2   19.67   20.81
   0 -26   3   44.53   20.42
   0 -26   3    6.50   19.92
   0 -26  -3   23.54   18.21
   0 -26  -3   14.89   19.33
   0 -26   3   30.47   14.78
   0 -26   4   43.83   26.42
   0 -26   4   -2.03   14.65
   0 -26  -4   21.33   22.00
   0 -26  -4   19.09   17.96
   0 -26   4   -0.04   17.07
   0 -26   5   50.55   25.45
   0 -26  -5   27.85   20.49
   0 -26  -5   18.40   23.60
   0 -26   5   40.75   17.43
   0 -26   5    8.11   18.57
   0 -26  -6   54.69   24.80
   0 -26   6    7.45   17.86
   0 -26   6   25.14   20.00
   0 -26   6   38.51   24.31
   0 -26  -6   49.57   22.16
   0 -26   7  -18.13   18.63
   0 -26  -7  -16.75   21.09
   0 -26   7  -32.80   27.09
   0 -26   7   16.48   19.72
   0 -26  -7   19.09   25.87
   0 -26   8   -8.06   20.32
   0 -26  -8    4.91   21.79
   0 -26   8  -31.29   21.27
   0 -26  -8   35.85   26.80
   0 -26   9   33.51   22.56
   0 -26   9   20.75   21.68
   0 -26  -9   63.66   24.33
   0 -24   0   98.50   13.37
   0 -24   0  126.66   25.23
   0 -24   0   95.81   19.43
   0 -24   1   49.71   12.54
   0 -24  -1   41.99   17.04
   0 -24   1   67.55   18.60
   0 -24  -1   50.23   10.09
   0 -24   1   25.83   19.44
   0 -24  -1   37.46   18.99
   0 -24   2   -0.85   14.33
   0 -24  -2   42.40   20.17
   0 -24   2   -0.16   18.06
   0 -24   2   -0.50   14.99
   0 -24   2    0.69   13.38
   0 -24  -2   -0.30    6.24
   0 -24  -2   -9.26   17.68
   0 -24  -3   11.21   15.90
   0 -24  -3   23.45   20.56
   0 -24   3   27.43   13.72
   0 -24   3    1.53   18.80
   0 -24   3   20.78   13.89
   0 -24   3   33.50   18.34
   0 -24   4   12.55   19.01
   0 -24  -4   49.60   18.37
   0 -24   4   45.89   17.66
   0 -24  -4   31.95   21.88
   0 -24   4   50.03   15.28
   0 -24   4   70.25   16.82
   0 -24  -5   74.62   23.87
   0 -24  -5   61.78   19.93
   0 -24   5   72.76   19.09
   0 -24   5   96.88   26.30
   0 -24   5   75.24   18.09
   0 -24   6   97.12   27.07
   0 -24  -6  134.32   24.52
   0 -24   6  142.93   23.81
   0 -24  -6  118.27   27.23
   0 -24   6  133.86   23.22
   0 -24  -7   95.72   27.19
   0 -24   7  115.46   24.75
   0 -24   7   45.99   18.02
   0 -24   7   79.49   25.80
   0 -24  -7   84.34   23.00
   0 -24  -8  -21.26   22.27
   0 -24   8   30.50   20.43
   0 -24  -8   33.02   20.44
   0 -24   8    0.16   18.64
   0 -24   8   30.16   25.46
   0 -24   9   42.01   27.24
   0 -24   9   -0.11   18.21
   0 -24  -9   23.45   24.66
   0 -24   9    2.17   18.78
   0 -24  -9   -2.37   19.85
   0 -24  10  -25.02   19.37
   0 -24 -10   31.34   23.43
   0 -24  10   -4.56   21.43
   0 -24  10   16.44   27.24
   0 -24 -10   14.32   23.62
   0 -24 -11  -29.70   24.61
   0 -24  11  -27.08   24.82
   0 -24  11   44.53   24.40
   0 -24 -11   24.42   24.46
   0 -22   0  108.72   19.31
   0 -22   0   82.66   18.95
   0 -22   0   78.01   11.99
   0 -22   0   95.06   21.78
   0 -22   1  124.75   15.23
   0 -22  -1   81.71   10.37
   0 -22   1  133.51   19.29
   0 -22  -1   86.62   21.86
   0 -22   1   91.07   18.48
   0 -22   1  116.25   23.76
   0 -22  -1  100.75   19.53
   0 -22  -2  122.84   19.51
   0 -22   2  105.28   15.43
   0 -22   2  123.74   20.66
   0 -22   2  115.24   17.31
   0 -22  -2  144.56   25.16
   0 -22  -2   84.37    8.26
   0 -22   2  113.42   23.36
   0 -22   3   33.04   16.44
   0 -22  -3   -0.52   17.75
   0 -22   3   11.32   13.22
   0 -22  -3   13.32   14.44
   0 -22   3    0.69   17.62
   0 -22   3   28.54   14.15
   0 -22   4    5.26   12.29
   0 -22   4   -2.59   13.81
   0 -22  -4   22.63   19.20
   0 -22  -4   18.31   16.28
   0 -22   4   10.36   12.81
   0 -22   4   -2.76   18.65
   0 -22   5   46.40   13.65
   0 -22   5   38.75   20.60
   0 -22   5   47.02   16.69
   0 -22   5   36.54   15.42
   0 -22  -5   43.93   20.28
   0 -22  -5   11.04   16.97
   0 -22   6   79.75   24.03
   0 -22   6   44.95   12.24
   0 -22  -6   55.65   20.59
   0 -22   6   36.08   17.38
   0 -22  -6   33.34   17.85
   0 -22   6   60.08   18.87
   0 -22   7   22.73   10.38
   0 -22   7   36.20   21.08
   0 -22   7   37.14   19.62
   0 -22  -7   34.67   17.60
   0 -22  -7   53.86   21.32
   0 -22   7   49.18   17.91
   0 -22   8   22.60   21.77
   0 -22   8   27.34   18.51
   0 -22   8    9.59   16.96
   0 -22  -8   63.40   23.17
   0 -22  -8   21.29   19.18
   0 -22   9   16.67   18.40
   0 -22   9   24.95   19.61
   0 -22  -9   53.51   21.92
   0 -22  -9   56.60   23.45
   0 -22   9    4.82   22.49
   0 -22  10   40.03   21.12
   0 -22  10   59.29   22.73
   0 -22 -10   58.78   23.10
   0 -22 -10   30.31   22.32
   0 -22  11   15.30   20.46
   0 -22  11   19.56   22.64
   0 -22 -11   31.27   22.86
   0 -22 -11    4.64   21.08
   0 -22 -12   38.58   25.78
   0 -22 -12   11.79   22.68
   0 -22  12   23.68   24.49
   0 -20   0    6.11   14.96
   0 -20   0   35.37    9.83
   0 -20   0   24.64   14.22
   0 -20   0   36.24   14.88
   0 -20  -1   52.46   15.09
   0 -20   1   67.94   19.62
   0 -20   1   64.34   11.97
   0 -20  -1   61.95   16.44
   0 -20  -1   58.61    8.84
   0 -20   1   67.43   15.12
   0 -20  -1   80.56   20.07
   0 -20   1   47.21   14.58
   0 -20  -2   50.71   15.17
   0 -20   2   59.92   13.42
   0 -20   2   42.95   13.13
   0 -20   2   31.05   16.86
   0 -20  -2   53.63    7.15
   0 -20   2   95.74   17.55
   0 -20  -2   74.85   19.45
   0 -20   3   22.67   17.80
   0 -20   3   42.78   12.71
   0 -20  -3   30.50   17.99
   0 -20   3   22.70   11.92
   0 -20  -3   22.13   13.71
   0 -20   3   43.59   15.37
   0 -20   4   71.72   15.51
   0 -20   4   79.92   17.25
   0 -20   4   62.58   19.46
   0 -20   4   52.76   12.46
   0 -20  -4   65.69   18.03
   0 -20  -4   51.62   19.40
   0 -20   5  168.88   22.18
   0 -20   5  173.88   20.66
   0 -20  -5  193.34   24.32
   0 -20   5  172.50   16.46
   0 -20  -5  176.38   24.46
   0 -20   5  187.14   25.88
   0 -20   6  160.76   27.39
   0 -20   6  150.95   21.59
   0 -20  -6  205.66   25.05
   0 -20  -6  187.85   26.86
   0 -20   6  159.97   22.79
   0 -20   6  156.97   15.34
   0 -20  -7  186.84   25.03
   0 -20  -7  165.73   26.95
   0 -20   7  167.87   13.89
   0 -20   7  196.50   31.20
   0 -20   7  149.16   12.53
   0 -20   7  194.94   25.06
   0 -20   7  177.21   23.40
   0 -20  -8  122.26   25.11
   0 -20   8  112.55   21.73
   0 -20  -8   97.95   23.32
   0 -20   8  114.32   21.99
   0 -20   8   65.11    6.21
   0 -20  -9   70.28   24.33
   0 -20  -9   32.76   20.59
   0 -20   9    5.75   16.90
   0 -20  10   24.89   19.33
   0 -20 -10   29.64   19.62
   0 -20 -10   40.55   23.14
   0 -20  11    6.33   19.27
   0 -20 -11   37.27   21.51
   0 -20 -11  -26.14   22.13
   0 -20 -12  -14.18   23.32
   0 -20 -12    6.38   21.31
   0 -20  12   52.42   24.80
   0 -20 -13   28.82   26.53
   0 -20 -13   17.24   22.54
   0 -20  13    2.52   22.73
   0 -18   0  219.09   14.58
   0 -18   0  228.57   23.41
   0 -18   0  233.80   21.13
   0 -18   0  213.71   20.56
   0 -18   1  156.22   14.42
   0 -18  -1  144.52   10.94
   0 -18  -1  148.30   17.82
   0 -18  -1  206.09   23.82
   0 -18   1  143.39   21.17
   0 -18   1  129.89   17.35
   0 -18   1  144.72   16.95
   0 -18  -2   33.23   12.17
   0 -18   2   33.89   13.31
   0 -18  -2   26.32   14.91
   0 -18   2   38.77   12.15
   0 -18   2   16.46   14.64
   0 -18   2   20.45   10.13
   0 -18  -2   38.24    5.89
   0 -18   3   61.92   18.18
   0 -18   3   44.35   12.94
   0 -18   3   53.61   11.61
   0 -18  -3   42.76   14.31
   0 -18   3   44.52   12.33
   0 -18  -3   38.71   16.56
   0 -18   4   58.23   11.79
   0 -18  -4   74.60   17.56
   0 -18   4   48.56   14.12
   0 -18  -4   57.36   17.38
   0 -18   4   63.68   15.74
   0 -18   4   74.13   18.78
   0 -18  -5   58.66   15.37
   0 -18   5   87.65   16.95
   0 -18   5   44.14   14.81
   0 -18  -5   65.07   19.32
   0 -18   5   62.46   18.21
   0 -18   5   73.52   12.60
   0 -18   6   68.69   11.06
   0 -18   6   58.83   16.90
   0 -18   6   60.81   17.18
   0 -18  -6   57.77   17.96
   0 -18   6  105.57   23.80
   0 -18  -6   85.24   19.27
   0 -18   7  121.16   21.00
   0 -18   7  128.33   11.30
   0 -18   7  139.29   21.09
   0 -18   7  105.19    9.90
   0 -18  -7  159.61   23.66
   0 -18  -7  146.05   22.21
   0 -18  -8   75.42   21.65
   0 -18   8  129.39   21.75
   0 -18  -8   81.57   20.59
   0 -18   9   37.43   18.10
   0 -18  -9   67.08   19.77
   0 -18  -9   25.99   19.73
   0 -18  10   70.86   20.89
   0 -18 -10   59.65   21.27
   0 -18 -10   32.78   19.95
   0 -18 -11   36.53   21.76
   0 -18  11   53.11   22.25
   0 -18 -11   59.61   21.61
   0 -18  12   46.95   23.41
   0 -18 -12   41.04   22.94
   0 -18 -12   48.90   24.14
   0 -18  13    9.78   21.47
   0 -18 -13   28.08   23.41
   0 -18 -13   18.97   22.14
   0 -18 -14   21.75   26.13
   0 -18  14    3.42   23.63
   0 -18 -14   24.46   24.71
   0 -16   0  331.34   16.20
   0 -16   0  359.43   26.65
   0 -16   0  320.59   21.94
   0 -16   1   91.24   15.98
   0 -16   1  126.02   14.28
   0 -16   1  102.79   12.19
   0 -16   1   95.32   14.21
   0 -16  -1  115.40   15.42
   0 -16  -1  106.52   17.93
   0 -16   2   10.72   13.26
   0 -16  -2   -8.42   13.39
   0 -16   2    3.47    8.70
   0 -16  -2    6.31   10.86
   0 -16   2    8.95    9.45
   0 -16  -2    2.15    4.27
   0 -16   2    6.96   10.11
   0 -16   3   57.34   10.57
   0 -16   3   66.94   11.81
   0 -16  -3   63.01   16.56
   0 -16   3   85.94   17.23
   0 -16  -3   52.00   13.00
   0 -16   3   64.07   13.21
   0 -16  -4  358.92   25.26
   0 -16   4  368.35   23.90
   0 -16   4  353.78   28.76
   0 -16   4  348.10   18.48
   0 -16  -4  386.12   29.46
   0 -16   4  334.29   23.92
   0 -16  -5  132.13   20.02
   0 -16  -5  132.13   18.44
   0 -16   5   97.02   16.96
   0 -16   5  104.57   11.38
   0 -16   5  148.47   22.02
   0 -16   5  116.06   16.75
   0 -16   6   21.00    7.75
   0 -16  -6   29.24   14.45
   0 -16   6    0.65   12.78
   0 -16   7   15.32    6.29
   0 -16   7   25.00    5.91
   0 -16  -7   -0.72   15.02
   0 -16   7   13.77   13.55
   0 -16  -7   28.36   16.07
   0 -16  -8   31.31   16.88
   0 -16  -8   27.44   15.36
   0 -16   8   43.23   15.91
   0 -16  -9   16.35   17.56
   0 -16  -9   33.88   17.04
   0 -16   9   33.70   16.75
   0 -16  10   30.41   18.00
   0 -16 -10   -1.80   17.54
   0 -16 -10   19.06   17.32
   0 -16 -11   34.10   20.62
   0 -16 -11   18.32   17.73
   0 -16  11   12.69   20.31
   0 -16 -12   16.95   20.63
   0 -16 -12   41.36   20.53
   0 -16  12   34.68   20.70
   0 -16 -13   24.62   20.78
   0 -16  13  -14.58   21.20
   0 -16 -13    0.20   22.85
   0 -16  14   29.00   23.80
   0 -16 -14   60.77   25.82
   0 -16 -14   72.82   28.85
   0 -16 -15   33.42   25.51
   0 -16  15   24.91   23.71
   0 -16 -15   -2.61   22.92
   0 -14   0  666.26   27.68
   0 -14   0  645.56   20.30
   0 -14   0  622.53   31.15
   0 -14  -1  343.54   13.33
   0 -14   1  306.50   15.92
   0 -14   1  327.33   20.35
   0 -14  -1  362.58   24.89
   0 -14   1  294.51   23.73
   0 -14  -1  333.73   20.50
   0 -14   2  184.53   14.38
   0 -14  -2  163.60    7.87
   0 -14   2  182.13   20.15
   0 -14  -2  177.89   16.55
   0 -14   2  178.62   15.17
   0 -14  -2  165.79   18.08
   0 -14   2  180.58   16.73
   0 -14   3   74.66   13.62
   0 -14  -3   51.81   14.04
   0 -14   3   69.65   10.54
   0 -14   3   59.70   12.46
   0 -14  -3   84.38   13.34
   0 -14   4  169.09   17.75
   0 -14   4  153.13   12.26
   0 -14   4  178.31   22.32
   0 -14  -4  117.91   15.77
   0 -14  -4  110.22   17.25
   0 -14  -5  176.86   19.07
   0 -14   5  216.08   20.11
   0 -14   5  249.48   13.39
   0 -14  -5  228.41   21.79
   0 -14  -6  234.15   21.90
   0 -14   6  259.79   22.28
   0 -14   6  242.31   11.10
   0 -14  -6  226.76   22.96
   0 -14  -7   55.34   15.39
   0 -14  -7   37.06   16.49
   0 -14   7   19.10   12.73
   0 -14  -8   19.74   14.73
   0 -14  -8   13.56   16.05
   0 -14   8   20.35   14.21
   0 -14  -9  -11.93   14.87
   0 -14  -9   13.91   15.46
   0 -14   9    2.99   13.72
   0 -14  -9    1.04    5.92
   0 -14 -10   52.73   18.47
   0 -14 -10   40.88    8.72
   0 -14  10   48.88   16.96
   0 -14 -10   30.51   17.93
   0 -14  11    7.74   16.45
   0 -14 -11   37.16   19.79
   0 -14 -11   24.33    9.36
   0 -14 -12   66.66   22.70
   0 -14  12  108.71   22.99
   0 -14 -12   83.45   23.37
   0 -14 -13   42.92   21.84
   0 -14 -13   19.06   20.71
   0 -14  13   62.83   23.55
   0 -14 -14    8.54   21.38
   0 -14 -14   11.56   21.34
   0 -14  14   12.52   19.99
   0 -14 -15  -17.48   24.67
   0 -14 -15  -16.92   22.49
   0 -14 -16   46.10   27.65
   0 -14 -16    4.96   25.77
   0 -12   0  405.20   25.17
   0 -12   0  441.32   21.71
   0 -12  -1  244.37   10.68
   0 -12   1  298.39   18.79
   0 -12  -1  260.36   18.01
   0 -12   1  298.89   14.92
   0 -12  -1  253.65   19.96
   0 -12   1  315.20   22.04
   0 -12  -2  143.41   17.27
   0 -12   2  118.65   12.27
   0 -12   2   87.41   12.07
   0 -12   2  101.90   10.76
   0 -12  -2  133.19    6.43
   0 -12  -2  146.40   15.70
   0 -12   2   88.47   15.77
   0 -12   3  125.13   14.24
   0 -12  -3  128.83   16.16
   0 -12   3  126.23   11.16
   0 -12   3  153.11   14.66
   0 -12   3  149.49   18.61
   0 -12  -4  286.16   20.53
   0 -12   4  279.02   13.38
   0 -12  -4  296.87   22.60
   0 -12   4  297.95   19.59
   0 -12   5  370.73   13.16
   0 -12  -5  424.29   24.75
   0 -12   5  387.16   23.77
   0 -12  -5  405.15   26.27
   0 -12   6  217.00   19.80
   0 -12   6  161.13    7.05
   0 -12  -6  202.51   19.25
   0 -12  -6  176.42   19.78
   0 -12  -7  285.03   23.93
   0 -12  -7  204.32    8.68
   0 -12   7  285.04   23.61
   0 -12  -7  291.63   24.68
   0 -12  -8   84.51   17.08
   0 -12  -8   74.06    7.74
   0 -12   8   78.21   16.68
   0 -12  -8   64.24   16.00
   0 -12  -9  116.87   19.65
   0 -12   9   98.60   19.28
   0 -12   9   96.21   17.87
   0 -12  -9  130.55   21.03
   0 -12  -9  100.80   10.39
   0 -12  10   59.47   18.37
   0 -12 -10   32.00   15.56
   0 -12 -10   37.68   18.11
   0 -12 -10   35.74    9.80
   0 -12  11   17.24   15.52
   0 -12 -11   -1.41    9.40
   0 -12 -11   -3.71   16.64
   0 -12 -11  -32.43   19.27
   0 -12 -12   58.15   21.55
   0 -12  12   67.87   22.67
   0 -12 -12   44.91   13.17
   0 -12 -12  104.93   23.16
   0 -12 -13   24.93   20.36
   0 -12 -13   15.44   21.19
   0 -12 -14   61.63   25.20
   0 -12  14   21.57   22.65
   0 -12 -14   20.09   20.93
   0 -12  15   22.76   20.87
   0 -12 -15    3.93   21.27
   0 -12 -15   -7.64   23.01
   0 -12 -16   21.97   25.72
   0 -12 -16   11.11   24.82
   0 -12  16  -11.31   22.68
   0 -10   0  372.41   21.15
   0 -10   0  353.18   13.57
   0 -10   0  371.57   18.46
   0 -10   1  200.01   14.57
   0 -10  -1  183.98    8.64
   0 -10  -1  192.79   16.17
   0 -10  -1  203.00   14.77
   0 -10   1  241.96   18.69
   0 -10   2  249.48   13.02
   0 -10   2  246.79   15.81
   0 -10  -2  256.50   18.33
   0 -10  -2  278.38   17.64
   0 -10   2  280.93   15.31
   0 -10   2  273.27   19.48
   0 -10   3 1403.37   25.41
   0 -10  -3 1351.25   38.64
   0 -10  -3 1420.03   37.02
   0 -10   4  412.38   21.40
   0 -10  -4  482.74   23.52
   0 -10  -4  495.37   25.72
   0 -10   4  380.17   12.62
   0 -10  -5 1016.58   35.02
   0 -10   5 1076.80   35.15
   0 -10   5 1010.01   16.08
   0 -10  -5 1013.77   36.12
   0 -10  -6  368.06   24.31
   0 -10  -6  349.47   22.98
   0 -10  -6  315.06   10.72
   0 -10  -7  296.46   23.03
   0 -10   7  328.26   23.93
   0 -10  -7  285.27   22.29
   0 -10  -7  278.90   12.59
   0 -10  -8  125.87   18.07
   0 -10   8  104.97   16.49
   0 -10  -8  133.76   17.94
   0 -10   8  115.95   17.22
   0 -10  -8  102.39   10.29
   0 -10  -9    0.83   12.65
   0 -10  -9   13.24    8.66
   0 -10   9    4.97   13.04
   0 -10  -9   -4.95   13.49
   0 -10   9    2.76   12.32
   0 -10   9   -0.01   13.38
   0 -10 -10   26.10   14.94
   0 -10 -10   -6.33    9.28
   0 -10  10   29.50   14.12
   0 -10 -10   -3.28   13.91
   0 -10  10   24.58   15.28
   0 -10 -11  108.07   23.09
   0 -10 -11   86.48   14.04
   0 -10 -11   98.34   21.52
   0 -10 -12   20.44   11.95
   0 -10 -12   37.74   18.99
   0 -10 -12   45.03   20.24
   0 -10  12   26.37   17.20
   0 -10 -13   25.29   19.21
   0 -10 -13  -20.17   20.52
   0 -10 -13   24.22   13.83
   0 -10  13   40.84   19.49
   0 -10 -14  -17.19   21.30
   0 -10 -14   -4.03   19.19
   0 -10  14  -24.83   20.98
   0 -10 -15   -2.46   21.37
   0 -10  15   13.09   20.44
   0 -10 -15  -13.10   21.45
   0 -10 -16   37.78   23.75
   0 -10 -16   37.74   24.43
   0 -10 -16    6.33   21.89
   0 -10  16   15.62   22.03
   0 -10 -17   38.73   26.99
   0 -10 -17   23.20   24.19
   0 -10  17   15.08   25.92
   0  -8   0 2309.68   42.70
   0  -8   0 2297.03   28.43
   0  -8   0 2332.39   37.25
   0  -8   1  599.40   17.95
   0  -8  -1  617.28   23.11
   0  -8  -1  613.71   12.16
   0  -8   1  659.01   24.77
   0  -8   1  616.24   20.36
   0  -8  -1  601.05   20.63
   0  -8  -2 1910.16   39.66
   0  -8  -2 1834.78   36.54
   0  -8   2 1908.98   34.02
   0  -8   2 1790.94   26.96
   0  -8   3  166.98   13.49
   0  -8   3  147.73    7.90
   0  -8  -3  178.73   15.54
   0  -8  -3  194.66   16.16
   0  -8  -4  447.84   23.54
   0  -8   4  397.88   10.07
   0  -8   4  419.39   20.96
   0  -8  -5   59.99    5.88
   0  -8   5   75.24   12.24
   0  -8  -5   68.76   13.12
   0  -8  -5   65.67   12.13
   0  -8  -6   54.75   12.92
   0  -8  -6   40.85   12.13
   0  -8  -6   48.09    6.64
   0  -8   6   76.91   13.42
   0  -8  -7   -0.93   10.60
   0  -8   7    8.91   11.00
   0  -8  -7   -2.64    6.29
   0  -8   7   -4.42   10.64
   0  -8  -7    7.59   11.39
   0  -8  -8  168.46   19.69
   0  -8  -8  205.32   20.61
   0  -8   8  169.64   20.12
   0  -8   8  181.19   19.34
   0  -8   8  201.74   20.42
   0  -8  -8  188.90   13.74
   0  -8   9  100.98   16.68
   0  -8   9   93.85   19.01
   0  -8  -9   90.71   17.46
   0  -8  -9   81.12   16.56
   0  -8  -9   83.19   11.75
   0  -8  10   63.73   17.82
   0  -8  10   52.99   17.31
   0  -8 -10   48.85   17.41
   0  -8 -10   48.31   16.60
   0  -8 -10   51.22   12.15
   0  -8  10   65.44   15.98
   0  -8 -11   94.38   15.03
   0  -8  11  111.12   21.03
   0  -8 -11  118.74   21.71
   0  -8 -11   78.19   19.88
   0  -8 -12  119.89   24.01
   0  -8  12  145.77   23.19
   0  -8 -12  144.99   23.58
   0  -8 -12  119.04   17.80
   0  -8 -13   11.27   17.84
   0  -8 -13   20.58   14.69
   0  -8 -13   63.50   21.76
   0  -8  13   29.06   17.65
   0  -8 -14    6.92   18.67
   0  -8 -14   59.66   23.24
   0  -8  14   44.10   21.83
   0  -8 -14   58.14   17.48
   0  -8 -15   -6.45   19.93
   0  -8  15   -3.39   19.70
   0  -8 -15   28.00   21.52
   0  -8 -16   64.20   27.79
   0  -8  16    0.38   19.45
   0  -8 -16    0.82   20.70
   0  -8 -16   42.92   22.40
   0  -8 -17   16.29   22.66
   0  -8 -17   25.29   27.56
   0  -8 -17   33.21   24.70
   0  -8  17    1.19   21.13
   0  -6   0   81.93    8.57
   0  -6   0   76.22    6.40
   0  -6  -1 2278.83   33.89
   0  -6   1 2345.10   30.56
   0  -6   1 2314.91   32.72
   0  -6  -2  644.06   21.91
   0  -6   2  589.74   12.84
   0  -6  -3  355.09   18.00
   0  -6   3  317.17   16.10
   0  -6  -3  355.16   17.35
   0  -6   3  343.22    8.29
   0  -6  -4  714.11   25.79
   0  -6  -4  725.10   14.25
   0  -6  -5  711.69   27.26
   0  -6  -5  753.84   27.62
   0  -6  -5  747.25   17.59
   0  -6  -6  645.41   28.06
   0  -6   6  697.08   27.74
   0  -6  -6  580.36   18.68
   0  -6  -6  590.29   26.42
   0  -6   6  681.73   28.72
   0  -6  -7  281.85   22.05
   0  -6   7  232.94   20.10
   0  -6  -7  263.03   14.76
   0  -6   7  277.82   20.01
   0  -6  -7  264.42   22.03
   0  -6   8   35.04   13.37
   0  -6  -8   11.57   12.47
   0  -6   8   19.85   11.54
   0  -6  -8   23.01    9.26
   0  -6   8   22.31   11.49
   0  -6  -8   22.38   12.38
   0  -6  -9   30.07   10.33
   0  -6   9   36.38   14.97
   0  -6  -9   30.99   14.58
   0  -6   9   43.03   13.86
   0  -6  -9   32.78   13.96
   0  -6   9   27.29   12.62
   0  -6  10   -0.73   12.65
   0  -6 -10   -0.95   13.48
   0  -6  10   19.86   13.70
   0  -6 -10    8.32    9.80
   0  -6 -10    0.09   13.15
   0  -6 -11   56.45   17.84
   0  -6 -11   68.63   18.34
   0  -6  11   22.45   14.72
   0  -6 -11   52.37   13.64
   0  -6 -12   33.13   14.20
   0  -6 -12   17.06   15.91
   0  -6 -12   33.51   18.79
   0  -6  12    0.63   15.30
   0  -6 -13    7.57   13.73
   0  -6 -13   24.77   18.01
   0  -6  13   21.84   15.90
   0  -6 -13   28.22   19.40
   0  -6  14   15.94   17.10
   0  -6 -14   18.02   16.71
   0  -6 -14   24.71   19.59
   0  -6 -14  -10.65   18.14
   0  -6 -15  -17.92   20.92
   0  -6 -15    3.41   18.87
   0  -6 -15  -11.64   19.66
   0  -6  15   -7.01   19.68
   0  -6  16   32.52   21.62
   0  -6 -16   -1.19   20.15
   0  -6 -16  -19.10   21.41
   0  -6 -16  -29.18   22.94
   0  -6 -17   39.54   22.23
   0  -6 -17  -35.50   23.91
   0  -6  17   29.27   24.06
   0  -6 -17   -5.76   24.04
   0  -4   0  658.89   11.13
   0  -4   0  677.58   14.61
   0  -4   0  662.10   16.54
   0  -4  -1 1968.88   28.30
   0  -4   1 1939.82   24.44
   0  -4  -1 1961.75   26.31
   0  -4  -2  101.99    9.30
   0  -4   2   75.56    8.66
   0  -4  -2   98.30    9.92
   0  -4  -3 1047.95   15.28
   0  -4  -4 1523.91   33.63
   0  -4  -4 1491.26   23.33
   0  -4  -4 1499.47   33.44
   0  -4   5  251.21   17.02
   0  -4  -5  194.22   15.98
   0  -4   5  268.89   17.35
   0  -4  -5  207.07   11.68
   0  -4  -5  234.18   16.20
   0  -4  -6  208.31   17.47
   0  -4   6  214.91   17.37
   0  -4  -6  199.68   13.17
   0  -4   6  266.52   19.75
   0  -4   6  223.16   17.62
   0  -4  -6  200.28   17.20
   0  -4  -7   51.69   12.71
   0  -4   7   62.66   13.38
   0  -4   7   75.33   14.89
   0  -4  -7   54.13   13.54
   0  -4  -7   50.14    9.61
   0  -4   7   51.31   12.13
   0  -4  -8  119.60   17.53
   0  -4   8  164.72   17.60
   0  -4   8  135.70   17.29
   0  -4   8  113.05   15.71
   0  -4  -8  146.87   17.85
   0  -4  -8  110.78   13.17
   0  -4  -9   95.10   16.56
   0  -4  -9  101.06   13.50
   0  -4   9   92.14   16.35
   0  -4   9  109.24   17.42
   0  -4  -9  119.56   18.07
   0  -4   9  122.10   15.96
   0  -4 -10   85.91   14.61
   0  -4  10  121.17   17.77
   0  -4  10  120.24   19.35
   0  -4  10  121.49   19.59
   0  -4 -10  123.46   19.29
   0  -4 -10  138.78   19.92
   0  -4 -11  428.66   31.82
   0  -4  11  399.62   31.11
   0  -4 -11  388.93   26.12
   0  -4  11  404.18   29.80
   0  -4 -11  427.60   31.92
   0  -4 -12   88.00   17.58
   0  -4  12  118.51   20.29
   0  -4 -12  110.33   22.59
   0  -4 -12  125.70   22.87
   0  -4 -13   62.43   16.99
   0  -4 -13   58.65   20.34
   0  -4  13   92.01   19.35
   0  -4 -13   72.58   19.81
   0  -4  14   18.32   17.90
   0  -4 -14    1.53   15.16
   0  -4 -14   28.36   20.86
   0  -4 -15   11.37   18.11
   0  -4  15   44.50   20.71
   0  -4 -15   14.38   21.51
   0  -4 -16   18.13   22.46
   0  -4  16   29.18   22.13
   0  -4 -16   29.89   19.90
   0  -4  17   -9.55   20.93
   0  -4 -17   33.08   25.21
   0  -4 -17   10.90   19.98
   0  -4  18  -15.98   21.25
   0  -2  -1  436.88   10.09
   0  -2   1  398.31    9.54
   0  -2  -2  619.05   10.77
   0  -2  -2  649.64   15.46
   0  -2   2  680.80   16.15
   0  -2  -2  661.55   15.65
   0  -2  -3  243.91    9.96
   0  -2  -3  261.47   13.22
   0  -2  -3  257.86   13.46
   0  -2   4  690.52   23.49
   0  -2   4  695.23   23.03
   0  -2  -4  573.19   16.93
   0  -2  -4  641.11   21.96
   0  -2   4  774.20   22.98
   0  -2  -4  654.53   22.07
   0  -2  -5  533.08   22.45
   0  -2  -5  509.14   18.29
   0  -2   5  535.27   21.81
   0  -2   5  529.30   22.45
   0  -2   5  502.85   20.53
   0  -2  -5  511.87   21.90
   0  -2  -6  872.09   30.35
   0  -2  -6  861.58   30.57
   0  -2   6  947.26   31.64
   0  -2  -6  886.64   25.83
   0  -2   6  881.60   28.49
   0  -2   6  896.50   31.05
   0  -2  -7  274.75   17.45
   0  -2   7  304.79   21.10
   0  -2   7  268.29   18.92
   0  -2  -7  281.36   20.93
   0  -2   7  326.65   21.60
   0  -2   8  231.10   21.45
   0  -2   8  220.40   20.48
   0  -2  -8  210.67   16.82
   0  -2  -8  227.99   21.05
   0  -2   8  213.72   18.39
   0  -2  -9  155.23   16.71
   0  -2   9  120.02   15.64
   0  -2  -9  142.81   18.65
   0  -2   9  160.28   19.51
   0  -2   9  161.37   19.47
   0  -2  10   24.40   12.27
   0  -2  10    9.53   12.64
   0  -2  10   21.88   13.00
   0  -2 -10   -5.95   13.13
   0  -2 -10   31.70   12.01
   0  -2 -11    6.44   14.27
   0  -2  11   10.19   15.22
   0  -2 -11   -6.14   12.48
   0  -2  11   12.70   15.33
   0  -2  11  -10.24   13.30
   0  -2 -11   -0.92   13.67
   0  -2  12   20.66   14.59
   0  -2 -12   69.57   18.50
   0  -2 -12   58.59   16.91
   0  -2 -12   30.03   17.98
   0  -2 -13   22.45   16.97
   0  -2 -13   64.39   17.79
   0  -2 -13   94.30   23.08
   0  -2 -13   64.08   16.95
   0  -2  13   57.61   17.22
   0  -2 -14   36.42   19.90
   0  -2  14    0.36   14.97
   0  -2 -14   32.84   20.05
   0  -2 -14   26.91   15.87
   0  -2 -15   -6.23   13.18
   0  -2 -15   21.25   21.25
   0  -2 -15  -11.46   16.48
   0  -2  15   -9.57   16.67
   0  -2 -16   18.68   16.26
   0  -2  16   25.68   18.66
   0  -2 -17   23.93   17.89
   0  -2  17   10.90   21.13
   0  -2  18   33.67   23.35
   0   0   2  128.90    8.15
   0   0   2  137.67    8.26
   0   0  -2  131.16    7.75
   0   0  -2  135.50    7.31
   0   0   2  134.97    6.74
   0   0  -2  100.73    6.97
   0   0  -3 1457.40   24.07
   0   0   3 1421.24   23.60
   0   0  -3 1403.91   26.48
   0   0   3 1448.37   26.47
   0   0   3 1432.52   26.38
   0   0  -3 1409.06   26.43
   0   0  -4 1145.78   25.19
   0   0  -4 1058.45   27.21
   0   0   4 1165.77   28.47
   0   0   4 1115.05   27.93
   0   0   4 1046.66   23.58
   0   0  -4 1157.26   28.18
   0   0   5   34.84    8.81
   0   0   5   49.15   11.04
   0   0   5   43.81   10.44
   0   0  -5   41.12    9.36
   0   0  -5   48.36   10.43
   0   0  -5   43.85    9.18
   0   0   6   99.10   13.40
   0   0   6  108.55   12.37
   0   0   6  117.70   14.17
   0   0  -6  107.37   14.07
   0   0  -6  117.11   13.78
   0   0  -6   99.72   11.89
   0   0   7  188.05   17.86
   0   0  -7  175.24   17.73
   0   0  -7  183.64   17.03
   0   0  -7  201.58   16.85
   0   0   7  210.26   16.39
   0   0   7  163.57   17.24
   0   0   8  185.83   19.11
   0   0   8  179.69   18.37
   0   0   8  174.80   16.17
   0   0  -8  165.85   17.35
   0   0  -8  147.62   15.34
   0   0  -8  181.64   19.68
   0   0  -9   58.17   16.12
   0   0   9   52.11   14.63
   0   0  -9   47.57   12.30
   0   0   9   48.41   13.94
   0   0   9   26.87   10.79
   0   0  -9   33.48   12.21
   0   0  10  248.63   24.99
   0   0 -10  247.93   22.39
   0   0  10  269.03   24.52
   0   0 -10  273.11   25.57
   0   0 -10  247.30   23.43
   0   0  10  258.38   21.31
   0   0  11  301.55   27.55
   0   0  11  253.75   22.89
   0   0  11  312.67   28.41
   0   0 -11  305.88   25.04
   0   0 -11  328.97   28.65
   0   0 -11  265.80   25.60
   0   0 -11  240.61   20.27
   0   0 -12   45.89   14.45
   0   0 -12   61.36   16.62
   0   0 -12   40.40   18.29
   0   0 -12   53.34   18.46
   0   0  12   21.06   14.27
   0   0 -13   21.18   13.98
   0   0  13    8.49   13.62
   0   0 -14   46.78   15.99
   0   0 -14   44.79   12.95
   0   0  14   87.42   20.45
   0   0 -15    9.98   14.34
   0   0  15   37.22   19.28
   0   0 -15    1.85   11.60
   0   0 -16    4.01   14.31
   0   0  16  -28.04   18.29
   0   0  17   20.88   20.16
   0   0  18   13.37   20.37
   0   2   0 1164.48   15.09
   0   2   1  428.51   10.16
   0   2   1  426.59   10.59
   0   2  -1  384.38    9.53
   0   2   2  695.77   16.10
   0   2   2  690.09   10.83
   0   2   2  663.50   16.04
   0   2   3  311.25   14.33
   0   2   3  301.84   14.39
   0   2   3  307.43   10.68
   0   2   4  716.64   22.29
   0   2   4  782.97   23.76
   0   2   4  723.05   18.15
   0   2  -4  818.96   15.99
   0   2   5  584.11   18.83
   0   2   5  575.43   23.39
   0   2  -5  635.47   22.88
   0   2   5  573.86   22.82
   0   2  -6  914.44   29.26
   0   2   6  834.63   29.88
   0   2   6  845.48   29.61
   0   2   6  834.20   24.70
   0   2   7  252.33   16.06
   0   2  -7  216.21   12.95
   0   2  -7  236.98   18.40
   0   2   7  211.20   19.13
   0   2   8  251.63   21.44
   0   2  -8  251.41   14.51
   0   2  -8  244.79   19.57
   0   2   8  254.57   21.39
   0   2   8  230.09   16.81
   0   2   9  141.99   18.16
   0   2  -9  152.67   17.33
   0   2   9  149.20   15.14
   0   2   9  148.98   19.23
   0   2  -9  148.91   12.85
   0   2  10   20.46   13.92
   0   2 -10   18.50   13.03
   0   2 -10   -0.79    8.61
   0   2  10    1.01   10.16
   0   2  10   18.45   13.14
   0   2  11    4.61   14.22
   0   2 -11  -17.32   14.25
   0   2  11   -7.76   13.99
   0   2 -11   -3.55    9.45
   0   2  11   -8.85   11.76
   0   2  12   53.58   15.93
   0   2 -12   50.88   12.90
   0   2  13   40.74   16.00
   0   2 -13   48.86   11.25
   0   2 -13   62.55   13.75
   0   2 -14   26.82   12.46
   0   2 -14   23.70   10.54
   0   2  15  -12.12   16.41
   0   2 -15   25.76   14.27
   0   2  16   12.34   17.00
   0   2  17    8.34   18.01
   0   2  18   49.10   22.06
   0   4   0  757.26   11.93
   0   4   0  765.23   18.15
   0   4   0  762.36   15.18
   0   4  -1 1871.12   24.08
   0   4   1 1950.44   28.39
   0   4   1 1909.57   25.57
   0   4   2   62.66    9.30
   0   4   2   53.50    8.47
   0   4  -2   36.57    8.52
   0   4   3 1127.03   26.97
   0   4   3 1157.42   26.64
   0   4   3 1194.76   15.98
   0   4   4 1487.31   33.66
   0   4   4 1477.84   32.95
   0   4   4 1537.44   23.05
   0   4  -4 1488.72   32.88
   0   4   5  181.38   14.90
   0   4  -5  201.65   16.82
   0   4   5  183.01   10.51
   0   4   5  178.86   15.18
   0   4   6  211.39   13.11
   0   4  -6  256.82    9.46
   0   4   6  219.71   17.98
   0   4   6  201.26   17.19
   0   4  -6  241.70   19.01
   0   4   7   31.65   11.62
   0   4   7   38.72    8.98
   0   4   7   32.10   11.60
   0   4  -7   50.39    6.52
   0   4  -8  148.66   17.83
   0   4   8  144.60   17.05
   0   4   8  127.05   17.03
   0   4   8  145.49   13.58
   0   4  -8  134.61    9.52
   0   4  -9  134.31   17.90
   0   4  -9  120.00   10.32
   0   4   9  159.31   20.37
   0   4   9  151.46   14.88
   0   4   9  135.56   18.94
   0   4 -10  137.77   19.01
   0   4  10  159.01   21.00
   0   4 -10  117.26   10.90
   0   4  10  174.54   22.04
   0   4  10  129.36   15.79
   0   4  11  373.39   30.93
   0   4 -11  388.13   18.02
   0   4 -11  381.99   15.72
   0   4 -11  436.37   31.17
   0   4  11  343.74   23.61
   0   4 -12   77.80   11.39
   0   4 -12   78.65    9.81
   0   4 -13   76.13   11.92
   0   4  13   86.19   17.82
   0   4 -13   73.21   10.15
   0   4  14   25.92   16.07
   0   4 -14   21.60   10.17
   0   4 -14   10.36    8.43
   0   4 -15   20.25   10.89
   0   4  15   -0.01   14.60
   0   4  16    3.30   16.66
   0   4  17  -41.95   19.90
   0   4  18   24.05   20.74
   0   6   0   93.43    7.18
   0   6   0  114.72    9.25
   0   6   0  120.07   11.58
   0   6   1 2474.58   34.29
   0   6   1 2549.75   39.20
   0   6  -1 2442.58   31.56
   0   6   2  726.49   21.19
   0   6   2  736.69   23.41
   0   6  -3  397.61   17.32
   0   6   3  426.12   18.34
   0   6   3  398.85   18.46
   0   6   4  773.81   26.64
   0   6   4  788.28   14.72
   0   6   4  755.11   26.40
   0   6   5  778.39   29.09
   0   6   5  796.68   28.41
   0   6  -5  793.72   28.74
   0   6   5  756.69   17.45
   0   6   6  636.54   28.14
   0   6   6  594.94   18.20
   0   6   6  650.94   28.28
   0   6   7  236.67   13.77
   0   6   7  228.19   20.52
   0   6   7  229.62   19.50
   0   6  -7  220.47   18.95
   0   6   8   30.82    8.97
   0   6  -8   28.56   11.85
   0   6   8   30.93   13.01
   0   6   8   27.31   12.40
   0   6  -9   79.25    5.67
   0   6   9   62.73   14.67
   0   6  -9   28.34    3.91
   0   6   9   43.51   10.75
   0   6   9   31.90   14.47
   0   6  -9   45.21   14.00
   0   6 -10   10.74    4.89
   0   6  10   31.73   14.79
   0   6 -10    2.09   13.23
   0   6 -10   19.30    4.34
   0   6  10    4.87   14.22
   0   6  10   -0.47    8.81
   0   6 -11   48.53    6.55
   0   6  11   55.54   12.90
   0   6 -11   43.85    5.73
   0   6 -12   13.36    5.47
   0   6  12    6.86   11.14
   0   6 -12   17.54    6.35
   0   6 -13   12.79    6.56
   0   6 -13    5.72    6.01
   0   6  13    5.38   13.04
   0   6  14   -5.98   13.70
   0   6 -14   -0.14    6.39
   0   6  15    6.30   15.14
   0   6  16   38.86   18.71
   0   6  17    7.25   18.60
   0   8   0 2188.07   29.05
   0   8   0 2233.96   42.50
   0   8   0 2219.64   36.11
   0   8   1  677.40   24.33
   0   8  -1  631.14   18.67
   0   8   1  682.55   21.99
   0   8   1  649.16   13.80
   0   8   2 1951.30   39.84
   0   8   2 1879.13   36.40
   0   8  -3  196.03   14.71
   0   8   3  190.89   15.12
   0   8   3  216.51   16.44
   0   8   4  469.38   23.27
   0   8  -4  443.67   22.02
   0   8   4  488.39   24.55
   0   8   5   61.18   12.79
   0   8   5   62.97    5.95
   0   8   5   81.15   13.10
   0   8  -5   79.05   13.39
   0   8   6   82.68   14.00
   0   8   6  100.87   15.21
   0   8   6   74.07    7.62
   0   8  -6  116.07   15.76
   0   8  -7   -5.23   10.45
   0   8   7   14.54   11.10
   0   8   7   20.49   13.03
   0   8   7   15.65    6.34
   0   8   8  156.82   19.17
   0   8  -8  207.65   21.18
   0   8   8  166.97   18.84
   0   8   8  175.87   12.79
   0   8  -9  100.70   18.45
   0   8   9   81.08   16.42
   0   8   9   80.00   11.06
   0   8   9   87.12   18.28
   0   8  10   74.24   12.22
   0   8  10   42.19   17.36
   0   8  10   63.84   18.03
   0   8 -10   68.42   18.32
   0   8  11  108.22   15.14
   0   8  12  144.27   17.00
   0   8  13   30.76   13.77
   0   8  14   31.57   15.24
   0   8  15  -17.30   14.43
   0   8  16  -11.61   15.38
   0   8  17   18.35   18.02
   0  10   0  421.78   19.12
   0  10   0  387.59   15.22
   0  10   0  426.94   22.97
   0  10   1  217.83   10.15
   0  10   1  224.44   17.51
   0  10   1  225.42   15.34
   0  10  -1  207.01   13.04
   0  10   2  297.17   17.61
   0  10   2  305.66   20.07
   0  10  -2  297.07   16.21
   0  10   3 1429.73   39.65
   0  10  -3 1520.61   37.01
   0  10   3 1473.60   36.94
   0  10  -4  440.42   22.60
   0  10   4  496.69   24.29
   0  10   4  508.93   25.96
   0  10   5  899.85   34.54
   0  10   5  999.52   34.51
   0  10  -5  968.81   34.17
   0  10  -6  293.44   22.17
   0  10   6  319.72   23.26
   0  10   6  316.95   10.68
   0  10   6  329.24   22.31
   0  10   7  316.33   24.51
   0  10  -7  312.72   23.25
   0  10   7  313.79   23.46
   0  10   7  291.83   12.41
   0  10   8   98.38    9.92
   0  10  -8  134.17   20.01
   0  10   8  126.18   19.25
   0  10   8  145.65   19.62
   0  10   9   19.28   14.48
   0  10   9   18.68    8.48
   0  10  -9   12.84   15.84
   0  10   9   14.27   13.34
   0  10  10   29.99    9.57
   0  10  11   80.45   12.80
   0  10  12   53.35   12.98
   0  10  13   19.68   12.69
   0  10  14   -0.26   12.43
   0  10  15   -9.59   13.85
   0  10  16   10.86   15.36
   0  12   0  576.13   28.49
   0  12   0  527.48   22.76
   0  12   1  286.94   12.85
   0  12   1  304.80   18.42
   0  12   1  316.74   21.96
   0  12  -1  315.18   16.16
   0  12  -2  116.27   13.04
   0  12   2  139.48   16.48
   0  12  -3  152.94   15.37
   0  12   3  133.24   14.91
   0  12   3  155.06   18.31
   0  12  -4  304.50   20.42
   0  12   4  271.72   20.00
   0  12   4  244.22   20.61
   0  12   5  382.13   26.39
   0  12   5  390.80   24.60
   0  12  -5  377.59   24.00
   0  12  -6  154.95   18.26
   0  12   6  188.89   19.21
   0  12   6  177.93   19.59
   0  12   7  278.27   24.80
   0  12   7  236.24   21.97
   0  12  -7  246.54   22.36
   0  12   8   90.67   19.01
   0  12  -8   88.71   15.83
   0  12   8   41.87   15.77
   0  12   9  100.72   19.15
   0  12   9  104.89   10.18
   0  12  10   39.71    9.23
   0  12  11   18.47    9.62
   0  12  12   46.57   11.74
   0  12  13   38.77   12.77
   0  12  14   24.30   13.03
   0  14   0  612.24   26.56
   0  14   0  576.24   20.96
   0  14   0  619.98   32.07
   0  14   1  365.93   25.06
   0  14  -1  335.69   17.86
   0  14   1  356.40   21.18
   0  14   1  328.29   14.88
   0  14   2  198.07   19.63
   0  14   2  226.00   18.05
   0  14  -2  207.33   15.93
   0  14  -3  119.82   15.97
   0  14   3   85.04   13.76
   0  14   3  100.59   15.81
   0  14   4  108.74   15.78
   0  14   4  110.07   18.35
   0  14  -4  151.69   18.28
   0  14   5  223.95   22.60
   0  14  -5  250.57   22.09
   0  14   5  223.24   20.35
   0  14   6  225.50   22.95
   0  14  -6  227.87   22.41
   0  14   6  242.53   22.51
   0  14   7   27.46   15.49
   0  14   7   45.27   14.69
   0  14  -7   24.21   14.70
   0  14   8   52.31   16.69
   0  14  -8    9.81   14.74
   0  14  12   50.96   10.66
   0  14  13   22.44   10.37
   0  16   0  313.29   22.04
   0  16   0  267.15   16.58
   0  16   1  118.59   18.87
   0  16   1  107.87   15.06
   0  16  -1   89.50   12.61
   0  16   2    4.62   13.52
   0  16  -2   21.45   10.79
   0  16   2   -3.55   10.50
   0  16  -3   71.54   13.55
   0  16   3   88.06   15.42
   0  16   3   58.42   15.78
   0  16   4  400.08   26.53
   0  16   4  392.45   29.36
   0  16  -4  422.04   25.91
   0  16   5  143.62   20.29
   0  16  -5  152.64   19.16
   0  16   5  134.75   18.65
   0  16   6   48.30   16.20
   0  16   6   46.24   16.81
   0  16  -6   39.07   15.83
   0  16  -7   42.39   17.78
   0  16   7   40.29   17.18
   0  18   0  228.05   16.73
   0  18  -1  161.18   16.17
   0  18   1  136.87   22.84
   0  18   1  155.38   17.90
   0  18   2   35.14   15.86
   0  18   2   56.95   14.69
   0  18  -2   17.85   11.39
   0  18   3   30.05   14.21
   0  18  -3   22.13   11.69
   0  18   3   44.27   16.71
   0  18   4   48.31   14.28
   0  18  -4   60.60   15.26
   0  18  -5   52.55   16.74
   0  18   5   87.58   17.37
   0  18  -6   62.07   18.65
   0  18   6   74.65   18.22
   0  20   0   26.66   11.13
   0  20   1   32.48   15.13
   0  20  -1   58.45   13.81
   0  20   2   81.06   16.81
   0  20  -2   72.81   15.13
   0  20   3   15.94   13.84
   0  20  -3   36.91   14.32
   0  20  -4   63.14   16.70
   0  20   4   49.38   17.30
   0  20  -5  192.89   23.80
   0  22  -1   79.11   14.92
   0  22   1   91.88   20.12
   0  22  -2  135.14   18.31
   0  22  -3   18.04   13.91
   0  22  -4   -7.77   15.05
   0  24  -2  -10.06   14.70
   0  24  -3   24.91   16.89
   0  24  -4   68.79   19.66
   1 -29  -5   26.04   20.68
   1 -29  -5   41.23   29.14
  -1 -29   5   74.38   25.32
   1 -29  -4   37.45   25.82
  -1 -29   4   43.19   26.31
   1 -29  -4   71.48   23.59
  -1 -29   4   29.31   22.28
  -1 -29   3   32.82   25.05
  -1 -29   3   17.50   21.28
   1 -29  -3   37.45   21.61
   1 -29  -3  -15.44   24.19
   1 -29  -2    6.01   20.62
   1 -29  -2    1.27   21.72
  -1 -29   2   25.83   21.02
  -1 -29   2    2.23   23.54
  -1 -29   1   18.78   26.09
   1 -29  -1    8.82   25.49
   1 -29  -1   -2.36   19.02
  -1 -29   1   20.15   20.41
   1 -29   0   54.56   26.49
   1 -29   0    8.57   19.41
  -1 -29   0   20.58   24.64
  -1 -29   0   19.64   21.29
   1 -29   1   23.23   24.07
  -1 -29  -1    6.52   23.95
  -1 -29  -1    1.42   19.92
   1 -29   1   10.85   18.07
  -1 -29  -2   24.33   24.24
   1 -29   2  -10.59   18.13
   1 -29   2   43.90   27.15
  -1 -29  -2   43.70   23.09
  -1 -29  -3   12.17   22.93
   1 -29   3   46.67   27.73
   1 -29   3    4.50   19.53
  -1 -29  -3   68.64   25.02
  -1 -29  -4    9.73   24.28
   1 -29   4    2.58   18.21
   1 -29   4   -4.03   24.16
  -1 -29  -4    3.36   21.23
   1 -29   5   46.00   22.02
   1 -29   5    3.46   18.99
  -1 -29  -5   26.72   22.26
  -1 -27   8    6.00   21.62
   1 -27  -8   33.45   28.97
   1 -27  -8   -2.10   21.06
  -1 -27   8    3.82   19.69
  -1 -27   7  -23.60   29.13
   1 -27  -7   -9.39   24.98
  -1 -27   7    1.41   20.03
   1 -27  -7   23.33   21.97
  -1 -27   7   -2.85   18.71
  -1 -27   6   10.39   17.00
  -1 -27   6    2.89   23.26
   1 -27  -6   18.56   24.19
  -1 -27   6   24.42   19.12
   1 -27  -6  -20.99   19.66
  -1 -27   5   -2.82   18.85
  -1 -27   5  -11.02   23.41
  -1 -27   5   24.44   16.61
   1 -27  -5   -4.39   19.30
   1 -27  -5   42.55   24.15
  -1 -27   4   16.04   15.72
  -1 -27   4   14.96   24.11
  -1 -27   4   -6.34   18.28
   1 -27  -4   39.82   23.68
   1 -27  -4    4.58   18.43
  -1 -27   3   15.25   18.68
   1 -27  -3   24.84   21.66
  -1 -27   3    9.06   22.48
   1 -27  -3   10.61   19.90
  -1 -27   3   23.87   14.25
   1 -27  -2   59.97   25.33
   1 -27  -2   17.54   18.18
  -1 -27   2  -19.74   22.17
  -1 -27   2   14.06   12.89
  -1 -27   2   20.99   19.20
  -1 -27   1   -1.85   21.22
  -1 -27   1   52.58   20.48
   1 -27  -1   30.61   22.28
   1 -27  -1   10.89   16.66
  -1 -27   0   17.59   21.22
  -1 -27   0   20.48   18.45
   1 -27   0   50.87   23.05
   1 -27   0   20.74   17.41
   1 -27   1   36.09   24.91
   1 -27   1   68.80   20.79
  -1 -27  -1   33.47   24.74
   1 -27   1   74.21   15.09
  -1 -27  -1   35.85   20.36
   1 -27   2   27.25   24.30
  -1 -27  -2  -12.19   22.03
   1 -27   2   55.23   16.54
   1 -27   2   32.92   20.14
  -1 -27  -2    9.80   18.50
   1 -27   3   21.23   16.36
   1 -27   3   14.61   15.81
  -1 -27  -3    0.61   22.09
  -1 -27  -3   13.57   19.09
   1 -27   3  -29.31   24.14
   1 -27   4   11.37   16.66
   1 -27   4    6.96   17.83
   1 -27   4    1.38   21.91
  -1 -27  -4   38.03   23.26
  -1 -27  -4    7.44   23.34
   1 -27   4   19.72   17.56
  -1 -27  -5    8.27   19.67
   1 -27   5  -11.64   16.63
  -1 -27  -5  -13.01   22.81
   1 -27   5   12.81   17.97
   1 -27   5  -35.63   24.85
   1 -27   6   17.61   18.64
   1 -27   6   12.23   18.47
   1 -27   6   -2.83   26.55
  -1 -27  -6   34.58   23.30
  -1 -27  -6   29.84   20.63
  -1 -27  -7   -9.60   24.12
   1 -27   7   23.30   24.85
  -1 -27  -7  -23.23   22.87
   1 -27   7   40.43   21.18
   1 -27   7    3.24   18.60
  -1 -27  -8   12.78   24.61
  -1 -25  10   48.36   24.16
   1 -25 -10   -9.51   21.54
   1 -25 -10   -9.65   21.93
  -1 -25  10   19.63   20.79
  -1 -25  10    3.98   27.12
  -1 -25   9    3.41   25.35
  -1 -25   9    2.32   19.25
   1 -25  -9  -13.41   24.81
  -1 -25   9   63.51   23.63
   1 -25  -9   23.06   22.24
  -1 -25   8   26.18   25.31
   1 -25  -8   19.41   22.82
   1 -25  -8   18.02   20.06
  -1 -25   8   18.31   18.92
  -1 -25   8   23.07   18.67
   1 -25  -7   16.63   23.60
  -1 -25   7    6.22   17.87
  -1 -25   7   -1.31   17.75
   1 -25  -7    9.95   17.81
  -1 -25   7   25.77   23.99
  -1 -25   6  -10.66   17.17
   1 -25  -6   57.95   25.80
   1 -25  -6   22.88   18.34
  -1 -25   6   22.96   21.05
  -1 -25   6   14.08   16.24
   1 -25  -5   -0.40   20.15
  -1 -25   5   15.88   16.20
   1 -25  -5    7.24   16.40
  -1 -25   5    2.00   21.34
  -1 -25   5   12.50   17.32
   1 -25  -4   43.49   21.88
  -1 -25   4   21.24   17.71
  -1 -25   4   39.02   23.52
   1 -25  -4   -0.01   16.22
  -1 -25   4   26.15   16.04
   1 -25  -3   12.41   17.31
   1 -25  -3   21.72   20.63
  -1 -25   3    7.28   13.36
  -1 -25   3   -1.66   20.36
  -1 -25   3    6.23   17.01
   1 -25  -2   17.13   17.46
  -1 -25   2  -10.59   11.74
   1 -25  -2   26.82   20.05
  -1 -25   2   28.30   18.43
  -1 -25   2  -16.79   20.28
  -1 -25   1  -19.68   19.81
   1 -25  -1    6.64    8.52
   1 -25  -1    4.89   14.63
   1 -25  -1    1.53   19.61
  -1 -25   1   25.28   10.93
  -1 -25   1    5.89   16.32
  -1 -25   0   18.13   10.39
   1 -25   0    0.18   16.53
  -1 -25   0    7.16   17.50
   1 -25   0   -5.81   19.01
   1 -25   0   15.82    9.79
  -1 -25   0    4.63   18.07
  -1 -25  -1   24.61   18.72
  -1 -25  -1   22.05   21.24
   1 -25   1   11.08   11.63
   1 -25   1   18.48   15.91
   1 -25   1   31.68   19.99
  -1 -25  -2   25.63   16.40
   1 -25   2   24.24   14.09
  -1 -25  -2   34.56   20.76
   1 -25   2   34.64   21.80
   1 -25   2   14.96   15.44
  -1 -25  -3   13.07   20.39
   1 -25   3   10.07   14.51
   1 -25   3   28.86   23.23
  -1 -25  -3   -6.59   17.94
   1 -25   3    5.36   16.19
   1 -25   4    7.23   16.35
   1 -25   4   13.60   19.32
   1 -25   4    7.03   14.95
  -1 -25  -4    7.64   18.17
  -1 -25  -4   51.65   22.36
   1 -25   5   27.13   15.24
   1 -25   5   27.44   17.69
   1 -25   5   43.15   23.74
   1 -25   5   22.97   18.66
  -1 -25  -5    8.62   20.63
  -1 -25  -5   30.76   20.47
   1 -25   6   26.18   18.19
  -1 -25  -6   60.93   22.14
  -1 -25  -6   36.31   22.83
   1 -25   6   61.01   20.65
   1 -25   6   44.29   24.69
   1 -25   7   45.45   27.41
  -1 -25  -7    4.87   19.76
  -1 -25  -7   29.39   22.66
   1 -25   7   15.42   17.57
   1 -25   7   37.01   20.25
   1 -25   8   10.70   20.45
  -1 -25  -8  -33.23   22.77
   1 -25   8   -5.51   19.72
   1 -25   8  -21.05   26.81
  -1 -25  -8   -8.80   21.78
  -1 -25  -9   -0.21   21.97
  -1 -25  -9   27.91   24.95
   1 -25   9  -34.20   20.97
   1 -25   9   41.40   29.24
   1 -25   9  -16.02   19.56
  -1 -25 -10    0.66   22.52
   1 -23 -12   27.04   24.50
  -1 -23  12   14.33   22.76
  -1 -23  12   33.63   23.79
   1 -23 -12   43.75   24.91
  -1 -23  11   16.43   22.10
   1 -23 -11   38.57   25.89
  -1 -23  11   -4.40   20.98
   1 -23 -11  -23.29   21.13
   1 -23 -10   10.28   19.76
   1 -23 -10  -12.37   22.12
  -1 -23  10   13.11   22.78
  -1 -23  10   -1.29   19.84
  -1 -23  10   27.49   25.79
   1 -23  -9  -12.15   19.65
  -1 -23   9   10.45   21.25
  -1 -23   9   -1.68   18.21
  -1 -23   9  -19.86   19.78
   1 -23  -9  -19.10   21.86
  -1 -23   8  -15.71   18.66
   1 -23  -8    1.92   19.11
   1 -23  -8   10.79   17.95
  -1 -23   8    6.24   18.82
  -1 -23   8   20.10   21.86
   1 -23  -7   12.54   19.42
  -1 -23   7   20.42   17.77
   1 -23  -7   15.91   16.99
  -1 -23   7   29.36   23.92
  -1 -23   7  -13.53   18.43
  -1 -23   6   30.85   17.74
   1 -23  -6    8.82   16.72
  -1 -23   6    4.26   20.50
  -1 -23   6   52.65   18.73
   1 -23  -6   52.13   23.29
   1 -23  -5   52.72   21.07
  -1 -23   5   42.03   16.19
  -1 -23   5   82.75   24.89
  -1 -23   5   53.66   15.48
  -1 -23   5   36.40   18.58
   1 -23  -5   75.11   21.18
   1 -23  -4   72.80   18.39
  -1 -23   4   83.98   19.62
  -1 -23   4  104.45   18.07
  -1 -23   4   94.26   18.19
   1 -23  -4   92.70   23.14
  -1 -23   4  113.50   24.68
  -1 -23   3   70.03   18.69
   1 -23  -3   23.64   18.92
   1 -23  -3   56.51   17.12
   1 -23  -3   24.04    4.76
  -1 -23   3   75.01   16.47
  -1 -23   3   59.89   21.46
  -1 -23   3   61.92   15.57
  -1 -23   2   52.87   17.49
   1 -23  -2   61.75   21.00
  -1 -23   2   42.95   12.17
   1 -23  -2   42.94    8.17
  -1 -23   2   44.25   15.95
   1 -23  -2   62.30   18.37
  -1 -23   2   18.23   19.04
  -1 -23   1   44.74   18.80
  -1 -23   1   20.64   18.12
   1 -23  -1   27.24   15.33
   1 -23  -1   34.05   18.21
   1 -23  -1   33.25    9.35
  -1 -23   1   37.22   11.62
   1 -23   0   43.48   11.69
  -1 -23   0   13.12   18.95
  -1 -23   0   37.84    9.50
  -1 -23   0   43.20   17.06
   1 -23   0   47.42   20.94
   1 -23   0   23.22   15.54
  -1 -23  -1   51.32    9.00
  -1 -23  -1   52.16   20.93
   1 -23   1   68.35   16.73
   1 -23   1   50.12   19.98
   1 -23   1   48.46   13.27
   1 -23   1   74.83   18.30
  -1 -23  -1   59.73   17.34
   1 -23   2   29.47   14.65
   1 -23   2    6.77   12.17
   1 -23   2   -7.48   14.22
   1 -23   2    6.09   18.14
  -1 -23  -2   27.04   17.22
  -1 -23  -2   31.30   20.04
   1 -23   3    2.43   20.03
   1 -23   3    3.75   12.40
   1 -23   3   37.19   15.95
   1 -23   3   14.39   13.27
  -1 -23  -3  -11.84   16.82
  -1 -23  -3   20.95   19.53
   1 -23   4   11.84   19.78
   1 -23   4   25.52   12.78
  -1 -23  -4   11.39   17.87
  -1 -23  -4   45.82   22.04
   1 -23   4   54.58   15.38
   1 -23   4   45.44   17.68
   1 -23   5   11.06   12.46
  -1 -23  -5   33.70   20.17
   1 -23   5   -9.32   15.01
   1 -23   5    8.92   21.05
  -1 -23  -5    7.85   16.24
   1 -23   5    2.72   15.67
   1 -23   6   42.07   24.25
  -1 -23  -6   62.17   20.56
   1 -23   6   23.56   17.16
  -1 -23  -6   64.46   22.63
   1 -23   6   -7.86   15.92
   1 -23   6    5.42   12.49
   1 -23   7   49.34   20.72
   1 -23   7   66.70   25.45
  -1 -23  -7   21.39   17.76
   1 -23   7   46.20   19.18
  -1 -23  -7   28.64   20.47
   1 -23   8   19.74   23.94
  -1 -23  -8   31.79   20.59
  -1 -23  -8    8.12   19.36
   1 -23   8  -10.03   20.26
   1 -23   8   31.16   19.51
  -1 -23  -9   -3.66   20.67
   1 -23   9   -2.81   20.80
   1 -23   9   24.77   20.72
  -1 -23  -9  -16.53   20.53
   1 -23   9  -34.51   27.14
  -1 -23 -10  -21.49   23.65
  -1 -23 -10   19.06   24.53
   1 -23  10    4.34   18.79
   1 -23  10    6.92   19.37
   1 -23  10   23.67   26.16
  -1 -23 -11   -1.12   25.19
   1 -23  11   15.56   22.37
  -1 -23 -11   17.29   23.17
   1 -23  11   -4.97   20.25
   1 -21 -13   -3.74   23.58
  -1 -21  13   15.86   24.90
   1 -21 -13   24.15   24.39
   1 -21 -12   12.09   22.00
  -1 -21  12   30.18   24.52
   1 -21 -12   42.05   26.41
  -1 -21  11   33.15   22.46
   1 -21 -11   67.78   24.96
   1 -21 -11   15.71   20.07
  -1 -21  10   60.02   20.47
  -1 -21  10   55.29   23.11
   1 -21 -10   -2.33   18.96
   1 -21 -10   22.99   20.07
  -1 -21   9   63.17   20.75
   1 -21  -9   37.13   19.00
   1 -21  -9  105.63   25.96
  -1 -21   9   77.53   20.65
   1 -21  -8   49.24   22.35
  -1 -21   8   43.29   20.30
  -1 -21   8   44.90   18.65
   1 -21  -8   25.83   17.55
  -1 -21   8   88.35   28.16
  -1 -21   7    0.42   16.43
  -1 -21   7  -12.79   10.68
   1 -21  -7   13.24   18.18
   1 -21  -7   10.09   15.78
  -1 -21   7  -17.11   18.74
  -1 -21   7  -16.29   16.54
   1 -21  -6   30.22   18.15
  -1 -21   6   12.05   14.31
  -1 -21   6   -1.67   19.37
  -1 -21   6   14.75   10.83
   1 -21  -6   14.88   15.46
  -1 -21   6    8.02   14.59
  -1 -21   5   45.12   15.93
   1 -21  -5   38.30   18.54
  -1 -21   5   72.40   21.01
   1 -21  -5   19.25   14.07
  -1 -21   5   32.64   12.84
  -1 -21   5   62.29   19.13
  -1 -21   4   16.24   16.80
   1 -21  -4   36.56   18.51
  -1 -21   4   18.70   15.76
  -1 -21   4   38.74   14.11
   1 -21  -4   21.28   15.70
  -1 -21   4   27.45   13.00
  -1 -21   3   13.58   14.59
   1 -21  -3  -20.85   17.03
   1 -21  -3   -2.06   14.20
  -1 -21   3   13.35   18.09
   1 -21  -3   13.28    5.18
  -1 -21   3   10.41   11.77
  -1 -21   3   -4.96   12.09
  -1 -21   2   14.10   12.01
  -1 -21   2   15.43   15.78
   1 -21  -2    6.87    6.76
   1 -21  -2    5.62   12.92
   1 -21  -2    2.70   16.61
  -1 -21   2   -4.24   10.78
  -1 -21   2    1.15   14.16
  -1 -21   1   -7.17   14.41
   1 -21  -1   10.39    7.75
   1 -21  -1    6.21   13.22
  -1 -21   1   18.43   14.25
  -1 -21   1    8.36    9.08
  -1 -21   1  -13.07   19.15
   1 -21  -1   26.07   17.56
  -1 -21   0   22.91   16.96
   1 -21   0    8.44   12.92
  -1 -21   0   -5.17    8.39
  -1 -21   0  -17.12   14.97
   1 -21   0   20.01   13.95
   1 -21   0   -3.40   15.58
   1 -21   0    2.23    8.54
  -1 -21   0    2.86   13.32
   1 -21   1  151.55   24.07
   1 -21   1  158.18   19.64
   1 -21   1  194.96   21.31
  -1 -21  -1  194.87   26.85
  -1 -21  -1  137.71   21.61
   1 -21   1  171.85   16.44
   1 -21   2  360.91   27.57
   1 -21   2  314.73   23.64
  -1 -21  -2  286.43   29.95
   1 -21   2  336.27   32.48
  -1 -21  -2  326.94   28.14
   1 -21   2  316.39   22.33
   1 -21   3  148.48   18.11
  -1 -21  -3  152.63   23.99
   1 -21   3  139.00   16.83
  -1 -21  -3  173.61   23.37
   1 -21   3  127.06   23.74
   1 -21   3  140.04   19.50
  -1 -21  -4   35.64   17.22
  -1 -21  -4   27.64   19.59
   1 -21   4   36.29   11.60
   1 -21   4   35.61   15.98
   1 -21   4   29.69   13.85
   1 -21   4   76.50   21.04
   1 -21   5   50.64   17.21
   1 -21   5   27.22   18.12
  -1 -21  -5   17.09   17.42
   1 -21   5   44.10   16.59
  -1 -21  -5   36.32   15.57
   1 -21   5   40.15   11.20
   1 -21   6   43.28   11.88
   1 -21   6   -2.42   18.99
  -1 -21  -6    4.42   18.60
   1 -21   6   25.34   16.99
   1 -21   6   12.88   15.40
   1 -21   6   37.95   10.26
  -1 -21  -6   23.14   18.12
   1 -21   7   78.41   20.23
   1 -21   7   64.71   19.35
  -1 -21  -7   28.63   19.27
   1 -21   7   55.38   24.15
  -1 -21  -7   85.83   21.52
  -1 -21  -8   42.66   20.82
   1 -21   8   38.46   23.15
   1 -21   8   59.27   19.33
   1 -21   8   26.14   16.09
  -1 -21  -8   23.97   20.09
  -1 -21  -9    5.87   19.35
   1 -21   9   10.45   18.25
  -1 -21  -9  -19.61   19.11
   1 -21   9   -7.81   16.49
  -1 -21 -10    1.63   20.46
  -1 -21 -10  -10.70   22.46
   1 -21  10    3.08   20.05
  -1 -21 -11   43.61   25.49
   1 -21  11   40.06   22.31
   1 -21  12   25.93   24.97
  -1 -21 -12   26.11   23.53
  -1 -21 -12   27.87   23.54
   1 -19 -14  -23.86   24.15
   1 -19 -14  -22.37   24.92
  -1 -19  13   34.27   22.78
   1 -19 -13   16.10   24.49
   1 -19 -13    5.02   21.33
   1 -19 -12   18.72   20.68
   1 -19 -12   -8.29   19.37
  -1 -19  12   22.08   20.12
   1 -19 -11   12.26   19.21
   1 -19 -11    3.90   19.40
  -1 -19  11   25.95   18.71
   1 -19 -10   30.34   19.85
  -1 -19  10   56.11   20.72
   1 -19 -10   29.07   21.50
   1 -19  -9   -2.40   16.43
  -1 -19   9   32.78   17.85
   1 -19  -9   23.90   18.55
  -1 -19   8   17.22    6.96
  -1 -19   8    3.45   15.99
   1 -19  -8   18.99   16.84
  -1 -19   8   42.16   18.64
   1 -19  -8   34.89   17.71
  -1 -19   7   60.85   18.72
  -1 -19   7   47.73   20.40
  -1 -19   7   53.59   16.23
   1 -19  -7   25.33   18.44
   1 -19  -7   43.47   18.04
  -1 -19   7   71.12   11.24
  -1 -19   6   66.75   17.46
  -1 -19   6  135.09   14.44
  -1 -19   6  104.96   24.27
  -1 -19   6   99.97   17.96
   1 -19  -6  102.93   20.87
   1 -19  -6  102.50   19.23
   1 -19  -5  115.84   19.56
   1 -19  -5  132.36   22.69
  -1 -19   5  110.52   17.55
  -1 -19   5  135.53   23.27
  -1 -19   5  131.04   19.28
  -1 -19   5  136.06   15.11
  -1 -19   4   43.15   12.93
  -1 -19   4   60.67   13.88
   1 -19  -4   67.84   18.53
  -1 -19   4   67.69   20.49
   1 -19  -4   53.31   15.16
  -1 -19   4   48.16   14.77
  -1 -19   3  112.80   18.14
  -1 -19   3  113.54   16.25
   1 -19  -3  116.74   17.78
  -1 -19   3  132.45   16.36
   1 -19  -3   90.51    7.06
  -1 -19   3   99.01   20.50
   1 -19  -3  119.04   20.60
  -1 -19   2   57.20   14.63
  -1 -19   2   35.26   11.82
  -1 -19   2   64.21   18.21
  -1 -19   2   46.22   13.87
   1 -19  -2   30.51   13.21
   1 -19  -2   48.23   17.16
   1 -19  -1   27.47    8.15
  -1 -19   1   16.96   12.22
   1 -19  -1   18.02   12.27
  -1 -19   1   41.77   15.97
  -1 -19   1   28.41    9.80
   1 -19  -1   36.54   15.52
  -1 -19   1   44.92   14.77
  -1 -19   0   73.65   18.59
  -1 -19   0   76.31   10.66
   1 -19   0   74.46   15.62
  -1 -19   0   79.04   16.36
   1 -19   0   91.74   11.62
   1 -19   0   74.14   18.28
  -1 -19   0   80.39   15.61
   1 -19   1  140.97   20.55
   1 -19   1  183.49   18.63
   1 -19   1  159.42   18.55
  -1 -19  -1  168.44   22.95
  -1 -19  -1  154.97   20.09
   1 -19   1  167.20   15.58
  -1 -19  -1  176.27   20.66
  -1 -19  -2   93.76   16.60
   1 -19   2   64.88   13.54
   1 -19   2   92.22   20.46
   1 -19   2   67.26   14.09
   1 -19   2   79.49   14.63
  -1 -19  -2   86.66   18.03
  -1 -19  -2   72.01    5.98
  -1 -19  -2   74.19   18.21
   1 -19   3   20.76   10.35
   1 -19   3    0.87   11.33
   1 -19   3    2.26   15.31
  -1 -19  -3    6.10   13.73
   1 -19   3   21.73   12.37
  -1 -19  -3   -2.92   15.57
   1 -19   4   -3.20   13.19
   1 -19   4   19.29    9.82
   1 -19   4   20.43   17.17
   1 -19   4    5.93   12.80
  -1 -19  -4   12.12   16.41
  -1 -19  -4   13.69   15.19
   1 -19   5    7.23   12.61
   1 -19   5   -0.31   16.93
  -1 -19  -5    9.41   17.29
  -1 -19  -5   41.08   17.31
   1 -19   5   12.45    8.75
   1 -19   5    2.94   12.30
   1 -19   6   58.00   19.01
  -1 -19  -6   65.05   19.12
   1 -19   6   39.62    9.43
   1 -19   6   67.26   17.86
   1 -19   6   60.37   11.70
  -1 -19  -6   58.12   20.01
   1 -19   6   67.65   17.75
  -1 -19  -7   89.48   22.22
   1 -19   7   75.54    8.26
   1 -19   7  114.81   21.33
   1 -19   7   95.73   19.44
   1 -19   7   71.63    8.14
  -1 -19  -7   89.68   20.13
   1 -19   8  158.84   24.54
  -1 -19  -8  155.86   26.39
  -1 -19  -8  171.61   25.37
  -1 -19  -9   65.71   21.97
   1 -19   9   63.02   20.58
   1 -19  10   24.77   20.04
  -1 -19 -10   -1.46   18.41
  -1 -19 -10  -14.20   21.94
  -1 -19 -11   11.05   19.52
   1 -19  11    5.11   18.60
  -1 -19 -11    1.74   20.20
  -1 -19 -12   31.50   25.23
   1 -19  12  -32.20   22.18
  -1 -19 -12   12.32   21.44
  -1 -19 -13   56.67   27.03
  -1 -19 -13  -28.85   25.61
   1 -19  13   38.03   26.22
   1 -17 -15    6.36   24.35
   1 -17 -15    3.78   23.78
  -1 -17  15   12.57   25.01
   1 -17 -14   -5.38   23.40
  -1 -17  14   -1.82   22.55
   1 -17 -14    4.15   22.70
   1 -17 -13   34.54   22.87
   1 -17 -13   51.22   22.57
  -1 -17  13   11.34   20.16
  -1 -17  12   15.91   19.24
   1 -17 -12    3.30   18.61
   1 -17 -12   51.76   22.72
  -1 -17  11   14.99   18.87
   1 -17 -11   58.77   21.99
   1 -17 -11   73.08   21.24
  -1 -17  10    6.44   16.39
   1 -17 -10  -18.31   17.73
   1 -17 -10   -4.75   16.75
  -1 -17   9   29.62   17.19
   1 -17  -9   14.50   16.04
   1 -17  -9   16.86   17.95
  -1 -17   8   40.25    6.54
   1 -17  -8   70.26   17.43
   1 -17  -8   78.90   20.11
  -1 -17   8   68.10   18.39
   1 -17  -7    8.61   13.67
  -1 -17   7    9.78    7.43
   1 -17  -7   17.90   15.34
  -1 -17   7   23.35   13.91
  -1 -17   6    9.09    8.69
   1 -17  -6   -2.02   15.16
  -1 -17   6    5.42   12.13
  -1 -17   6   19.03   14.70
   1 -17  -6   15.20   12.59
  -1 -17   6   -3.42   16.34
  -1 -17   5    0.49   11.94
  -1 -17   5    9.22    9.55
   1 -17  -5    2.55   12.01
   1 -17  -5   11.40   14.31
  -1 -17   5    6.87   12.35
  -1 -17   5   -0.02   14.44
   1 -17  -4   30.43   13.87
   1 -17  -4   38.65   14.79
  -1 -17   4   26.83   15.49
  -1 -17   4   46.38   13.17
  -1 -17   4   38.71   14.46
  -1 -17   4   49.15   11.54
  -1 -17   3   85.28   14.16
  -1 -17   3   61.89   14.12
  -1 -17   3   68.21   12.53
   1 -17  -3   90.26   15.66
  -1 -17   3   68.94   16.79
   1 -17  -3   81.96    6.46
   1 -17  -3   74.26   16.89
   1 -17  -2  132.47   17.18
  -1 -17   2  120.70   12.84
  -1 -17   2  131.64   17.72
  -1 -17   2  136.61   15.00
   1 -17  -2  117.65   18.38
  -1 -17   2  156.88   20.88
   1 -17  -1   27.03    7.85
  -1 -17   1   21.97    8.64
   1 -17  -1   29.64   11.26
  -1 -17   1   20.27   10.79
   1 -17  -1   22.16   14.03
  -1 -17   1   15.23   13.87
  -1 -17   1   14.04   11.68
  -1 -17   0  137.13   11.47
   1 -17   0  142.97   16.48
  -1 -17   0  146.58   17.51
   1 -17   0  125.29   12.25
   1 -17   0  139.81   20.22
  -1 -17   0  123.38   16.31
  -1 -17   0  129.12   19.63
  -1 -17  -1  243.16   21.69
  -1 -17  -1  229.86   23.35
   1 -17   1  233.93   16.48
  -1 -17  -1  183.60   10.60
  -1 -17  -1  254.29   22.32
   1 -17   1  212.18   22.66
   1 -17   1  218.36   19.15
  -1 -17  -2  155.76   19.01
   1 -17   2  169.66   21.75
  -1 -17  -2  146.92    7.07
  -1 -17  -2  177.68   21.41
  -1 -17  -2  148.63   19.25
   1 -17   2  160.36   17.27
   1 -17   2  177.73   15.94
   1 -17   2  161.52   15.32
   1 -17   3   58.92   16.82
   1 -17   3   73.07   14.45
  -1 -17  -3  124.15   19.63
   1 -17   3   81.95   14.02
   1 -17   3   95.49   12.03
  -1 -17  -3  106.68   17.30
  -1 -17  -4   61.55   18.54
  -1 -17  -4   50.95   16.32
   1 -17   4   55.35    9.83
   1 -17   4   70.43   15.29
   1 -17   4   47.48   18.52
   1 -17   4   79.89   15.72
   1 -17   5   16.90    8.04
  -1 -17  -5   19.04   14.83
   1 -17   5    6.90   11.84
  -1 -17  -5   38.99   17.32
   1 -17   5    1.60   17.20
   1 -17   5   44.02   14.02
   1 -17   6   21.60    7.69
   1 -17   6   42.90   15.55
  -1 -17  -6   38.92   16.17
  -1 -17  -6   31.51   17.04
   1 -17   7   74.89   17.23
   1 -17   7   25.42    3.80
  -1 -17  -7   53.78   18.58
   1 -17   7   22.02    4.00
  -1 -17  -7   60.99   20.19
  -1 -17  -8   47.23   17.88
  -1 -17  -8   44.93   19.00
   1 -17   8   27.46   17.18
  -1 -17  -9   32.14   17.89
  -1 -17  -9   14.92   17.41
   1 -17   9   14.54   16.37
   1 -17  10    4.57   18.16
  -1 -17 -10   23.89   18.44
  -1 -17 -10  -10.48   17.73
  -1 -17 -11   51.66   22.06
  -1 -17 -11   51.75   22.39
   1 -17  11   31.16   19.55
  -1 -17 -12   22.62   22.40
   1 -17  12   51.44   21.33
  -1 -17 -12   17.15   20.68
  -1 -17 -13   29.60   23.01
  -1 -17 -13   11.65   21.95
   1 -17  13   32.57   25.18
   1 -17  14   41.08   24.70
  -1 -17 -14   41.20   25.93
  -1 -17 -14   42.26   24.93
   1 -15 -16   42.78   29.94
   1 -15 -16    6.64   23.63
   1 -15 -16   13.36   25.11
  -1 -15  15   18.47   21.41
   1 -15 -15   24.32   24.62
   1 -15 -15   86.02   28.06
   1 -15 -14   56.72   24.66
   1 -15 -14   35.04   23.86
  -1 -15  14   10.81   22.81
   1 -15 -13   42.06   22.26
  -1 -15  13    0.70   20.16
   1 -15 -13    1.71   19.40
   1 -15 -12  -13.92   20.62
   1 -15 -12  -23.97   18.62
  -1 -15  12   -2.07   17.28
   1 -15 -11   21.51   18.06
   1 -15 -11   -8.47    7.67
   1 -15 -11   27.83   17.81
  -1 -15  11   -8.51   16.07
   1 -15 -10    2.58    6.23
   1 -15 -10   27.09   17.12
  -1 -15  10    8.79   15.28
   1 -15 -10   26.32   17.52
   1 -15  -9   -7.39   16.54
  -1 -15   9   -0.45   14.50
   1 -15  -9   11.90    4.04
   1 -15  -9   21.15   15.32
  -1 -15   8    6.39   12.77
   1 -15  -8   -0.66   14.40
   1 -15  -8   34.48   15.29
   1 -15  -7   -2.56   13.16
  -1 -15   7    8.42    5.96
  -1 -15   7    2.71   12.78
   1 -15  -7    1.75   14.60
   1 -15  -6   40.13   13.49
  -1 -15   6   25.39   13.51
   1 -15  -6   42.94   15.40
  -1 -15   6   28.22    8.17
  -1 -15   5  255.59   15.07
  -1 -15   5  266.10   21.15
  -1 -15   5  241.48   21.54
   1 -15  -5  247.61   21.69
   1 -15  -5  263.19   23.96
   1 -15  -4  433.18   26.08
  -1 -15   4  474.64   24.66
  -1 -15   4  448.51   26.17
  -1 -15   4  447.30   30.76
   1 -15  -4  442.96   29.13
  -1 -15   4  422.30   20.27
  -1 -15   3  671.04   30.50
  -1 -15   3  683.51   28.09
   1 -15  -3  675.32   33.39
   1 -15  -3  699.26   30.61
   1 -15  -3  608.03   13.58
  -1 -15   3  724.69   36.79
  -1 -15   3  601.34   24.24
   1 -15  -2  281.98   12.43
  -1 -15   2  409.51   28.45
   1 -15  -2  306.80   23.98
   1 -15  -2  278.30   20.41
  -1 -15   2  380.09   21.27
  -1 -15   2  358.70   23.65
  -1 -15   2  370.97   19.82
   1 -15  -1   73.43   13.34
  -1 -15   1   50.69   11.10
  -1 -15   1   48.86   13.33
   1 -15  -1   62.96    8.85
   1 -15  -1   72.18   15.26
  -1 -15   1   44.06    9.04
   1 -15   0  350.07   21.49
  -1 -15   0  349.65   22.35
   1 -15   0  334.55   24.52
  -1 -15   0  336.81   21.39
   1 -15   0  324.99   16.72
  -1 -15   0  356.53   25.13
  -1 -15   0  342.00   15.18
   1 -15   1  457.46   28.46
   1 -15   1  464.57   24.20
  -1 -15  -1  425.34   25.02
  -1 -15  -1  476.47   25.89
  -1 -15  -1  418.31   13.81
  -1 -15  -1  408.62   27.35
   1 -15   1  461.43   21.04
  -1 -15  -2  262.35   22.72
   1 -15   2  204.03   17.78
   1 -15   2  208.97   21.58
  -1 -15  -2  176.16    6.62
   1 -15   2  208.13   16.49
  -1 -15  -2  267.21   21.04
   1 -15   3   29.21   10.49
   1 -15   3   10.32   12.85
  -1 -15  -3   36.36   12.65
   1 -15   3   37.81   10.78
   1 -15   3   29.92    8.14
  -1 -15  -3   28.23   13.31
   1 -15   4  108.41   15.19
  -1 -15  -4  144.52   19.24
   1 -15   4  119.50   15.53
   1 -15   4  104.17   10.03
   1 -15   4  101.95   18.30
  -1 -15  -4   92.45   16.97
  -1 -15  -5  327.20   26.76
   1 -15   5  324.87   14.42
  -1 -15  -5  296.99   25.14
   1 -15   5  333.03   24.01
  -1 -15  -6  275.25   25.08
   1 -15   6  233.86   11.05
   1 -15   6  291.55   24.20
   1 -15   6  244.74   10.57
  -1 -15  -6  292.30   26.15
  -1 -15  -7  115.97   20.20
   1 -15   7  154.96   21.27
  -1 -15  -7   98.90   19.27
   1 -15   8  253.62   25.51
  -1 -15  -8  212.72   24.88
  -1 -15  -8  209.07   25.59
  -1 -15  -9   79.97   21.57
   1 -15   9  104.94   21.01
  -1 -15  -9   65.55   18.71
  -1 -15 -10   34.22   17.63
  -1 -15 -10   56.01   20.88
   1 -15  10   31.37   18.14
  -1 -15 -11   34.14   21.24
  -1 -15 -11   17.40   18.81
   1 -15  11  -16.80   19.19
  -1 -15 -12    9.08   18.85
   1 -15  12   27.30   19.76
  -1 -15 -12  -22.49   20.69
   1 -15  13  -18.62   21.61
  -1 -15 -13   -6.22   21.38
  -1 -15 -13   22.59   22.38
  -1 -15 -14   10.39   22.35
  -1 -15 -14  -27.18   23.91
   1 -15  14    4.33   21.13
  -1 -15 -15   12.60   26.26
  -1 -15 -15    1.11   23.74
   1 -15  15   22.38   22.82
   1 -13 -16  -18.79   23.69
  -1 -13  16   19.87   23.23
   1 -13 -16   -4.93   23.96
   1 -13 -16  -23.29   24.34
   1 -13 -15   63.93   25.08
   1 -13 -15   24.38   22.90
  -1 -13  14   13.19   19.50
   1 -13 -14   -1.66   21.48
   1 -13 -14  -11.37   21.50
  -1 -13  13   21.48   21.42
   1 -13 -13   37.68   21.29
   1 -13 -13   38.04   20.63
   1 -13 -12   28.83   19.17
   1 -13 -12   45.20   20.26
  -1 -13  12   26.97   20.22
   1 -13 -12   21.15   10.63
   1 -13 -11    6.46   16.74
   1 -13 -11    2.12    8.67
  -1 -13  11   -7.49   16.25
   1 -13 -11   23.65   17.22
  -1 -13  10   25.22   15.21
   1 -13 -10   32.74    8.75
   1 -13 -10   44.84   17.13
   1 -13 -10   51.58   17.95
   1 -13  -9   75.28    8.79
  -1 -13   9  122.29   19.76
   1 -13  -9  119.86   19.61
   1 -13  -9   65.61   17.78
   1 -13  -8  179.56   20.79
   1 -13  -8  166.34   21.15
   1 -13  -8  118.60    8.38
  -1 -13   8  140.68   19.71
   1 -13  -7   29.06   14.41
  -1 -13   7   36.64    5.56
   1 -13  -7   58.94   14.54
   1 -13  -7   23.35    4.30
  -1 -13   7   61.89   14.57
   1 -13  -6    4.68   11.30
  -1 -13   6   10.39   11.75
  -1 -13   6    7.55    6.06
   1 -13  -6    2.88   11.97
  -1 -13   5   63.19   12.22
   1 -13  -5   59.87   15.31
  -1 -13   5   38.27    7.90
   1 -13  -5   44.80   12.40
  -1 -13   4  149.25   16.02
   1 -13  -4  170.69   18.30
  -1 -13   4  138.84   11.94
  -1 -13   4  178.91   16.71
   1 -13  -4  143.23   16.00
   1 -13  -3  253.32    8.76
  -1 -13   3  277.46   22.74
   1 -13  -3  276.70   19.28
  -1 -13   3  277.86   19.44
  -1 -13   3  289.68   17.91
   1 -13  -3  277.21   21.89
  -1 -13   3  272.30   15.66
   1 -13  -2   54.64   13.19
   1 -13  -2   54.08   11.67
  -1 -13   2   63.00   10.17
  -1 -13   2   55.65   13.43
  -1 -13   2   53.92   10.37
   1 -13  -2   55.72    6.86
  -1 -13   2   49.25   12.01
  -1 -13   1  448.19   21.17
   1 -13  -1  419.47   21.17
   1 -13  -1  391.46   24.15
  -1 -13   1  426.17   25.64
  -1 -13   1  459.50   23.24
  -1 -13   1  422.80   17.78
   1 -13   0  104.23   15.86
  -1 -13   0   87.61   12.78
   1 -13   0  107.61   10.72
   1 -13   0  108.85   12.72
  -1 -13   0  139.67   16.06
  -1 -13  -1  219.72    9.61
  -1 -13  -1  256.41   20.85
   1 -13   1  214.85   14.85
   1 -13   1  214.15   19.37
   1 -13   1  230.18   16.79
  -1 -13  -1  259.00   19.54
   1 -13   2  207.16   15.48
  -1 -13  -2  177.71   17.26
  -1 -13  -2  195.45   18.65
   1 -13   2  200.90   20.02
   1 -13   2  197.05   15.88
   1 -13   3  307.92   14.93
   1 -13   3  307.45   20.23
  -1 -13  -3  300.24   21.62
  -1 -13  -3  296.55   22.63
   1 -13   3  315.41   24.32
   1 -13   3  309.42   19.87
  -1 -13  -4  259.65   21.26
   1 -13   4  266.18   20.15
  -1 -13  -4  275.71   22.98
   1 -13   4  231.61   11.95
  -1 -13  -5   37.99   12.69
   1 -13   5   24.64    5.91
  -1 -13  -5   28.78   12.72
   1 -13   5   19.25   12.03
   1 -13   5   13.24    6.68
   1 -13   6  117.50   17.96
  -1 -13  -6   88.30   17.34
  -1 -13  -6   53.00   14.86
  -1 -13  -7   61.94   16.28
  -1 -13  -7   82.90   17.59
   1 -13   7   68.90   16.63
  -1 -13  -8   44.42   15.08
   1 -13   8   27.62   14.71
  -1 -13  -8   34.35   15.76
   1 -13   9   59.41   17.02
   1 -13   9   34.05   15.29
  -1 -13  -9   56.31   18.54
  -1 -13  -9   13.50   15.54
  -1 -13  -9   27.19    7.67
   1 -13  10   48.10   17.91
  -1 -13 -10   40.28    9.65
  -1 -13 -10   38.85   18.13
   1 -13  11   21.76   19.06
  -1 -13 -11   44.87   19.89
  -1 -13 -11   37.33   20.41
  -1 -13 -11   34.58   11.15
  -1 -13 -12   17.58   19.95
   1 -13  12   98.96   23.44
  -1 -13 -12   70.04   23.47
   1 -13  13   52.87   21.10
  -1 -13 -13   67.16   24.05
  -1 -13 -13   58.62   24.05
  -1 -13 -14   45.37   24.50
  -1 -13 -14  129.21   29.81
  -1 -13 -15    6.28   23.89
  -1 -13 -15    3.60   23.84
   1 -13  15   14.76   22.28
   1 -11 -17   29.29   25.31
   1 -11 -17  -15.64   23.21
   1 -11 -17    8.20   24.58
  -1 -11  16   77.82   25.15
   1 -11 -16   24.21   22.54
   1 -11 -16   18.28   24.74
   1 -11 -16   43.48   26.76
   1 -11 -15    3.97   21.17
   1 -11 -15    0.60   20.18
  -1 -11  15   35.70   25.96
   1 -11 -14   31.60   22.15
  -1 -11  14   48.60   20.70
   1 -11 -14   11.85   19.07
   1 -11 -13   50.05   14.01
   1 -11 -13   14.39   20.04
   1 -11 -13   29.75   19.69
   1 -11 -12   16.74   17.95
   1 -11 -12    9.09   11.09
  -1 -11  12    2.64   15.45
   1 -11 -12   11.11   16.54
   1 -11 -11   20.17   16.93
   1 -11 -11   20.70   10.84
   1 -11 -11   16.04   16.37
  -1 -11  11  -18.01   16.37
  -1 -11  10   41.92   16.17
   1 -11 -10   83.46   19.26
   1 -11 -10   85.60   19.40
  -1 -11  10   88.50   18.19
   1 -11 -10   47.99   10.77
   1 -11  -9   15.95   14.47
  -1 -11   9   25.63   15.53
   1 -11  -9   14.07    7.66
   1 -11  -9    8.10   12.74
  -1 -11   8   88.99   16.59
   1 -11  -8   80.48   16.39
   1 -11  -8   57.03    8.40
   1 -11  -8   66.01   15.57
   1 -11  -7  169.81   18.95
  -1 -11   7  193.97   18.86
   1 -11  -7  149.24    9.16
   1 -11  -6  361.16   22.85
  -1 -11   6  325.32   11.00
  -1 -11   6  383.30   23.65
   1 -11  -6  309.26    9.94
   1 -11  -6  387.23   25.10
   1 -11  -5 1047.03   37.10
  -1 -11   5 1069.65   35.27
   1 -11  -5 1021.10   34.71
  -1 -11   5 1080.90   22.16
  -1 -11   4 1112.61   24.61
  -1 -11   4 1115.82   33.27
   1 -11  -4 1132.59   34.45
   1 -11  -4 1188.09   38.24
   1 -11  -3  642.40   12.71
  -1 -11   3  760.46   21.97
   1 -11  -3  710.71   29.56
  -1 -11   3  805.77   27.05
  -1 -11   3  746.48   28.13
   1 -11  -3  675.47   26.77
   1 -11  -2  108.66   13.81
   1 -11  -2   98.54   12.44
  -1 -11   2   84.32   13.64
  -1 -11   2  108.09   10.91
   1 -11  -2   98.13    7.71
  -1 -11   2   91.86   11.68
  -1 -11   2  109.48   10.88
  -1 -11   1   73.20   10.43
   1 -11  -1   82.84   13.10
  -1 -11   1   73.31   11.89
  -1 -11   1   70.48   13.56
   1 -11  -1   68.04   10.47
   1 -11  -1   67.20    7.62
   1 -11   0  568.89   26.62
  -1 -11   0  461.52   24.28
  -1 -11   0  485.63   14.78
  -1 -11   0  500.29   22.16
   1 -11   0  541.90   21.73
  -1 -11   0  500.15   23.15
   1 -11   1  366.43   17.52
   1 -11   1  353.86   17.93
  -1 -11  -1  414.55   21.03
   1 -11   1  352.45   21.96
  -1 -11  -1  420.60   24.08
  -1 -11  -1  376.37   10.80
  -1 -11  -3   82.20   14.04
   1 -11   4  205.47   10.51
  -1 -11  -4  187.43   17.54
  -1 -11  -4  212.41   19.38
   1 -11   4  240.24   19.25
   1 -11   5   83.21    6.03
   1 -11   5   78.58    5.60
   1 -11   5   91.69   14.81
  -1 -11  -5   98.77   15.75
  -1 -11  -6  179.94   19.58
  -1 -11  -6  210.94   20.68
   1 -11   6  237.03   20.00
  -1 -11  -7  236.84   22.95
   1 -11   7  214.04   20.82
  -1 -11  -7  196.96   10.46
   1 -11   8  137.88   19.26
  -1 -11  -8  118.55   19.05
   1 -11   8  138.14   18.59
  -1 -11  -8   85.89    9.64
  -1 -11  -8   92.65   18.58
  -1 -11  -9   83.60   19.01
  -1 -11  -9   60.61   10.38
   1 -11   9   67.49   16.92
  -1 -11  -9   93.41   19.41
   1 -11   9   59.69   16.02
  -1 -11 -10   46.67   17.95
  -1 -11 -10   33.62   10.55
  -1 -11 -10   30.64   16.67
   1 -11  10   41.01   17.54
  -1 -11 -11  -29.26   17.45
  -1 -11 -11  -11.78   10.67
  -1 -11 -12    3.93   11.44
  -1 -11 -12  -33.16   21.36
  -1 -11 -12  -22.12   18.18
  -1 -11 -13    4.11   13.61
   1 -11  13   -1.44   19.09
  -1 -11 -13   34.31   22.24
  -1 -11 -13  -20.25   20.26
  -1 -11 -14    0.87   19.97
  -1 -11 -14   -7.86   21.37
   1 -11  14   24.67   20.52
  -1 -11 -15   43.74   26.37
   1 -11  15    8.40   20.19
  -1 -11 -15    8.77   22.38
   1 -11  16  -17.05   22.72
  -1 -11 -16  -21.83   24.11
  -1 -11 -16  -32.72   24.71
  -1  -9  17  -26.30   23.55
   1  -9 -17  -22.15   24.84
   1  -9 -17  -20.75   23.07
   1  -9 -16   47.10   23.86
   1  -9 -16  -10.77   21.43
  -1  -9  16   -8.71   19.39
   1  -9 -16  -33.94   24.95
   1  -9 -15   -4.30   19.43
   1  -9 -15  -48.31   22.75
  -1  -9  15   23.45   21.57
   1  -9 -15   21.43   21.23
   1  -9 -14   17.80   19.86
   1  -9 -14   15.58   18.73
  -1  -9  14    4.75   16.10
   1  -9 -14   30.24   15.55
  -1  -9  13   14.08   18.11
   1  -9 -13  -14.92   18.70
   1  -9 -13  -28.94   17.96
   1  -9 -13    2.61   12.28
   1  -9 -12   69.47   20.60
  -1  -9  12   71.77   18.24
   1  -9 -12   92.86   20.76
   1  -9 -12   67.48   14.63
  -1  -9  11   83.32   18.08
   1  -9 -11   93.04   14.22
   1  -9 -11  109.79   20.92
   1  -9 -11   70.94   20.03
  -1  -9  10  189.66   23.11
   1  -9 -10  184.51   15.94
   1  -9 -10  209.05   23.55
  -1  -9  10  192.23   22.03
   1  -9 -10  181.88   22.73
   1  -9  -9  148.86   13.35
   1  -9  -9  207.50   21.80
  -1  -9   9  156.42   19.39
   1  -9  -9  174.68   20.81
  -1  -9   9  165.78   20.12
  -1  -9   9  159.62   20.43
   1  -9  -8   86.60   15.10
   1  -9  -8   81.07    9.58
  -1  -9   8   96.61   16.05
   1  -9  -8   78.47   15.64
   1  -9  -7   92.17   14.91
  -1  -9   7   50.05   12.42
   1  -9  -7   89.38   14.60
   1  -9  -7   82.30    8.93
  -1  -9   6  211.49    7.79
  -1  -9   6  238.82   18.82
   1  -9  -6  205.61   10.77
   1  -9  -6  252.11   19.60
   1  -9  -6  273.51   20.51
  -1  -9   5  188.52    8.87
   1  -9  -5  176.94    7.80
   1  -9  -5  183.42   16.60
   1  -9  -5  175.75   16.64
  -1  -9   5  189.01   16.38
   1  -9  -4   38.41   11.69
  -1  -9   4   48.32    7.08
   1  -9  -4   46.72   10.23
  -1  -9   4   37.18   10.78
   1  -9  -3   33.11    4.82
   1  -9  -3   30.24    4.34
  -1  -9   3   32.23    6.70
   1  -9  -3   47.58   10.11
  -1  -9   3   31.34    9.07
   1  -9  -3   38.96   10.97
   1  -9  -2  139.02    7.73
  -1  -9   2  183.65   12.56
  -1  -9   2  157.82   13.04
  -1  -9   2  143.31   10.39
   1  -9  -2  165.24   13.54
   1  -9  -2  180.11   15.85
  -1  -9   1  232.21   13.70
   1  -9  -1  249.60   11.30
  -1  -9   1  246.18   15.47
   1  -9  -1  225.61   16.65
   1  -9  -1  245.68   14.54
  -1  -9   1  262.24   12.16
  -1  -9   0  403.16   12.29
  -1  -9   0  416.69   21.82
  -1  -9   0  418.68   19.35
   1  -9   0  391.88   20.43
   1  -9   0  413.58   15.85
   1  -9   0  414.45   17.29
   1  -9   1 1408.27   30.01
   1  -9   1 1436.66   37.64
  -1  -9  -1 1266.50   15.75
  -1  -9  -1 1314.62   35.32
  -1  -9  -1 1330.95   32.60
   1  -9   1 1441.41   30.21
   1  -9   2 1577.47   34.35
  -1  -9  -2 1546.62   37.18
  -1  -9  -2 1515.68   38.48
  -1  -9  -3 1948.56   45.69
   1  -9   3 1851.17   40.95
  -1  -9  -3 1988.17   44.30
  -1  -9  -4  735.78   29.34
   1  -9   4  668.82   27.19
   1  -9   4  674.91   14.04
  -1  -9  -4  721.21   30.93
  -1  -9  -5   73.37   13.87
  -1  -9  -5   58.98    5.73
  -1  -9  -5   57.37   13.85
   1  -9   5   55.19   11.47
  -1  -9  -6   98.00   15.77
  -1  -9  -6   87.77   14.34
  -1  -9  -6   76.71    7.56
   1  -9   7  256.38   21.20
  -1  -9  -7  225.52   21.37
  -1  -9  -7  209.14   12.28
  -1  -9  -7  242.42   21.85
   1  -9   7  213.49   18.73
   1  -9   8   90.56   17.95
   1  -9   8   78.10   14.87
  -1  -9  -8   74.06   15.83
   1  -9   8   77.77   15.65
  -1  -9  -8   66.45   10.12
  -1  -9  -8   72.42   15.88
  -1  -9  -9   40.90   15.40
   1  -9   9   60.16   16.93
  -1  -9  -9   58.49   16.10
  -1  -9  -9   52.00   10.14
   1  -9   9   64.85   15.47
  -1  -9 -10   41.77   18.16
   1  -9  10   42.06   16.51
  -1  -9 -10   36.36   17.50
  -1  -9 -10   34.47   11.23
   1  -9  10   42.28   16.19
   1  -9  11  173.67   25.51
  -1  -9 -11  142.30   17.12
  -1  -9 -11  140.68   24.52
  -1  -9 -11  169.85   25.47
  -1  -9 -12   43.91   14.14
  -1  -9 -12   55.85   20.54
  -1  -9 -12   48.41   20.89
   1  -9  12   36.76   20.25
  -1  -9 -13   44.43   21.32
   1  -9  13   22.73   19.21
  -1  -9 -13   12.80   18.83
  -1  -9 -13   43.25   16.18
   1  -9  14   47.90   20.96
  -1  -9 -14   68.44   23.48
  -1  -9 -14   18.97   15.57
  -1  -9 -15   12.69   21.70
  -1  -9 -15    6.61   21.04
   1  -9  15   15.10   20.82
   1  -9  16   29.49   22.98
  -1  -9 -16   28.99   24.62
  -1  -9 -16    1.95   22.65
   1  -9  17   29.19   26.72
  -1  -9 -17    2.97   22.50
   1  -7 -18  -29.18   25.24
  -1  -7  17    1.14   20.29
   1  -7 -17  -12.65   22.77
   1  -7 -17    6.71   23.51
   1  -7 -17   13.38   20.73
   1  -7 -16   -5.62   20.46
  -1  -7  16    0.21   20.63
   1  -7 -16   11.67   22.76
   1  -7 -16   65.42   24.79
  -1  -7  15   43.08   21.99
   1  -7 -15   48.52   23.38
   1  -7 -15   48.28   21.98
   1  -7 -15   50.26   21.68
   1  -7 -14   19.92   18.00
  -1  -7  14   -4.11   18.03
   1  -7 -14   12.34   18.98
   1  -7 -14   17.67   15.69
   1  -7 -14  -11.79   19.16
   1  -7 -13   37.77   18.20
  -1  -7  13    3.39   16.37
   1  -7 -13   -2.91   13.13
   1  -7 -13    9.34   16.14
  -1  -7  12  106.02   20.36
   1  -7 -12  116.13   20.81
   1  -7 -12  111.59   17.19
   1  -7 -12  126.38   23.77
   1  -7 -11   91.64   15.25
   1  -7 -11  123.76   21.21
  -1  -7  11   88.26   17.65
   1  -7 -11   98.48   20.10
   1  -7 -10   72.81   12.72
   1  -7 -10   98.65   19.35
   1  -7 -10  104.89   18.98
  -1  -7  10   71.18   16.24
  -1  -7  10  128.20   18.72
  -1  -7  10  127.08   20.25
  -1  -7   9   27.30   12.86
  -1  -7   9    7.79   11.42
   1  -7  -9   15.70   12.09
   1  -7  -9   24.97    9.52
  -1  -7   9   38.06   13.44
   1  -7  -9   25.60   12.78
   1  -7  -8  205.76   20.22
  -1  -7   8  208.14   19.94
  -1  -7   8  211.42   20.42
   1  -7  -8  187.89   13.49
   1  -7  -8  170.67   19.12
   1  -7  -7  196.21   12.35
   1  -7  -7  195.99   18.30
   1  -7  -7  201.78   18.55
  -1  -7   7  209.74   18.78
  -1  -7   6   65.98   12.60
  -1  -7   6   54.44    5.01
   1  -7  -6   41.81    7.16
   1  -7  -6   69.32   12.24
   1  -7  -6   40.49   11.04
   1  -7  -5  260.01   17.51
  -1  -7   5  224.75    8.17
   1  -7  -5  266.59   17.93
  -1  -7   5  219.66   17.24
   1  -7  -5  261.78   10.43
   1  -7  -4  803.39   26.00
  -1  -7   4  856.66   26.90
   1  -7  -4  779.30   14.47
   1  -7  -4  815.56   27.43
   1  -7  -3  584.84   11.10
   1  -7  -3  602.41   22.50
   1  -7  -3  605.61   21.31
  -1  -7   3  609.64   21.54
  -1  -7   3  601.04   14.72
   1  -7  -2   66.81   10.57
  -1  -7   2   58.12    9.51
  -1  -7   2   54.05    7.20
   1  -7  -2   77.52    6.04
   1  -7  -1 4163.23   44.70
  -1  -7   1 4083.53   48.49
  -1  -7   1 4016.21   38.81
   1  -7  -1 4215.31   52.53
  -1  -7   1 3933.72   42.82
   1  -7  -1 3989.24   35.33
  -1  -7   0  210.16    8.12
  -1  -7   0  196.50   13.15
   1  -7   0  181.60   13.43
   1  -7   0  199.20   10.46
   1  -7   0  195.16   10.69
   1  -7   1  137.81   10.21
  -1  -7  -1  131.22   12.15
   1  -7   1  124.56    9.88
  -1  -7  -1  136.23   13.16
  -1  -7  -2   47.81   10.70
  -1  -7  -2   39.97    9.90
  -1  -7  -3  131.15   13.42
   1  -7   3  165.76   13.76
  -1  -7  -3  159.93   14.22
   1  -7   4  303.69   19.57
  -1  -7  -4  298.97   19.43
  -1  -7  -4  278.35    9.58
  -1  -7  -4  279.71   18.21
   1  -7   5  119.30   14.78
  -1  -7  -5   89.54   13.98
  -1  -7  -5  100.13   14.28
  -1  -7  -5  109.19    8.48
  -1  -7  -6  487.73   26.07
   1  -7   6  505.26   24.22
  -1  -7  -6  512.47   26.57
   1  -7   6  510.90   25.75
  -1  -7  -6  522.94   17.81
  -1  -7  -7  476.41   27.34
   1  -7   7  464.54   27.88
  -1  -7  -7  427.48   26.58
   1  -7   7  467.21   25.41
  -1  -7  -7  384.45   17.89
   1  -7   8  260.09   22.01
  -1  -7  -8  224.62   16.40
   1  -7   8  264.25   23.34
  -1  -7  -8  272.02   22.97
   1  -7   8  232.08   21.57
  -1  -7  -8  247.17   22.17
   1  -7   9  106.30   17.25
  -1  -7  -9   93.14   13.15
  -1  -7  -9   98.79   18.11
  -1  -7  -9   85.82   17.53
   1  -7   9  148.17   20.94
   1  -7   9  118.31   18.00
   1  -7  10   94.37   18.47
  -1  -7 -10  108.67   19.70
  -1  -7 -10   91.40   14.54
  -1  -7 -10   90.40   19.49
   1  -7  10   58.59   17.96
   1  -7  10   68.03   17.04
  -1  -7 -11  108.74   21.62
   1  -7  11  131.20   20.54
  -1  -7 -11   85.63   15.16
  -1  -7 -11  121.35   22.25
   1  -7  12   37.60   18.44
  -1  -7 -12   10.95   16.60
  -1  -7 -12   41.17   14.36
  -1  -7 -12   24.95   17.89
  -1  -7 -13   12.52   18.18
  -1  -7 -13   -6.99   14.68
  -1  -7 -13   16.06   18.66
   1  -7  13   12.50   17.71
  -1  -7 -14   25.33   21.71
   1  -7  14   35.55   19.96
  -1  -7 -14   -0.25   17.87
  -1  -7 -14   31.18   16.69
  -1  -7 -15   -8.32   20.01
   1  -7  15   11.26   19.39
  -1  -7 -15    3.60   20.18
  -1  -7 -16  -27.11   22.31
  -1  -7 -16   -9.48   23.10
   1  -7  16  -29.22   22.31
  -1  -7 -16  -10.05   21.67
   1  -7  17   13.17   21.94
  -1  -7 -17   13.28   24.92
  -1  -7 -17   -8.76   23.01
  -1  -7 -17    8.42   26.76
   1  -5 -18   31.74   25.12
   1  -5 -18    3.28   20.52
  -1  -5  18  -12.66   24.93
   1  -5 -17   47.31   23.52
  -1  -5  17   33.27   21.20
   1  -5 -17   -0.30   21.31
   1  -5 -16    1.58   21.31
  -1  -5  16   58.12   23.74
   1  -5 -16   14.52   19.10
   1  -5 -16    7.37   21.56
   1  -5 -15    7.06   19.40
   1  -5 -15   -1.52   19.47
   1  -5 -15    5.03   17.33
  -1  -5  15    8.45   17.63
   1  -5 -14   44.76   17.19
   1  -5 -14   28.02   19.39
  -1  -5  14   58.27   19.10
   1  -5 -14   56.57   19.96
   1  -5 -14    5.04   17.66
  -1  -5  13   51.36   18.30
   1  -5 -13   44.44   18.59
   1  -5 -13   35.85   14.69
   1  -5 -13   -0.65   16.23
   1  -5 -13   44.12   18.11
   1  -5 -12    9.82   15.42
   1  -5 -12   42.91   17.47
  -1  -5  12   46.14   15.77
   1  -5 -12   43.33   14.44
   1  -5 -11  135.61   19.94
  -1  -5  11  119.60   20.53
   1  -5 -11  135.72   20.39
   1  -5 -11  131.65   17.02
  -1  -5  11  103.73   18.98
  -1  -5  11  117.08   20.54
  -1  -5  10  289.28   25.48
  -1  -5  10  279.27   25.33
   1  -5 -10  242.28   19.45
   1  -5 -10  322.55   26.57
   1  -5 -10  279.71   25.37
  -1  -5  10  276.53   23.15
   1  -5  -9  189.56   20.66
   1  -5  -9  181.54   20.08
   1  -5  -9  150.57   14.33
  -1  -5   9  174.50   18.60
  -1  -5   9  170.17   19.26
  -1  -5   9  188.11   20.20
   1  -5  -8    6.90    7.84
   1  -5  -8    9.23   10.80
   1  -5  -8   21.18   12.45
  -1  -5   8   16.77   11.82
  -1  -5   8   13.50   10.60
  -1  -5   8  -16.55   11.67
   1  -5  -7  136.20   16.10
  -1  -5   7  165.25   16.86
  -1  -5   7  191.89   17.72
   1  -5  -7  147.81   12.25
  -1  -5   7  183.42   17.50
   1  -5  -7  131.15   15.94
   1  -5  -6  133.17   10.33
   1  -5  -6  139.52   15.23
   1  -5  -6  150.06   14.61
  -1  -5   5  759.08   13.85
   1  -5  -5  690.07   17.44
  -1  -5   5  729.93   26.24
   1  -5  -5  737.39   25.89
   1  -5  -5  662.44   24.47
  -1  -5   4  198.64    7.99
   1  -5  -4  172.43   13.55
   1  -5  -4  169.85    8.64
   1  -5  -4  198.53   14.23
  -1  -5   4  207.66   14.93
  -1  -5   3 1158.67   16.91
  -1  -5   3 1110.32   26.90
  -1  -5   2   40.61    7.83
   1  -5  -2   30.02    7.43
   1  -5  -2   37.27    8.12
  -1  -5   1 3697.74   40.17
   1  -5  -1 3490.72   34.82
  -1  -5   1 3636.48   32.85
   1  -5  -1 3666.51   30.29
  -1  -5   1 3743.47   44.57
   1  -5  -1 3537.22   40.91
  -1  -5   1 3592.66   33.78
   1  -5   0 1744.32   24.35
   1  -5   0 1777.00   22.84
  -1  -5   0 1715.49   18.08
  -1  -5   0 1703.69   26.41
  -1  -5   0 1670.86   29.35
   1  -5   0 1752.06   29.15
  -1  -5  -1 1532.27   29.33
  -1  -5  -1 1510.40   28.17
   1  -5   1 1483.70   25.65
  -1  -5  -2  785.35   23.34
  -1  -5  -3 3640.69   50.21
  -1  -5  -3 3664.19   50.90
  -1  -5  -4  142.91   13.80
  -1  -5  -4  132.49    8.66
  -1  -5  -4  116.72   12.87
   1  -5   4  115.97   13.11
   1  -5   4   95.38   10.97
   1  -5   5  274.58   17.52
  -1  -5  -5  240.28   17.97
  -1  -5  -5  255.85   12.73
  -1  -5  -5  259.46   18.40
  -1  -5  -6  316.57   15.85
  -1  -5  -6  302.18   20.56
  -1  -5  -6  307.29   21.17
   1  -5   6  328.22   21.93
   1  -5   6  320.63   20.53
   1  -5   6  346.18   21.00
  -1  -5  -7  423.19   25.31
   1  -5   7  504.84   27.37
  -1  -5  -7  415.52   19.54
  -1  -5  -7  465.35   26.48
   1  -5   7  501.31   26.11
   1  -5   7  487.11   26.26
   1  -5   8  240.30   22.63
   1  -5   8  274.69   22.39
   1  -5   8  245.13   21.13
  -1  -5  -8  251.26   23.27
  -1  -5  -8  227.01   16.98
  -1  -5  -8  239.81   22.15
  -1  -5  -9  108.98   14.51
   1  -5   9   83.22   16.46
  -1  -5  -9  113.25   18.46
   1  -5   9   99.59   17.07
   1  -5   9  141.17   19.08
  -1  -5  -9  128.75   18.51
   1  -5  10  146.01   22.05
   1  -5  10  136.61   18.97
  -1  -5 -10  133.75   21.02
  -1  -5 -10  144.91   20.31
   1  -5  10  174.36   22.10
  -1  -5 -10  158.69   17.57
   1  -5  11    5.04   13.31
  -1  -5 -11   27.10   15.36
  -1  -5 -11  -12.13   12.98
  -1  -5 -11  -29.10   16.21
  -1  -5 -12   15.55   14.19
  -1  -5 -12   46.10   19.74
   1  -5  12   21.76   15.04
   1  -5  13  169.29   24.86
  -1  -5 -13  136.11   21.40
  -1  -5 -13  130.23   19.34
  -1  -5 -13   99.97   24.10
  -1  -5 -14   49.48   21.78
   1  -5  14   30.08   18.05
   1  -5  15   23.58   19.46
  -1  -5 -15  -13.71   19.84
  -1  -5 -16   61.35   25.33
  -1  -5 -16   12.28   19.11
   1  -5  16   24.87   20.56
  -1  -5 -16  -21.84   22.43
  -1  -5 -17   33.95   21.41
   1  -5  17   -4.75   21.93
  -1  -5 -17  -24.84   24.36
  -1  -5 -17   23.84   24.38
  -1  -3  18   11.17   21.77
   1  -3 -17  -27.48   19.26
  -1  -3  17   40.14   22.14
  -1  -3  16   -4.33   18.40
   1  -3 -16   22.56   23.01
   1  -3 -16   30.48   18.65
   1  -3 -15   24.91   20.31
   1  -3 -15   24.37   17.62
  -1  -3  15   50.36   20.06
   1  -3 -14   30.18   19.00
   1  -3 -14   25.27   20.27
   1  -3 -14    0.96   15.46
  -1  -3  14   11.00   17.84
   1  -3 -13    5.84   14.71
   1  -3 -13   -0.83   16.84
  -1  -3  13  -12.13   15.30
   1  -3 -13   -1.56   16.24
   1  -3 -13   12.27   14.26
  -1  -3  12   56.15   16.18
   1  -3 -12   48.79   17.08
   1  -3 -12   64.85   16.50
   1  -3 -12   32.23   15.26
   1  -3 -12   35.73   17.15
   1  -3 -11   54.30   17.25
  -1  -3  11   52.46   16.35
  -1  -3  11   51.28   15.99
  -1  -3  11   50.38   15.13
   1  -3 -11   23.95   12.15
   1  -3 -11   53.32   16.36
   1  -3 -10  129.95   19.32
  -1  -3  10  106.77   16.42
  -1  -3  10  108.87   19.32
   1  -3 -10   84.16   13.88
   1  -3 -10  136.93   19.40
  -1  -3  10  151.40   20.22
  -1  -3   9   96.13   15.70
   1  -3  -9   75.03   14.84
   1  -3  -9   41.15   14.23
  -1  -3   9   80.32   15.48
   1  -3  -9   67.61   12.78
  -1  -3   9   76.97   13.96
   1  -3  -8   41.83   10.56
  -1  -3   8   43.22   12.28
  -1  -3   8   43.41   13.64
  -1  -3   8   39.41   12.32
   1  -3  -8   46.02   13.55
   1  -3  -8   36.49   13.13
   1  -3  -7  297.98   20.81
  -1  -3   7  308.09   21.06
   1  -3  -7  330.23   17.37
  -1  -3   7  336.34   21.37
  -1  -3   7  292.41   18.95
   1  -3  -7  314.02   21.32
   1  -3  -6  786.28   28.87
   1  -3  -6  803.70   28.33
  -1  -3   6  913.82   30.59
   1  -3  -6  765.89   22.85
  -1  -3   6  892.43   29.83
  -1  -3   6  794.18   27.23
  -1  -3   5 2027.10   38.83
   1  -3  -5 1991.23   31.78
   1  -3  -5 2035.69   40.59
  -1  -3   5 2115.13   41.00
  -1  -3   5 2031.22   40.06
   1  -3  -5 1994.47   39.12
   1  -3  -4 2536.54   30.58
   1  -3  -4 2534.02   39.14
  -1  -3   4 2425.24   25.16
   1  -3  -4 2528.13   40.46
  -1  -3   3  576.75   18.23
   1  -3  -3  590.87   17.56
   1  -3  -3  572.12   17.15
  -1  -3   3  566.91   11.22
   1  -3  -3  597.41   13.30
  -1  -3   2  469.52   14.40
   1  -3  -2  417.16   12.44
   1  -3  -2  403.17    9.58
   1  -3  -2  438.25   13.16
  -1  -3   2  418.98    9.70
  -1  -3   1 9493.52   47.59
  -1  -3   1 9789.47   44.65
   1  -3   0 1438.47   20.43
  -1  -3   0 1583.11   21.46
   1  -3   0 1408.04   19.13
  -1  -3   0 1585.81   22.91
  -1  -3   0 1701.42   23.37
  -1  -3  -1 1183.45   21.35
  -1  -3  -1 1189.37   21.18
  -1  -3  -2  783.94   19.88
  -1  -3  -2  784.30   12.88
  -1  -3  -2  822.11   20.54
  -1  -3  -3 2364.61   28.00
  -1  -3  -3 2430.74   38.64
   1  -3   4  678.88   24.05
   1  -3   4  690.90   22.57
  -1  -3  -4  622.90   17.45
   1  -3   4  699.45   23.80
  -1  -3  -5  148.23   11.90
  -1  -3  -5  145.61   14.93
   1  -3   5  186.67   15.41
   1  -3   6  921.70   33.96
   1  -3   6  945.27   32.52
  -1  -3  -6  780.63   25.20
   1  -3   6  861.36   30.00
  -1  -3  -6  755.36   30.28
   1  -3   7  306.93   22.49
   1  -3   7  321.57   21.28
  -1  -3  -7  327.40   18.83
  -1  -3  -7  278.24   21.78
   1  -3   7  356.44   23.09
   1  -3   8   71.86   15.83
  -1  -3  -8   78.65   12.45
   1  -3   8   68.43   13.50
  -1  -3  -8   68.12   14.60
   1  -3   8   77.69   14.90
  -1  -3  -8  101.79   16.43
  -1  -3  -9  104.59   17.09
   1  -3   9   92.63   15.33
   1  -3   9  105.05   17.10
   1  -3   9   95.68   16.44
  -1  -3  -9   76.97   14.51
  -1  -3  -9  113.04   17.82
  -1  -3 -10   72.10   17.05
   1  -3  10   46.39   14.91
   1  -3  10   65.10   15.52
   1  -3  10   45.83   17.75
  -1  -3 -10   69.21   14.71
  -1  -3 -10   50.45   15.91
  -1  -3 -11   72.30   16.07
   1  -3  11   94.98   18.27
  -1  -3 -11   87.65   20.39
  -1  -3 -11  106.39   20.06
  -1  -3 -12   49.28   16.84
  -1  -3 -12   59.57   14.03
  -1  -3 -12   85.23   21.20
   1  -3  12   36.56   15.93
  -1  -3 -12   96.31   21.40
  -1  -3 -13   88.34   21.97
   1  -3  13   46.00   17.62
  -1  -3 -13   69.78   15.00
  -1  -3 -13   87.14   19.74
  -1  -3 -13  113.03   23.32
  -1  -3 -14   11.13   13.63
   1  -3  14   -1.01   17.23
  -1  -3 -14    0.37   20.00
  -1  -3 -14   -1.54   17.68
  -1  -3 -15   59.91   20.30
  -1  -3 -15   29.48   21.33
   1  -3  15   17.11   18.19
  -1  -3 -15   34.75   23.68
  -1  -3 -16   -9.52   21.48
  -1  -3 -16   -0.76   22.25
   1  -3  16  -24.90   21.58
  -1  -3 -16   14.09   17.49
   1  -3  17  -55.32   22.54
  -1  -3 -17   33.06   20.16
  -1  -1  18   11.07   19.89
  -1  -1  17   -9.43   19.36
   1  -1 -17   19.24   17.05
  -1  -1  16   -8.33   17.14
   1  -1 -16    2.73   15.95
   1  -1 -15   33.62   16.36
  -1  -1  15   50.48   19.49
   1  -1 -14    0.54   13.80
  -1  -1  14   14.97   16.63
   1  -1 -14   10.87   17.92
   1  -1 -13   26.31   18.47
   1  -1 -13   33.53   14.88
   1  -1 -13   26.10   15.33
  -1  -1  13  -15.83   15.95
  -1  -1  12  315.84   26.97
   1  -1 -12  279.10   28.87
   1  -1 -12  261.91   23.21
   1  -1 -12  245.36   24.05
   1  -1 -11  298.00   27.35
   1  -1 -11  280.60   22.07
  -1  -1  11  357.04   29.12
  -1  -1  11  315.81   27.81
  -1  -1  11  269.41   23.35
   1  -1 -11  330.13   24.40
   1  -1 -10  135.47   16.00
  -1  -1  10  212.59   19.78
  -1  -1  10  186.95   21.55
  -1  -1  10  165.25   20.61
   1  -1 -10  162.24   18.22
   1  -1 -10  167.93   21.52
  -1  -1   9  212.47   18.34
  -1  -1   9  221.30   21.28
   1  -1  -9  246.02   21.66
   1  -1  -9  239.63   18.94
  -1  -1   9  249.26   22.28
   1  -1  -9  243.55   21.77
  -1  -1   8  287.82   19.29
  -1  -1   8  297.16   21.55
   1  -1  -8  307.91   19.47
   1  -1  -8  298.82   22.39
   1  -1  -8  281.92   21.31
  -1  -1   8  347.53   23.84
   1  -1  -7  134.26   15.32
  -1  -1   7  118.15   13.36
  -1  -1   7  142.14   15.53
  -1  -1   7  131.84   15.47
   1  -1  -7  127.62   15.57
   1  -1  -7  113.78   12.82
   1  -1  -6   91.99   13.35
   1  -1  -6   59.66   11.63
  -1  -1   6   86.01   12.42
   1  -1  -6   65.60   10.23
  -1  -1   6   79.62   11.41
  -1  -1   6   45.90   11.66
   1  -1  -5  745.26   25.50
  -1  -1   5  721.84   23.09
  -1  -1   5  817.14   26.10
   1  -1  -5  714.73   24.13
  -1  -1   5  804.37   25.15
   1  -1  -5  758.91   21.66
  -1  -1   4 1176.48   26.47
  -1  -1   4 1183.17   26.57
   1  -1  -4 1160.86   23.65
  -1  -1   4 1184.41   25.35
  -1  -1   3  789.19   19.62
  -1  -1   3  782.79   15.88
  -1  -1   3  811.39   19.73
   1  -1  -3  854.36   17.68
   1  -1  -3  837.52   19.29
  -1  -1   3  793.00   18.91
   1  -1  -3  797.55   20.17
  -1  -1   2  476.12   10.22
  -1  -1   2  456.70   12.56
   1  -1  -2  518.81   12.12
   1  -1  -2  525.62   11.50
   1  -1  -2  525.80   12.67
   1  -1   1  196.39    6.93
   1  -1   1  193.60    7.72
  -1  -1  -2 1895.84   24.46
  -1  -1  -2 2026.86   28.31
   1  -1   2 1706.38   24.77
   1  -1   2 1692.75   25.93
  -1  -1  -2 1992.49   29.00
  -1  -1  -3  315.02   15.65
  -1  -1  -3  340.60   13.62
   1  -1   4  540.86   20.94
  -1  -1  -4  465.99   19.92
  -1  -1  -4  510.41   17.91
   1  -1   4  525.49   20.02
   1  -1   4  548.94   21.36
  -1  -1  -5  868.10   28.56
   1  -1   5  944.61   27.33
  -1  -1  -5  883.91   25.49
   1  -1   5  938.07   29.21
   1  -1   5  908.43   29.42
  -1  -1  -5  820.55   28.05
  -1  -1  -6   61.21   12.03
   1  -1   6   62.27   12.29
  -1  -1  -6   61.77   10.39
   1  -1   6   54.80   13.16
   1  -1   6   76.21   11.66
  -1  -1  -6   60.14   12.84
  -1  -1  -7   19.84    9.18
   1  -1   7   28.83   10.01
  -1  -1  -7   11.36   10.55
  -1  -1  -7   24.28   10.94
   1  -1   7   12.44   10.13
   1  -1   7   -7.03   12.06
  -1  -1  -8  163.51   19.34
  -1  -1  -8  186.34   18.80
  -1  -1  -8  209.91   18.23
   1  -1   8  181.89   17.35
   1  -1   8  184.03   19.56
   1  -1   8  207.63   21.14
  -1  -1  -9  139.78   16.40
   1  -1   9  143.51   17.30
   1  -1   9  137.13   18.70
  -1  -1  -9  115.86   17.81
   1  -1   9  153.84   19.24
  -1  -1  -9  130.93   18.52
   1  -1  10   58.53   16.01
   1  -1  10   61.82   14.39
  -1  -1 -10   57.71   16.11
  -1  -1 -10   36.21   14.27
  -1  -1 -10   51.11   14.09
   1  -1  10   40.78   15.65
   1  -1  11    5.12   12.59
   1  -1  11   35.22   15.47
  -1  -1 -11   18.45   14.23
  -1  -1 -11   43.50   17.25
  -1  -1 -11   14.42   14.93
  -1  -1 -12    4.61   15.16
   1  -1  12   51.36   14.73
  -1  -1 -12   62.40   19.95
  -1  -1 -12   28.27   15.73
  -1  -1 -12   26.00   11.78
  -1  -1 -13    1.02   17.01
  -1  -1 -13   29.62   14.62
   1  -1  13   20.74   14.99
  -1  -1 -13   21.16   18.17
  -1  -1 -13   -6.35   10.92
   1  -1  14   11.95   16.51
  -1  -1 -14    6.09   13.90
  -1  -1 -14   16.98   18.27
  -1  -1 -14   32.26   19.47
  -1  -1 -14    9.20   11.78
   1  -1  15   20.06   17.25
  -1  -1 -15  -12.43   16.11
  -1  -1 -16    8.34   16.03
   1  -1  16    9.29   18.10
   1  -1  17   26.96   20.59
  -1   1  18  -19.05   20.24
  -1   1  17   13.11   19.23
   1   1 -16   34.86   15.46
  -1   1  16  -14.94   17.65
  -1   1  15   50.95   18.30
   1   1 -15   24.17   14.69
   1   1 -14   18.08   13.34
  -1   1  14   12.04   15.46
   1   1 -13   34.00   13.16
  -1   1  13   11.61   13.49
   1   1 -12  277.05   25.70
   1   1 -12  266.67   21.39
  -1   1  12  251.40   23.14
  -1   1  11  331.53   28.91
   1   1 -11  275.51   20.40
  -1   1  11  273.64   22.59
  -1   1  11  275.85   26.26
   1   1 -11  293.48   24.96
  -1   1  10  148.33   17.32
  -1   1  10  161.54   20.97
   1   1 -10  159.54   15.34
   1   1 -10  154.12   18.52
  -1   1  10  174.21   21.43
  -1   1   9  244.21   21.89
  -1   1   9  233.41   18.51
   1   1  -9  216.77   18.89
   1   1  -9  226.34   16.17
  -1   1   9  262.56   22.14
   1   1  -9  244.85   21.61
   1   1  -8  313.21   17.76
   1   1  -8  356.13   23.55
   1   1  -8  324.00   20.71
  -1   1   8  302.26   22.21
  -1   1   8  269.86   20.86
  -1   1   8  307.79   19.24
   1   1  -7   93.81   13.68
   1   1  -7  133.40   14.10
  -1   1   7  116.48   15.85
  -1   1   7   93.35   12.45
   1   1  -7  125.66   11.85
  -1   1   7  111.37   15.68
  -1   1   6   75.85   12.26
   1   1  -6   72.94   11.39
  -1   1   6   72.21   12.05
   1   1  -6   45.51   10.85
  -1   1   6   69.74   10.53
   1   1  -6   53.56    8.49
   1   1  -5  839.46   24.49
   1   1  -5  826.43   25.81
   1   1  -5  893.99   21.30
  -1   1   5  863.92   27.02
  -1   1   5  852.72   26.03
  -1   1   5  868.11   22.88
   1   1  -4 1323.67   26.58
  -1   1   4 1253.87   28.60
   1   1  -4 1306.80   22.38
  -1   1   4 1281.86   24.69
  -1   1   4 1308.55   27.57
  -1   1   3  849.58   20.32
   1   1  -3  824.53   19.25
  -1   1   3  850.97   19.68
   1   1  -3  828.70   15.75
  -1   1   2  506.68   11.30
   1   1  -2  481.20   10.31
  -1   1   2  534.41   13.03
   1   1  -2  488.76   12.66
  -1   1   2  524.15   12.13
  -1   1   1 1351.36   17.29
   1   1  -1 1432.79   15.64
   1   1   1  286.51    8.53
   1   1   1  329.86   10.00
  -1   1  -2 1670.84   24.37
   1   1   2 1894.90   27.65
   1   1   2 1918.19   23.75
  -1   1  -2 1676.58   26.35
   1   1   2 1970.69   28.10
   1   1   3  310.20   14.84
   1   1   3  294.65   15.15
  -1   1  -3  352.35    9.59
   1   1   3  331.21   13.46
  -1   1  -3  390.40   17.07
  -1   1  -3  363.04   15.53
   1   1   4  479.10   19.74
   1   1   4  460.91   19.75
  -1   1  -4  486.36   19.95
   1   1   4  465.30   16.69
  -1   1  -4  532.09   19.45
   1   1   5  852.84   24.14
   1   1   5  887.85   28.16
  -1   1  -5  893.46   28.72
  -1   1  -6   41.58   10.38
   1   1   6   53.07   11.45
   1   1   6   20.50    8.39
   1   1   6   49.17   12.10
  -1   1  -6   55.23   11.87
   1   1   7   46.68   12.83
   1   1   7   51.05   10.24
  -1   1  -7   32.30   11.39
  -1   1  -7   66.47   11.95
  -1   1  -7   52.65   13.15
   1   1   7   40.88   12.15
   1   1   8  180.01   19.06
   1   1   8  140.81   14.83
   1   1   8  189.19   18.60
  -1   1  -8  163.68   18.64
  -1   1  -8  197.77   18.85
  -1   1  -8  157.48   16.87
  -1   1  -9  151.11   20.95
  -1   1  -9  113.31   17.39
   1   1   9  135.31   18.57
  -1   1  -9  155.12   18.00
   1   1   9  113.87   14.77
   1   1   9  101.22   17.44
  -1   1 -10   20.45   13.80
  -1   1 -10   40.90   13.53
  -1   1 -10   43.37   14.51
   1   1  10   21.63   14.63
  -1   1 -10   49.91    9.65
   1   1  10   47.39   15.84
   1   1  10   69.92   13.55
  -1   1 -11   11.60    8.96
  -1   1 -11    5.31   12.40
   1   1  11    4.19   11.67
  -1   1 -11   20.87   15.69
  -1   1 -12   52.44   11.12
   1   1  12   41.46   15.43
  -1   1 -12   43.95   13.13
  -1   1 -13   28.58   13.02
   1   1  13   14.47   13.72
  -1   1 -13   11.76   10.26
  -1   1 -14   21.62   11.30
  -1   1 -14   44.18   15.07
   1   1  14   10.32   15.31
  -1   1 -15    8.26   12.83
   1   1  15   12.11   15.99
   1   1  16   -4.22   18.10
   1   1  17  -15.13   19.06
  -1   3  18   -9.11   19.39
  -1   3  17    6.14   17.92
  -1   3  16   20.75   16.92
   1   3 -16   22.23   12.91
   1   3 -15   28.07   12.34
  -1   3  15   41.54   17.05
  -1   3  14   -9.02   15.26
   1   3 -14    7.43   10.65
   1   3 -13    3.12   10.50
  -1   3  13    3.07   13.14
  -1   3  12   41.82   14.04
   1   3 -12   56.11   11.47
  -1   3  11   68.28   18.12
  -1   3  11   59.63   17.61
   1   3 -11   62.80   16.92
  -1   3  11   47.48   13.66
   1   3 -11   34.79    9.88
  -1   3  10  109.56   18.28
  -1   3  10  123.70   19.03
  -1   3  10  107.30   14.54
   1   3 -10   83.70   10.72
   1   3 -10  124.60   17.30
  -1   3   9  129.71   17.59
   1   3  -9  100.04   15.21
  -1   3   9   81.89   12.37
  -1   3   9   81.33   16.00
   1   3  -9  105.84   11.03
   1   3  -8   39.58   11.06
  -1   3   8   17.60   12.23
   1   3  -8   48.20    8.68
  -1   3   8   53.15   13.57
  -1   3   8   44.22   10.29
  -1   3   7  330.32   21.37
  -1   3   7  316.92   16.72
   1   3  -7  334.11   20.86
   1   3  -7  319.85   14.03
  -1   3   7  323.48   20.66
  -1   3   6  824.99   29.27
  -1   3   6  782.97   28.10
   1   3  -6  863.55   28.33
   1   3  -6  824.58   18.87
  -1   3   6  810.07   23.17
   1   3  -5 1835.39   24.27
  -1   3   5 1863.94   37.85
   1   3  -5 1830.04   37.20
  -1   3   5 1882.36   38.70
  -1   3   4 2605.87   39.86
   1   3  -4 2509.11   39.48
  -1   3   4 2584.11   31.46
  -1   3   4 2596.95   40.39
  -1   3   3  753.92   19.56
   1   3  -3  770.39   20.06
   1   3  -3  716.11   11.87
  -1   3   3  741.88   19.92
  -1   3   3  673.25   14.34
  -1   3   2  440.95    9.88
  -1   3   2  434.40   12.79
   1   3  -2  448.52    9.94
  -1   3   2  441.28   13.67
   1   3  -1 9559.47   45.63
   1   3  -1 9999.00   44.10
   1   3   0 1846.90   25.34
   1   3   0 1885.71   24.04
   1   3   0 1879.83   24.91
   1   3   1 1145.06   21.30
  -1   3  -1 1197.77   20.86
   1   3   1 1140.61   20.86
   1   3   2  745.33   19.81
  -1   3  -2  763.65   20.20
   1   3   2  688.54   11.67
   1   3   2  742.46   19.84
   1   3   3 2238.04   25.98
   1   3   3 2014.60   35.91
  -1   3  -3 2377.49   37.70
   1   3   4  646.37   17.39
   1   3   4  610.95   22.43
   1   3   5  133.07   14.45
  -1   3  -5  201.43    7.40
  -1   3  -5  215.69   15.91
   1   3   5  168.40   11.24
   1   3   5  168.35   15.53
  -1   3  -6  800.17   29.61
   1   3   6  663.03   22.29
   1   3   6  737.44   29.33
   1   3   6  693.15   28.33
  -1   3  -6  785.27   15.41
  -1   3  -7  257.34   20.77
   1   3   7  268.76   16.65
   1   3   7  285.24   21.23
   1   3   7  243.02   20.49
  -1   3  -7  219.43    9.81
   1   3   8   58.89   14.19
  -1   3  -8   45.68   13.10
  -1   3  -8   58.69    7.02
   1   3   8   55.96   10.79
   1   3   8   47.69   13.41
   1   3   9   72.39   16.90
  -1   3  -9   87.47    8.74
  -1   3  -9   90.85   15.46
   1   3   9   71.63   12.25
  -1   3  -9   76.61   10.02
   1   3   9   75.02   15.45
   1   3  10   53.03   12.97
  -1   3 -10   56.01    8.64
   1   3  10   56.85   15.98
  -1   3 -10   62.24   15.27
  -1   3 -10   60.92   10.55
   1   3  10   25.27   14.66
  -1   3 -11   83.35   10.08
  -1   3 -11   61.29   10.89
   1   3  11   91.34   15.45
   1   3  12   59.41   15.41
  -1   3 -12   37.03   11.20
  -1   3 -12   39.63    9.29
   1   3  13   51.61   16.76
  -1   3 -13   66.53   12.85
  -1   3 -13   55.62   10.34
   1   3  14   30.00   17.05
  -1   3 -14   13.03   11.19
  -1   3 -14    4.60    9.17
   1   3  15   50.33   19.68
  -1   3 -15   13.65   10.92
   1   3  16   28.66   17.79
   1   3  17   23.30   20.18
  -1   5  18   11.46   19.44
  -1   5  17   32.37   19.29
  -1   5  16   41.10   19.49
   1   5 -15   -0.17    8.79
  -1   5  15   -7.72   14.67
  -1   5  14   33.77   15.83
   1   5 -14   22.28    8.28
   1   5 -14   34.07   10.35
   1   5 -13    5.19    8.57
  -1   5  13   25.15   13.20
   1   5 -12   50.05    9.55
  -1   5  12   51.23   14.41
   1   5 -11  131.56   11.02
  -1   5  11  142.71   16.82
  -1   5  11  161.44   22.84
  -1   5  11  125.22   20.42
   1   5 -11  126.15   19.95
  -1   5  10  233.08   18.34
   1   5 -10  298.60   24.65
  -1   5  10  285.33   25.89
  -1   5  10  274.64   24.35
   1   5 -10  235.50   12.96
  -1   5   9  214.17   16.34
   1   5  -9  214.19   11.09
  -1   5   9  230.50   21.67
   1   5  -9  203.58   20.53
  -1   5   9  171.01   19.89
   1   5  -8   27.15   11.42
  -1   5   8   15.86   12.33
   1   5  -8    8.05    5.30
  -1   5   8   29.11   12.31
  -1   5   8    7.90    8.02
  -1   5   7  150.14   16.60
   1   5  -7  149.34    8.24
  -1   5   7  138.01   11.44
   1   5  -7  178.95   16.84
  -1   5   7  128.39   15.39
  -1   5   6  132.82   14.69
  -1   5   6  126.16   10.60
  -1   5   6  121.93   14.61
   1   5  -6  110.73    6.48
   1   5  -6  116.48   14.43
   1   5  -5  807.32   27.47
   1   5  -5  765.90   12.98
  -1   5   5  722.43   25.43
  -1   5   5  786.51   26.60
  -1   5   5  738.25   18.58
  -1   5   4  137.36   13.14
  -1   5   4  149.11   13.18
   1   5  -4  163.32   14.25
  -1   5   4  117.75    8.03
  -1   5   3  914.66   23.23
  -1   5   3  937.22   24.68
  -1   5   3  918.45   15.39
   1   5  -2   57.78    5.94
   1   5  -2   44.44    7.57
  -1   5   2   34.72    8.82
  -1   5   2   30.56    7.83
  -1   5   1 3835.95   42.47
   1   5  -1 3689.59   33.20
  -1   5   1 3816.94   35.59
   1   5   0 1550.32   26.69
   1   5   0 1526.85   29.06
  -1   5   0 1623.90   24.02
  -1   5   0 1550.81   21.66
   1   5   1 1333.55   27.62
   1   5   1 1297.10   25.87
  -1   5  -1 1242.53   24.44
  -1   5  -2  832.84   22.73
   1   5   2  741.34   21.57
   1   5   3 3870.91   52.70
   1   5   3 3957.91   52.25
  -1   5  -3 3999.33   52.39
   1   5   4  172.38   14.63
   1   5   4  160.90    8.38
   1   5   4  166.90   15.61
  -1   5  -4  152.84   14.31
   1   5   5  264.69   18.91
   1   5   5  258.69   12.03
   1   5   5  251.38   18.21
  -1   5  -5  245.03   18.29
   1   5   6  316.44   21.00
  -1   5  -6  339.80   21.31
   1   5   6  294.79   21.90
   1   5   6  322.28   14.80
  -1   5  -7  462.61    9.24
   1   5   7  456.50   26.63
   1   5   7  476.81   19.46
   1   5   7  449.45   26.18
   1   5   8  238.09   22.00
  -1   5  -8  283.99   10.22
   1   5   8  260.59   22.48
  -1   5  -8  256.63    8.59
   1   5   8  292.74   17.34
  -1   5  -8  285.07   22.75
   1   5   9  104.30   13.18
   1   5   9  128.25   19.20
  -1   5  -9  104.41    8.18
  -1   5  -9  126.40   19.24
   1   5   9  128.16   19.70
  -1   5  -9   91.23    6.73
   1   5  10  127.39   15.15
  -1   5 -10  153.29   21.58
  -1   5 -10  104.23    9.22
  -1   5 -10  107.69    8.15
   1   5  10  167.28   21.58
   1   5  10  169.98   22.40
  -1   5 -11   -6.68    7.19
   1   5  11   17.12   11.40
  -1   5 -11    6.98    6.08
  -1   5 -12    6.82    7.15
   1   5  12  -11.60   11.98
  -1   5 -12   -2.94    6.61
  -1   5 -13  112.48   10.10
  -1   5 -13  115.20   11.40
   1   5  13  137.19   19.81
  -1   5 -14   14.89    8.60
   1   5  14   22.03   15.46
   1   5  15   16.20   15.98
   1   5  16  -10.91   16.26
   1   5  17    5.85   17.65
  -1   7  18    8.66   18.23
  -1   7  17   49.28   19.07
  -1   7  16    7.94   16.10
  -1   7  15   34.90   16.87
   1   7 -14    5.65    4.59
  -1   7  14    7.61   13.61
   1   7 -13    9.60    4.68
   1   7 -13   21.86    5.54
  -1   7  13    4.66   11.74
  -1   7  12  102.35   16.02
   1   7 -12   91.63    6.27
   1   7 -12  113.24    7.63
   1   7 -11   79.61    6.37
  -1   7  11   77.78   19.69
  -1   7  11  101.92   14.27
   1   7 -10  142.13    7.01
  -1   7  10   98.71   18.94
   1   7 -10  119.69   19.77
  -1   7  10   99.91   13.14
  -1   7  10   97.71   18.24
  -1   7   9   34.80   14.30
  -1   7   9   14.37   12.02
   1   7  -9   30.62   12.86
  -1   7   9   24.50    9.40
  -1   7   8  167.21   13.28
  -1   7   8  173.75   19.32
   1   7  -8  163.90   18.73
  -1   7   8  206.31   19.76
  -1   7   7  158.46   16.68
  -1   7   7  157.82   17.50
   1   7  -7  184.61   18.20
  -1   7   7  156.61   11.49
   1   7  -6   31.44   11.41
  -1   7   6   35.16   11.38
  -1   7   6   21.36   10.47
   1   7  -6   62.19    4.17
  -1   7   6   22.25    6.79
  -1   7   5  287.93   18.65
  -1   7   5  286.98   18.46
  -1   7   5  288.26   11.48
   1   7  -5  243.27    7.69
   1   7  -5  265.31   17.73
  -1   7   4  826.64   27.78
   1   7  -4  854.31   27.05
  -1   7   4  803.89   26.52
   1   7  -3  479.06   18.84
  -1   7   3  457.71   19.80
  -1   7   2  109.41   11.79
  -1   7   2   93.43    9.65
   1   7  -2   90.83    9.29
  -1   7   1 4314.07   44.92
   1   7  -1 4309.23   50.01
  -1   7   1 4416.29   54.10
   1   7   0  260.11   13.96
  -1   7   0  234.39   11.69
  -1   7   0  224.63   11.66
  -1   7   0  216.80   14.59
   1   7   0  240.28   15.89
   1   7   0  233.98    8.92
   1   7   1   99.70   11.57
   1   7   1  112.55   11.39
  -1   7  -1  119.44   10.52
   1   7   2   41.76    9.44
   1   7   2   44.23   10.46
   1   7   3  175.11   14.85
   1   7   3  147.20   13.71
  -1   7  -3  188.15   14.65
   1   7   4  302.87   19.48
   1   7   4  301.80   19.25
  -1   7  -4  291.54   19.07
   1   7   4  307.35    8.63
   1   7   5   91.32   14.71
  -1   7  -5  140.80   15.51
   1   7   5  112.57    7.79
   1   7   5  131.69   16.01
   1   7   6  560.06   28.98
   1   7   6  567.98   27.90
   1   7   6  518.20   16.61
  -1   7  -6  520.65   26.38
   1   7   7  524.69   28.11
   1   7   7  456.00   17.82
   1   7   7  470.40   27.71
  -1   7  -7  450.94   27.69
  -1   7  -8  290.17   23.52
   1   7   8  289.59   16.03
   1   7   8  294.50   24.32
   1   7   8  248.32   23.10
   1   7   9  123.15   13.19
  -1   7  -9  134.84   20.29
   1   7   9  117.26   18.32
   1   7   9  125.58   19.49
   1   7  10  120.67   20.96
   1   7  10   73.22   12.07
  -1   7 -10  105.87   20.10
   1   7  10   72.25   18.02
   1   7  11   90.73   14.47
   1   7  12   47.18   13.80
   1   7  13   11.44   12.81
   1   7  14   25.92   14.29
   1   7  15   13.77   14.85
   1   7  16    6.67   16.38
   1   7  17   -6.24   17.35
  -1   9  17   41.26   18.94
  -1   9  16   27.59   15.96
  -1   9  15   23.02   14.48
  -1   9  14   -1.77   12.21
  -1   9  13   18.06   12.35
  -1   9  12   82.43   14.75
  -1   9  11   79.50   13.33
  -1   9  10  223.93   24.40
   1   9 -10  202.78   23.39
  -1   9  10  203.30   24.41
  -1   9  10  181.12   15.46
  -1   9   9  118.32   18.56
   1   9  -9  155.10   20.13
  -1   9   9  102.06   11.45
  -1   9   9  139.42   20.34
  -1   9   8   98.54   10.26
  -1   9   8  120.80   18.01
  -1   9   8   96.07   16.41
   1   9  -8  134.47   18.46
  -1   9   7   54.59   14.13
   1   9  -7   94.73   16.30
  -1   9   7   81.76   15.62
  -1   9   6  289.47   21.42
  -1   9   6  285.22   20.60
  -1   9   6  249.68   11.58
   1   9  -6  239.07   19.21
   1   9  -5  170.15   16.33
  -1   9   5  159.68   16.51
  -1   9   5  168.88   15.71
  -1   9   4    1.13    9.51
   1   9  -4   29.91    9.91
  -1   9   4   22.63    9.10
  -1   9   3   17.54    9.71
  -1   9   3   23.02    8.54
   1   9  -3    8.72    8.07
  -1   9   2  161.34   12.95
   1   9  -2  171.22   12.04
  -1   9   2  192.93   15.72
   1   9  -1  307.34   17.29
  -1   9   1  291.74   15.02
   1   9  -1  313.05   13.54
  -1   9   1  312.44   19.39
  -1   9   0  429.47   16.70
  -1   9   0  460.56   18.17
   1   9   0  424.99   13.36
   1   9   0  461.09   22.69
   1   9   0  475.55   20.14
   1   9   1 1379.00   36.26
  -1   9  -1 1452.37   31.97
   1   9   1 1356.64   32.96
  -1   9  -2 1449.85   34.65
   1   9   2 1478.12   35.48
   1   9   2 1523.84   38.75
   1   9   3 1871.63   42.02
   1   9   3 1914.55   44.42
  -1   9  -4  679.76   28.13
   1   9   4  770.37   29.67
   1   9   4  748.84   30.60
  -1   9  -5   58.41   13.49
   1   9   5   47.57   12.71
   1   9   5   54.97    4.98
   1   9   5   59.13   12.90
   1   9   6  117.89   15.59
   1   9   6  102.78    7.65
   1   9   6   98.58   16.52
  -1   9  -6  107.22   15.86
   1   9   7  187.32   11.19
   1   9   7  232.04   22.14
  -1   9  -7  187.33   19.98
   1   9   7  253.34   22.92
   1   9   8   48.08   14.59
  -1   9  -8   44.37   15.39
   1   9   8   40.05    8.38
   1   9   8   52.22   15.47
   1   9   9   34.80    8.91
   1   9   9   65.77   17.27
   1   9   9   49.50   16.21
  -1   9  -9   38.06   15.44
   1   9  10   20.28    9.66
   1   9  11  131.54   14.89
   1   9  12   24.88   11.85
   1   9  13   12.23   11.85
   1   9  14   29.48   14.18
   1   9  15    1.82   13.04
   1   9  16  -17.48   15.65
  -1  11  15   45.80   15.42
  -1  11  14   45.76   16.07
  -1  11  13   22.45   11.85
  -1  11  12   -0.70   10.42
  -1  11  11    6.86    9.45
  -1  11  10   88.02   11.32
   1  11  -9   27.52   14.43
  -1  11   9   20.69   14.24
  -1  11   9    4.75   13.13
  -1  11   9    8.10    7.44
  -1  11   8   57.33   16.47
  -1  11   8   71.80    8.93
   1  11  -8   74.26   15.86
  -1  11   8   97.85   17.31
  -1  11   7  164.57   19.61
   1  11  -7  184.24   19.12
  -1  11   7  173.47   19.62
  -1  11   6  313.70   22.14
   1  11  -6  310.69   22.68
  -1  11   6  336.68   23.67
   1  11  -5 1055.76   35.29
  -1  11   5  942.46   35.61
  -1  11   5  950.66   33.60
   1  11  -4 1152.03   34.43
  -1  11   4 1226.93   35.32
  -1  11   4 1233.21   38.95
  -1  11   3  780.63   31.51
  -1  11   3  742.46   26.73
   1  11  -2   61.22    9.34
  -1  11   2   74.90   11.09
  -1  11   2   76.32   14.21
   1  11  -1   72.03   11.64
  -1  11   1   80.87   14.07
   1  11  -1   68.31    8.95
  -1  11   1   69.16   10.14
   1  11   0  535.27   16.69
  -1  11   0  589.60   22.01
   1  11   0  524.29   26.40
   1  11   0  523.03   23.26
  -1  11   0  561.66   20.77
   1  11   1  441.41   24.73
  -1  11  -1  385.71   18.95
   1  11   1  407.86   12.15
   1  11   1  470.88   22.88
   1  11   2   64.18   13.31
   1  11   2   74.61   13.22
   1  11   3   82.04   13.96
   1  11   4  209.52   18.82
   1  11   4  188.79   17.83
  -1  11  -5  124.07   17.42
   1  11   5  115.89   16.96
   1  11   6  197.93   20.34
  -1  11  -6  221.93   20.87
   1  11   6  206.12   21.48
   1  11   7  271.36   24.14
   1  11   7  231.66   10.11
  -1  11  -7  280.84   24.22
   1  11   7  271.71   24.66
   1  11   8  102.40   17.79
   1  11   8   85.90    8.77
  -1  11  -8   95.07   18.46
   1  11   8  118.61   19.70
   1  11   9   57.66   17.87
   1  11   9   48.31    9.19
   1  11  10   27.56    9.28
   1  11  11   16.27    9.40
   1  11  12    5.02    9.78
   1  11  13   16.76   11.93
   1  11  14   20.12   13.52
   1  11  15   24.48   14.69
  -1  13  14   30.13   12.28
  -1  13  13   18.28   12.04
  -1  13  12   42.89   11.29
  -1  13  11    1.54    8.77
  -1  13   9  110.06   19.70
  -1  13   8  176.39   22.14
   1  13  -8  187.41   22.75
  -1  13   8  171.37   20.72
  -1  13   7   49.00   14.85
   1  13  -7   62.61   15.83
  -1  13   7   55.22   15.04
  -1  13   6   13.05   11.88
  -1  13   6  -14.47   12.51
   1  13  -6  -11.50   12.89
  -1  13   5   22.27   12.63
   1  13  -5   11.86   10.64
  -1  13   4  135.46   15.12
  -1  13   4  147.10   18.31
   1  13  -4  119.46   14.37
  -1  13   3  241.53   18.09
  -1  13   3  256.42   21.67
   1  13  -3  254.84   17.74
  -1  13   2   84.89   12.78
   1  13  -2   49.20    9.36
  -1  13   2   78.97   14.84
   1  13  -1  481.61   19.43
  -1  13   1  497.45   26.98
  -1  13   1  442.99   21.57
  -1  13   0  111.67   13.08
  -1  13   0  112.36   12.36
   1  13   0   85.47    9.28
   1  13   0   69.54   14.92
   1  13   1  210.07   10.63
  -1  13  -1  202.79   15.41
   1  13   1  239.26   18.53
   1  13   1  221.65   20.60
  -1  13  -2  169.18   16.24
   1  13   2  175.07   18.54
   1  13   2  163.07   16.25
  -1  13  -3  303.60   20.94
   1  13   3  316.43   24.07
   1  13   3  300.12   21.35
  -1  13  -4  264.03   20.65
   1  13   4  273.14   21.28
   1  13   4  278.33   22.88
  -1  13  -5   15.17   12.33
   1  13   5   29.04   13.50
   1  13   5   23.02   12.73
   1  13   6   84.99   17.44
   1  13   6   63.73   15.44
   1  13   7   54.87   15.25
  -1  13  -7   72.90   16.72
   1  13   7   73.07   17.51
  -1  13  -8   63.49   17.93
   1  13   8   19.71   15.37
   1  13   9   13.43    6.20
   1  13  10   60.61    9.27
   1  13  11   24.58    9.07
   1  13  12   36.53   10.65
   1  13  13   56.44   12.78
  -1  15   8   20.07   14.55
  -1  15   7   32.53   14.91
  -1  15   7    4.69   15.31
   1  15  -7   19.71   13.80
  -1  15   6   61.03   15.42
  -1  15   6   51.94   15.52
   1  15  -6   46.82   13.92
  -1  15   5  294.66   24.77
  -1  15   5  331.32   23.50
   1  15  -5  292.30   22.32
  -1  15   4  474.11   30.30
   1  15  -4  472.31   26.13
  -1  15   4  444.79   25.43
   1  15  -3  690.84   28.83
  -1  15   3  685.41   30.25
  -1  15   3  672.77   34.32
  -1  15   2  290.15   24.49
   1  15  -2  347.86   20.22
  -1  15   2  274.73   19.29
   1  15  -1   53.15   11.10
  -1  15   1   61.45   14.96
  -1  15   1   45.55   11.79
  -1  15   0  345.80   19.45
   1  15   0  356.15   22.64
   1  15   0  314.41   15.75
   1  15   0  340.66   26.12
  -1  15  -1  474.91   23.30
   1  15   1  429.03   15.56
   1  15   1  426.15   28.59
   1  15   1  413.22   24.54
  -1  15  -2  172.76   17.19
   1  15   2  224.53   20.04
   1  15   2  224.38   22.27
  -1  15  -3   55.55   13.19
   1  15   3   56.15   14.20
   1  15   4  101.19   17.77
  -1  15  -4  115.93   16.39
   1  15   4  112.63   16.98
   1  15   5  295.63   26.58
   1  15   5  309.63   24.98
  -1  15  -5  331.60   24.75
   1  15   6  296.01   25.97
   1  15   6  279.68   26.55
  -1  15  -6  298.19   26.43
   1  15   7  117.59   20.66
  -1  15  -7  145.36   22.64
  -1  17   7   -1.57   13.51
   1  17  -7   44.39   16.93
   1  17  -6    5.40   14.43
  -1  17   6   -9.20   13.27
  -1  17   5   18.33   12.59
  -1  17   5   21.93   15.74
   1  17  -5   22.73   14.34
   1  17  -4   61.91   15.47
  -1  17   4   53.68   16.59
  -1  17   4   43.42   14.04
   1  17  -3   74.54   13.69
  -1  17   3   90.40   18.43
  -1  17   3  102.62   16.04
   1  17  -2  163.31   15.69
  -1  17   2  112.00   15.00
  -1  17   2  123.42   20.01
   1  17  -1   44.72   10.26
  -1  17   1   62.84   13.58
  -1  17   1   31.48   14.74
   1  17   0  122.78   16.62
  -1  17   0  130.22   14.66
   1  17   0  172.35   23.33
   1  17   0  118.29   11.69
   1  17   1  214.05   12.73
   1  17   1  249.70   25.29
  -1  17  -1  247.98   19.49
   1  17   1  255.72   22.23
   1  17   2  198.16   20.28
  -1  17  -2  215.46   19.95
   1  17   2  166.92   22.75
   1  17   3  120.72   17.75
   1  17   3  110.35   20.05
  -1  17  -3  120.77   16.46
   1  17   4   97.85   21.28
   1  17   4   63.68   15.63
  -1  17  -4   59.47   14.86
   1  17   5   36.41   15.56
  -1  17  -5   11.28   13.05
  -1  17  -6   21.66   15.41
   1  17   6   -1.72   14.14
  -1  19   6   76.17   18.61
   1  19  -6   99.10   20.23
   1  19  -5  116.78   19.40
  -1  19   5   74.47   17.03
   1  19  -4   86.39   16.04
  -1  19   4   73.83   15.87
   1  19  -3  110.08   16.62
  -1  19   3   94.72   16.19
  -1  19   2   37.84   15.86
  -1  19   2   36.22   12.64
   1  19  -2   53.21   12.82
   1  19  -1   22.55   10.32
  -1  19   1   32.45   13.60
   1  19   0   68.82   15.73
   1  19   0   49.84   10.80
   1  19   1  127.57   18.29
  -1  19  -1  202.16   19.60
  -1  19  -2   81.86   16.08
   1  19   2  132.99   19.44
  -1  19  -3   -1.39   13.37
   1  19   3   19.33   14.75
  -1  19  -4   13.38   14.47
   1  19   4   -1.23   14.16
  -1  19  -5    2.96   14.98
   1  21  -5   58.24   17.00
  -1  21   4   29.93   13.96
   1  21  -4   28.40   14.84
  -1  21   3   12.17   13.95
   1  21  -3   13.93   12.78
  -1  21   2    7.59   13.23
   1  21  -2    6.30   12.16
   1  21  -1   29.71   12.20
   1  21   0   21.99   10.96
   1  21   1  120.51   19.97
  -1  21  -1  129.38   17.84
  -1  21  -2  332.68   25.80
  -1  21  -3  117.07   20.21
  -1  21  -4   51.44   18.96
   1  23  -4   75.07   18.87
   1  23  -3   41.91   16.38
   1  23  -2   36.20   13.90
   1  23  -1   21.45   12.70
  -1  23  -2   13.78   14.64
  -1  23  -3   -5.56   15.12
  -1  23  -4   29.12   16.82
   1  25  -3   13.37   15.59
  -1  25  -2   16.19   17.31
   2 -30  -3   26.47   26.83
  -2 -30   3   27.75   23.34
   2 -30  -3   24.79   20.48
   2 -30  -2   22.39   20.34
  -2 -30   2   -3.11   22.89
   2 -30  -2   30.12   25.69
  -2 -30   1   16.66   23.44
   2 -30  -1   -2.09   26.88
   2 -30  -1   22.63   19.91
   2 -30   0   -0.19   20.05
   2 -30   0   39.83   21.35
   2 -30   0   24.92   25.17
  -2 -30   0   -7.92   22.27
  -2 -30  -1   18.96   21.12
   2 -30   1   29.07   24.65
   2 -30   1   60.59   22.02
   2 -30   1   31.09   20.68
   2 -30   2  -10.68   26.68
  -2 -30  -2   51.36   23.76
  -2 -28   7   19.15   22.23
   2 -28  -7  -23.14   25.80
   2 -28  -7  -10.07   20.56
  -2 -28   7   -1.37   18.64
  -2 -28   6   16.31   27.99
  -2 -28   6   30.60   22.23
   2 -28  -6    6.31   19.29
  -2 -28   6   22.46   19.15
   2 -28  -6   -3.80   21.66
  -2 -28   5   41.41   27.91
   2 -28  -5   13.17   24.47
  -2 -28   5   -8.77   15.88
   2 -28  -5   -5.20   18.59
  -2 -28   5   -0.93   20.34
   2 -28  -4    3.76   18.77
  -2 -28   4    3.94   22.52
   2 -28  -4   24.85   26.62
  -2 -28   4    8.27   19.48
  -2 -28   3  -15.94   19.31
   2 -28  -3   13.64   18.39
  -2 -28   3   25.88   24.89
   2 -28  -3   52.78   24.32
   2 -28  -2   77.97   27.77
   2 -28  -2   24.74   17.72
  -2 -28   2    0.84   20.23
  -2 -28   2   71.45   29.58
  -2 -28   1   56.36   23.66
  -2 -28   1   25.83   25.64
   2 -28  -1   21.63   18.07
   2 -28  -1   85.15   27.05
  -2 -28   0   -8.08   22.72
   2 -28   0    6.29   17.54
  -2 -28   0    9.86   20.74
   2 -28   0   19.68   23.56
  -2 -28  -1  -29.35   21.98
  -2 -28  -1    3.24   23.77
   2 -28   1   13.14   17.53
   2 -28   1   23.11   24.55
  -2 -28  -2   62.90   22.72
   2 -28   2  -19.76   17.46
   2 -28   2   23.13   25.44
   2 -28   2   19.71   18.90
  -2 -28  -2   -5.09   22.12
  -2 -28  -3   33.75   26.27
   2 -28   3    1.44   16.78
  -2 -28  -3   37.04   22.49
   2 -28   3    9.55   15.85
   2 -28   3   25.02   25.17
   2 -28   3   11.54   17.39
   2 -28   4   37.56   19.13
  -2 -28  -4   50.92   24.00
   2 -28   4   36.58   19.75
   2 -28   4   16.99   24.68
  -2 -28  -4    0.84   22.76
   2 -28   5   22.39   26.60
  -2 -28  -5    5.00   21.67
   2 -28   5   21.94   18.84
  -2 -28  -5   18.29   24.90
   2 -28   5    9.88   18.20
   2 -28   6   19.52   19.35
  -2 -28  -6   14.48   22.66
   2 -28   6   36.82   26.86
   2 -28   6   35.70   21.44
   2 -26 -10   62.93   28.26
  -2 -26   9   36.46   21.70
   2 -26  -9   29.67   22.30
   2 -26  -9  -24.09   26.08
  -2 -26   9   -5.91   20.77
  -2 -26   8   53.92   24.11
   2 -26  -8   48.04   26.02
  -2 -26   8   62.21   23.07
   2 -26  -8   50.72   21.42
  -2 -26   7   78.40   22.13
  -2 -26   7   72.66   22.99
  -2 -26   7   77.56   26.97
   2 -26  -7   66.86   26.45
   2 -26  -7   31.33   21.74
  -2 -26   6   33.95   19.66
  -2 -26   6   29.52   17.86
  -2 -26   6   18.74   23.04
   2 -26  -6   31.05   24.59
   2 -26  -6   29.02   19.66
  -2 -26   5  -28.08   16.61
   2 -26  -5    7.15   16.86
   2 -26  -5   17.39   21.60
  -2 -26   5   13.48   18.11
  -2 -26   5    1.95   22.47
  -2 -26   4   36.68   16.82
   2 -26  -4   16.47   20.68
   2 -26  -4   27.25   17.35
  -2 -26   4   35.77   19.70
  -2 -26   4   37.51   22.59
   2 -26  -3   83.20   27.19
  -2 -26   3   75.28   17.52
  -2 -26   3   65.96   21.32
   2 -26  -3   63.33   20.35
  -2 -26   3   76.24   25.73
  -2 -26   2   17.98   20.89
   2 -26  -2   47.42   22.08
  -2 -26   2   30.52   12.56
   2 -26  -2   36.14   17.25
  -2 -26   2   35.56   21.07
  -2 -26   1  -13.30   17.78
   2 -26  -1   15.04   10.11
   2 -26  -1   -2.96   15.71
  -2 -26   1  -22.57   22.01
  -2 -26   1   -7.21   10.42
   2 -26  -1   25.02   21.29
   2 -26   0   28.71   11.56
  -2 -26   0   47.91   25.47
   2 -26   0   48.69   22.61
  -2 -26   0   -8.98   18.50
   2 -26   0   52.97   18.48
   2 -26   1   39.97   22.64
  -2 -26  -1   47.63   22.42
  -2 -26  -1   10.92   19.19
   2 -26   1    4.50   16.07
   2 -26   1   18.99   13.07
   2 -26   2   16.09   21.09
  -2 -26  -2   14.39   21.11
  -2 -26  -2   36.80   20.28
   2 -26   2   17.07   16.10
   2 -26   2   36.88   14.29
   2 -26   3   25.97   16.35
   2 -26   3   54.88   16.47
   2 -26   3   22.69   22.91
  -2 -26  -3   73.97   25.60
   2 -26   3   62.17   20.21
  -2 -26  -3   39.67   20.88
   2 -26   4   31.68   17.37
   2 -26   4   99.63   28.52
   2 -26   4   49.32   18.01
  -2 -26  -4   40.54   22.38
  -2 -26  -4   30.71   24.67
   2 -26   4   45.31   17.31
   2 -26   5   31.58   19.53
  -2 -26  -5    1.46   18.74
   2 -26   5  -17.15   22.82
   2 -26   5   24.69   19.22
  -2 -26  -5    0.61   22.56
   2 -26   6    7.86   23.78
   2 -26   6   -0.95   17.88
  -2 -26  -6    9.01   20.29
  -2 -26  -6   -5.81   23.49
   2 -26   6   15.85   18.57
   2 -26   7  -24.46   20.22
   2 -26   7   45.51   21.68
  -2 -26  -7    8.73   23.22
   2 -26   7   19.92   25.50
  -2 -26  -7   71.01   27.78
   2 -26   8   18.38   21.27
  -2 -26  -8   33.59   25.58
   2 -26   8  -31.67   22.21
  -2 -26  -8   23.99   26.49
   2 -26   8  -20.04   28.64
  -2 -24  11   -4.97   26.64
  -2 -24  11   14.76   21.18
   2 -24 -11   27.05   24.27
  -2 -24  11    2.65   22.42
   2 -24 -11   18.88   22.15
  -2 -24  10  -21.42   20.53
   2 -24 -10  -33.04   25.28
  -2 -24  10   22.47   21.96
  -2 -24  10   22.62   26.23
   2 -24 -10   -1.97   20.23
   2 -24  -9    4.56   22.26
   2 -24  -9   28.47   19.84
  -2 -24   9   31.63   19.87
  -2 -24   9    8.08   18.60
  -2 -24   8   46.71   22.83
  -2 -24   8   11.40   18.01
   2 -24  -8   19.08   19.82
   2 -24  -8   20.32   21.41
   2 -24  -7    7.93   16.56
   2 -24  -7  -10.27   22.93
  -2 -24   7    0.95   16.36
  -2 -24   7  -10.58   18.29
   2 -24  -6  -43.90   21.94
  -2 -24   6  -18.01   16.49
  -2 -24   6    8.60   15.50
   2 -24  -6    7.57   15.74
  -2 -24   6    1.47   20.52
  -2 -24   5   27.30   18.65
  -2 -24   5   20.35   14.34
  -2 -24   5    6.38   14.57
  -2 -24   5   12.47   21.09
   2 -24  -5   55.83   21.27
   2 -24  -5    8.42   15.86
   2 -24  -4   69.67   23.31
  -2 -24   4   17.45   14.05
  -2 -24   4   10.46   19.50
  -2 -24   4   18.33   14.99
  -2 -24   4   19.00   16.67
   2 -24  -4   37.94   17.42
  -2 -24   3   66.93   20.45
  -2 -24   3   70.60   23.14
  -2 -24   3   61.16   14.95
   2 -24  -3   76.51   24.27
  -2 -24   3   44.45   17.09
   2 -24  -3   52.94   17.38
  -2 -24   2  165.00   17.84
   2 -24  -2  128.92   12.65
  -2 -24   2  120.08   25.84
  -2 -24   2  162.92   24.51
   2 -24  -2  140.59   22.02
   2 -24  -2  153.66   25.95
  -2 -24   1  107.60   14.20
   2 -24  -1   85.79   22.90
  -2 -24   1  129.40   22.38
   2 -24  -1   77.28   12.69
   2 -24  -1   95.31   19.22
  -2 -24   0   24.56   17.13
  -2 -24   0   30.45   10.23
   2 -24   0   15.61   11.07
  -2 -24   0   34.81   20.58
   2 -24   0   -9.76   20.23
   2 -24   0   34.87   16.15
   2 -24   1   15.57   15.41
  -2 -24  -1    9.73    6.47
  -2 -24  -1   18.02   17.68
   2 -24   1   -6.28   11.36
  -2 -24  -1   29.00   17.90
   2 -24   1    6.73   14.08
   2 -24   1   26.54   18.85
   2 -24   2   28.67   20.96
   2 -24   2   -9.54   13.71
   2 -24   2   16.78   15.08
  -2 -24  -2   11.58   20.85
   2 -24   2   -4.88   12.68
  -2 -24  -2    7.80   16.32
   2 -24   3    6.57   14.18
   2 -24   3   -3.16   12.27
  -2 -24  -3    8.61   18.85
   2 -24   3   15.20   20.03
  -2 -24  -3    3.76   16.69
   2 -24   3   40.01   16.22
   2 -24   3   13.69   15.54
  -2 -24  -4   26.16   19.85
   2 -24   4    8.63   14.89
   2 -24   4    8.57   20.26
   2 -24   4   24.97   16.51
   2 -24   4   36.06   17.17
  -2 -24  -4   -8.81   19.43
   2 -24   5   38.45   14.99
  -2 -24  -5   40.12   20.59
   2 -24   5   23.67   17.69
  -2 -24  -5   36.65   22.50
   2 -24   5   19.79   16.81
   2 -24   5   43.63   23.67
   2 -24   6    8.55   16.34
   2 -24   6   48.84   27.34
  -2 -24  -6    0.02   20.50
   2 -24   6   13.91   16.52
  -2 -24  -6  -30.45   19.25
  -2 -24  -7   23.95   23.74
   2 -24   7  -12.64   17.79
   2 -24   7    4.09   16.68
  -2 -24  -7  -35.72   22.38
   2 -24   7   23.86   23.51
  -2 -24  -8   25.25   23.28
  -2 -24  -8   60.45   24.20
   2 -24   8   36.22   19.65
   2 -24   8   60.22   26.46
   2 -24   8   25.56   19.27
  -2 -24  -9   24.52   24.81
   2 -24   9   94.67   25.53
  -2 -24  -9   90.29   26.44
   2 -24   9   33.99   20.94
   2 -24   9   92.53   31.62
  -2 -24 -10   63.10   29.47
   2 -24  10   -2.83   21.53
  -2 -24 -10   60.02   25.58
   2 -24  10    5.34   25.59
   2 -24  10    9.45   20.01
   2 -22 -13   13.95   22.87
  -2 -22  13  -23.11   26.72
   2 -22 -13    9.69   24.89
  -2 -22  12   -0.09   21.74
   2 -22 -12    7.07   22.12
   2 -22 -12  -15.35   20.86
  -2 -22  12   11.35   24.15
  -2 -22  11   27.54   26.92
   2 -22 -11  -11.93   22.67
  -2 -22  11   17.14   19.52
  -2 -22  11    6.47   18.72
   2 -22 -11  -26.05   21.28
  -2 -22  10    9.99   24.66
   2 -22 -10    7.21   19.25
  -2 -22  10   13.49   19.52
  -2 -22  10   21.95   20.92
   2 -22 -10    5.13   21.39
   2 -22  -9   49.97   23.70
  -2 -22   9   59.05   21.09
   2 -22  -9   55.99   20.53
  -2 -22   9   43.50   27.14
  -2 -22   9   29.46   20.19
   2 -22  -8   75.57   24.42
  -2 -22   8   55.14   23.79
  -2 -22   8   81.14   22.03
  -2 -22   8  116.28   22.04
   2 -22  -8   79.34   20.57
   2 -22  -7   70.77   20.04
  -2 -22   7   81.03   21.15
   2 -22  -7   44.53   19.45
  -2 -22   7   90.70   21.46
  -2 -22   6   45.34   13.70
   2 -22  -6   19.31   18.49
  -2 -22   6   28.01   16.55
   2 -22  -6   34.43   17.23
  -2 -22   6   36.21   16.50
  -2 -22   5   11.76   15.42
   2 -22  -5    7.65   15.60
  -2 -22   5    8.81   13.42
   2 -22  -5   15.93   18.98
  -2 -22   5    9.17   13.37
   2 -22  -4   35.40   19.04
   2 -22  -4   23.98   14.97
  -2 -22   4   -3.42   18.68
  -2 -22   4   17.34   16.64
  -2 -22   4   30.46   15.20
   2 -22  -4   10.48    3.79
   2 -22  -4    8.57    2.92
  -2 -22   4    5.64   12.58
   2 -22  -3   51.05   19.14
  -2 -22   3   37.71   13.24
   2 -22  -3   14.49   14.19
  -2 -22   3   32.31   20.50
  -2 -22   3   32.94   15.57
  -2 -22   3   47.30   17.14
   2 -22  -2   26.19   18.72
  -2 -22   2    3.99   10.03
  -2 -22   2   26.64   15.08
   2 -22  -2   30.85   14.49
   2 -22  -2    0.86    7.54
  -2 -22   2    4.67   15.37
  -2 -22   2   -9.64   17.81
  -2 -22   1    2.85   13.80
  -2 -22   1  -31.15   17.10
   2 -22  -1    1.16   14.02
   2 -22  -1   12.96   18.86
  -2 -22   1   -3.09   16.71
   2 -22  -1  -11.31    8.80
  -2 -22   1   -0.64    9.20
   2 -22   0    9.79   16.15
   2 -22   0   23.37   14.46
  -2 -22   0    3.22    8.18
  -2 -22   0    6.89   15.43
  -2 -22   0   36.66   18.70
   2 -22   0   11.47   10.00
  -2 -22  -1    8.66    6.98
   2 -22   1    0.94   17.18
  -2 -22  -1   -0.64   15.58
   2 -22   1   21.75   11.54
   2 -22   1   16.25   12.47
  -2 -22  -1  -28.29   17.19
   2 -22   1   10.11   14.29
   2 -22   2   82.79   15.64
   2 -22   2   50.88   19.95
   2 -22   2   83.20   17.11
  -2 -22  -2   45.90   17.21
   2 -22   2   70.04   15.42
  -2 -22  -2   61.54   20.93
   2 -22   3   90.62   15.63
  -2 -22  -3   82.57   21.01
   2 -22   3  109.19   18.22
   2 -22   3  113.08   23.38
   2 -22   3   94.26   18.07
  -2 -22  -3   86.42   21.84
   2 -22   4   46.02   18.88
   2 -22   4   57.38   16.79
  -2 -22  -4   95.46   22.21
   2 -22   4   67.39   13.72
   2 -22   4   71.40   15.74
  -2 -22  -4   95.06   22.82
   2 -22   4   62.34   17.24
   2 -22   5   54.25   21.99
   2 -22   5   97.86   19.78
  -2 -22  -5   52.79   20.34
  -2 -22  -5   32.60   20.44
   2 -22   5   56.74   14.05
   2 -22   5   73.37   19.54
   2 -22   5   45.81   12.08
  -2 -22  -6   10.63   17.45
   2 -22   6   31.17   11.24
   2 -22   6   46.73   22.29
  -2 -22  -6   25.39   21.16
   2 -22   6   19.59   17.22
   2 -22   6   23.34   17.21
  -2 -22  -7   36.89   22.51
   2 -22   7    3.13   17.39
   2 -22   7   14.13   17.81
   2 -22   7   18.17   22.46
  -2 -22  -7   21.08   19.78
   2 -22   8   14.68   19.64
   2 -22   8   23.44   21.98
  -2 -22  -8   -6.82   21.93
  -2 -22  -8  -43.91   21.48
   2 -22   8   -2.21   16.79
   2 -22   9   -1.52   17.22
   2 -22   9   18.58   19.75
  -2 -22  -9    5.60   19.37
  -2 -22  -9   31.22   23.79
  -2 -22 -10   20.87   22.46
   2 -22  10   34.84   21.03
  -2 -22 -10  -13.06   22.47
   2 -22  10    2.41   20.36
  -2 -22 -11   54.75   27.25
   2 -22  11   17.48   21.50
  -2 -22 -11   25.45   22.36
   2 -20 -14   -5.30   23.86
   2 -20 -14   46.23   25.82
  -2 -20  14   53.93   24.70
   2 -20 -13   26.82   22.86
   2 -20 -13   51.82   24.64
  -2 -20  13  101.26   27.60
   2 -20 -12  -21.23   21.89
   2 -20 -12   18.88   20.06
  -2 -20  12    8.63   20.95
   2 -20 -11   -9.78   18.79
   2 -20 -11   26.95   19.93
  -2 -20  11  -14.86   19.95
  -2 -20  10  -20.71   18.28
   2 -20 -10  -20.30   19.93
  -2 -20   9  103.86   28.28
  -2 -20   9   96.32   22.74
   2 -20  -9   41.77   21.10
   2 -20  -9   71.62   20.92
  -2 -20   9  110.59   22.81
   2 -20  -8   -7.10   17.18
  -2 -20   8   23.57   17.86
  -2 -20   8   27.83   18.54
  -2 -20   8   56.93   23.93
   2 -20  -8   16.41   15.44
  -2 -20   8   26.76    9.62
  -2 -20   7   26.31   19.07
  -2 -20   7   32.80   11.50
   2 -20  -7   39.28   20.81
  -2 -20   7    9.82   15.52
  -2 -20   7   52.71   18.28
   2 -20  -7   27.52   16.39
   2 -20  -6    2.74   12.84
  -2 -20   6   -5.72   16.29
   2 -20  -6   34.51   18.98
  -2 -20   6   22.97   15.27
  -2 -20   6    9.04   11.06
  -2 -20   5    2.27   12.64
   2 -20  -5    0.36   15.99
  -2 -20   5   11.00   11.65
   2 -20  -5   38.54   16.68
  -2 -20   5   32.97   16.05
   2 -20  -4  100.20    6.86
   2 -20  -4  153.99   20.29
   2 -20  -4  129.42   22.50
  -2 -20   4  130.98   19.86
  -2 -20   4  109.30   16.09
  -2 -20   4  123.28   17.12
  -2 -20   3  356.43   32.03
  -2 -20   3  316.57   23.05
   2 -20  -3  304.18   28.82
  -2 -20   3  311.85   23.71
   2 -20  -3  322.08   25.70
  -2 -20   3  338.93   27.61
  -2 -20   2  230.47   23.26
  -2 -20   2  225.59   18.47
   2 -20  -2  230.14   21.55
   2 -20  -2  172.94   24.45
  -2 -20   2  230.68   26.35
  -2 -20   2  234.36   21.55
   2 -20  -2  205.87   14.23
  -2 -20   1  144.16   18.78
   2 -20  -1  151.01   19.36
   2 -20  -1  148.02   21.25
  -2 -20   1  145.12   20.73
  -2 -20   1  142.36   13.79
  -2 -20   1  138.62   21.22
   2 -20  -1  140.44   14.20
   2 -20   0   21.46   15.33
   2 -20   0   25.81    9.94
  -2 -20   0   40.31   15.00
  -2 -20   0   39.58    8.97
   2 -20   0    8.11   12.01
  -2 -20   0   13.26   14.44
  -2 -20   0   24.74   16.07
   2 -20   1   15.74   17.14
  -2 -20  -1    0.08   13.34
  -2 -20  -1   27.29   16.92
   2 -20   1   30.45   13.12
  -2 -20  -1   24.74   15.40
  -2 -20  -1   30.95    7.16
   2 -20   1   28.97   11.01
  -2 -20  -2   29.60   15.00
   2 -20   2   61.22   15.45
  -2 -20  -2   73.26   19.88
   2 -20   2   62.68   13.34
   2 -20   2   67.96   13.47
   2 -20   2   53.64   18.81
   2 -20   3   33.50   14.49
   2 -20   3   38.48   14.62
   2 -20   3   49.19   12.39
   2 -20   3   50.95   19.84
  -2 -20  -3   37.92   16.24
  -2 -20  -3   13.87   15.75
   2 -20   4   50.16   11.61
   2 -20   4   58.93   14.66
   2 -20   4   67.33   14.16
   2 -20   4   67.82   16.17
  -2 -20  -4   78.39   19.18
   2 -20   4   37.88   17.72
  -2 -20  -4   55.98   19.84
   2 -20   5   26.73   13.68
   2 -20   5   46.22   16.11
  -2 -20  -5   76.47   20.59
  -2 -20  -5   23.69   18.91
   2 -20   5   12.45   10.28
   2 -20   5   55.29   20.83
   2 -20   5   27.51   10.06
  -2 -20  -6   10.62   18.04
   2 -20   6   26.42   20.15
   2 -20   6   21.40   14.97
   2 -20   6    8.01    8.56
   2 -20   6   18.51   14.34
  -2 -20  -6    7.18   16.71
   2 -20   6   16.09    8.95
   2 -20   7    6.58    5.01
  -2 -20  -7    3.33   19.34
   2 -20   7   -0.36    4.91
   2 -20   7    8.38   14.88
  -2 -20  -7    9.95   18.42
   2 -20   7   -5.41   15.35
   2 -20   8   12.60   17.10
   2 -20   8   21.38   15.48
  -2 -20  -8   35.23   23.10
  -2 -20  -8   22.97   19.07
  -2 -20  -9   38.58   21.14
   2 -20   9   36.87   20.19
   2 -20  10   35.50   21.18
  -2 -20 -10   45.26   22.10
  -2 -20 -10    8.42   22.09
  -2 -20 -11  -10.44   20.91
  -2 -20 -11   37.84   24.57
   2 -20  11   23.77   22.10
   2 -20  12   -9.45   23.11
  -2 -20 -12  -11.41   21.55
  -2 -20 -12  -39.04   25.85
  -2 -20 -13    5.91   22.99
   2 -18 -15    8.10   30.05
   2 -18 -15   11.50   23.66
   2 -18 -15   23.81   24.74
  -2 -18  14   26.06   23.74
   2 -18 -14    1.09   22.77
   2 -18 -14   -2.23   22.03
   2 -18 -13   -1.04   22.13
  -2 -18  13  -30.97   19.96
   2 -18 -13  -17.38   21.33
  -2 -18  12   37.89   20.65
   2 -18 -12   -8.18   21.22
   2 -18 -12  -18.92   19.55
   2 -18 -11    1.38   19.73
  -2 -18  11   23.89   19.58
   2 -18 -11    9.74   17.91
  -2 -18  10   17.81   17.93
   2 -18 -10    6.40   17.02
   2 -18 -10   20.79   19.40
  -2 -18   9   80.11    7.21
  -2 -18   9  118.01   21.51
   2 -18  -9  122.19   22.35
   2 -18  -9  138.14   24.24
  -2 -18   8   82.39    9.99
   2 -18  -8   99.93   21.68
  -2 -18   8  126.41   21.77
  -2 -18   8  109.64   20.09
   2 -18  -8  102.42   19.82
  -2 -18   7   31.61   18.36
   2 -18  -7   33.20   15.79
  -2 -18   7   43.42   16.32
  -2 -18   7    9.54   14.03
  -2 -18   7   29.15   10.06
   2 -18  -7   18.25   15.29
  -2 -18   6   53.99   19.38
  -2 -18   6   58.34   12.49
  -2 -18   6   49.19   17.14
  -2 -18   6   50.59   15.17
   2 -18  -6   44.72   16.91
   2 -18  -6   27.65   13.66
   2 -18  -5    2.67   12.24
  -2 -18   5   10.24   12.84
  -2 -18   5   22.71   10.65
  -2 -18   5   18.51   13.31
   2 -18  -5   17.12   15.15
  -2 -18   4   68.53   14.13
  -2 -18   4   65.40   13.41
   2 -18  -4   67.14    6.63
  -2 -18   4   58.46   16.76
   2 -18  -4   89.36   19.33
   2 -18  -4   61.84   15.09
   2 -18  -3  228.14   20.98
  -2 -18   3  266.25   20.16
  -2 -18   3  283.46   24.58
  -2 -18   3  235.15   20.33
   2 -18  -3  238.53   23.71
   2 -18  -2  196.19   22.40
  -2 -18   2  188.16   24.76
   2 -18  -2  172.06   18.03
  -2 -18   2  196.37   21.11
  -2 -18   2  207.72   16.25
   2 -18  -2  175.03   13.13
  -2 -18   2  167.46   18.28
   2 -18  -1  117.29   12.57
  -2 -18   1  126.33   12.25
  -2 -18   1  105.29   16.48
   2 -18  -1  139.95   20.44
   2 -18  -1  103.24   15.04
  -2 -18   1  145.91   21.06
  -2 -18   1  125.82   18.27
   2 -18   0   33.35   12.97
  -2 -18   0   11.58    7.09
   2 -18   0   11.73   13.42
  -2 -18   0   38.85   15.26
  -2 -18   0   -5.81   14.07
   2 -18   0   17.83    9.39
  -2 -18   0    8.57   11.56
  -2 -18  -1  113.10    8.84
  -2 -18  -1  105.38   18.20
  -2 -18  -1  102.03   18.85
   2 -18   1  115.15   16.22
   2 -18   1  144.41   14.89
  -2 -18  -1  127.09   18.48
   2 -18   1  148.21   22.09
  -2 -18  -2  257.84   23.95
   2 -18   2  304.34   22.46
   2 -18   2  254.72   26.08
   2 -18   2  261.91   20.81
  -2 -18  -2  215.25   22.27
  -2 -18  -2  249.85   25.09
   2 -18   3  158.16   14.81
   2 -18   3  179.84   18.97
  -2 -18  -3  152.40   22.90
  -2 -18  -3  145.12   20.13
   2 -18   3  199.85   24.58
   2 -18   3  172.05   18.94
  -2 -18  -3  172.03   20.94
   2 -18   4  198.56   20.77
   2 -18   4  147.24   13.90
  -2 -18  -4  173.32   23.19
  -2 -18  -4  208.84   23.99
   2 -18   4  170.59   18.74
   2 -18   4  151.73   23.78
   2 -18   4  183.47   16.87
   2 -18   5  134.94   18.93
   2 -18   5  138.82   18.38
  -2 -18  -5  155.56   23.13
  -2 -18  -5  160.56   22.32
   2 -18   5  103.72   11.40
   2 -18   5  115.41   12.87
   2 -18   5  148.72   24.49
   2 -18   6    2.69    6.83
   2 -18   6   23.11   15.23
  -2 -18  -6   38.63   17.95
  -2 -18  -6   24.42   15.62
   2 -18   6   21.49   14.51
   2 -18   6   21.09    7.80
   2 -18   7   38.84   16.87
  -2 -18  -7  -16.06   17.16
  -2 -18  -7   23.37   16.71
  -2 -18  -8    0.14   18.65
   2 -18   8   11.13   16.89
  -2 -18  -8   23.74   18.67
   2 -18   9    5.87   16.74
  -2 -18  -9  -26.35   19.60
  -2 -18  -9  -18.01   20.05
  -2 -18 -10   31.77   20.13
   2 -18  10   15.25   20.75
  -2 -18 -10  -21.11   19.60
  -2 -18 -11  -22.17   21.20
   2 -18  11   45.49   21.67
  -2 -18 -11   -8.07   20.21
  -2 -18 -12  -16.83   23.49
   2 -18  12  -34.32   23.33
  -2 -18 -12   -6.53   22.49
   2 -18  13   -8.90   21.40
  -2 -18 -13   61.47   27.43
  -2 -18 -13   11.66   25.32
   2 -16 -16   30.25   25.77
   2 -16 -16   -0.08   22.76
   2 -16 -16   27.64   29.84
   2 -16 -15   12.61   28.15
   2 -16 -15   32.94   25.29
   2 -16 -15   16.28   23.18
  -2 -16  15   13.53   23.04
   2 -16 -14  -14.85   21.73
  -2 -16  14   21.79   23.30
   2 -16 -14   33.50   22.50
   2 -16 -13   33.83   22.14
   2 -16 -13   25.46   20.37
  -2 -16  13   71.74   25.37
   2 -16 -12   18.12   18.56
  -2 -16  12   22.01   19.65
   2 -16 -12  -19.80   19.92
   2 -16 -11   40.85   19.66
   2 -16 -11   31.06   17.97
   2 -16 -11   -5.37    7.10
  -2 -16  11   25.17   17.98
   2 -16 -10   -1.47    5.26
   2 -16 -10   30.21   18.10
  -2 -16  10  -17.99   16.18
   2 -16 -10   28.80   16.78
  -2 -16   9   40.75   16.31
   2 -16  -9   48.34   19.23
   2 -16  -9    2.72   15.65
  -2 -16   9   26.09    4.29
  -2 -16   8   85.88    9.10
  -2 -16   8  130.05   20.17
   2 -16  -8   85.46   17.92
   2 -16  -8   70.79   18.32
  -2 -16   7  130.54   12.01
   2 -16  -7  134.85   18.64
  -2 -16   7  152.24   19.67
   2 -16  -7  143.05   20.86
  -2 -16   6  157.41   23.24
  -2 -16   6  126.77   18.99
  -2 -16   6  149.88   13.91
  -2 -16   6  167.13   19.58
   2 -16  -6  111.86   17.67
   2 -16  -6  129.80   20.03
  -2 -16   5   -1.53   11.18
  -2 -16   5    4.05    8.72
   2 -16  -5   13.66   11.56
  -2 -16   5    4.30   10.94
   2 -16  -5   20.06   13.39
  -2 -16   5   -9.43   15.25
   2 -16  -5    1.87    2.82
   2 -16  -5    0.14    2.89
   2 -16  -4  196.31   22.34
  -2 -16   4  120.53   17.02
  -2 -16   4  136.85   21.01
   2 -16  -4  148.18    8.58
  -2 -16   4  108.30   14.60
   2 -16  -4  166.70   18.39
  -2 -16   4  115.35   14.04
   2 -16  -3  982.44   22.40
  -2 -16   3 1005.49   33.47
   2 -16  -3  904.53   34.35
  -2 -16   3  936.30   32.57
   2 -16  -3  968.40   40.47
  -2 -16   3  964.34   38.76
   2 -16  -2  509.38   30.62
  -2 -16   2  621.72   24.37
   2 -16  -2  578.05   27.36
  -2 -16   2  590.55   27.08
  -2 -16   2  599.82   30.28
   2 -16  -2  573.23   19.99
  -2 -16   1  286.35   20.37
  -2 -16   1  280.34   15.70
   2 -16  -1  229.73   21.84
   2 -16  -1  274.15   16.09
   2 -16  -1  258.32   18.94
  -2 -16   1  263.30   21.84
   2 -16   0   37.42   14.07
   2 -16   0   30.77    9.53
   2 -16   0   51.37   11.41
  -2 -16   0   89.83   15.84
  -2 -16   0   51.70   16.27
  -2 -16   0   59.83   13.27
   2 -16   1  133.58   19.58
  -2 -16  -1   89.44   17.87
  -2 -16  -1   85.41   15.36
  -2 -16  -1   62.96   14.71
  -2 -16  -1   72.25    7.61
   2 -16   1  104.29   14.42
   2 -16   1  100.88   12.75
   2 -16   2  325.07   20.82
  -2 -16  -2  271.40   22.30
  -2 -16  -2  301.35   25.49
   2 -16   2  324.13   21.00
  -2 -16  -2  261.62   22.65
   2 -16   2  278.31   25.83
   2 -16   3  404.20   23.70
  -2 -16  -3  378.71   27.07
   2 -16   3  421.87   30.39
  -2 -16  -3  423.04   27.69
  -2 -16  -3  425.95   30.45
   2 -16   3  443.38   26.27
   2 -16   4  147.95   17.86
   2 -16   4  134.59   13.48
   2 -16   4  100.62   10.12
   2 -16   4  109.87   15.29
  -2 -16  -4  148.61   20.41
  -2 -16  -4  152.28   20.33
  -2 -16  -4  126.69   21.30
   2 -16   4  115.55   18.97
   2 -16   5   28.60   13.76
   2 -16   5   33.39    7.60
  -2 -16  -5   74.15   17.63
  -2 -16  -5   66.87   17.64
  -2 -16  -5   71.18   17.52
   2 -16   6   28.15   15.20
  -2 -16  -6   24.54   15.12
  -2 -16  -6   39.19   15.95
   2 -16   6   20.60    5.69
   2 -16   6   28.84    6.37
   2 -16   7  154.51   20.75
  -2 -16  -7  118.71   21.38
  -2 -16  -7  147.85   22.24
   2 -16   8   40.79   17.83
  -2 -16  -8   45.45   19.81
  -2 -16  -8   17.10   15.39
  -2 -16  -9   49.30   18.27
   2 -16   9   79.21   21.02
  -2 -16  -9   29.42   19.10
   2 -16  10  125.90   24.08
  -2 -16 -10  153.13   26.62
  -2 -16 -10   90.95   23.76
  -2 -16 -11   11.37   18.70
   2 -16  11   67.03   23.88
  -2 -16 -11   20.85   18.99
   2 -16  12   76.13   25.71
  -2 -16 -12   31.59   21.91
  -2 -16 -12   42.52   24.77
  -2 -16 -13    7.78   21.85
  -2 -16 -13  -11.06   21.45
   2 -16  13   42.54   22.47
   2 -16  14   31.29   24.55
  -2 -16 -14   28.33   23.52
  -2 -16 -14   66.79   26.74
   2 -14 -16  -25.01   24.13
   2 -14 -16   17.73   24.83
   2 -14 -16   32.46   23.70
   2 -14 -15   35.84   23.75
  -2 -14  15   65.93   24.80
   2 -14 -15    7.01   22.51
   2 -14 -15   14.36   23.84
   2 -14 -14    8.67   21.75
  -2 -14  14   22.17   20.01
   2 -14 -14   -8.26   20.10
   2 -14 -13    4.06   18.51
  -2 -14  13   25.92   20.58
  -2 -14  12  -22.47   20.29
   2 -14 -12    0.70    9.80
   2 -14 -12    7.10   17.53
   2 -14 -12   15.54   20.07
  -2 -14  11   16.98   18.83
   2 -14 -11   15.01   17.06
   2 -14 -11   32.36   18.35
   2 -14 -11   18.25    9.03
   2 -14 -10   33.98   16.71
  -2 -14  10   66.78   18.50
   2 -14 -10   38.63   17.94
   2 -14 -10   19.33    7.79
   2 -14  -9  131.04    9.91
  -2 -14   9  156.41   21.88
   2 -14  -9  150.57   21.81
   2 -14  -9  199.67   23.61
   2 -14  -8  224.30   22.29
  -2 -14   8  257.76   24.70
   2 -14  -8  162.23    9.04
   2 -14  -8  215.42   23.26
  -2 -14   8  191.96    9.98
   2 -14  -7   36.05    5.04
   2 -14  -7   42.30   13.76
   2 -14  -7   33.11   14.61
  -2 -14   7   42.99    7.87
  -2 -14   7   68.41   14.80
   2 -14  -6   65.61   13.92
   2 -14  -6   45.23    5.43
  -2 -14   6   64.36   14.09
   2 -14  -6   44.34    4.63
  -2 -14   6   63.85    9.48
   2 -14  -6   83.84   16.72
  -2 -14   5   98.79   14.16
   2 -14  -5   96.80    6.54
  -2 -14   5  111.11   11.89
   2 -14  -5  134.91   15.93
   2 -14  -5  135.20   18.20
  -2 -14   5  129.07   16.96
  -2 -14   5  112.51   19.00
   2 -14  -5  105.90    6.24
   2 -14  -4  466.15   13.69
  -2 -14   4  524.93   32.86
  -2 -14   4  449.59   27.03
   2 -14  -4  470.34   13.60
  -2 -14   4  514.51   24.71
   2 -14  -4  535.64   26.46
   2 -14  -4  520.72   28.72
  -2 -14   4  500.03   21.70
   2 -14  -3  828.31   35.06
   2 -14  -3  821.93   30.70
  -2 -14   3  797.85   36.69
   2 -14  -3  774.60   19.35
  -2 -14   3  844.20   28.80
  -2 -14   3  752.39   31.94
  -2 -14   3  807.07   27.62
  -2 -14   2  213.15   16.39
   2 -14  -2  163.60   19.23
   2 -14  -2  181.74   15.84
  -2 -14   2  200.67   14.68
  -2 -14   2  225.92   19.10
   2 -14  -1   42.93    8.53
   2 -14  -1   41.57   13.12
  -2 -14   1   44.97    8.49
  -2 -14   1   32.64   12.06
  -2 -14   1   45.17   10.89
   2 -14  -1   55.61   11.07
  -2 -14   0   28.71   11.38
   2 -14   0   22.87    7.91
   2 -14   0   30.10   12.87
  -2 -14   0   24.65   11.55
   2 -14   0   27.81    9.05
   2 -14   1  287.45   17.51
  -2 -14  -1  251.44   10.30
  -2 -14  -1  272.72   20.19
  -2 -14  -1  256.45   21.91
   2 -14   1  244.84   21.38
   2 -14   1  272.24   17.81
  -2 -14  -1  256.63   21.11
   2 -14   2  269.95   17.99
  -2 -14  -2  281.80   22.86
   2 -14   2  266.04   22.57
  -2 -14  -2  265.28   20.79
   2 -14   2  289.66   19.11
  -2 -14  -2  278.21   22.27
  -2 -14  -3  163.38   19.80
   2 -14   3  130.58   18.87
   2 -14   3  126.59   14.37
   2 -14   3  123.22   15.36
  -2 -14  -3  170.02   18.50
   2 -14   4  149.70   17.40
  -2 -14  -4  163.30   19.74
  -2 -14  -4  125.22   17.77
  -2 -14  -4  135.49   19.02
   2 -14   4  123.94    9.77
  -2 -14  -5   79.49   15.83
  -2 -14  -5   41.53   14.92
   2 -14   5   81.34    8.25
   2 -14   5   77.27   15.55
   2 -14   5   68.84    7.06
  -2 -14  -5   83.24   17.70
  -2 -14  -6  -13.30   14.18
   2 -14   6    6.75   13.23
  -2 -14  -6   19.64   14.32
  -2 -14  -6    4.89   11.67
  -2 -14  -7   86.47   18.52
   2 -14   7   90.86   18.03
  -2 -14  -7   77.03   18.42
  -2 -14  -8  121.70   21.27
   2 -14   8  120.93   19.98
   2 -14   8   99.18   17.99
  -2 -14  -8   82.79   19.01
  -2 -14  -9   48.63   18.24
  -2 -14  -9   30.64   17.61
   2 -14   9   46.50   17.42
   2 -14   9   32.32   17.23
  -2 -14 -10  100.11   23.12
   2 -14  10  105.99   22.68
  -2 -14 -11   40.45   19.53
  -2 -14 -11   64.91   22.87
   2 -14  11   28.47   19.20
   2 -14  12    7.25   19.06
  -2 -14 -12   -9.74   19.58
  -2 -14 -12  -22.52   21.74
  -2 -14 -13    2.35   22.59
  -2 -14 -13   14.20   22.12
   2 -14  13   30.92   21.78
  -2 -14 -14   -1.80   23.74
  -2 -14 -14   33.25   24.63
   2 -14  15   -2.50   22.26
  -2 -14 -15  -71.13   28.27
  -2 -14 -15   -9.34   26.68
   2 -12 -17   10.15   22.69
   2 -12 -17    9.41   23.79
   2 -12 -17  -39.96   26.70
   2 -12 -16  -28.29   24.45
   2 -12 -16   27.80   23.59
   2 -12 -16   21.76   22.65
  -2 -12  16   23.55   22.34
   2 -12 -15    7.78   21.18
   2 -12 -15   32.63   23.06
   2 -12 -15    6.68   23.32
  -2 -12  15  -21.29   20.90
   2 -12 -14   34.95   22.17
   2 -12 -14   10.57   19.84
  -2 -12  13   58.64   21.51
   2 -12 -13   22.83   12.05
   2 -12 -13   47.49   21.81
   2 -12 -13   65.88   22.37
   2 -12 -12   64.42   20.99
   2 -12 -12   93.95   21.44
  -2 -12  12   99.72   22.98
   2 -12 -12   81.26   13.81
   2 -12 -11   92.36   21.56
   2 -12 -11  113.62   22.00
  -2 -12  11   97.03   20.50
   2 -12 -11   57.39   11.59
  -2 -12  10  116.47   21.26
   2 -12 -10  158.73   22.62
   2 -12 -10  124.93   20.56
   2 -12 -10   90.08   11.49
   2 -12  -9  122.10   19.29
  -2 -12   9  198.25   23.41
   2 -12  -9  133.11   11.53
   2 -12  -9  179.91   22.04
  -2 -12   8  139.74   18.96
   2 -12  -8  129.18   19.19
   2 -12  -8   98.08    9.16
   2 -12  -8  122.29   17.21
  -2 -12   8  118.92    7.69
   2 -12  -7   27.08   13.86
  -2 -12   7   23.74    6.15
  -2 -12   7   42.28   12.91
   2 -12  -7   -1.13   10.72
   2 -12  -7   30.20    6.12
   2 -12  -6  132.51   17.00
  -2 -12   6  128.75   15.80
  -2 -12   6  100.84    9.47
   2 -12  -6  118.38   15.89
   2 -12  -6  113.21    7.44
   2 -12  -5  110.59    6.71
  -2 -12   5  119.56   14.60
   2 -12  -5  145.58   15.70
   2 -12  -5  136.42   16.81
  -2 -12   5  118.27   10.62
   2 -12  -4  742.39   17.39
  -2 -12   4  718.84   27.60
   2 -12  -4  746.16   31.27
  -2 -12   4  769.49   34.71
   2 -12  -4  788.63   29.06
  -2 -12   4  732.55   23.20
   2 -12  -4  744.01   16.38
  -2 -12   4  726.94   30.65
   2 -12  -3  427.22   14.30
   2 -12  -3  435.02   21.63
   2 -12  -3  460.19   24.50
  -2 -12   3  473.33   27.04
  -2 -12   3  468.97   19.94
  -2 -12   3  504.61   24.87
  -2 -12   3  484.37   21.67
   2 -12  -2  161.04   14.20
  -2 -12   2  154.15   14.13
  -2 -12   2  152.56   15.22
  -2 -12   2  136.63   16.69
  -2 -12   2  162.95   12.80
   2 -12  -2  122.01   15.08
   2 -12  -2  135.82   10.56
   2 -12  -1   25.72    8.36
   2 -12  -1   35.79   11.98
   2 -12  -1   21.92    8.91
  -2 -12   1   21.64    9.35
  -2 -12   1   16.59   11.31
  -2 -12   1   24.83   10.47
  -2 -12   1   11.78    6.65
  -2 -12   0  281.71   19.78
  -2 -12   0  270.84   11.91
   2 -12   0  281.89   20.61
  -2 -12   0  275.34   17.99
   2 -12   0  291.22   16.27
   2 -12   0  300.44   16.74
  -2 -12  -1  129.50   14.17
   2 -12   1  145.21   13.35
  -2 -12  -1  170.37   16.55
  -2 -12  -1  145.33    7.50
   2 -12   1  140.28   16.42
   2 -12   1  141.47   12.17
   2 -12   2  613.28   23.75
  -2 -12  -2  629.14   30.34
   2 -12   2  629.97   25.92
  -2 -12  -2  622.60   28.14
   2 -12   2  617.60   30.22
  -2 -12  -2  654.03   29.18
  -2 -12  -3  468.96   26.01
   2 -12   3  546.86   26.45
  -2 -12  -3  554.42   29.30
  -2 -12  -3  553.52   27.94
   2 -12   4  478.37   16.23
   2 -12   4  454.37   25.96
  -2 -12  -4  434.13   26.47
  -2 -12  -4  424.21   27.40
   2 -12   5  165.89    7.19
   2 -12   5  170.09    7.84
  -2 -12  -5  198.53   19.93
   2 -12   5  171.89   19.40
  -2 -12  -5  199.63   20.06
  -2 -12  -6   48.41   14.07
  -2 -12  -6   48.44   14.43
   2 -12   6   66.85   15.53
   2 -12   7   18.96   13.06
  -2 -12  -7   15.05   14.18
  -2 -12  -7   13.96   13.83
   2 -12   7   18.78   11.80
  -2 -12  -8  205.96   23.95
  -2 -12  -8  268.99   26.62
   2 -12   8  297.42   24.37
   2 -12   8  292.64   26.44
   2 -12   9   38.75   15.57
  -2 -12  -9   22.28    8.97
  -2 -12  -9   33.19   17.14
   2 -12   9   44.63   16.04
  -2 -12  -9   16.06   14.98
  -2 -12 -10    3.98   16.33
   2 -12  10   50.71   18.52
  -2 -12 -10   29.37   18.51
  -2 -12 -10    4.69    9.49
  -2 -12 -11    0.08   18.57
  -2 -12 -11    9.98   10.74
  -2 -12 -11    2.65   16.94
   2 -12  11   22.01   18.20
  -2 -12 -12    2.65   18.90
  -2 -12 -12   18.53   12.71
  -2 -12 -12    0.15   18.89
   2 -12  13   -7.02   21.14
  -2 -12 -13   -4.52   20.02
  -2 -12 -13   20.78   20.86
  -2 -12 -14   32.81   22.77
  -2 -12 -14   46.97   24.88
   2 -12  14   52.24   25.11
   2 -12  15   26.83   23.68
  -2 -12 -15    4.65   23.44
  -2 -12 -15   22.90   25.66
   2 -10 -17   -1.56   21.63
   2 -10 -17   28.48   24.15
   2 -10 -17   21.27   26.05
  -2 -10  17   41.01   25.68
   2 -10 -16   -6.73   20.61
   2 -10 -16   31.52   23.18
   2 -10 -16   12.28   21.91
  -2 -10  16   56.69   23.58
  -2 -10  15   49.13   23.50
   2 -10 -15   53.90   25.38
   2 -10 -15   22.95   22.03
   2 -10 -15   15.29   22.15
   2 -10 -14   52.71   21.10
   2 -10 -14   70.19   23.90
   2 -10 -14   29.31   20.41
  -2 -10  14   27.25   19.30
   2 -10 -14   38.48   15.06
   2 -10 -13   21.89   17.38
   2 -10 -13   52.72   14.25
  -2 -10  13   18.90   17.82
   2 -10 -13   72.64   21.76
   2 -10 -12   76.58   21.49
   2 -10 -12   71.58   13.68
   2 -10 -12   92.15   21.16
   2 -10 -11   -4.95   15.31
   2 -10 -11   -9.26    9.55
   2 -10 -11  -20.80   15.35
  -2 -10  11  -12.18   14.57
  -2 -10  10   58.28   16.88
   2 -10 -10  100.27   19.12
   2 -10 -10   61.03   11.00
   2 -10 -10   69.85   18.15
  -2 -10  10   65.77   16.70
  -2 -10  10   47.98   16.33
   2 -10  -9  114.17   11.28
  -2 -10   9  125.19   18.62
   2 -10  -9  154.22   19.63
   2 -10  -9  113.64   18.05
   2 -10  -8  159.45   11.46
  -2 -10   8  190.79   20.54
  -2 -10   8  171.12    8.50
   2 -10  -8  156.90   18.27
   2 -10  -8  171.32   19.37
   2 -10  -7  105.96    8.84
  -2 -10   7  169.52   17.95
  -2 -10   7  146.93    8.98
   2 -10  -7  109.37   15.50
   2 -10  -7  128.35   16.11
   2 -10  -6   53.15   14.22
   2 -10  -6   42.78   12.21
   2 -10  -5   71.53   13.50
   2 -10  -5   92.34   13.57
  -2 -10   5   72.27    8.84
   2 -10  -5   69.76    6.41
  -2 -10   4  430.87   16.89
   2 -10  -4  441.27   20.67
   2 -10  -4  431.58   12.52
  -2 -10   4  414.03   20.76
   2 -10  -4  436.31   23.38
  -2 -10   3  322.31   17.10
   2 -10  -3  312.99   19.93
   2 -10  -3  289.90   16.58
  -2 -10   3  324.43   21.68
   2 -10  -3  298.11   12.44
  -2 -10   3  289.56   19.10
  -2 -10   3  327.66   15.67
   2 -10  -2  941.74   26.15
  -2 -10   2 1008.95   33.84
  -2 -10   2  991.51   30.32
  -2 -10   2 1004.86   26.01
   2 -10  -2  999.73   31.78
  -2 -10   2  984.03   26.81
   2 -10  -2  997.53   22.43
  -2 -10   1  625.43   27.44
  -2 -10   1  567.91   21.54
   2 -10  -1  594.70   20.36
   2 -10  -1  555.00   18.53
   2 -10  -1  557.69   24.50
  -2 -10   1  617.02   18.19
  -2 -10   1  627.92   24.62
  -2 -10   0  219.20   15.10
   2 -10   0  228.20   13.25
  -2 -10   0  215.56    9.98
  -2 -10   0  238.51   16.94
  -2 -10   0  233.16   17.39
   2 -10   0  186.85   16.26
   2 -10   0  237.19   14.04
  -2 -10  -1  241.51   16.98
   2 -10   1  256.66   18.41
   2 -10   1  255.43   14.32
  -2 -10  -1  236.63    8.53
  -2 -10  -1  283.48   18.18
   2 -10   1  241.57   15.19
  -2 -10  -2  517.88   24.43
  -2 -10  -2  483.18   23.88
   2 -10   3 1078.38   33.75
  -2 -10  -3 1011.40   34.97
   2 -10   3 1100.51   23.77
   2 -10   4  266.98   10.30
  -2 -10  -4  239.20   19.58
   2 -10   4  262.48   20.56
  -2 -10  -4  248.73   20.32
  -2 -10  -5   62.74   13.57
  -2 -10  -5   77.88   14.35
  -2 -10  -6   13.43   11.42
  -2 -10  -6    8.67   11.44
   2 -10   6   20.61   12.15
   2 -10   6    8.87   11.25
  -2 -10  -7    7.43    6.58
   2 -10   7   13.34   11.79
  -2 -10  -7    6.66   12.66
  -2 -10  -7    0.22   13.00
   2 -10   7    4.91   10.13
  -2 -10  -8  185.07   14.23
  -2 -10  -8  218.12   23.40
   2 -10   8  217.65   23.49
   2 -10   8  281.41   23.05
   2 -10   8  229.93   23.07
  -2 -10  -8  223.30   23.08
   2 -10   9  138.68   19.86
  -2 -10  -9   94.00   19.81
  -2 -10  -9  126.04   14.26
   2 -10   9  121.27   19.02
  -2 -10  -9  133.67   21.18
   2 -10  10  206.89   24.14
  -2 -10 -10  168.77   16.55
  -2 -10 -10  200.63   25.19
  -2 -10 -10  200.68   25.18
  -2 -10 -11   11.42   17.05
  -2 -10 -11   42.91   12.65
  -2 -10 -11   42.63   17.98
   2 -10  11   24.56   17.41
  -2 -10 -12  -32.11   20.68
  -2 -10 -12   16.13   12.76
  -2 -10 -12   12.87   18.31
   2 -10  12    7.97   17.22
  -2 -10 -13   21.90   21.49
   2 -10  13   46.93   20.80
  -2 -10 -13   31.04   22.03
  -2 -10 -13   28.20   15.64
   2 -10  14   24.20   19.47
  -2 -10 -14   -4.49   21.23
  -2 -10 -14   17.87   21.99
  -2 -10 -15   12.40   22.29
   2 -10  15   16.66   21.44
  -2 -10 -15    0.43   21.98
  -2 -10 -16   26.49   24.89
   2 -10  16    9.36   21.86
  -2 -10 -16   -4.49   22.82
   2  -8 -18  -33.95   25.10
   2  -8 -18   31.05   24.96
  -2  -8  18   17.99   25.16
   2  -8 -17   10.27   21.99
   2  -8 -17    0.55   22.07
  -2  -8  17  -52.46   23.41
   2  -8 -17   29.34   24.39
   2  -8 -16   -1.69   19.79
   2  -8 -16    4.02   21.32
  -2  -8  16   22.52   22.31
   2  -8 -16   37.33   23.22
   2  -8 -15    2.01   18.96
   2  -8 -15   24.43   20.45
   2  -8 -15   15.42   19.91
  -2  -8  15  -33.44   20.91
  -2  -8  14    7.84   16.24
   2  -8 -14   42.74   16.10
   2  -8 -14   18.20   18.55
   2  -8 -14   23.08   18.53
   2  -8 -14   27.00   19.46
   2  -8 -13  114.88   17.84
   2  -8 -13   89.65   21.90
  -2  -8  13  103.56   22.75
   2  -8 -13  124.96   24.33
   2  -8 -13  110.86   22.63
  -2  -8  12  167.30   24.13
   2  -8 -12  152.46   24.26
   2  -8 -12   93.17   20.90
   2  -8 -12  123.35   17.05
   2  -8 -11  163.58   16.91
   2  -8 -11  186.89   22.61
  -2  -8  11  190.96   22.42
   2  -8 -11  175.26   23.65
   2  -8 -10   28.37    9.97
  -2  -8  10   30.17   14.13
  -2  -8  10   35.96   14.68
   2  -8 -10   22.56   14.08
   2  -8 -10   34.00   13.59
  -2  -8   9  189.24   20.84
  -2  -8   9  150.59   19.60
  -2  -8   9  171.41   19.38
   2  -8  -9  172.28   19.96
   2  -8  -9  126.30   12.92
   2  -8  -9  188.19   20.63
  -2  -8   8  104.80   15.58
   2  -8  -8  124.69   17.23
   2  -8  -8  124.49   11.12
   2  -8  -8  135.95   17.78
   2  -8  -7  376.76   23.02
  -2  -8   7  404.99   24.55
   2  -8  -7  449.11   25.04
  -2  -8   7  378.44   12.70
   2  -8  -7  395.55   16.12
   2  -8  -6  380.84   22.43
   2  -8  -6  373.22   14.36
  -2  -8   6  478.53   24.52
   2  -8  -6  414.26   22.53
  -2  -8   6  483.58   14.40
  -2  -8   5  861.53   29.47
   2  -8  -5  919.49   30.41
   2  -8  -5  876.04   18.74
  -2  -8   5  929.31   19.59
   2  -8  -5  890.01   28.61
   2  -8  -4 1090.42   19.43
  -2  -8   4 1130.09   22.92
   2  -8  -4 1132.38   32.26
  -2  -8   4 1109.94   30.60
   2  -8  -4 1144.35   29.79
  -2  -8   3 2941.69   37.98
  -2  -8   3 2823.27   44.43
   2  -8  -3 2775.46   42.27
   2  -8  -3 2844.77   47.61
  -2  -8   2 1708.77   36.01
   2  -8  -2 1781.32   36.83
   2  -8  -2 1735.42   27.77
  -2  -8   2 1747.35   39.55
  -2  -8   2 1666.81   30.74
  -2  -8   1  458.69   15.17
  -2  -8   1  425.56   21.39
   2  -8  -1  309.90   14.22
   2  -8  -1  311.28   13.50
  -2  -8   1  469.67   20.42
   2  -8  -1  305.54   16.85
  -2  -8   1  411.59   17.48
  -2  -8   0   47.05    9.54
  -2  -8   0   49.26    6.20
  -2  -8   0   49.24   10.55
  -2  -8   0   35.46    9.91
   2  -8   0   18.88    7.19
   2  -8   0   29.50   10.53
   2  -8   1  707.39   20.03
  -2  -8  -1  673.73   23.76
  -2  -8  -1  725.19   25.81
  -2  -8  -1  706.67   24.91
  -2  -8  -2  265.51   17.26
  -2  -8  -2  274.23   17.55
   2  -8   2  345.35   13.97
   2  -8   2  348.87   18.63
   2  -8   3 1337.37   35.91
   2  -8   3 1323.61   20.75
   2  -8   4  990.91   33.30
  -2  -8  -4  938.60   32.51
  -2  -8  -5  301.27   21.87
  -2  -8  -5  292.55   21.03
   2  -8   5  262.52   17.68
   2  -8   5  304.61   21.49
  -2  -8  -5  266.84   12.06
   2  -8   6   12.11    8.95
   2  -8   6   11.59   10.76
  -2  -8  -6   17.39   11.98
  -2  -8  -6    6.68   11.04
  -2  -8  -6    9.84    6.52
  -2  -8  -7    7.19    7.82
  -2  -8  -7  -25.88   13.02
  -2  -8  -7    7.78   12.22
   2  -8   7   16.76   11.39
   2  -8   7   10.39   11.73
   2  -8   7   -7.54   10.68
   2  -8   8   26.35   14.14
  -2  -8  -8   22.39    9.26
   2  -8   8   46.51   13.40
  -2  -8  -8   17.42   13.50
  -2  -8  -8   27.25   13.52
  -2  -8  -9  220.80   25.41
   2  -8   9  277.78   23.88
  -2  -8  -9  257.53   24.99
   2  -8   9  250.26   25.05
  -2  -8  -9  234.01   17.72
   2  -8   9  263.19   24.75
  -2  -8 -10   12.84   13.20
  -2  -8 -10  -16.50   15.37
   2  -8  10  -18.47   15.77
  -2  -8 -10  -11.48   15.75
  -2  -8 -10    0.84   10.72
   2  -8  10    8.73   13.83
  -2  -8 -11   33.69   15.50
   2  -8  11   55.17   19.27
  -2  -8 -11    6.29   16.52
  -2  -8 -11   38.09   18.38
  -2  -8 -11   20.82   12.19
  -2  -8 -12   -4.27   17.45
  -2  -8 -12  -22.16   17.56
   2  -8  12   27.44   17.65
   2  -8  13    9.04   16.97
  -2  -8 -13    3.78   18.61
  -2  -8 -13   -4.97   18.66
  -2  -8 -13   13.84   15.02
   2  -8  14   41.31   20.13
  -2  -8 -14   -8.73   19.83
  -2  -8 -14   11.36   20.73
  -2  -8 -15   19.99   22.89
  -2  -8 -15   29.40   23.32
   2  -8  15   -2.08   18.58
   2  -8  16   45.91   23.43
  -2  -8 -16   18.19   24.18
  -2  -6  18    9.85   24.09
   2  -6 -18   72.23   28.48
   2  -6 -18   39.86   23.43
   2  -6 -17   30.76   24.03
  -2  -6  17   -4.08   20.92
   2  -6 -17  -31.11   21.49
   2  -6 -16   39.07   22.08
   2  -6 -16   31.23   21.84
  -2  -6  16  -11.02   19.12
   2  -6 -16    6.51   20.07
   2  -6 -15   31.64   20.99
   2  -6 -15   70.15   23.55
   2  -6 -15   13.32   21.02
  -2  -6  15    3.64   18.22
   2  -6 -14   11.56   15.18
   2  -6 -14    6.49   17.52
   2  -6 -14   32.68   19.42
  -2  -6  14   15.97   17.42
   2  -6 -14   15.13   18.15
   2  -6 -13   28.46   13.51
   2  -6 -13   62.87   19.67
   2  -6 -13   46.51   18.67
  -2  -6  13   52.32   18.60
   2  -6 -13   37.78   19.55
   2  -6 -12   68.50   15.03
   2  -6 -12   60.35   18.52
   2  -6 -12   65.42   19.62
  -2  -6  12   56.35   17.33
   2  -6 -12   72.43   19.73
  -2  -6  11   -1.73   13.83
  -2  -6  11   -0.66   12.79
  -2  -6  11   24.86   15.17
   2  -6 -11   12.65   14.68
   2  -6 -11   40.40   15.59
   2  -6 -11   26.61   11.71
   2  -6 -10   63.93   12.18
  -2  -6  10   55.65   16.04
  -2  -6  10   47.74   14.07
  -2  -6  10   32.96   12.94
   2  -6 -10   57.38   16.06
   2  -6 -10   51.90   15.58
   2  -6  -9  101.70   16.48
  -2  -6   9  116.40   17.45
   2  -6  -9  116.43   17.41
   2  -6  -9   85.61   11.97
  -2  -6   9   97.67   16.40
  -2  -6   9  119.96   17.31
   2  -6  -8  155.39   17.60
   2  -6  -8  183.15   18.02
  -2  -6   8  175.12   18.83
  -2  -6   8  172.46   18.37
   2  -6  -8  157.11   12.90
   2  -6  -7   46.48   12.68
   2  -6  -7   53.18   12.96
  -2  -6   7   21.73    5.93
  -2  -6   7   15.48   10.52
   2  -6  -7   40.50    8.97
  -2  -6   6  367.24   12.68
   2  -6  -6  422.23   16.72
   2  -6  -6  427.27   22.92
   2  -6  -6  426.70   21.73
  -2  -6   5  908.70   18.68
   2  -6  -5  895.57   20.11
   2  -6  -5  928.96   28.36
  -2  -6   5  953.09   29.16
   2  -6  -5  903.99   28.16
   2  -6  -4  143.43   12.50
   2  -6  -4  131.99    8.41
   2  -6  -4  147.72   12.20
  -2  -6   3  278.04   12.04
   2  -6  -3  274.49   10.49
   2  -6  -3  294.87   15.27
   2  -6  -3  266.80   13.43
  -2  -6   2 4645.89   44.55
  -2  -6   2 4547.88   55.83
  -2  -6   2 4490.78   53.17
   2  -6  -1 5158.38   46.86
  -2  -6   1 5596.49   44.95
  -2  -6   1 5490.37   51.94
  -2  -6   1 5797.82   61.32
   2  -6   0 1107.22   24.49
  -2  -6   0 1241.10   28.53
  -2  -6   0 1160.26   25.52
  -2  -6   0 1170.43   28.70
   2  -6   0 1124.28   18.94
  -2  -6   0 1175.46   17.44
   2  -6   0 1124.18   26.11
  -2  -6  -1   51.66    9.76
  -2  -6  -1   54.76    9.58
   2  -6   1   61.21    7.73
  -2  -6  -1   54.25    8.62
   2  -6   2  291.21   16.07
  -2  -6  -2  287.27   16.06
   2  -6   2  290.03   10.00
  -2  -6  -2  277.85   16.29
  -2  -6  -3  696.11   25.48
   2  -6   3  723.44   25.78
  -2  -6  -3  732.36   24.60
  -2  -6  -3  727.58   25.62
   2  -6   4 1174.54   34.51
  -2  -6  -4 1166.00   33.70
  -2  -6  -4 1138.79   22.41
   2  -6   5   18.73    9.98
  -2  -6  -5   42.91    8.12
  -2  -6  -5   42.94   11.72
   2  -6   5   27.34    9.73
   2  -6   6  132.66   16.27
   2  -6   6  137.68   15.24
  -2  -6  -6  129.91   11.75
  -2  -6  -6  129.29   16.04
  -2  -6  -7  373.79   24.99
   2  -6   7  431.11   26.83
   2  -6   7  431.40   24.67
   2  -6   7  356.59   23.93
  -2  -6  -7  356.72   24.67
  -2  -6  -7  375.78   18.97
  -2  -6  -8  408.36   21.35
   2  -6   8  458.17   27.91
   2  -6   8  427.09   28.77
  -2  -6  -8  457.94   29.87
   2  -6   8  432.97   27.61
   2  -6   9  845.85   38.91
  -2  -6  -9  820.02   40.26
   2  -6   9  893.82   40.23
  -2  -6  -9  717.27   32.74
   2  -6   9  861.29   41.02
  -2  -6  -9  769.17   30.67
  -2  -6 -10  130.10   21.00
   2  -6  10  118.31   19.64
  -2  -6 -10  145.10   18.13
   2  -6  10  140.36   21.65
  -2  -6 -10  135.31   16.90
  -2  -6 -11   25.39   13.41
   2  -6  11   49.66   17.14
  -2  -6 -11   30.75   15.03
  -2  -6 -11   15.68   16.99
   2  -6  12  -12.48   17.05
  -2  -6 -12   -6.65   13.26
  -2  -6 -12    5.15   13.71
  -2  -6 -12   -9.50   17.24
   2  -6  13   -7.96   17.45
  -2  -6 -13    5.88   18.14
  -2  -6 -13   13.79   15.75
  -2  -6 -13    4.36   17.25
   2  -6  14   32.89   21.08
  -2  -6 -14  -21.09   19.92
  -2  -6 -14   34.91   21.37
  -2  -6 -15   24.83   23.14
  -2  -6 -15  -14.57   21.54
   2  -6  15   -6.69   20.85
   2  -6  16    1.16   20.96
  -2  -6 -16    6.79   23.68
  -2  -6 -16   35.06   24.54
  -2  -6 -17   24.88   22.13
   2  -6  17   15.63   23.12
   2  -4 -18  -18.66   20.14
  -2  -4  18    4.69   19.94
   2  -4 -17    7.06   21.21
   2  -4 -17    6.37   18.73
  -2  -4  17  -16.15   20.26
   2  -4 -16   25.01   21.07
  -2  -4  16   19.77   17.73
   2  -4 -16    6.19   17.31
   2  -4 -15   41.10   19.35
   2  -4 -15   45.78   21.02
   2  -4 -15   67.80   22.83
  -2  -4  15   30.73   19.32
  -2  -4  14   12.75   16.76
   2  -4 -14    8.34   17.66
   2  -4 -14   41.94   17.75
   2  -4 -13   29.85   17.31
   2  -4 -13   31.27   18.21
  -2  -4  13   28.80   16.32
   2  -4 -13   19.23   14.80
   2  -4 -13   54.20   17.29
  -2  -4  12    4.64   13.79
   2  -4 -12   40.98   16.19
   2  -4 -12   36.66   14.05
   2  -4 -12   55.67   17.13
   2  -4 -11  115.70   19.34
   2  -4 -11   80.35   14.87
  -2  -4  11  107.39   20.77
  -2  -4  11  120.71   18.50
   2  -4 -11  120.13   18.69
  -2  -4  11  135.48   20.53
   2  -4 -11   73.55   16.93
   2  -4 -10  515.28   29.92
   2  -4 -10  580.90   32.04
   2  -4 -10  525.27   31.11
  -2  -4  10  557.86   33.11
  -2  -4  10  518.46   29.54
   2  -4 -10  495.36   25.95
  -2  -4  10  535.96   31.57
   2  -4  -9  454.09   22.66
  -2  -4   9  487.91   29.22
  -2  -4   9  417.60   26.62
   2  -4  -9  470.48   27.71
  -2  -4   9  459.50   26.48
   2  -4  -9  481.50   28.09
   2  -4  -8 1285.29   33.13
  -2  -4   8 1379.15   42.25
   2  -4  -8 1257.67   39.97
  -2  -4   8 1353.18   40.71
  -2  -4   8 1368.58   42.28
   2  -4  -8 1298.55   40.81
   2  -4  -7  396.43   23.19
   2  -4  -7  427.29   23.42
   2  -4  -7  403.47   18.49
  -2  -4   7  405.28   23.47
  -2  -4   7  408.88   22.61
  -2  -4   7  393.92   22.72
  -2  -4   6  187.48   16.17
  -2  -4   6  190.97   10.79
   2  -4  -6  282.05   14.63
   2  -4  -6  291.63   18.71
   2  -4  -6  270.09   17.75
  -2  -4   6  200.64   16.31
  -2  -4   5  239.92   11.00
   2  -4  -5  280.09   16.69
   2  -4  -5  245.44   12.67
  -2  -4   5  252.33   15.57
   2  -4  -5  261.57   15.38
   2  -4  -4  908.65   19.41
  -2  -4   4  928.31   18.08
  -2  -4   4  953.71   26.18
   2  -4  -3  516.36   13.81
   2  -4  -3  547.01   16.94
   2  -4  -3  535.40   16.47
  -2  -4   3  513.84   13.49
  -2  -4   2 6613.09   50.59
  -2  -4   2 6836.04   47.90
   2  -4  -2 6796.24   50.33
   2  -4  -2 6549.88   43.17
   2  -4  -1  110.16    5.97
   2  -4  -1  114.62   10.33
   2  -4  -1   95.24    7.91
   2  -4   0  799.24   19.82
  -2  -4   0  951.51   21.66
  -2  -4   0  908.33   21.00
  -2  -4   0  936.05   20.24
   2  -4   0  807.72   17.93
   2  -4   1  408.55   16.80
   2  -4   1  394.59   11.63
  -2  -4  -2 1392.06   28.40
   2  -4   2 1450.25   16.39
   2  -4   2 1474.93   23.91
  -2  -4  -2 1439.65   29.97
   2  -4   3 1154.98   29.82
  -2  -4  -3 1141.27   27.49
  -2  -4  -3 1119.49   29.09
   2  -4   3 1159.34   25.47
  -2  -4  -3 1144.08   22.00
   2  -4   4 1482.70   35.70
  -2  -4  -4 1406.13   34.59
  -2  -4  -4 1415.15   32.13
   2  -4   4 1508.32   33.14
  -2  -4  -4 1372.45   26.76
   2  -4   4 1531.14   36.37
   2  -4   5 1242.77   35.38
  -2  -4  -5 1161.37   34.80
   2  -4   5 1185.51   32.98
   2  -4   5 1212.98   35.67
  -2  -4  -5 1212.61   28.16
  -2  -4  -6  806.83   25.61
   2  -4   6  897.31   31.99
   2  -4   6  912.68   33.68
  -2  -4  -6  829.83   32.18
   2  -4   6  834.41   31.82
  -2  -4  -7   95.30   15.21
   2  -4   7   89.33   14.22
  -2  -4  -7   88.72   12.04
   2  -4   7   73.82   14.35
   2  -4   7   67.85   13.61
  -2  -4  -8  231.49   22.43
  -2  -4  -8  234.03   17.80
   2  -4   8  274.86   22.94
   2  -4   8  249.47   22.01
   2  -4   8  235.95   20.60
  -2  -4  -8  251.63   18.41
  -2  -4  -8  254.34   23.17
   2  -4   9   91.38   15.77
   2  -4   9   99.76   18.25
  -2  -4  -9   84.12   13.60
   2  -4   9   84.63   17.59
  -2  -4  -9   79.55   16.95
  -2  -4  -9   90.07   14.69
  -2  -4  -9   99.61   17.63
  -2  -4 -10   16.00   13.82
   2  -4  10   18.56   16.03
   2  -4  10   26.91   13.27
  -2  -4 -10    7.64   13.93
  -2  -4 -10   20.53   11.17
   2  -4  10   29.78   15.01
  -2  -4 -10   12.71   12.15
  -2  -4 -11   15.97   16.45
  -2  -4 -11   22.48   13.84
  -2  -4 -11   42.84   13.05
   2  -4  11   55.70   16.12
  -2  -4 -11   50.89   17.27
  -2  -4 -12   -8.74   11.89
  -2  -4 -12   40.29   16.93
   2  -4  12   28.75   16.72
  -2  -4 -12   25.43   18.20
  -2  -4 -12   32.13   18.82
  -2  -4 -13    7.12   15.48
   2  -4  13  -17.71   18.40
  -2  -4 -13   34.15   19.74
  -2  -4 -13   34.11   13.90
  -2  -4 -13   11.01   18.29
   2  -4  14    7.29   16.58
  -2  -4 -14   24.46   20.07
  -2  -4 -14   15.34   14.51
  -2  -4 -14   41.35   22.31
   2  -4  15   62.28   21.80
  -2  -4 -15   33.99   21.85
  -2  -4 -15   35.62   22.46
  -2  -4 -16   29.07   24.17
   2  -4  16   -2.67   19.06
  -2  -4 -16   36.25   22.33
  -2  -4 -16   63.99   22.39
   2  -4  17   32.02   23.75
  -2  -4 -17  -27.29   25.35
  -2  -4 -17  -59.73   28.36
  -2  -2  18  -27.01   22.51
   2  -2 -17   36.46   19.44
  -2  -2  17    8.09   17.75
  -2  -2  16    4.70   18.11
   2  -2 -16   50.91   19.84
  -2  -2  15   55.42   18.45
   2  -2 -15   32.05   20.62
   2  -2 -15   -0.32   15.56
   2  -2 -14   81.30   22.09
   2  -2 -14   89.64   19.23
  -2  -2  14   97.54   20.42
   2  -2 -13  167.12   21.86
   2  -2 -13  218.46   27.08
   2  -2 -13  207.86   24.15
  -2  -2  13  217.98   24.08
   2  -2 -12   45.89   15.36
   2  -2 -12   76.02   18.62
  -2  -2  12   27.22   14.86
   2  -2 -12   65.93   15.15
   2  -2 -12   50.89   17.45
  -2  -2  11   44.55   15.79
   2  -2 -11   13.76   14.13
   2  -2 -11  -24.76   14.12
   2  -2 -11   11.40   13.11
  -2  -2  11    4.22   13.86
  -2  -2  11   33.81   13.64
   2  -2 -11   15.31   12.19
  -2  -2  10   32.06   14.31
   2  -2 -10   41.30   13.02
  -2  -2  10   34.60   15.21
   2  -2 -10   47.21   11.94
   2  -2 -10   33.95   13.67
  -2  -2  10   26.93   12.85
   2  -2 -10   48.55   14.51
  -2  -2   9   87.23   14.85
   2  -2  -9   83.90   13.08
   2  -2  -9   77.18   14.76
   2  -2  -9   85.81   16.26
  -2  -2   9   79.47   13.78
  -2  -2   9   69.56   14.47
   2  -2  -9  100.90   15.10
   2  -2  -8   30.72   11.68
   2  -2  -8   27.19    9.67
  -2  -2   8   28.90   11.55
   2  -2  -8   17.98   10.28
  -2  -2   8   12.58   12.03
  -2  -2   8   33.31   11.69
   2  -2  -8    8.37   10.34
  -2  -2   7   61.74   13.03
   2  -2  -7   48.20    9.70
   2  -2  -7   26.56    9.40
  -2  -2   7   47.34   11.67
  -2  -2   7   44.35   11.70
   2  -2  -7   25.42   10.40
   2  -2  -7   19.97   10.21
   2  -2  -6    9.80    8.83
  -2  -2   6    9.63    9.44
   2  -2  -6   26.46    8.01
  -2  -2   6   17.31    9.01
   2  -2  -6   11.60    9.27
  -2  -2   6    6.61    9.15
   2  -2  -6   37.15   10.83
   2  -2  -5  878.18   22.82
  -2  -2   5  920.37   21.57
  -2  -2   5  766.50   24.85
   2  -2  -5  834.42   25.44
   2  -2  -5  869.52   27.24
   2  -2  -5  863.57   26.50
  -2  -2   5  890.17   25.74
  -2  -2   5  757.45   24.46
   2  -2  -4  133.05   12.71
  -2  -2   4  116.70   11.14
  -2  -2   4  119.63    8.93
  -2  -2   3 1953.00   26.03
   2  -2  -3 1877.06   26.15
   2  -2  -3 1924.43   25.96
   2  -2  -3 1886.53   27.97
   2  -2  -3 1847.07   32.62
   2  -2  -2 1344.47   20.36
  -2  -2   2 1420.26   20.49
   2  -2  -2 1413.00   17.64
   2  -2  -2 1390.19   18.37
  -2  -2   1 1702.56   22.26
   2  -2  -1 1736.18   24.12
  -2  -2   1 1741.05   21.51
  -2  -2   1 1735.79   21.95
  -2  -2   1 1763.71   20.74
  -2  -2   0  961.90   16.26
   2  -2   0  984.51   15.71
  -2  -2   0  906.38   17.43
  -2  -2   0  968.24   17.28
  -2  -2  -1 1346.74   23.41
   2  -2   1 1396.09   16.62
  -2  -2  -1 1344.77   21.78
  -2  -2  -1 1412.39   22.88
   2  -2   1 1485.49   18.46
   2  -2   1 1469.14   25.42
   2  -2   2 4898.93   50.96
  -2  -2  -2 5452.27   52.74
   2  -2   2 4875.98   43.21
  -2  -2  -2 4795.47   43.01
   2  -2   2 4755.03   47.48
  -2  -2  -2 5243.38   45.15
   2  -2   3  643.40   21.21
   2  -2   3  623.77   19.62
  -2  -2  -3  610.22   20.64
  -2  -2  -3  621.79   20.93
   2  -2   3  619.21   12.18
  -2  -2  -3  594.01   17.66
   2  -2   3  621.60   21.46
  -2  -2  -3  592.33   18.17
  -2  -2  -4  392.51   17.13
   2  -2   4  428.54   19.76
   2  -2   4  410.85   18.65
   2  -2   4  414.94   19.10
  -2  -2  -4  377.20   15.52
  -2  -2  -4  402.52   19.51
  -2  -2  -4  391.52   19.41
  -2  -2  -5    3.19    7.18
  -2  -2  -5  -14.18   10.12
   2  -2   5    6.58    9.20
  -2  -2  -5   16.12    9.27
   2  -2   5    9.38    8.83
  -2  -2  -5   -3.35    8.20
   2  -2   5   -4.53    8.88
  -2  -2  -6  534.05   26.62
   2  -2   6  615.50   27.61
  -2  -2  -6  537.62   20.78
   2  -2   6  569.45   25.81
   2  -2   6  556.74   26.38
  -2  -2  -6  528.08   23.41
  -2  -2  -6  566.01   27.33
  -2  -2  -7  316.18   17.94
   2  -2   7  383.74   24.50
  -2  -2  -7  327.96   22.34
  -2  -2  -7  372.93   21.50
   2  -2   7  360.52   22.09
   2  -2   7  393.28   23.88
   2  -2   8  275.93   21.00
  -2  -2  -8  205.78   20.63
   2  -2   8  243.78   22.81
  -2  -2  -8  227.14   16.10
   2  -2   8  263.96   22.26
  -2  -2  -8  235.91   19.37
  -2  -2  -9  652.29   34.59
   2  -2   9  666.57   35.51
   2  -2   9  624.29   31.56
  -2  -2  -9  611.04   34.57
   2  -2   9  665.21   34.71
  -2  -2  -9  635.61   31.46
  -2  -2  -9  611.61   25.92
   2  -2  10   65.16   16.57
   2  -2  10   85.67   16.72
  -2  -2 -10   59.43   17.86
  -2  -2 -10   68.64   15.74
  -2  -2 -10   57.83   16.44
   2  -2  10   94.21   18.47
  -2  -2 -10   73.54   12.81
  -2  -2 -11   14.96   14.06
  -2  -2 -11   17.96   10.88
  -2  -2 -11   42.77   16.36
   2  -2  11   29.19   14.15
  -2  -2 -11   26.94   15.68
  -2  -2 -12   11.45   10.65
  -2  -2 -12   -1.56   14.15
   2  -2  12   16.21   13.97
  -2  -2 -12   38.05   18.72
  -2  -2 -12    6.34   17.25
   2  -2  13   -5.93   15.55
  -2  -2 -13   -8.10   12.57
  -2  -2 -13  -14.29   18.48
  -2  -2 -13  -15.04   18.62
  -2  -2 -14   51.43   22.09
  -2  -2 -14   34.32   20.65
   2  -2  14   22.46   18.66
  -2  -2 -14   21.18   13.30
   2  -2  15   -2.02   17.32
  -2  -2 -15   16.13   16.14
  -2  -2 -15  -16.21   21.91
  -2  -2 -15   25.14   20.99
   2  -2  16    0.89   19.80
  -2  -2 -16    1.74   16.14
   2  -2  17    7.50   21.12
  -2   0  18   50.22   22.09
   2   0 -17   -9.92   15.38
  -2   0  17   24.67   19.64
  -2   0  16  -17.70   18.89
   2   0 -16   11.85   15.09
  -2   0  15   16.94   16.44
   2   0 -15    6.67   13.81
  -2   0  14   21.83   16.88
   2   0 -14  -19.21   14.50
   2   0 -13    9.43   12.58
  -2   0  13   -2.31   13.53
   2   0 -12   72.65   16.90
  -2   0  12   72.09   18.59
  -2   0  12   79.06   17.13
   2   0 -12   48.19   14.21
   2   0 -11  122.73   16.05
  -2   0  11  151.02   17.70
  -2   0  11  176.24   22.60
   2   0 -11  135.47   18.47
  -2   0  11  174.65   22.26
   2   0 -10   63.23   13.22
   2   0 -10   79.83   15.98
  -2   0  10   65.59   14.91
  -2   0  10   65.06   15.70
  -2   0  10   70.36   13.65
   2   0 -10   65.04   12.81
   2   0  -9  193.95   17.46
   2   0  -9  179.26   18.78
  -2   0   9  173.55   17.12
  -2   0   9  222.31   21.84
  -2   0   9  172.60   18.84
   2   0  -9  181.90   16.87
  -2   0   8  680.96   30.70
  -2   0   8  642.07   29.27
   2   0  -8  643.03   25.45
   2   0  -8  646.16   29.69
  -2   0   8  621.99   26.47
   2   0  -8  652.08   27.21
  -2   0   7 1106.63   34.59
   2   0  -7 1068.86   31.07
  -2   0   7 1063.39   31.28
  -2   0   7 1074.48   35.19
   2   0  -7 1056.54   34.47
   2   0  -7 1032.06   29.83
   2   0  -6  782.84   24.20
  -2   0   6  772.66   27.77
   2   0  -6  764.60   26.83
  -2   0   6  700.90   25.80
   2   0  -6  766.43   24.86
  -2   0   6  733.87   24.08
   2   0  -5   50.07    9.72
   2   0  -5   46.19    8.84
  -2   0   5   38.95    9.39
  -2   0   5   39.06    9.47
  -2   0   5   46.08    8.89
   2   0  -5   36.77    8.48
   2   0  -4  156.86   11.37
  -2   0   4  189.30   11.81
  -2   0   4  206.67   12.78
  -2   0   4  193.95   13.15
  -2   0   4  177.58   11.97
   2   0  -4  203.07   12.65
   2   0  -4  193.10   11.85
  -2   0   3 1436.92   25.16
  -2   0   3 1510.62   23.31
   2   0  -3 1507.57   25.03
   2   0  -3 1541.72   23.73
   2   0  -3 1485.89   25.70
  -2   0   3 1494.69   25.70
  -2   0   3 1517.90   24.94
  -2   0   2 2378.94   20.97
  -2   0   2 2442.30   27.57
   2   0  -2 2426.33   27.38
   2   0  -2 2397.01   27.42
  -2   0   2 2357.16   27.99
   2   0  -1   -1.66    2.81
  -2   0   1  952.08   15.99
  -2   0   0  400.81   10.05
   2   0   0  387.10    9.86
   2   0   0  389.78    8.32
  -2   0   0  429.06    8.47
   2   0   1 1330.93   19.70
  -2   0  -1 1326.68   18.75
  -2   0  -1 1289.34   17.98
   2   0   1 1357.30   22.54
  -2   0  -1 1312.68   19.46
   2   0   1 1316.96   18.83
   2   0   1 1294.64   18.05
  -2   0  -1 1303.85   22.17
  -2   0  -2   19.71    7.85
   2   0   2    4.62    6.43
  -2   0  -2   10.78    6.88
   2   0   2    5.75    5.14
   2   0   2    6.15    7.11
   2   0   2    8.41    6.95
  -2   0  -2    8.57    6.39
  -2   0  -2   15.31    5.93
  -2   0  -3 2874.80   31.48
   2   0   3 2810.65   39.24
   2   0   3 2967.38   41.45
   2   0   3 2926.81   42.72
  -2   0  -3 2867.61   40.28
  -2   0  -3 2912.63   42.60
  -2   0  -3 2817.53   41.03
  -2   0  -4  359.73   17.60
  -2   0  -4  344.71   12.92
  -2   0  -4  366.31   18.45
   2   0   4  387.91   18.40
  -2   0  -4  369.46   19.02
   2   0   4  368.21   19.07
   2   0   4  329.49   16.67
   2   0   5  810.94   26.95
   2   0   5  840.95   29.14
  -2   0  -5  824.38   20.44
  -2   0  -5  844.75   28.95
  -2   0  -5  870.90   28.52
   2   0   5  855.18   29.99
  -2   0  -5  854.63   30.35
   2   0   6   81.92   13.21
  -2   0  -6   98.92   13.29
   2   0   6   92.10   12.21
  -2   0  -6   88.41    9.20
   2   0   6   90.94   14.57
  -2   0  -6   95.86   13.83
  -2   0  -6   90.48   15.09
  -2   0  -7   26.03   11.44
   2   0   7   24.36   12.46
  -2   0  -7   15.18    6.84
  -2   0  -7   16.83   10.29
   2   0   7   17.81    9.52
   2   0   7   21.10   11.45
  -2   0  -7   13.47   10.63
   2   0   8   15.42   12.94
  -2   0  -8   14.25    7.51
  -2   0  -8    8.05   10.59
   2   0   8   -4.24   12.43
  -2   0  -8   19.19   11.69
   2   0   8    5.97    9.36
  -2   0  -9   40.20    9.90
   2   0   9   11.74   12.54
   2   0   9   33.30   13.55
  -2   0  -9   33.36   13.85
   2   0   9   45.18   12.62
  -2   0  -9   12.47   12.78
   2   0  10  186.14   19.70
   2   0  10  184.25   22.19
  -2   0 -10  157.36   14.17
   2   0  10  146.53   21.32
  -2   0 -10  163.08   21.75
  -2   0 -10  152.25   20.07
  -2   0 -11   22.33   15.52
  -2   0 -11   49.69   16.62
  -2   0 -11   27.64   10.30
  -2   0 -11   37.11   17.37
   2   0  11   40.92   14.45
   2   0  12    2.11   13.90
  -2   0 -12   -3.50   15.30
  -2   0 -12  -33.27   17.61
  -2   0 -12   -0.31    9.74
  -2   0 -13   18.00   11.46
   2   0  13   39.81   16.07
  -2   0 -13   23.88   18.62
  -2   0 -14   68.86   14.96
   2   0  14   82.85   20.27
  -2   0 -14   45.05   15.94
   2   0  15   11.81   17.65
  -2   0 -15   33.67   15.96
   2   0  16   21.84   20.60
   2   0  17    9.86   19.39
  -2   2  18   60.72   23.11
  -2   2  17   -5.39   17.20
  -2   2  16   46.01   19.06
   2   2 -16   36.64   14.44
   2   2 -15   23.33   12.75
  -2   2  15    0.68   15.51
   2   2 -14   66.38   14.52
  -2   2  14   66.75   17.15
   2   2 -13  177.67   18.49
  -2   2  13  203.85   22.72
  -2   2  12   43.15   13.54
   2   2 -12   76.49   17.71
   2   2 -12   67.46   13.08
  -2   2  12   76.31   19.33
   2   2 -11   45.78   15.99
  -2   2  11   13.42   11.41
  -2   2  11    5.55   13.79
   2   2 -11   36.36   11.21
  -2   2  11   18.13   14.07
  -2   2  10   48.11   12.43
   2   2 -10   47.66   13.89
  -2   2  10   79.45   16.45
  -2   2  10   36.38   14.60
   2   2 -10   26.15    9.94
   2   2  -9  107.27   15.29
  -2   2   9   97.35   13.61
  -2   2   9  133.96   17.50
  -2   2   9  117.22   16.55
   2   2  -9   86.55   11.54
   2   2  -8   34.56   10.94
   2   2  -8   33.21    9.05
  -2   2   8    1.09   10.89
  -2   2   8   20.21   10.35
  -2   2   8   29.83    9.44
  -2   2   7   43.18   11.82
  -2   2   7   39.83    9.38
   2   2  -7   49.95    9.07
   2   2  -7   49.75   11.09
  -2   2   7   35.77   11.49
   2   2  -6    6.43    8.69
   2   2  -6    9.48    6.66
  -2   2   6   14.04    7.74
  -2   2   6   15.66    9.11
  -2   2   6    5.88    9.05
  -2   2   5  873.57   24.87
  -2   2   5  864.00   23.08
   2   2  -5  873.98   25.71
  -2   2   5  855.99   26.10
   2   2  -5  834.15   20.43
   2   2  -4   88.90   10.24
  -2   2   4  120.66   10.61
   2   2  -4   71.97    7.35
  -2   2   4  117.04    9.96
   2   2  -3 2315.88   27.45
  -2   2   3 2225.70   28.77
  -2   2   3 2290.09   28.48
  -2   2   3 2278.46   30.45
   2   2  -2 1594.27   21.19
  -2   2   2 1475.27   26.01
   2   2  -2 1582.92   23.47
  -2   2   2 1529.29   18.50
  -2   2   2 1506.94   19.12
   2   2  -1 1599.00   20.23
   2   2  -1 1602.73   20.80
   2   2  -1 1589.24   19.84
  -2   2   1 1564.38   23.35
   2   2   0  920.43   16.13
  -2   2   0  966.10   15.82
   2   2   0  920.79   17.29
   2   2   0  904.75   16.65
  -2   2  -1 1282.50   24.67
   2   2   1 1338.56   22.52
   2   2   1 1253.45   20.90
  -2   2  -1 1406.82   17.44
  -2   2  -1 1381.74   16.95
   2   2   1 1356.18   22.73
   2   2   2 5823.70   53.98
   2   2   2 6151.75   54.25
  -2   2  -3  641.56   12.69
   2   2   3  621.22   20.74
   2   2   3  608.47   20.75
   2   2   3  607.58   17.49
  -2   2  -3  642.42   21.88
  -2   2  -4  431.94   11.70
   2   2   4  431.83   19.91
   2   2   4  421.38   16.49
  -2   2  -4  458.35   20.51
   2   2   4  446.46   20.09
  -2   2  -4  419.24   18.37
  -2   2  -4  443.33   20.10
  -2   2  -5   11.47    9.74
  -2   2  -5    5.23    9.18
  -2   2  -5   -1.82    4.92
  -2   2  -5    1.22    8.25
   2   2   5    8.43    8.93
   2   2   5    4.37    9.26
   2   2   5   -3.49    7.55
  -2   2  -6  530.60   15.30
   2   2   6  489.16   20.91
  -2   2  -6  551.59   25.67
  -2   2  -6  513.42   26.09
  -2   2  -6  519.47   24.33
   2   2   6  538.06   26.17
   2   2   6  543.46   25.63
  -2   2  -7  418.15   15.03
  -2   2  -7  438.89   26.66
   2   2   7  369.07   19.85
   2   2   7  385.50   23.98
  -2   2  -7  424.14   26.96
   2   2   7  340.07   22.78
  -2   2  -7  392.70   23.94
   2   2   8  308.25   23.81
  -2   2  -8  293.65   14.00
  -2   2  -8  284.47   22.82
   2   2   8  260.10   18.71
  -2   2  -8  332.13   24.17
   2   2   8  257.31   22.61
   2   2   9  715.10   36.11
  -2   2  -9  658.24   21.26
   2   2   9  700.88   30.23
  -2   2  -9  730.66   35.69
  -2   2  -9  760.98   36.35
   2   2   9  744.98   36.33
  -2   2 -10   68.06   16.82
   2   2  10   47.60   16.83
  -2   2 -10   53.90    9.33
   2   2  10   64.63   14.54
  -2   2 -10   45.13   15.85
   2   2  10   60.79   16.71
   2   2  11   14.69   12.79
  -2   2 -11   41.84   16.66
  -2   2 -11   10.40    8.54
  -2   2 -12   13.58   11.25
  -2   2 -12   13.58    9.36
   2   2  12   20.23   13.33
  -2   2 -13   -9.76    9.49
   2   2  13  -20.77   14.64
  -2   2 -13   12.80   11.47
   2   2  14   41.64   17.31
  -2   2 -14   21.99   12.56
   2   2  15    1.06   17.34
  -2   2 -15    9.58   11.79
   2   2  16    1.49   17.91
   2   2  17  -11.70   19.99
  -2   4  18   16.83   19.21
  -2   4  17   10.34   18.58
   2   4 -16   -0.48   11.26
  -2   4  16   12.53   16.26
  -2   4  15   -0.86   15.10
   2   4 -15   25.53   11.56
   2   4 -14   58.25   12.95
  -2   4  14   37.78   16.34
  -2   4  13   45.55   15.34
   2   4 -13   18.23    9.86
  -2   4  12   38.28   12.38
   2   4 -12   19.61    9.48
   2   4 -11   95.45   11.96
   2   4 -11   89.98   17.99
  -2   4  11  112.38   14.75
  -2   4  11  117.20   20.43
  -2   4  11   96.02   18.49
  -2   4  10  569.55   32.35
   2   4 -10  522.61   20.54
  -2   4  10  514.89   30.62
   2   4 -10  509.16   30.74
  -2   4  10  485.79   25.04
  -2   4   9  462.92   23.16
  -2   4   9  510.14   29.53
   2   4  -9  503.72   19.11
   2   4  -9  502.59   28.27
  -2   4   9  515.96   28.22
  -2   4   8 1190.08   38.40
   2   4  -8 1306.05   39.82
  -2   4   8 1355.35   41.70
   2   4  -8 1264.58   27.05
  -2   4   8 1193.65   32.66
  -2   4   7  346.23   22.19
   2   4  -7  312.91   13.40
   2   4  -7  338.74   20.45
  -2   4   7  344.40   17.59
  -2   4   7  370.53   22.17
  -2   4   6  222.41   13.77
  -2   4   6  228.97   17.01
   2   4  -6  176.59   15.28
  -2   4   6  225.17   16.79
  -2   4   5  285.90   13.38
  -2   4   5  264.88   16.01
   2   4  -5  255.94   10.63
  -2   4   5  278.51   16.16
   2   4  -5  238.07   15.58
   2   4  -4  863.97   24.78
  -2   4   4  920.17   20.06
  -2   4   4  900.66   23.83
   2   4  -4  895.96   17.32
  -2   4   4  878.52   23.53
   2   4  -3  448.82   16.33
  -2   4   3  491.47   16.25
   2   4  -3  483.86   13.18
  -2   4   3  499.89   15.54
  -2   4   2 6354.09   42.53
   2   4  -2 6559.14   45.60
  -2   4   2 6563.12   49.10
  -2   4   1  108.59    5.81
  -2   4   1  115.98    8.55
   2   4   0  913.20   20.87
   2   4   0  912.59   14.32
   2   4   0  903.36   19.49
  -2   4  -1  536.13   18.32
  -2   4  -1  537.02   13.66
  -2   4  -2 1257.19   16.20
  -2   4  -2 1190.52   27.90
   2   4   2 1213.62   27.98
   2   4   2 1197.33   17.85
   2   4   2 1218.44   27.78
   2   4   3 1040.82   28.91
   2   4   3 1040.86   29.14
   2   4   3 1063.63   19.53
   2   4   4 1357.07   35.14
   2   4   4 1363.60   25.40
   2   4   4 1397.12   34.69
  -2   4  -4 1461.59   36.31
  -2   4  -5 1131.65   15.12
   2   4   5 1174.77   26.42
   2   4   5 1262.58   35.85
  -2   4  -5 1224.74   36.07
   2   4   5 1242.82   36.03
   2   4   6  890.52   33.77
   2   4   6  831.94   32.44
   2   4   6  837.68   24.83
  -2   4  -6  921.96   33.49
  -2   4  -6  822.65   14.91
  -2   4  -7   92.95    7.07
   2   4   7   76.12   14.45
  -2   4  -7   66.56   13.98
   2   4   7   95.41   15.13
   2   4   7   76.55   11.08
   2   4   8  266.48   17.97
  -2   4  -8  316.32   24.19
   2   4   8  274.33   22.85
  -2   4  -8  254.38   10.73
   2   4   8  263.57   22.60
  -2   4  -9   94.94   17.88
   2   4   9  108.79   14.60
  -2   4  -9   84.17    8.19
   2   4   9   81.22   17.18
   2   4   9  104.54   18.34
  -2   4 -10   15.56    7.67
  -2   4 -10   26.84    7.20
   2   4  10   39.95   12.12
   2   4  10   27.24   15.01
   2   4  10   22.78   14.99
  -2   4 -10   28.34   15.48
  -2   4 -11   62.81    9.13
  -2   4 -11   31.77    8.88
   2   4  11   49.01   13.23
  -2   4 -12   11.95    8.22
  -2   4 -12    0.53    8.94
   2   4  13  -20.98   14.75
  -2   4 -13  -19.79    8.91
  -2   4 -13   -8.40    9.21
   2   4  14   14.74   15.47
  -2   4 -14    1.03    9.06
   2   4  15   12.77   17.45
   2   4  16   15.83   18.67
   2   4  17   17.66   18.88
  -2   6  18  -13.74   18.89
  -2   6  17   -3.88   17.97
  -2   6  16   13.27   16.65
   2   6 -15   15.60    8.67
  -2   6  15   23.42   16.08
  -2   6  14  -13.11   12.83
   2   6 -14    2.10    8.36
  -2   6  13   52.83   14.55
   2   6 -13   64.42   10.06
  -2   6  12   63.34   14.35
   2   6 -12   62.70    9.59
  -2   6  11   20.51   15.40
   2   6 -11   37.57   14.83
  -2   6  11   27.17   11.63
   2   6 -11   18.31    7.70
  -2   6  11   21.90   14.54
  -2   6  10   62.95   16.76
   2   6 -10   47.34   14.24
  -2   6  10   34.01   10.99
  -2   6  10   62.15   16.31
   2   6 -10   46.17    7.82
   2   6  -9  100.71    8.52
  -2   6   9  103.75   12.72
  -2   6   9  109.68   16.71
   2   6  -9  118.03   16.33
  -2   6   9  107.79   17.56
   2   6  -8  172.93   17.55
  -2   6   8  150.30   16.67
   2   6  -8  134.80    9.31
  -2   6   8  132.37   16.68
  -2   6   8  141.02   12.91
   2   6  -7   15.17    9.64
  -2   6   7   35.20    9.01
  -2   6   7   45.16   12.76
   2   6  -7   11.65    5.61
   2   6  -6  341.81   20.27
  -2   6   6  448.81   23.31
  -2   6   6  404.98   22.20
  -2   6   6  424.90   16.74
   2   6  -6  344.19   11.98
  -2   6   5  931.35   28.71
  -2   6   5  915.28   27.52
   2   6  -5  955.77   29.18
  -2   6   5  928.60   21.42
   2   6  -5  941.06   17.90
  -2   6   4  233.29   15.29
  -2   6   4  217.11   13.92
   2   6  -3  329.18   15.60
  -2   6   3  345.26   16.33
   2   6  -3  332.81   12.20
  -2   6   3  306.23   14.35
   2   6  -2 4477.56   42.07
   2   6  -2 4210.81   45.19
   2   6  -1 5556.55   62.00
   2   6  -1 5851.54   59.92
   2   6  -1 5319.36   42.47
   2   6  -1 6004.05   53.20
   2   6   0 1205.61   16.71
   2   6   0 1226.12   28.91
   2   6   0 1189.29   27.84
  -2   6  -1   57.45   10.12
   2   6   1   49.38    9.77
   2   6   1   50.93    9.38
  -2   6  -2  278.32   16.28
   2   6   2  292.04   16.27
   2   6   2  303.79   16.90
   2   6   3  737.55   26.17
   2   6   3  736.13   25.74
  -2   6  -3  753.02   26.25
   2   6   3  725.67   13.37
   2   6   4 1100.19   33.34
   2   6   4 1087.38   19.79
   2   6   4 1138.27   33.53
   2   6   5   32.74    7.14
   2   6   5   38.43   11.39
  -2   6  -5   40.24   12.68
   2   6   5   69.84   12.77
   2   6   6   93.51   14.45
  -2   6  -6  105.07   15.18
   2   6   6  102.77    9.67
   2   6   6  109.65   14.93
   2   6   7  378.62   25.27
   2   6   7  364.04   17.13
  -2   6  -7  385.81   25.99
   2   6   7  368.69   25.35
   2   6   8  439.30   28.46
   2   6   8  466.91   30.66
  -2   6  -8  388.02   27.99
   2   6   8  410.59   19.73
   2   6   9  758.94   28.39
   2   6   9  843.33   40.57
   2   6   9  722.79   37.88
  -2   6  -9  845.26   40.77
  -2   6 -10  104.99   20.60
  -2   6 -10   72.36    5.20
   2   6  11   18.22   11.68
  -2   6 -11   17.16    4.26
   2   6  12    7.21   12.04
  -2   6 -12    0.76    4.38
  -2   6 -13   20.49    4.43
   2   6  13   21.12   13.80
  -2   6 -13    2.67    4.49
   2   6  14   43.04   17.41
   2   6  15   -6.00   14.93
   2   6  16  -11.96   17.14
   2   6  17   42.21   20.60
  -2   8  18   20.84   18.36
  -2   8  17    9.42   17.04
  -2   8  16   33.88   17.05
  -2   8  15   12.34   14.56
  -2   8  14   28.11   13.63
   2   8 -14   -6.97    2.55
  -2   8  13   97.14   16.34
   2   8 -13  123.89    7.35
   2   8 -12   96.84    7.28
  -2   8  12  126.17   16.39
  -2   8  11  174.08   22.74
   2   8 -11  127.97    7.86
  -2   8  11  138.33   15.85
  -2   8  11  125.85   20.54
  -2   8  10   25.15   14.31
   2   8 -10   17.32   13.37
  -2   8  10   18.22   14.70
  -2   8  10   31.42   10.63
   2   8 -10   20.42    5.06
   2   8  -9  129.66    7.30
  -2   8   9  102.78   11.93
  -2   8   9  152.37   20.17
  -2   8   9  156.01   19.26
   2   8  -9  146.68   19.50
   2   8  -8  138.33    7.70
  -2   8   8  122.87   12.01
  -2   8   8  134.30   16.96
   2   8  -8  143.29   18.21
  -2   8   8  120.98   17.07
   2   8  -7  383.67   11.87
  -2   8   7  408.16   23.71
  -2   8   7  407.96   24.58
   2   8  -7  419.52   24.82
  -2   8   7  391.39   16.86
   2   8  -6  568.07   26.58
  -2   8   6  400.88   22.71
  -2   8   6  432.07   23.74
   2   8  -6  544.97   14.45
  -2   8   6  404.52   15.68
   2   8  -5  869.76   18.18
  -2   8   5  901.49   28.94
  -2   8   5  936.11   30.93
   2   8  -4 1130.12   21.71
  -2   8   4 1114.97   29.37
   2   8  -4 1112.15   30.45
  -2   8   4 1110.15   31.64
   2   8  -3 2824.68   43.13
  -2   8   3 2801.25   47.51
  -2   8   3 2877.85   42.20
   2   8  -3 2913.30   36.74
  -2   8   2 1737.86   30.36
  -2   8   2 1707.48   36.78
  -2   8   1  337.20   13.69
   2   8  -1  434.59   14.25
   2   8  -1  474.45   20.45
   2   8  -1  480.44   22.19
  -2   8   1  325.34   17.60
   2   8   0   26.39    9.64
  -2   8   0   24.11    9.50
   2   8   0   38.55   10.91
  -2   8  -1  831.07   26.74
   2   8   1  761.49   11.17
   2   8   1  795.66   27.04
   2   8   1  813.69   26.01
   2   8   2  324.98   19.99
  -2   8  -2  356.20   19.64
   2   8   2  311.31   18.60
  -2   8  -3 1326.97   37.63
   2   8   3 1195.13   35.48
   2   8   3 1274.82   35.74
   2   8   4 1037.46   34.27
  -2   8  -4  966.81   33.85
   2   8   4  986.80   14.68
  -2   8  -5  315.69   21.95
   2   8   5  321.47   11.08
   2   8   5  319.76   22.24
   2   8   5  352.11   22.47
   2   8   6   13.94    6.09
   2   8   6   -8.05   10.95
   2   8   6   19.71   11.84
  -2   8  -6   -9.40   11.96
   2   8   7  -13.36   13.64
   2   8   7   -1.19    6.21
   2   8   7    8.20   12.26
   2   8   8   23.02   13.86
   2   8   8   25.31    8.01
  -2   8  -8   38.03   15.18
   2   8   8   24.62   13.96
  -2   8  -9  264.77   26.71
   2   8   9  252.26   16.66
   2   8   9  247.06   25.70
   2   8   9  214.86   24.46
   2   8  10    0.91    9.12
   2   8  11   -4.62   11.22
   2   8  12   17.46   11.69
   2   8  13   18.42   13.48
   2   8  14    6.74   13.65
   2   8  15    8.39   14.86
   2   8  16   17.83   16.92
  -2  10  17   23.68   16.63
  -2  10  16    7.79   14.33
  -2  10  15   12.24   14.11
  -2  10  14   29.21   13.74
  -2  10  13   24.22   12.81
  -2  10  12   45.59   12.25
  -2  10  11  -10.13    9.39
  -2  10  10   79.92   12.14
   2  10 -10   87.76   18.86
  -2  10  10   91.17   19.41
  -2  10  10   47.94   17.32
  -2  10   9  136.87   20.45
   2  10  -9  113.98   19.30
  -2  10   9   84.35   16.94
  -2  10   9   99.73   11.33
  -2  10   8  194.43   20.21
   2  10  -8  200.05   20.30
  -2  10   8  184.22   13.13
  -2  10   8  191.93   19.88
  -2  10   7  123.04   17.51
  -2  10   7  132.23   16.54
   2  10  -7  162.67   18.92
  -2  10   6   19.15   10.39
  -2  10   6   44.60   13.13
  -2  10   5   38.06   12.00
  -2  10   5   58.99   12.49
   2  10  -5   50.17   11.75
   2  10  -4  389.36   20.22
  -2  10   4  369.97   19.38
  -2  10   4  426.00   23.20
  -2  10   3  288.67   19.16
  -2  10   3  304.90   16.74
   2  10  -3  271.12   16.26
  -2  10   2 1057.38   27.33
  -2  10   2 1105.25   33.35
   2  10  -2 1037.02   25.85
   2  10  -1  634.64   24.90
  -2  10   1  568.08   19.41
  -2  10   1  579.63   25.09
   2  10  -1  563.79   17.50
   2  10  -1  601.85   27.16
  -2  10   0  205.51   14.35
   2  10   0  189.44    9.60
   2  10   0  198.01   15.30
   2  10   0  184.67   16.81
   2  10   1  230.50    7.93
   2  10   1  265.11   18.28
   2  10   1  290.01   20.31
  -2  10  -1  299.76   17.69
   2  10   2  612.41   27.58
   2  10   2  642.34   26.59
  -2  10  -3 1016.07   34.00
   2  10   3  941.60   33.21
  -2  10  -4  299.35   21.23
   2  10   4  238.55   20.20
   2  10   4  244.13   19.21
  -2  10  -5  109.53   17.28
   2  10   5   87.34    5.01
   2  10   5   64.78   14.53
   2  10   5   85.31   15.54
  -2  10  -6   32.86   14.55
   2  10   6   12.46   12.11
   2  10   6   13.89    4.67
   2  10   6    4.53   11.68
   2  10   7    9.02    5.76
  -2  10  -7   -3.08   12.93
   2  10   7    6.40   13.01
   2  10   7    3.02   11.47
   2  10   8  194.06   12.51
  -2  10  -8  262.29   25.86
   2  10   8  229.51   23.89
   2  10   8  156.17   21.12
   2  10   9  121.65   11.85
   2  10  10  163.58   15.00
   2  10  11   18.18   10.10
   2  10  12   11.43   10.97
   2  10  13    0.36   11.40
   2  10  14   13.80   13.00
   2  10  15  -15.88   14.64
  -2  12  15   24.74   13.95
  -2  12  14   27.39   13.07
  -2  12  13   39.17   12.76
  -2  12  12   67.33   13.32
  -2  12  11   92.89   13.29
  -2  12  10   88.12   11.23
  -2  12  10   96.86   20.00
  -2  12   9  154.82   21.75
  -2  12   9  147.92   20.97
   2  12  -9  162.08   20.98
  -2  12   8  126.17   17.74
  -2  12   8  110.25   18.71
   2  12  -8  131.21   19.14
  -2  12   7   30.19   11.81
  -2  12   7   21.55   12.62
   2  12  -7   17.02   11.14
  -2  12   6  158.99   17.26
  -2  12   6  134.43   17.64
   2  12  -6  136.20   15.79
  -2  12   5  100.41   15.16
  -2  12   5  106.83   14.00
  -2  12   4  804.04   33.12
  -2  12   4  770.26   28.45
   2  12  -3  441.90   21.19
  -2  12   3  449.88   21.20
  -2  12   3  467.32   25.47
  -2  12   2  168.61   17.06
  -2  12   2  156.58   13.71
   2  12  -2  175.99   13.65
   2  12  -1   16.42    7.08
  -2  12   1   36.26    8.82
   2  12  -1   15.20   12.29
   2  12  -1   22.42   10.78
  -2  12   1   28.94   11.94
  -2  12   0  293.29   17.52
   2  12   0  266.01   11.86
   2  12   0  309.20   21.99
   2  12   0  314.09   19.94
   2  12   1  197.59   17.16
  -2  12  -1  167.59   15.51
   2  12   1  195.92    8.48
   2  12   1  188.70   19.05
  -2  12  -2  644.89   27.35
   2  12   2  627.72   30.44
   2  12   2  652.03   28.61
  -2  12  -3  479.59   25.57
   2  12   3  555.45   27.76
   2  12   3  541.79   29.03
  -2  12  -4  432.61   25.89
   2  12   4  442.86   26.27
   2  12   4  423.73   26.64
   2  12   5  192.13   20.10
  -2  12  -5  212.44   21.83
   2  12   5  195.69   20.22
   2  12   6   59.82   17.05
  -2  12  -6   42.54   16.09
   2  12   6   35.81   14.48
   2  12   7   21.40    4.66
   2  12   7   38.94   15.34
   2  12   7   15.94   14.95
  -2  12  -7   -8.45   12.96
   2  12   8  209.79   23.75
   2  12   8  207.87   10.85
   2  12   9   13.39    6.97
   2  12  10    0.71    7.94
   2  12  11   10.01    9.12
   2  12  12   11.95   10.32
   2  12  13   17.89   10.45
   2  12  14   49.81   14.82
  -2  14  14   36.35   13.40
  -2  14   9  180.38   23.69
  -2  14   8  210.49   22.49
   2  14  -8  239.43   25.03
  -2  14   8  220.72   24.69
   2  14  -7   52.26   14.23
  -2  14   7   35.97   15.39
  -2  14   7   41.65   13.73
   2  14  -6   84.29   15.65
  -2  14   6   34.68   14.01
  -2  14   6   56.18   13.77
  -2  14   5   76.25   15.12
   2  14  -5  119.88   16.34
  -2  14   5  119.38   15.31
  -2  14   4  528.75   29.72
  -2  14   4  477.14   24.57
   2  14  -4  484.22   24.58
  -2  14   3  694.35   32.97
  -2  14   3  714.70   28.26
   2  14  -3  749.48   27.98
   2  14  -2  173.45   13.73
  -2  14   2  148.09   14.35
  -2  14   2  151.12   18.44
   2  14  -1   30.17    8.59
  -2  14   1   31.46    9.87
  -2  14   1   39.70   13.79
   2  14  -1   45.89   13.12
   2  14   0   43.89   12.87
   2  14   0   19.82   13.82
   2  14   0   25.60    6.94
  -2  14   0   52.63   11.31
  -2  14  -1  260.24   19.23
   2  14   1  280.59   23.10
   2  14   1  301.31   21.89
   2  14   1  241.57   10.28
   2  14   2  287.79   24.84
   2  14   2  244.42   20.70
  -2  14  -2  233.59   19.22
  -2  14  -3  146.56   17.62
   2  14   3  167.69   20.13
   2  14   3  177.83   19.83
   2  14   4  151.99   19.16
   2  14   4  134.89   17.63
  -2  14  -4  115.21   16.82
  -2  14  -5   83.81   16.93
   2  14   5   85.54   15.75
   2  14   5   50.87   14.57
  -2  14  -6    8.51   14.15
   2  14   6   -7.57   13.96
   2  14   6   32.18   15.16
  -2  14  -7   44.83   17.02
   2  14   7   65.56   17.95
   2  14  10   42.07    7.90
   2  14  11   39.49    9.16
   2  14  12   28.62    9.49
  -2  16   8  110.71   20.15
  -2  16   7  126.58   21.25
  -2  16   7  159.14   19.60
   2  16  -7  158.20   20.91
   2  16  -6   97.70   16.57
  -2  16   6   84.16   15.43
  -2  16   6  115.66   20.19
  -2  16   5   10.29   15.34
   2  16  -5   18.44   11.53
  -2  16   5    5.84   10.93
   2  16  -4  175.76   17.72
  -2  16   4  157.33   21.26
  -2  16   4  175.98   17.72
   2  16  -3 1003.85   34.09
  -2  16   3 1047.53   43.46
  -2  16   3 1024.56   36.06
   2  16  -2  598.49   24.78
  -2  16   2  538.16   31.95
  -2  16   2  580.40   27.11
   2  16  -1  291.70   16.74
  -2  16   1  273.77   19.57
   2  16   0   71.24    9.71
   2  16   0   72.53   16.94
   2  16   0   64.61   14.87
  -2  16   0   37.73   11.01
   2  16   1   65.79    7.89
   2  16   1   62.65   16.56
  -2  16  -1  100.61   14.50
   2  16   1   72.67   14.04
   2  16   2  261.47   22.21
   2  16   2  273.74   25.38
  -2  16  -2  308.23   22.92
   2  16   3  424.96   30.33
   2  16   3  488.34   29.76
  -2  16  -3  458.80   27.69
   2  16   4  177.25   23.46
   2  16   4  151.34   19.82
  -2  16  -4  138.20   18.05
   2  16   5   51.42   18.00
   2  16   5   58.10   15.67
  -2  16  -5   42.77   15.35
   2  16   6   40.67   16.12
  -2  16  -6   22.47   16.26
   2  18  -7   58.22   18.34
  -2  18   7   60.20   17.28
   2  18  -6   66.57   17.20
  -2  18   6   46.57   14.99
  -2  18   5    4.52   12.29
  -2  18   5   16.49   16.59
   2  18  -5  -10.05   12.12
  -2  18   4   80.87   15.54
  -2  18   4   94.65   19.78
   2  18  -4   56.10   14.75
   2  18  -3  278.25   21.25
  -2  18   3  240.47   25.83
  -2  18   3  252.35   20.99
  -2  18   2  157.89   17.63
   2  18  -2  171.66   16.62
  -2  18   2  205.81   24.09
   2  18  -1  107.23   12.57
  -2  18   1   97.15   14.64
   2  18   0   19.73    8.45
   2  18   0   15.68   17.09
   2  18   0   13.66   13.18
   2  18   1  116.03    9.58
   2  18   1  117.14   21.56
  -2  18  -1  139.48   17.42
   2  18   1  126.50   18.79
  -2  18  -2  282.54   23.10
   2  18   2  265.02   27.12
   2  18   2  224.89   22.85
   2  18   3  192.38   22.31
  -2  18  -3  147.16   19.95
   2  18   4  137.36   21.28
  -2  18  -4  193.23   23.43
  -2  18  -5  122.24   20.60
   2  20  -6    9.04   14.31
  -2  20   6    0.11   14.27
  -2  20   5   10.24   13.90
   2  20  -5   -5.29   13.98
  -2  20   4  188.36   21.81
   2  20  -4  123.96   18.19
  -2  20   3  317.88   24.44
   2  20  -3  371.44   24.25
   2  20  -2  235.15   18.74
  -2  20   2  239.16   22.62
   2  20  -1  143.84   14.88
   2  20   0   46.19   17.07
   2  20   0   41.94   10.28
   2  20   1   19.60   14.67
  -2  20  -1   25.92   12.96
  -2  20  -2   46.98   15.74
  -2  20  -3   61.49   17.33
  -2  20  -4   74.73   19.82
   2  22  -5    2.50   14.82
  -2  22   4   17.90   14.98
   2  22  -4   11.61   12.97
   2  22  -3   30.21   14.15
  -2  22   3   15.06   14.13
   2  22  -2   12.25   11.87
  -2  22   2   15.90   14.21
   2  22  -1    2.64   10.53
   2  22   0   14.25    9.63
  -2  22  -3   81.89   20.26
   2  24  -4   21.37   16.67
   2  24  -3   71.71   16.92
   2  24  -2  137.89   19.19
   2  24  -1   73.89   15.05
  -2  24  -2   30.13   17.12
  -2  24  -3    8.81   15.86
   3 -29  -6    5.35   24.17
  -3 -29   5  -21.91   23.85
   3 -29  -5  -49.77   20.80
  -3 -29   4   38.06   24.39
   3 -29  -4    1.71   18.92
   3 -29  -4   15.54   24.00
  -3 -29   4   42.80   26.04
  -3 -29   3   27.39   24.25
   3 -29  -3   -8.17   19.08
   3 -29  -3   -0.80   25.28
  -3 -29   3   -8.12   25.24
   3 -29  -3   49.85   26.28
  -3 -29   2   23.49   20.63
   3 -29  -2   37.08   23.00
   3 -29  -2   14.49   21.65
   3 -29  -2   65.43   22.66
  -3 -29   1   43.66   24.88
   3 -29  -1   34.18   23.65
   3 -29  -1   28.01   18.73
  -3 -29   1   10.66   20.49
   3 -29  -1   65.47   24.29
  -3 -29   0   23.15   22.59
   3 -29   0   27.28   18.17
   3 -29   0   10.07   22.02
  -3 -29   0   11.79   24.04
   3 -29   0  -11.15   21.07
   3 -29   1    0.20   19.60
  -3 -29  -1   42.60   22.81
   3 -29   1   -9.56   19.25
   3 -29   1   16.60   25.26
  -3 -29  -1  -29.36   27.26
   3 -29   2   -5.48   18.16
  -3 -29  -2   16.00   23.76
  -3 -29  -2   19.41   20.55
   3 -29   2   20.49   26.01
  -3 -29  -3  -25.87   25.98
  -3 -29  -3   42.07   24.18
   3 -29   3   10.76   18.37
   3 -29   3    0.04   26.99
  -3 -29  -4  -19.46   23.13
   3 -29   4   -1.84   24.27
   3 -27  -9   16.51   25.03
   3 -27  -9   23.15   22.62
  -3 -27   8   32.03   22.69
   3 -27  -8   13.48   23.65
  -3 -27   8   26.91   20.66
  -3 -27   8   30.38   28.55
   3 -27  -8   47.34   22.41
  -3 -27   7  -10.70   19.15
   3 -27  -7   30.17   24.87
  -3 -27   7   29.42   23.41
  -3 -27   7   24.64   24.44
   3 -27  -7   43.21   22.01
   3 -27  -6  -18.85   17.67
   3 -27  -6  -22.06   21.07
  -3 -27   6    5.34   18.24
  -3 -27   6    3.00   20.70
   3 -27  -5   16.84   18.13
   3 -27  -5    3.37   20.34
  -3 -27   5    4.16   15.01
  -3 -27   5   41.10   22.09
  -3 -27   4    4.25   15.31
   3 -27  -4   21.11   17.29
   3 -27  -4    0.18   20.59
  -3 -27   4   -4.46   18.60
  -3 -27   3    5.52   19.88
   3 -27  -3  -22.89   23.20
   3 -27  -3    3.96   17.12
  -3 -27   3   -3.28   24.74
  -3 -27   2   69.09   25.69
  -3 -27   2   22.10   21.15
   3 -27  -2   35.18   18.94
   3 -27  -2   83.00   24.82
   3 -27  -1   23.53   17.21
  -3 -27   1   24.45   20.73
   3 -27  -1   22.45   17.30
   3 -27  -1   19.88   22.83
  -3 -27   1   15.95   22.32
  -3 -27   0   39.10   20.78
  -3 -27   0   29.13   20.43
   3 -27   0   46.23   13.03
   3 -27   0   43.14   20.85
   3 -27   0   66.29   19.86
   3 -27   0   81.51   26.73
  -3 -27  -1  -14.03   19.00
   3 -27   1   29.75   14.08
   3 -27   1   45.26   19.14
   3 -27   1   25.68   18.18
  -3 -27  -1   38.05   24.43
   3 -27   1   23.90   22.51
  -3 -27  -2   65.74   23.44
   3 -27   2   29.91   15.22
   3 -27   2   30.91   17.73
   3 -27   2   51.83   26.27
  -3 -27  -2    5.13   21.03
   3 -27   2   38.43   20.53
   3 -27   3    4.49   17.49
  -3 -27  -3   20.73   21.37
   3 -27   3   68.32   28.97
   3 -27   3   42.27   18.05
  -3 -27  -3   43.25   23.92
   3 -27   3   -0.84   15.31
   3 -27   4   37.46   19.03
  -3 -27  -4   48.08   23.45
   3 -27   4   61.29   19.65
   3 -27   4   47.14   24.88
  -3 -27  -4   47.49   26.74
   3 -27   5   50.35   20.74
  -3 -27  -5    4.72   22.85
   3 -27   5   34.58   19.79
   3 -27   5   71.08   29.04
  -3 -27  -5   27.39   22.84
   3 -27   6   11.89   22.02
   3 -27   6    5.40   25.46
  -3 -27  -6   34.26   22.67
  -3 -27  -6  -31.83   26.37
   3 -27   6   33.17   19.99
   3 -27   7    5.68   19.94
   3 -27   7   -3.63   19.18
  -3 -27  -7   -0.75   23.16
   3 -25 -11   20.17   22.34
   3 -25 -11    4.42   25.87
  -3 -25  10   -7.19   24.45
  -3 -25  10   19.99   22.43
  -3 -25  10    9.12   19.48
   3 -25 -10   38.84   22.06
   3 -25 -10   19.88   22.78
  -3 -25   9   -4.03   24.50
   3 -25  -9   15.00   21.27
   3 -25  -9  -19.48   23.68
  -3 -25   9   11.24   18.94
  -3 -25   9   -8.59   20.99
   3 -25  -8    2.35   20.36
   3 -25  -8    8.38   18.33
  -3 -25   8   25.95   26.96
  -3 -25   8   -8.61   20.09
  -3 -25   8    4.10   19.84
  -3 -25   7   22.24   18.22
  -3 -25   7   45.98   23.83
   3 -25  -7   17.71   22.93
   3 -25  -7    9.73   17.52
  -3 -25   7   24.69   21.04
  -3 -25   6   34.76   21.33
   3 -25  -6   13.18   16.18
  -3 -25   6   44.54   18.06
   3 -25  -6  -12.14   21.58
  -3 -25   6   27.61   24.66
  -3 -25   5   37.34   17.50
   3 -25  -5  -11.53   16.34
  -3 -25   5   34.67   19.90
   3 -25  -5   21.33   19.19
   3 -25  -4   15.56   16.42
   3 -25  -4   58.67   23.23
  -3 -25   4   10.48   14.94
  -3 -25   4   39.33   19.73
  -3 -25   3  -14.46   17.35
   3 -25  -3   12.37   19.31
   3 -25  -3    8.65   17.06
  -3 -25   3   10.72   12.26
   3 -25  -2    6.21   18.24
  -3 -25   2   22.49   20.74
  -3 -25   2   71.60   21.50
  -3 -25   2    8.04   11.11
   3 -25  -2   20.81   15.66
   3 -25  -2   40.17   10.82
   3 -25  -1   27.90   20.74
   3 -25  -1   20.41   10.41
  -3 -25   1   72.92   24.36
  -3 -25   1   41.35   11.73
   3 -25  -1   64.07   18.09
  -3 -25   1   39.69   18.92
   3 -25   0   46.37   23.09
  -3 -25   0   58.14   21.14
   3 -25   0   34.97   18.07
  -3 -25   0   36.49   20.75
   3 -25   0   27.47   12.51
   3 -25   0   43.46   16.80
   3 -25   1   41.49   16.35
  -3 -25  -1   39.93   22.26
  -3 -25  -1   28.95   18.53
   3 -25   1   19.57   20.95
   3 -25   1   15.19   12.63
   3 -25   1   24.16   17.58
   3 -25   2    1.55   16.30
   3 -25   2   17.62   16.40
   3 -25   2    5.60   13.15
  -3 -25  -2  -24.29   20.03
  -3 -25  -2    0.15   16.99
   3 -25   2   16.74   20.33
  -3 -25  -3   12.56   18.07
   3 -25   3    7.82   14.94
   3 -25   3   31.79   16.54
  -3 -25  -3   17.82   20.28
   3 -25   3   17.44   20.41
   3 -25   3   22.43   17.08
  -3 -25  -4   26.21   21.75
   3 -25   4   63.59   17.54
   3 -25   4   61.23   19.00
   3 -25   4   73.25   24.73
  -3 -25  -4   20.52   20.44
   3 -25   4   62.64   18.35
  -3 -25  -5   55.49   23.26
   3 -25   5   63.97   19.95
  -3 -25  -5  103.82   27.60
   3 -25   5  102.95   27.45
   3 -25   5   81.11   20.06
   3 -25   6   70.33   22.02
  -3 -25  -6   79.45   27.36
  -3 -25  -6   26.89   21.13
   3 -25   6   57.18   27.10
   3 -25   6   37.51   18.44
   3 -25   7   12.95   25.50
  -3 -25  -7   39.91   23.90
  -3 -25  -7   10.82   20.14
   3 -25   7   39.50   20.20
   3 -25   7   71.59   23.57
   3 -25   8   35.23   22.81
   3 -25   8  -15.36   20.04
   3 -25   8   66.35   30.96
  -3 -25  -8   31.88   24.49
  -3 -25  -8   90.01   28.52
  -3 -25  -9   74.50   27.40
   3 -25   9   16.29   22.97
   3 -25   9   25.81   20.27
   3 -23 -12   -4.20   21.37
   3 -23 -12  -10.50   21.34
  -3 -23  12  -32.99   28.01
  -3 -23  12    7.17   22.29
  -3 -23  12  -11.47   20.83
  -3 -23  11   15.13   27.18
   3 -23 -11   22.93   22.66
  -3 -23  11   37.58   23.09
   3 -23 -11   61.95   25.46
  -3 -23  11   25.07   24.64
  -3 -23  10    6.25   20.72
   3 -23 -10    0.84   22.20
  -3 -23  10   35.32   22.81
  -3 -23  10   24.29   26.03
   3 -23 -10   -6.96   18.49
  -3 -23   9   41.55   19.96
  -3 -23   9   -9.69   18.36
   3 -23  -9   56.69   24.32
   3 -23  -9   21.38   18.89
  -3 -23   9    3.64   22.82
  -3 -23   8    8.57   17.62
   3 -23  -8    9.48   17.35
  -3 -23   8   15.86   20.87
  -3 -23   8   30.47   19.37
   3 -23  -8   27.79   20.39
  -3 -23   7   37.71   17.23
  -3 -23   7   58.14   21.94
  -3 -23   7   50.69   24.07
   3 -23  -7   34.64   17.36
   3 -23  -7   59.77   21.46
  -3 -23   6   29.45   14.07
  -3 -23   6   36.70   17.49
  -3 -23   6   37.65   21.64
   3 -23  -6   12.16   15.47
  -3 -23   6   47.17   18.85
   3 -23  -6   52.54   22.39
  -3 -23   5    6.48   13.67
  -3 -23   5   35.62   22.63
   3 -23  -5   -5.73   18.70
   3 -23  -5  -27.70   15.49
  -3 -23   5   -1.86   17.30
  -3 -23   5    6.72   14.47
   3 -23  -4   14.85   14.55
  -3 -23   4    1.49   12.30
   3 -23  -4   17.38   18.21
  -3 -23   4   -9.72   16.59
  -3 -23   4   16.81   21.46
  -3 -23   4   -3.69   15.96
  -3 -23   3   77.97   15.33
  -3 -23   3   34.24   18.21
  -3 -23   3   66.41   19.03
   3 -23  -3   63.25   10.70
   3 -23  -3   82.71   17.45
   3 -23  -3   70.32   20.87
  -3 -23   2   71.71   13.94
   3 -23  -2   93.93   12.96
  -3 -23   2   90.39   20.10
   3 -23  -2   73.89   17.48
   3 -23  -2   75.55   21.24
   3 -23  -1   66.15   12.58
   3 -23  -1   50.68   20.45
  -3 -23   1   59.88   11.35
   3 -23  -1   56.38   16.55
  -3 -23   1   83.17   21.15
  -3 -23   0   -0.60    8.12
   3 -23   0   22.30   12.00
  -3 -23   0   37.65   18.40
   3 -23   0   37.84   15.81
   3 -23   0    3.94   18.68
  -3 -23   0   -7.34   15.88
  -3 -23  -1    0.25   15.86
  -3 -23  -1   29.04   20.02
   3 -23   1    6.03   13.49
   3 -23   1   17.64   12.40
   3 -23   1   11.45   18.95
   3 -23   1  -12.13   16.84
   3 -23   2   11.10   15.02
   3 -23   2   -7.37   12.17
   3 -23   2  -10.38   14.09
  -3 -23  -2   27.11   18.12
  -3 -23  -2    7.61   18.41
   3 -23   2    1.03   19.61
   3 -23   2   10.21   12.82
   3 -23   3    1.83   11.55
   3 -23   3   45.90   21.05
   3 -23   3    9.59   14.45
   3 -23   3   27.74   15.49
  -3 -23  -3    7.29   17.05
   3 -23   3   20.80   13.51
  -3 -23  -3   19.76   20.12
  -3 -23  -4   48.29   22.74
   3 -23   4   36.09   21.24
   3 -23   4   67.69   18.09
   3 -23   4   53.96   15.59
  -3 -23  -4   36.00   20.27
   3 -23   4   80.62   19.39
  -3 -23  -5   69.73   22.88
   3 -23   5   81.73   24.50
   3 -23   5   77.25   15.48
   3 -23   5   90.48   20.10
   3 -23   5   77.90   19.31
  -3 -23  -5   54.93   22.66
   3 -23   6   40.76   26.64
   3 -23   6   26.50   19.32
  -3 -23  -6   43.74   22.06
   3 -23   6   31.80   16.61
  -3 -23  -6   53.11   22.27
  -3 -23  -7   26.58   20.50
   3 -23   7   25.72   23.71
   3 -23   7    5.23   15.84
   3 -23   7    4.84   18.29
  -3 -23  -7   25.15   20.53
  -3 -23  -8  -10.78   22.16
   3 -23   8  -13.06   19.94
   3 -23   8   10.62   22.46
  -3 -23  -8   49.06   23.24
   3 -23   8   14.64   18.01
   3 -23   9    2.49   18.62
  -3 -23  -9   54.26   24.91
   3 -23   9   59.85   24.99
   3 -23   9   38.36   26.85
  -3 -23  -9   58.22   26.87
   3 -23  10   53.10   25.97
   3 -23  10   24.14   21.11
  -3 -23 -10   15.23   22.78
  -3 -23 -10   57.86   26.24
   3 -21 -13   57.57   25.77
   3 -21 -13   18.03   26.11
  -3 -21  13    3.06   20.59
   3 -21 -13  -18.82   22.41
   3 -21 -12   17.08   21.33
   3 -21 -12   20.34   21.18
  -3 -21  12    9.24   21.63
   3 -21 -11    0.48   18.55
  -3 -21  11   14.93   19.12
  -3 -21  11   49.57   23.12
   3 -21 -11    6.09   20.53
  -3 -21  10    0.79   18.15
  -3 -21  10    4.93   22.02
  -3 -21  10  -16.62   18.98
   3 -21 -10   20.99   20.97
   3 -21 -10   37.72   18.43
  -3 -21   9   33.39   18.37
  -3 -21   9  -13.99   20.52
  -3 -21   9   38.70   21.73
   3 -21  -9    2.43   18.12
   3 -21  -9   35.49   18.87
  -3 -21   8   47.26   22.44
  -3 -21   8   23.02   16.55
   3 -21  -8   29.94   17.98
   3 -21  -8   68.01   19.23
  -3 -21   8   30.71   18.98
  -3 -21   7   52.13   18.23
  -3 -21   7   43.24   17.90
   3 -21  -7   18.89   18.15
   3 -21  -7   12.83   14.83
  -3 -21   7   25.66   12.18
  -3 -21   7   48.22   23.15
  -3 -21   6   39.77   16.07
  -3 -21   6   60.32   19.70
  -3 -21   6   35.26   13.31
  -3 -21   6   13.82   18.53
   3 -21  -6   67.46   21.30
   3 -21  -6   31.93   15.44
  -3 -21   5   61.78   18.76
   3 -21  -5   29.35   16.11
   3 -21  -5   24.32    5.50
   3 -21  -5   27.09   18.24
   3 -21  -5   22.05    5.35
  -3 -21   5   17.18   12.84
  -3 -21   5   49.73   15.15
  -3 -21   5   45.01   21.62
   3 -21  -4  -12.06   18.03
  -3 -21   4    3.16   17.29
  -3 -21   4    7.09   12.85
  -3 -21   4   13.98   12.20
   3 -21  -4    8.11   13.77
  -3 -21   4  -10.91   15.46
   3 -21  -3   23.24   13.66
   3 -21  -3   26.73   17.68
  -3 -21   3   14.10   15.01
  -3 -21   3   35.62   15.48
  -3 -21   3   27.54   17.51
  -3 -21   3   39.07   12.74
   3 -21  -3   11.32    7.83
   3 -21  -2   34.11   18.28
  -3 -21   2   13.02   14.08
  -3 -21   2   12.58   15.68
   3 -21  -2   24.03   13.02
   3 -21  -2    4.83    8.77
  -3 -21   2   36.10   11.41
   3 -21  -1   55.34   15.11
   3 -21  -1   41.87   11.17
  -3 -21   1   25.26   16.12
  -3 -21   1   36.83   10.19
  -3 -21   1   59.36   16.85
   3 -21  -1   37.19   17.37
   3 -21   0   37.62   17.92
  -3 -21   0   63.29   16.76
  -3 -21   0   68.54   10.12
   3 -21   0   56.22   12.42
   3 -21   0   64.68   15.83
   3 -21   1   63.00   19.76
  -3 -21  -1   50.66   18.84
  -3 -21  -1   27.90   14.83
   3 -21   1   82.92   16.84
   3 -21   1   46.11   13.03
  -3 -21  -2  141.76   22.41
   3 -21   2  194.50   20.49
   3 -21   2  199.08   20.81
   3 -21   2  166.52   25.11
  -3 -21  -2  172.38   25.00
   3 -21   2  154.12   19.74
  -3 -21  -3  150.83   23.24
   3 -21   3  151.58   18.27
   3 -21   3  137.13   19.49
   3 -21   3  116.03   15.21
  -3 -21  -3  156.88   25.17
   3 -21   3  152.80   20.65
   3 -21   3  157.22   25.92
  -3 -21  -4   94.22   22.63
   3 -21   4   88.65   16.56
   3 -21   4   96.34   19.17
   3 -21   4   98.81   24.45
   3 -21   4   75.06   12.41
  -3 -21  -4   71.33   21.34
   3 -21   4   77.51   16.43
   3 -21   5   78.95   22.40
   3 -21   5   91.11   17.84
   3 -21   5   76.93   13.25
  -3 -21  -5   93.38   22.06
  -3 -21  -5   95.01   24.60
   3 -21   5  113.42   20.69
   3 -21   5   90.23   12.56
  -3 -21  -6   65.50   22.37
   3 -21   6   85.93   20.86
   3 -21   6   64.91   22.63
   3 -21   6   62.29   10.81
   3 -21   6   91.77   18.55
  -3 -21  -6   94.92   23.42
   3 -21   7   19.12   18.57
  -3 -21  -7   62.39   22.34
   3 -21   7   44.90   21.77
   3 -21   7   25.56   16.74
  -3 -21  -7   31.40   19.52
   3 -21   8   20.72   19.47
  -3 -21  -8   17.12   19.61
   3 -21   8   12.96   16.13
  -3 -21  -8   40.22   23.56
  -3 -21  -9   52.75   24.82
   3 -21   9   27.77   21.92
  -3 -21  -9   89.39   25.71
   3 -21  10   44.63   23.56
  -3 -21 -10   28.34   22.49
  -3 -21 -10   20.48   22.01
  -3 -21 -11   -8.12   26.53
   3 -21  11   26.96   23.32
  -3 -21 -11   12.07   23.60
  -3 -21 -12   29.31   25.58
   3 -19 -15    6.03   28.84
   3 -19 -14   44.20   25.80
   3 -19 -14   30.81   24.61
   3 -19 -14  -16.49   26.94
  -3 -19  14  -12.00   22.49
  -3 -19  13   64.74   25.89
   3 -19 -13   50.55   23.19
   3 -19 -13   24.35   21.50
   3 -19 -12   30.00   21.58
   3 -19 -12   54.82   22.60
  -3 -19  12   53.22   22.91
   3 -19 -11   22.38   18.35
  -3 -19  11   12.99   17.63
   3 -19 -11    0.27   18.52
  -3 -19  10  -28.23   17.93
   3 -19 -10   -3.70   16.12
   3 -19 -10    3.84   18.15
  -3 -19   9   33.44    9.55
  -3 -19   9   60.88   19.08
  -3 -19   9  -18.34   17.06
  -3 -19   9   48.70   23.33
   3 -19  -9   51.45   18.66
   3 -19  -9   34.07   18.94
   3 -19  -8   30.50   17.65
  -3 -19   8   50.87   10.85
  -3 -19   8   53.03   18.24
   3 -19  -8   66.21   18.08
  -3 -19   8   37.56   20.27
  -3 -19   8   46.33   18.12
  -3 -19   7   41.21   16.07
  -3 -19   7   50.27   12.80
   3 -19  -7   61.68   18.06
  -3 -19   7   44.83   19.75
   3 -19  -7   39.50   18.54
  -3 -19   7   19.32   16.16
   3 -19  -6    4.17   15.92
  -3 -19   6    6.91   10.93
   3 -19  -6   -0.20   12.83
  -3 -19   6    5.08   13.41
  -3 -19   6   22.47   15.58
  -3 -19   6   13.22   18.22
   3 -19  -5   28.73    6.48
   3 -19  -5   30.67   17.57
  -3 -19   5   30.27   12.88
   3 -19  -5   20.48    5.89
   3 -19  -5   31.13   13.34
  -3 -19   5   30.34   15.29
  -3 -19   5   29.29   13.05
  -3 -19   5   29.62   18.13
   3 -19  -4   58.31   14.91
  -3 -19   4   53.06   13.35
  -3 -19   4   78.07   15.52
   3 -19  -4   76.89   18.14
  -3 -19   4   96.25   18.74
  -3 -19   4   72.27   19.94
   3 -19  -3  116.51   11.84
  -3 -19   3  147.79   21.50
   3 -19  -3  128.34   17.74
  -3 -19   3  188.68   25.87
  -3 -19   3  104.76   17.44
  -3 -19   3  146.59   17.23
   3 -19  -3  134.23   20.56
   3 -19  -2  205.82   23.73
  -3 -19   2  222.24   21.69
   3 -19  -2  219.59   19.78
  -3 -19   2  223.30   22.97
  -3 -19   2  218.63   16.87
   3 -19  -2  230.44   16.40
  -3 -19   2  233.52   25.92
   3 -19  -1  194.30   16.31
   3 -19  -1  174.08   23.08
  -3 -19   1  216.36   21.72
  -3 -19   1  242.45   23.76
  -3 -19   1  187.23   14.63
   3 -19  -1  196.97   18.94
  -3 -19   0  237.90   23.81
  -3 -19   0  189.66   12.89
   3 -19   0  252.13   26.36
  -3 -19   0  224.53   22.60
   3 -19   0  209.12   18.85
   3 -19   0  238.48   18.48
   3 -19   1  106.73   15.15
  -3 -19  -1  101.78   17.86
   3 -19   1  100.01   19.38
   3 -19   1   77.58   14.64
  -3 -19  -1  127.12   20.70
  -3 -19  -2   50.33   18.31
  -3 -19  -2   35.10   15.75
   3 -19   2   66.46   15.00
   3 -19   2   51.80   12.89
   3 -19   2   57.91   14.11
   3 -19   2   43.26   17.10
   3 -19   3   -1.06   11.84
  -3 -19  -3    9.50   14.41
   3 -19   3   10.80   12.15
  -3 -19  -3   20.57   15.70
   3 -19   3    9.50   12.70
   3 -19   3   25.13   19.26
   3 -19   4   78.00   13.90
   3 -19   4   59.05   19.44
   3 -19   4   58.49   13.82
   3 -19   4   47.30   10.06
   3 -19   4   56.05   16.61
  -3 -19  -4   66.46   20.74
  -3 -19  -4   56.02   17.24
   3 -19   5   58.85   17.62
   3 -19   5   61.09   21.26
   3 -19   5   46.23   10.83
  -3 -19  -5   16.45   16.03
   3 -19   5   27.56   14.35
  -3 -19  -5   89.21   20.77
   3 -19   5   44.11    9.11
   3 -19   6   31.55    8.15
   3 -19   6   34.26   16.68
  -3 -19  -6   36.25   18.47
   3 -19   6   16.46   14.15
   3 -19   6   19.32    7.33
  -3 -19  -6   22.25   19.80
  -3 -19  -7   15.54   19.77
  -3 -19  -7  -18.80   17.13
   3 -19   7   -1.42   15.33
   3 -19   8   35.68   19.21
  -3 -19  -8   20.09   18.28
  -3 -19  -8   29.47   19.64
  -3 -19  -9   20.11   20.28
  -3 -19  -9   58.55   23.53
   3 -19   9   55.38   22.23
  -3 -19 -10   67.36   23.63
   3 -19  10  123.76   26.65
  -3 -19 -10   77.06   23.81
  -3 -19 -11   68.34   26.21
   3 -19  11   61.57   24.95
  -3 -19 -11   54.99   24.71
   3 -19  12   22.45   22.59
  -3 -19 -12  -14.50   24.63
  -3 -19 -12   37.18   25.72
  -3 -19 -13    5.04   22.76
   3 -17 -15   10.85   23.50
  -3 -17  15  -33.96   23.16
   3 -17 -15  -14.26   28.26
   3 -17 -15   26.87   23.04
   3 -17 -14  -28.60   23.49
  -3 -17  14  -20.00   23.00
   3 -17 -14   -8.48   20.71
   3 -17 -14   26.12   25.01
   3 -17 -13  -13.21   20.31
   3 -17 -13  -34.20   21.21
  -3 -17  13    0.26   19.61
   3 -17 -12   12.62   19.00
  -3 -17  12   -4.93   19.22
   3 -17 -12   25.32   20.48
   3 -17 -11  -19.11   19.01
  -3 -17  11    5.56   16.04
   3 -17 -11    9.03   16.51
   3 -17 -10   13.65    5.60
  -3 -17  10    9.40    5.07
   3 -17 -10   54.68   18.73
  -3 -17  10   21.88   17.55
   3 -17 -10   38.60   19.05
  -3 -17   9   51.64    8.89
  -3 -17   9   42.04   16.23
   3 -17  -9   29.83    4.54
   3 -17  -8   31.22    3.73
  -3 -17   8   70.55   17.56
   3 -17  -8   67.29   18.20
   3 -17  -8   51.66   16.42
   3 -17  -8   34.14    4.28
  -3 -17   8   65.39   10.19
  -3 -17   7  104.09   19.38
  -3 -17   7   76.41   16.73
  -3 -17   7  112.32   13.20
   3 -17  -7  106.29   20.54
   3 -17  -7   51.05   14.21
  -3 -17   7   98.73   22.18
   3 -17  -6   65.10   17.53
  -3 -17   6   40.67   14.15
   3 -17  -6   58.31    6.56
  -3 -17   6   84.20   16.95
  -3 -17   6   72.16   12.66
   3 -17  -6   51.48    5.96
   3 -17  -6   63.18   14.75
  -3 -17   6   45.30   17.59
  -3 -17   5  130.92   15.19
  -3 -17   5  164.69   20.96
   3 -17  -5  142.29    9.68
   3 -17  -5  154.65   20.42
  -3 -17   5  150.68   18.03
  -3 -17   5  174.08   23.43
   3 -17  -5  130.83   17.17
   3 -17  -5  127.25    9.19
  -3 -17   4   61.54   18.95
   3 -17  -4   38.86   14.92
  -3 -17   4   66.21   15.90
  -3 -17   4   64.91   13.40
  -3 -17   4   70.12   14.09
   3 -17  -4   33.10   12.42
  -3 -17   3    5.27   12.27
  -3 -17   3    7.24    9.50
   3 -17  -3    9.22    7.12
   3 -17  -3   -4.94   11.59
  -3 -17   3    2.75   14.53
  -3 -17   3   18.23   11.81
   3 -17  -3   -1.05   12.75
  -3 -17   2  143.33   17.37
  -3 -17   2  166.83   19.65
  -3 -17   2  147.71   22.31
   3 -17  -2  136.28   15.32
   3 -17  -2  133.32   19.18
  -3 -17   2  157.98   14.51
   3 -17  -2  159.53   13.57
   3 -17  -1   92.10   17.56
  -3 -17   1  139.96   12.46
  -3 -17   1  138.77   17.29
   3 -17  -1   98.16   13.35
  -3 -17   1  134.19   18.56
  -3 -17   1  145.90   20.35
   3 -17   0   12.77   12.79
  -3 -17   0    1.71   11.40
  -3 -17   0   17.35   13.04
  -3 -17   0    7.96   13.73
   3 -17   0    6.18   10.08
   3 -17   0    1.54    8.68
   3 -17   1   65.51   16.69
   3 -17   1   87.34   13.68
  -3 -17  -1   82.65   17.01
   3 -17   1   80.97   13.06
  -3 -17  -1   60.47   15.12
  -3 -17  -2  280.43   24.55
   3 -17   2  356.69   24.20
  -3 -17  -2  341.86   26.55
   3 -17   2  360.34   22.12
   3 -17   2  361.85   29.29
   3 -17   2  339.97   22.86
  -3 -17  -3  165.66   20.57
  -3 -17  -3  231.66   23.54
   3 -17   3  221.87   18.23
   3 -17   3  184.02   18.09
   3 -17   3  204.74   24.52
   3 -17   3  235.73   22.04
   3 -17   4  230.33   26.58
   3 -17   4  265.35   23.86
   3 -17   4  194.83   14.37
   3 -17   4  198.74   15.90
   3 -17   4  231.39   20.83
  -3 -17  -4  225.03   25.29
  -3 -17  -4  240.52   24.31
  -3 -17  -5  187.56   24.99
   3 -17   5  218.83   14.00
   3 -17   5  271.56   22.97
   3 -17   5  236.46   24.48
  -3 -17  -5  241.02   25.63
   3 -17   5  193.38   11.97
  -3 -17  -6  135.82   21.50
   3 -17   6  103.44    7.60
   3 -17   6  158.81   22.17
   3 -17   6  106.31    7.95
  -3 -17  -6  154.84   23.90
  -3 -17  -7   38.73   19.19
   3 -17   7   67.17   18.44
  -3 -17  -7   61.18   19.46
  -3 -17  -8   27.43   18.58
   3 -17   8   32.06   17.31
  -3 -17  -8   10.15   19.61
   3 -17   8   34.00   16.37
  -3 -17  -9   35.81   21.61
   3 -17   9   -0.77   17.45
  -3 -17  -9   -4.65   19.50
   3 -17  10   17.30   18.69
  -3 -17 -10   25.82   20.11
  -3 -17 -10   17.89   20.05
   3 -17  11   35.63   22.21
  -3 -17 -11   14.72   20.20
  -3 -17 -11   -3.59   19.92
  -3 -17 -12   35.44   22.55
   3 -17  12   27.12   20.96
  -3 -17 -12  -24.29   24.85
  -3 -17 -13   37.87   25.31
   3 -17  13    8.00   22.95
  -3 -17 -13   21.67   24.72
  -3 -15  16   25.95   25.71
   3 -15 -16  -15.66   23.79
   3 -15 -16    2.14   21.62
   3 -15 -16   -6.86   26.72
   3 -15 -15   11.37   22.26
  -3 -15  15   50.06   25.90
   3 -15 -15   48.82   25.08
   3 -15 -15   -3.30   21.03
   3 -15 -14   38.12   26.49
  -3 -15  14   27.42   21.25
   3 -15 -14   57.88   23.45
   3 -15 -14   38.70   22.15
   3 -15 -13   71.27   23.01
  -3 -15  13   85.81   24.09
   3 -15 -13  105.60   25.49
  -3 -15  12   73.50   21.26
   3 -15 -12   42.94   19.19
   3 -15 -12   46.89   20.79
   3 -15 -12    7.59    9.29
   3 -15 -11  -12.51   15.53
  -3 -15  11   38.18   19.17
   3 -15 -11   -5.18   16.28
   3 -15 -11    7.01    8.34
   3 -15 -10   34.29   16.96
  -3 -15  10   27.00   16.98
   3 -15 -10  -13.40   15.07
   3 -15 -10   10.27    7.42
  -3 -15  10   -5.03    4.35
   3 -15  -9    8.31    6.57
   3 -15  -9   34.83   16.70
  -3 -15   9   -0.12    7.22
  -3 -15   9    0.40   15.66
   3 -15  -9   24.50   14.85
   3 -15  -8   22.17   13.61
  -3 -15   8   28.47   14.30
  -3 -15   8   26.71    8.63
   3 -15  -8   62.27   18.17
   3 -15  -8   23.52    6.14
   3 -15  -7   29.18   14.26
  -3 -15   7   53.99   15.22
   3 -15  -7   40.19    6.25
   3 -15  -7   40.77   12.95
  -3 -15   7   43.17    9.61
   3 -15  -6   29.51    6.97
   3 -15  -6   49.63   12.95
   3 -15  -6   54.04   15.02
  -3 -15   6   43.21   10.57
  -3 -15   6   52.08   15.08
   3 -15  -6   34.32    5.99
  -3 -15   6   54.10   18.60
  -3 -15   6   26.89   12.57
   3 -15  -5   25.34    6.54
  -3 -15   5   25.76   13.17
  -3 -15   5   29.12   14.69
   3 -15  -5   25.04    6.48
  -3 -15   5   28.84   10.66
   3 -15  -5   22.79   13.68
  -3 -15   5    7.03   10.72
   3 -15  -5   36.10   12.12
  -3 -15   4  310.89   19.63
   3 -15  -4  283.17   20.11
   3 -15  -4  263.79   22.96
  -3 -15   4  294.68   22.96
  -3 -15   4  281.10   25.14
  -3 -15   4  284.50   19.45
   3 -15  -3  272.20   14.88
  -3 -15   3  283.60   22.20
  -3 -15   3  283.31   18.64
  -3 -15   3  284.93   19.27
  -3 -15   3  270.72   24.25
   3 -15  -3  271.76   19.22
   3 -15  -3  254.22   21.94
  -3 -15   2  203.19   19.80
  -3 -15   2  203.72   21.18
   3 -15  -2  276.66   22.66
   3 -15  -2  285.16   16.21
  -3 -15   2  244.43   18.63
   3 -15  -2  276.45   18.70
  -3 -15   2  237.69   16.18
   3 -15  -1  447.62   20.88
  -3 -15   1  456.18   18.89
  -3 -15   1  473.42   29.37
   3 -15  -1  427.85   21.57
   3 -15  -1  435.07   27.28
  -3 -15   1  477.27   25.28
  -3 -15   1  485.84   28.09
  -3 -15   0  163.26   19.17
  -3 -15   0  185.12   18.20
   3 -15   0  190.32   15.94
  -3 -15   0  206.14   19.91
   3 -15   0  192.64   19.60
   3 -15   0  184.34   15.56
  -3 -15  -1  230.36   22.59
  -3 -15  -1  188.88   19.50
  -3 -15  -1  215.64   20.93
   3 -15   1  187.89   15.20
   3 -15   1  202.17   16.84
   3 -15   1  172.38   20.08
   3 -15   2   17.84   10.15
  -3 -15  -2   23.09   13.59
  -3 -15  -2   16.41   12.24
   3 -15   2   -2.66    9.15
   3 -15   2   15.32   10.09
   3 -15   2   12.52   13.91
  -3 -15  -3  125.49   17.87
   3 -15   3  155.90   15.42
   3 -15   3  141.01   17.23
   3 -15   3  146.74   19.52
   3 -15   3  141.06   13.41
  -3 -15  -3  150.79   19.25
   3 -15   4  136.14   15.86
   3 -15   4  155.25   12.79
  -3 -15  -4  184.30   22.06
   3 -15   4  167.37   18.81
  -3 -15  -4  129.03   18.96
   3 -15   5   44.47    6.46
   3 -15   5   53.47   14.85
  -3 -15  -5   26.97   14.24
  -3 -15  -5   44.53   16.11
  -3 -15  -5   39.00   16.53
   3 -15   5   28.79    7.12
  -3 -15  -6   29.75   16.11
  -3 -15  -6   24.19   15.07
   3 -15   6  -21.25   14.64
   3 -15   7   -8.44   14.11
  -3 -15  -7    8.02   15.34
   3 -15   7   -1.00   11.86
  -3 -15  -7    8.44   14.94
  -3 -15  -8  -19.18   16.60
  -3 -15  -8  -11.42   16.35
   3 -15   8    9.45   14.98
   3 -15   8    9.07   13.41
   3 -15   9   76.80   19.40
  -3 -15  -9   36.47   17.62
  -3 -15  -9   41.41   19.73
  -3 -15 -10  111.02   24.12
   3 -15  10  126.72   24.78
  -3 -15 -10   66.00   22.16
  -3 -15 -11  113.50   26.52
   3 -15  11   81.30   22.00
  -3 -15 -11   80.31   24.06
  -3 -15 -12   38.58   25.11
   3 -15  12   28.75   20.57
  -3 -15 -12    2.08   21.87
  -3 -15 -13   12.34   22.51
   3 -15  13  -25.84   23.84
  -3 -15 -13   27.19   24.71
  -3 -15 -14    6.71   25.50
   3 -15  14   21.17   24.86
  -3 -15 -14  -18.24   23.50
   3 -13 -17   -1.85   23.25
   3 -13 -17   27.91   26.30
   3 -13 -17   31.60   25.04
   3 -13 -16   50.92   25.77
   3 -13 -16  -34.13   23.45
   3 -13 -16   24.26   24.83
   3 -13 -15    9.88   24.29
  -3 -13  15   18.46   20.72
   3 -13 -15   -5.96   20.29
   3 -13 -15    9.72   19.97
   3 -13 -14   42.45   22.12
  -3 -13  14   15.99   18.50
   3 -13 -14   42.72   21.55
   3 -13 -14  -24.49   23.26
   3 -13 -13   -1.81   11.53
  -3 -13  13  -41.84   19.23
   3 -13 -13    3.87   18.27
   3 -13 -13  -38.35   22.32
   3 -13 -13   31.24   20.55
  -3 -13  12   19.45   18.41
   3 -13 -12   15.11   17.67
   3 -13 -12    9.07   16.90
   3 -13 -12   21.38   11.56
   3 -13 -11    7.14    8.80
   3 -13 -11   11.97   16.16
  -3 -13  11   38.48   17.02
   3 -13 -10   48.19    9.68
  -3 -13  10   33.48   16.71
   3 -13 -10   38.77   16.33
   3 -13 -10   43.91   16.39
   3 -13  -9  130.03   19.87
   3 -13  -9  129.24   11.19
  -3 -13   9  130.45    9.64
  -3 -13   8  242.21   23.30
  -3 -13   8  227.22   13.14
   3 -13  -8  228.73   23.28
   3 -13  -8  231.79   21.26
   3 -13  -8  195.89   11.60
   3 -13  -7  325.14   24.94
   3 -13  -7  296.09   23.17
   3 -13  -7  286.46   12.73
  -3 -13   7  324.99   16.11
  -3 -13   7  359.14   25.84
   3 -13  -6  135.30   17.21
  -3 -13   6  157.56   18.16
   3 -13  -6  145.94   16.62
   3 -13  -6  128.17    8.83
  -3 -13   6  160.03   12.92
   3 -13  -5   75.05    7.82
   3 -13  -5   65.68   12.42
   3 -13  -5   66.55   13.71
  -3 -13   5   62.74   15.29
  -3 -13   5   71.52   14.11
  -3 -13   5   82.22   13.39
  -3 -13   5   77.33   10.94
   3 -13  -4   71.73   14.14
  -3 -13   4   65.92   13.73
  -3 -13   4   81.53   12.56
  -3 -13   4   85.84   11.69
   3 -13  -4   93.17   12.79
  -3 -13   4   60.30   14.97
   3 -13  -4   79.84    9.15
  -3 -13   3   28.90   11.56
  -3 -13   3   30.59   10.62
  -3 -13   3   33.06    9.20
   3 -13  -3   12.86   10.68
  -3 -13   3   27.72   13.58
   3 -13  -3   14.54    8.74
  -3 -13   2   26.83   12.37
  -3 -13   2   16.55    9.72
   3 -13  -2   16.48    8.18
  -3 -13   2   19.14    9.19
  -3 -13   2   42.96   12.58
   3 -13  -2   28.40   11.87
   3 -13  -2   20.76    8.70
   3 -13  -1  304.93   21.79
  -3 -13   1  257.51   14.14
   3 -13  -1  337.76   17.59
  -3 -13   1  257.60   21.27
  -3 -13   1  267.62   18.55
  -3 -13   1  250.61   19.69
   3 -13  -1  303.50   17.42
   3 -13   0  246.99   15.35
  -3 -13   0  282.65   19.79
  -3 -13   0  307.57   22.40
   3 -13   0  287.83   21.72
   3 -13   0  273.66   17.98
  -3 -13   0  279.63   21.33
  -3 -13   0  293.35   12.75
  -3 -13  -1   54.46   12.76
  -3 -13  -1   48.85   12.22
  -3 -13  -1   42.51   12.62
   3 -13   1   71.49   10.97
   3 -13   1   69.06   12.17
   3 -13   1   69.91   11.38
   3 -13   1   39.93   12.93
  -3 -13  -2  455.67   27.89
   3 -13   2  387.14   19.48
   3 -13   2  435.29   21.00
  -3 -13  -2  446.06   25.68
  -3 -13  -2  439.04   25.73
   3 -13   2  378.18   26.29
   3 -13   2  439.17   24.29
   3 -13   3  337.57   17.37
  -3 -13  -3  280.86   22.64
   3 -13   3  325.95   22.27
  -3 -13  -3  283.52   23.44
  -3 -13  -3  300.17   22.81
   3 -13   4  373.22   15.53
  -3 -13  -4  366.64   25.90
   3 -13   4  390.53   25.42
  -3 -13  -4  343.45   24.73
  -3 -13  -5  336.71   25.76
  -3 -13  -5  294.23   23.83
   3 -13   5  295.85    9.86
   3 -13   5  346.14   25.31
   3 -13   5  289.63   10.55
   3 -13   6  249.11   23.36
  -3 -13  -6  225.60   23.46
  -3 -13  -6  178.14   20.89
  -3 -13  -7  117.27   19.88
   3 -13   7   97.46   16.41
  -3 -13  -7  103.52   18.86
  -3 -13  -7   74.18   17.61
   3 -13   7   70.33   17.15
   3 -13   8  101.50   20.12
  -3 -13  -8   49.29   18.55
   3 -13   8  105.93   17.76
  -3 -13  -8   68.24   18.73
   3 -13   9   83.78   21.27
   3 -13   9   43.75   16.16
  -3 -13  -9   47.55   18.08
  -3 -13  -9   60.99   19.42
  -3 -13 -10   36.32   19.03
   3 -13  10   79.20   21.63
  -3 -13 -10   20.72   19.30
   3 -13  11   42.36   19.88
  -3 -13 -11   24.84   19.50
  -3 -13 -11   -6.63   18.28
   3 -13  12  -19.64   20.73
  -3 -13 -12   29.33   22.49
  -3 -13 -12   39.18   21.71
  -3 -13 -13   11.55   22.08
  -3 -13 -13   29.26   23.59
   3 -13  14    6.01   22.46
  -3 -13 -14   27.07   25.24
  -3 -13 -14    6.09   22.32
   3 -13  15  -18.52   23.19
  -3 -13 -15  -24.36   26.72
  -3 -13 -15   -9.63   23.30
   3 -11 -17   -7.57   25.26
  -3 -11  17   10.18   24.51
   3 -11 -17   34.32   24.19
   3 -11 -17   -5.75   22.14
  -3 -11  16  -19.50   21.72
   3 -11 -16  -19.99   22.37
   3 -11 -16   -3.88   20.61
   3 -11 -16   19.53   21.87
  -3 -11  15  -25.78   22.73
   3 -11 -15   11.41   20.54
   3 -11 -15   26.67   22.53
   3 -11 -15   20.74   23.01
   3 -11 -14    8.18   19.72
   3 -11 -14   40.31   22.70
   3 -11 -14   13.07   13.55
   3 -11 -14   -9.07   18.83
   3 -11 -13   82.63   23.97
  -3 -11  13   10.23   17.80
   3 -11 -13   56.36   20.30
   3 -11 -13   51.13   13.68
   3 -11 -13   71.83   21.84
   3 -11 -12   97.97   14.87
  -3 -11  12   55.32   19.49
   3 -11 -12   77.77   20.62
   3 -11 -12   77.53   19.86
   3 -11 -11   45.47   11.51
   3 -11 -11   51.26   17.06
   3 -11 -11   52.25   17.37
  -3 -11  11   60.72   17.92
   3 -11 -10    7.84   14.76
   3 -11 -10    1.19   13.75
  -3 -11  10    3.97   12.72
   3 -11 -10   -8.99    8.03
  -3 -11   9   19.06    7.09
  -3 -11   9    2.67   12.97
   3 -11  -9   11.61    7.36
   3 -11  -9   16.41   13.82
   3 -11  -9    8.92   12.22
  -3 -11   8   27.81    7.23
   3 -11  -8   31.51   13.72
   3 -11  -8   23.88    7.41
  -3 -11   8   52.07   15.13
   3 -11  -8   33.67   12.84
   3 -11  -7  109.74    9.44
  -3 -11   7  149.88   17.30
   3 -11  -7  137.88   17.43
   3 -11  -7  129.75   16.41
  -3 -11   7  121.17   10.44
   3 -11  -6  102.37   13.95
   3 -11  -6  112.96    8.86
  -3 -11   6  141.76   11.55
  -3 -11   6  138.44   16.26
   3 -11  -6  122.70   16.07
   3 -11  -5  218.93   16.75
   3 -11  -5  232.35   19.13
   3 -11  -5  230.10   11.40
  -3 -11   5  211.31   14.34
  -3 -11   4  408.52   21.09
   3 -11  -4  363.01   19.24
  -3 -11   4  410.66   18.62
  -3 -11   4  395.16   23.11
   3 -11  -4  398.32   22.56
  -3 -11   4  426.32   26.04
  -3 -11   3  607.49   22.87
  -3 -11   3  610.60   29.17
  -3 -11   3  599.94   26.86
   3 -11  -3  664.92   23.41
  -3 -11   3  628.07   23.10
   3 -11  -3  632.72   26.77
   3 -11  -3  675.68   21.15
   3 -11  -2  749.71   29.13
   3 -11  -2  783.11   23.89
  -3 -11   2  849.61   27.68
  -3 -11   2  846.49   24.54
  -3 -11   2  832.63   30.53
  -3 -11   2  891.21   33.26
   3 -11  -1  229.00   17.15
  -3 -11   1  249.89   19.62
  -3 -11   1  229.33   16.55
  -3 -11   1  262.66   18.59
   3 -11  -1  248.48   14.02
   3 -11  -1  270.81   16.01
   3 -11   0  895.03   24.11
  -3 -11   0  974.56   33.40
  -3 -11   0  946.03   34.33
  -3 -11   0  880.71   30.01
   3 -11   0  960.20   33.15
   3 -11   0  947.31   28.58
  -3 -11   0  956.82   20.47
   3 -11   1  572.87   24.08
  -3 -11  -1  594.79   27.56
  -3 -11  -1  574.31   25.88
   3 -11   1  574.08   27.50
  -3 -11  -1  642.33   27.94
   3 -11   1  533.10   19.42
   3 -11   1  585.59   23.36
   3 -11   2  283.38   19.25
  -3 -11  -2  263.75   19.80
  -3 -11  -2  277.69   21.44
   3 -11   2  265.64   15.13
  -3 -11  -2  257.10   18.85
  -3 -11  -3   14.14   11.80
  -3 -11  -3   22.74   11.35
   3 -11   3   12.73   10.91
  -3 -11  -3   -2.45   10.53
   3 -11   3   22.92    7.48
  -3 -11  -4   94.54   16.17
   3 -11   4  100.69    7.87
   3 -11   4  119.89   15.83
  -3 -11  -4   83.89   15.88
  -3 -11  -4  118.26   17.93
   3 -11   5   20.35   12.09
  -3 -11  -5   27.13   12.72
  -3 -11  -5   10.38   11.30
   3 -11   6   32.49   13.34
  -3 -11  -6   46.19   14.80
  -3 -11  -6   51.30   14.95
   3 -11   6   56.45   12.66
  -3 -11  -7    2.33   13.12
   3 -11   7    7.51   10.48
  -3 -11  -7    1.75   12.89
  -3 -11  -8  164.74   21.07
  -3 -11  -8  118.97   19.46
   3 -11   8  176.06   22.45
   3 -11   8  175.52   23.07
  -3 -11  -8  154.49   21.73
   3 -11   8  186.43   20.26
   3 -11   9  267.84   26.69
  -3 -11  -9  204.30   26.39
  -3 -11  -9  277.41   27.92
   3 -11   9  272.40   25.72
   3 -11  10  187.12   25.88
  -3 -11 -10  183.99   25.88
  -3 -11 -10  171.35   25.61
  -3 -11 -10  172.68   16.66
  -3 -11 -11   27.62   12.93
  -3 -11 -11   37.59   18.73
   3 -11  11   22.98   17.88
  -3 -11 -11   44.20   21.02
  -3 -11 -12   66.34   24.48
   3 -11  12   73.42   21.94
  -3 -11 -12   10.86   13.40
  -3 -11 -12   48.38   22.13
  -3 -11 -13   37.92   23.98
  -3 -11 -13   43.85   22.51
   3 -11  13   39.13   22.75
  -3 -11 -14  -28.95   25.32
   3 -11  14   -4.93   21.38
  -3 -11 -14    9.64   21.50
   3 -11  15   24.39   22.71
  -3 -11 -15  -27.44   23.47
  -3 -11 -15  -24.42   24.18
   3  -9 -18  -37.51   28.34
   3  -9 -18  -12.68   25.31
   3  -9 -18   54.69   27.42
  -3  -9  18    4.64   24.01
   3  -9 -17   36.85   24.00
   3  -9 -17   33.72   24.65
   3  -9 -17   33.50   24.66
  -3  -9  17  -25.73   22.15
   3  -9 -16  -20.38   22.72
   3  -9 -16   40.06   24.14
  -3  -9  16   15.72   21.13
   3  -9 -16   19.65   22.53
  -3  -9  15  -21.41   19.94
   3  -9 -15   -8.44   18.94
   3  -9 -15    7.42   20.21
   3  -9 -15   -2.23   19.93
   3  -9 -14   60.42   21.03
  -3  -9  14   13.72   19.57
   3  -9 -14    1.17   17.48
   3  -9 -14   17.04   20.86
   3  -9 -14   13.43   14.19
   3  -9 -13   32.84   13.85
  -3  -9  13   57.79   20.73
   3  -9 -13   14.28   17.00
   3  -9 -13   22.47   17.45
   3  -9 -13   29.15   20.19
   3  -9 -12   -1.68   10.63
  -3  -9  12   38.16   17.56
   3  -9 -12   50.21   18.00
   3  -9 -12   31.61   18.75
   3  -9 -12   28.96   16.58
   3  -9 -11   17.31    9.85
   3  -9 -11   61.11   17.73
   3  -9 -11   56.85   17.09
   3  -9 -10   91.96   17.57
  -3  -9  10   62.24   17.25
   3  -9 -10   57.31   14.94
   3  -9 -10   69.50   11.60
  -3  -9  10   77.28   17.09
  -3  -9  10   78.65   17.31
  -3  -9   9  260.83   12.84
   3  -9  -9  220.38   15.38
  -3  -9   9  233.33   22.59
   3  -9  -9  240.58   22.06
   3  -9  -9  235.57   22.40
  -3  -9   8  283.14   13.31
   3  -9  -8  289.33   22.46
  -3  -9   8  267.33   22.26
   3  -9  -8  267.21   21.04
   3  -9  -8  240.51   14.39
   3  -9  -7  937.87   24.48
  -3  -9   7 1005.91   37.00
   3  -9  -7 1017.62   35.40
  -3  -9   7  966.01   22.98
   3  -9  -7  991.44   35.05
   3  -9  -6  197.47   16.70
  -3  -9   6  243.11   13.22
   3  -9  -6  188.59   11.32
   3  -9  -6  206.05   18.07
   3  -9  -5  273.44   19.66
  -3  -9   5  357.25   16.63
   3  -9  -5  302.96   17.93
  -3  -9   5  395.12   22.57
   3  -9  -5  260.92   12.67
   3  -9  -4  142.73   14.51
  -3  -9   4  257.49   17.45
   3  -9  -4  133.97   12.31
   3  -9  -4  131.61    9.53
  -3  -9   4  245.37   14.90
   3  -9  -3   29.05   10.09
  -3  -9   3   38.37    9.54
  -3  -9   3   54.17   12.35
  -3  -9   3   41.30   12.04
   3  -9  -3   21.72    7.62
   3  -9  -2  815.94   21.14
  -3  -9   2  846.27   28.55
  -3  -9   2  881.18   23.58
   3  -9  -2  812.83   26.70
  -3  -9   2  934.98   26.99
  -3  -9   2  884.52   30.66
   3  -9  -2  852.82   23.91
   3  -9  -1 1073.55   30.78
  -3  -9   1 1090.12   32.09
  -3  -9   1 1085.37   23.44
  -3  -9   1 1104.74   33.56
   3  -9  -1 1108.57   23.53
  -3  -9   1 1091.86   29.17
  -3  -9   0  100.37    8.00
  -3  -9   0  101.42   13.24
   3  -9   0   84.50   10.07
   3  -9   0   80.82   11.95
  -3  -9   0   82.01   12.26
   3  -9   0   76.98    8.19
  -3  -9   0   98.34   11.69
   3  -9   0   90.90   10.66
   3  -9   1  243.06   15.87
  -3  -9  -1  241.68   17.36
  -3  -9  -1  218.02   15.98
   3  -9   1  198.42   11.53
  -3  -9  -1  242.32   17.46
  -3  -9  -2  250.41   17.95
  -3  -9  -2  246.25   18.67
  -3  -9  -2  220.99   17.39
   3  -9   2  295.93   13.62
   3  -9   2  284.21   17.79
   3  -9   3  923.21   32.85
  -3  -9  -3  840.39   31.88
  -3  -9  -3  824.52   31.95
  -3  -9  -3  855.00   30.47
   3  -9   3  890.95   19.40
  -3  -9  -4 1274.53   40.04
   3  -9   4 1243.02   39.49
  -3  -9  -4 1231.77   39.43
   3  -9   4 1175.07   17.16
  -3  -9  -4 1242.44   38.28
   3  -9   5  886.87   30.06
   3  -9   5  884.28   35.29
  -3  -9  -5  854.15   33.24
  -3  -9  -5  865.72   35.25
  -3  -9  -5  851.74   34.92
  -3  -9  -6  290.90   22.34
   3  -9   6  340.79   22.04
  -3  -9  -6  304.75   24.43
   3  -9   6  360.38   25.40
  -3  -9  -7   60.23   10.42
   3  -9   7   94.71   17.44
  -3  -9  -7   55.76   14.84
  -3  -9  -7  102.15   18.33
   3  -9   7   75.62   15.89
   3  -9   7   65.48   13.93
  -3  -9  -8   52.23   11.48
  -3  -9  -8   46.34   14.42
  -3  -9  -8   37.98   15.60
   3  -9   8   79.33   17.73
   3  -9   8   58.93   15.19
   3  -9   9    6.88   13.77
  -3  -9  -9    6.10   12.78
  -3  -9  -9    3.96   10.56
  -3  -9  -9  -10.14   16.02
  -3  -9  -9   46.04   16.34
   3  -9   9    4.66   13.56
  -3  -9 -10  207.40   26.11
   3  -9  10  177.04   24.56
   3  -9  10  205.49   25.75
  -3  -9 -10  141.85   17.17
  -3  -9 -10  146.65   21.67
  -3  -9 -10  168.74   24.07
  -3  -9 -11   17.82   13.66
  -3  -9 -11   15.90   17.03
  -3  -9 -11  -13.75   16.85
   3  -9  11    2.21   16.17
   3  -9  12    9.90   17.10
  -3  -9 -12    7.98   13.91
  -3  -9 -12   31.22   20.04
   3  -9  13  -10.80   18.59
  -3  -9 -13    4.95   19.54
  -3  -9 -13    0.46   15.75
  -3  -9 -14   37.41   24.30
  -3  -9 -15   34.71   25.17
   3  -9  15    5.37   20.60
  -3  -9 -16  -17.51   25.40
   3  -9  16   40.40   25.25
   3  -7 -18    5.85   22.84
  -3  -7  18  -13.98   21.96
   3  -7 -18    8.07   24.07
  -3  -7  17   11.50   20.94
   3  -7 -17  -23.46   22.50
   3  -7 -17  -11.97   22.69
   3  -7 -16   11.83   19.51
   3  -7 -16  -16.56   19.99
  -3  -7  16  -20.90   20.26
   3  -7 -16   -4.12   20.80
  -3  -7  15   -4.74   17.30
   3  -7 -15   18.04   19.03
   3  -7 -15   10.76   21.83
   3  -7 -15   -6.41   18.53
   3  -7 -14   47.82   21.08
   3  -7 -14   17.87   14.50
  -3  -7  14   31.66   17.69
   3  -7 -14   50.73   19.91
   3  -7 -14   39.58   19.90
   3  -7 -13  155.09   23.98
  -3  -7  13  121.41   21.58
   3  -7 -13  105.85   17.91
   3  -7 -13   74.32   20.98
   3  -7 -13  116.29   21.72
  -3  -7  12   99.51   20.02
   3  -7 -12  131.95   21.45
   3  -7 -12  110.57   20.65
   3  -7 -12   69.17   21.11
   3  -7 -12   87.73   15.56
  -3  -7  11   43.92   15.74
   3  -7 -11   59.35   12.78
  -3  -7  11   54.54   15.98
  -3  -7  11   83.04   18.13
   3  -7 -11   57.58   16.14
   3  -7 -11   70.87   17.86
   3  -7 -11   48.68   18.04
  -3  -7  10   32.07   13.30
  -3  -7  10   44.04   15.42
   3  -7 -10   51.97   15.41
   3  -7 -10   48.91   15.63
   3  -7 -10   69.65   17.75
  -3  -7  10   44.90   14.40
   3  -7 -10   37.48   10.63
   3  -7  -9   40.18    9.64
   3  -7  -9   30.11   13.20
  -3  -7   9   19.91   11.84
  -3  -7   9   14.06   11.76
   3  -7  -9   63.19   14.31
   3  -7  -8  139.13   17.22
   3  -7  -8  129.96   15.98
  -3  -7   8  138.59   10.53
   3  -7  -8  147.89   12.77
  -3  -7   8  121.78   16.91
   3  -7  -7  229.28   13.96
  -3  -7   7  253.40   20.16
   3  -7  -7  219.51   18.30
  -3  -7   7  235.17   12.39
   3  -7  -7  201.25   17.57
  -3  -7   6  104.43    9.30
   3  -7  -6  118.75   13.46
   3  -7  -6   97.91    9.86
  -3  -7   6  105.62   14.42
   3  -7  -6  105.61   13.09
   3  -7  -5   96.61    9.22
   3  -7  -5   99.38   11.85
   3  -7  -5  115.31   12.71
  -3  -7   5   95.17    9.20
  -3  -7   5  111.76   13.37
   3  -7  -4  948.82   27.11
   3  -7  -4  882.45   20.74
  -3  -7   4  936.84   27.22
  -3  -7   4  942.95   22.98
   3  -7  -4  913.36   25.00
   3  -7  -3 1596.72   33.53
  -3  -7   3 1806.35   32.44
   3  -7  -3 1555.17   28.32
  -3  -7   3 1785.48   34.68
   3  -7  -2 1466.31   36.44
  -3  -7   2 1714.94   37.49
   3  -7  -2 1488.46   24.05
  -3  -7   2 1700.02   36.28
  -3  -7   2 1751.26   32.63
  -3  -7   1   48.15   10.81
   3  -7  -1   11.17    8.35
  -3  -7   1   66.26    9.91
   3  -7  -1   19.00    8.93
  -3  -7   1   70.70   10.85
   3  -7  -1   16.83    5.91
  -3  -7   0   85.45   11.89
   3  -7   0   80.66   10.26
   3  -7   0   82.32   10.30
  -3  -7   0   76.27   10.97
  -3  -7   0   80.58    7.32
  -3  -7   0   84.81   11.29
   3  -7   0   73.64    6.39
   3  -7   1  451.23   20.02
   3  -7   1  435.66   15.87
  -3  -7  -1  397.85   19.69
  -3  -7  -1  385.30   18.27
  -3  -7  -1  425.75   20.26
  -3  -7  -2   31.65   10.56
  -3  -7  -2   22.48    8.58
  -3  -7  -2   34.31   10.04
  -3  -7  -3  252.37   18.10
   3  -7   3  314.96   20.88
  -3  -7  -3  273.11   17.57
   3  -7   3  314.41   16.19
  -3  -7  -3  227.48   18.31
   3  -7   3  274.00   10.15
  -3  -7  -4   27.78   10.93
   3  -7   4   51.62   12.98
  -3  -7  -4   32.10   11.46
  -3  -7  -4   35.37    9.65
  -3  -7  -5  112.83   10.97
  -3  -7  -5   67.68   12.00
  -3  -7  -5  100.94   14.81
   3  -7   5   86.38   13.52
  -3  -7  -6  285.23   21.97
   3  -7   6  349.66   24.00
  -3  -7  -6  284.83   20.57
   3  -7   6  309.36   20.93
  -3  -7  -6  263.66   16.02
   3  -7   7  259.81   22.60
   3  -7   7  185.52   20.09
   3  -7   7  240.02   19.88
  -3  -7  -7  192.94   15.25
  -3  -7  -7  230.08   19.37
  -3  -7  -7  218.45   21.15
   3  -7   8  148.90   19.16
   3  -7   8  139.36   20.49
  -3  -7  -8  113.62   13.61
   3  -7   8  177.99   20.09
  -3  -7  -8  126.63   16.73
   3  -7   9  456.94   32.83
  -3  -7  -9  478.32   32.86
   3  -7   9  478.71   31.35
   3  -7   9  490.30   31.28
  -3  -7  -9  451.55   27.75
  -3  -7  -9  430.06   24.99
  -3  -7 -10   36.43   13.24
  -3  -7 -10    8.11   14.99
  -3  -7 -10   35.33   13.90
   3  -7  10   59.65   17.98
   3  -7  10   49.90   16.96
  -3  -7 -11   48.02   15.84
   3  -7  11    8.04   15.33
  -3  -7 -11   75.03   16.92
  -3  -7 -11   66.71   21.16
  -3  -7 -11   34.11   18.27
  -3  -7 -12   13.89   16.87
   3  -7  12   10.50   17.31
  -3  -7 -12   22.47   15.13
  -3  -7 -12    2.85   17.52
   3  -7  13   42.03   18.54
  -3  -7 -13   39.70   21.53
  -3  -7 -13   18.49   16.66
  -3  -7 -13   21.62   20.02
   3  -7  14   -5.46   18.90
  -3  -7 -14    5.89   20.02
  -3  -7 -14   -1.25   20.23
  -3  -7 -15   31.75   25.06
  -3  -7 -15   -4.19   21.17
   3  -7  15   27.42   21.11
  -3  -7 -16   39.23   25.62
   3  -7  16   -1.29   22.69
  -3  -7 -16   35.30   25.17
   3  -5 -18  -17.53   21.19
   3  -5 -18  -37.03   24.91
  -3  -5  18   -0.50   20.74
   3  -5 -17    8.20   19.63
  -3  -5  17    0.42   21.70
   3  -5 -17   27.67   23.23
   3  -5 -16   30.39   21.69
  -3  -5  16   13.43   18.40
   3  -5 -16   25.71   20.95
  -3  -5  15    6.52   16.34
   3  -5 -15   19.41   18.75
   3  -5 -15  -22.61   19.34
   3  -5 -15    1.14   18.17
   3  -5 -14   23.05   18.14
   3  -5 -14    6.56   14.33
  -3  -5  14   34.51   16.99
   3  -5 -14   34.80   19.20
   3  -5 -14   40.80   18.68
   3  -5 -13   41.59   17.58
   3  -5 -13   34.84   14.89
  -3  -5  13   -2.83   14.69
   3  -5 -13   21.28   17.55
   3  -5 -13   32.53   17.28
   3  -5 -12   91.72   19.85
   3  -5 -12  100.05   19.60
   3  -5 -12   59.12   14.64
  -3  -5  12   37.00   15.10
   3  -5 -12   84.80   18.35
  -3  -5  11   51.67   14.98
  -3  -5  11   39.94   15.81
  -3  -5  11   61.71   17.41
   3  -5 -11   62.46   16.92
   3  -5 -11   48.40   12.23
   3  -5 -11   52.70   17.30
   3  -5 -11   49.83   15.34
   3  -5 -10   -1.22    8.78
   3  -5 -10   15.45   13.51
  -3  -5  10   29.47   12.44
  -3  -5  10   27.32   13.91
   3  -5 -10   10.90   12.78
   3  -5 -10    5.86   11.42
  -3  -5  10   28.89   12.59
  -3  -5   9  183.43   19.42
   3  -5  -9  195.69   20.16
   3  -5  -9  176.94   15.75
  -3  -5   9  186.62   19.75
   3  -5  -9  218.82   20.18
  -3  -5   9  168.94   19.19
   3  -5  -9  199.37   19.96
   3  -5  -8  451.39   27.68
  -3  -5   8  413.11   25.04
  -3  -5   8  440.38   17.90
  -3  -5   8  503.48   26.77
  -3  -5   8  497.02   26.48
   3  -5  -8  408.55   19.81
   3  -5  -8  464.24   24.88
   3  -5  -8  452.55   25.32
   3  -5  -7 1684.80   47.82
  -3  -5   7 1759.26   32.06
   3  -5  -7 1729.06   41.46
   3  -5  -7 1649.96   34.62
   3  -5  -7 1733.96   43.25
   3  -5  -6 1510.99   35.64
   3  -5  -6 1589.37   37.86
  -3  -5   6 1682.73   40.47
   3  -5  -6 1460.17   30.36
   3  -5  -6 1509.59   42.48
  -3  -5   6 1676.82   29.89
   3  -5  -5  607.11   18.88
  -3  -5   5  582.63   23.31
   3  -5  -5  626.82   22.45
   3  -5  -5  620.00   21.56
  -3  -5   5  603.36   17.89
   3  -5  -5  624.00   27.09
  -3  -5   4  673.18   18.16
   3  -5  -4  653.58   18.60
   3  -5  -4  634.71   25.62
  -3  -5   4  700.85   23.11
  -3  -5   3 1462.95   30.07
  -3  -5   3 1480.18   26.67
   3  -5  -3 1461.35   24.43
   3  -5  -3 1488.04   35.66
   3  -5  -3 1481.39   27.23
   3  -5  -2 2511.22   25.78
  -3  -5   2 2640.57   36.01
  -3  -5   2 2600.98   35.70
   3  -5  -2 2521.17   32.78
  -3  -5   1 6965.42   59.80
   3  -5  -1 6909.04   33.82
  -3  -5   1 6768.44   51.66
   3  -5  -1 6872.77   54.05
  -3  -5   1 6804.11   61.30
  -3  -5   0 1436.67   29.91
   3  -5   0 1384.62   26.68
  -3  -5   0 1359.36   30.10
   3  -5   1  260.83   15.01
  -3  -5  -1  266.73   14.96
   3  -5   1  235.31   11.31
   3  -5   2  596.27   14.45
  -3  -5  -2  595.53   22.62
  -3  -5  -2  563.69   21.07
  -3  -5  -2  585.61   22.83
   3  -5   2  606.88   17.42
  -3  -5  -3  319.68   17.33
  -3  -5  -3  308.80   18.72
   3  -5   3  322.14    9.54
   3  -5   3  363.78   16.03
   3  -5   3  356.16   20.48
  -3  -5  -3  348.77   18.95
  -3  -5  -4  790.17   28.51
  -3  -5  -4  792.53   26.52
  -3  -5  -4  801.90   28.86
   3  -5   4  815.85   28.59
   3  -5   4  835.56   13.37
  -3  -5  -4  792.46   22.47
  -3  -5  -5  648.23   25.62
   3  -5   5  738.43   27.50
  -3  -5  -5  717.32   29.51
  -3  -5  -5  725.26   23.81
   3  -5   5  733.38   29.92
   3  -5   5  748.39   30.09
  -3  -5  -5  690.12   28.88
   3  -5   6   88.92   15.07
  -3  -5  -6   94.00   14.91
   3  -5   6   68.78   12.51
  -3  -5  -6   76.14   12.25
  -3  -5  -6   84.53   15.08
   3  -5   6   87.63   15.03
  -3  -5  -6   87.84   11.70
  -3  -5  -7  103.66   14.18
  -3  -5  -7  106.99   13.55
  -3  -5  -7   94.30   15.76
   3  -5   7   97.06   15.31
   3  -5   7  155.10   17.98
  -3  -5  -7  102.38   16.54
   3  -5   7  165.19   17.61
   3  -5   8   92.80   16.56
  -3  -5  -8   88.65   14.29
  -3  -5  -8   85.05   13.04
   3  -5   8  110.22   17.17
  -3  -5  -8   67.91   15.42
   3  -5   8   81.85   15.15
  -3  -5  -8   84.46   17.73
   3  -5   9  336.53   28.91
  -3  -5  -9  277.40   22.14
   3  -5   9  355.83   27.30
  -3  -5  -9  315.60   22.03
  -3  -5  -9  347.98   28.44
   3  -5   9  335.38   26.13
  -3  -5 -10  141.23   18.82
  -3  -5 -10  134.63   21.90
   3  -5  10  129.50   20.63
  -3  -5 -10  131.32   16.98
   3  -5  10  127.47   20.40
  -3  -5 -11   75.72   20.64
  -3  -5 -11   44.13   14.00
  -3  -5 -11   75.77   17.41
   3  -5  11   58.52   17.86
  -3  -5 -12   20.31   16.96
   3  -5  12   50.77   18.49
  -3  -5 -12   43.52   15.48
  -3  -5 -12   26.19   16.69
  -3  -5 -12   14.93   18.68
  -3  -5 -13   48.18   20.78
   3  -5  13   39.87   19.30
  -3  -5 -13   51.48   16.29
  -3  -5 -13   44.56   23.01
   3  -5  14   12.63   18.69
  -3  -5 -14    5.26   19.98
  -3  -5 -14   -4.58   19.03
  -3  -5 -15  -11.39   21.61
   3  -5  15    7.68   20.18
  -3  -5 -15   -9.55   20.33
  -3  -5 -16   15.44   22.79
   3  -5  16    4.80   20.67
  -3  -5 -16   68.82   29.88
   3  -3 -18   12.17   22.87
  -3  -3  18   -1.74   19.64
   3  -3 -17   16.03   18.96
  -3  -3  17   17.31   21.69
   3  -3 -16   25.17   17.50
   3  -3 -16   11.84   18.99
  -3  -3  16    9.26   18.45
  -3  -3  15   21.57   17.67
   3  -3 -15  -12.29   19.35
   3  -3 -15   22.42   16.56
  -3  -3  14  102.18   20.68
   3  -3 -14  113.94   24.09
   3  -3 -14   78.45   19.13
  -3  -3  13    7.94   14.04
   3  -3 -13   60.35   18.79
   3  -3 -13   13.22   13.81
   3  -3 -13   40.06   17.57
   3  -3 -12   51.64   15.09
   3  -3 -12   35.69   15.35
   3  -3 -12   67.68   17.09
  -3  -3  12   72.00   18.28
  -3  -3  12   48.62   15.03
   3  -3 -12   84.89   19.04
   3  -3 -11   58.41   15.63
   3  -3 -11   61.93   16.78
   3  -3 -11   42.56   12.92
  -3  -3  11   64.64   16.84
   3  -3 -11   47.15   14.89
  -3  -3  11   47.71   16.05
  -3  -3  11   53.65   14.49
   3  -3 -10   78.75   15.82
   3  -3 -10   73.95   13.56
  -3  -3  10   55.57   13.88
  -3  -3  10   20.29   12.14
   3  -3 -10   65.57   14.58
  -3  -3  10   47.61   14.90
   3  -3 -10   71.39   15.61
   3  -3  -9  192.80   19.84
  -3  -3   9  179.04   18.68
   3  -3  -9  170.30   15.63
   3  -3  -9  146.62   17.12
  -3  -3   9  171.57   18.40
  -3  -3   9  172.58   17.41
   3  -3  -9  182.66   18.82
   3  -3  -8  395.82   20.43
  -3  -3   8  412.76   23.30
   3  -3  -8  409.47   24.39
  -3  -3   8  401.68   23.85
   3  -3  -8  418.64   23.75
  -3  -3   8  437.28   24.37
   3  -3  -8  385.52   24.66
   3  -3  -7  853.38   30.91
  -3  -3   7  830.66   29.73
   3  -3  -7  898.28   32.88
   3  -3  -7  838.96   29.28
  -3  -3   7  902.02   25.44
  -3  -3   7  841.11   29.77
  -3  -3   7  873.88   31.55
   3  -3  -7  848.45   26.52
   3  -3  -6  448.28   18.19
   3  -3  -6  442.36   19.89
   3  -3  -6  416.84   20.43
  -3  -3   6  495.40   21.94
  -3  -3   6  491.89   18.11
  -3  -3   6  496.45   21.51
   3  -3  -6  436.63   22.46
   3  -3  -5  109.85   10.99
   3  -3  -5  121.31   10.44
   3  -3  -5  141.60   14.47
   3  -3  -5  129.14   11.61
   3  -3  -4  381.02   14.49
   3  -3  -4  387.41   19.95
  -3  -3   4  441.98   18.19
   3  -3  -4  389.53   15.51
  -3  -3   4  461.54   15.73
   3  -3  -4  406.58   16.08
   3  -3  -3 2095.80   28.03
   3  -3  -3 2036.67   30.35
   3  -3  -3 1997.95   37.29
  -3  -3   3 1935.86   29.33
   3  -3  -3 2033.91   25.97
   3  -3  -2  360.55    9.25
  -3  -3   2  385.86   14.35
   3  -3  -2  392.66   17.18
  -3  -3   2  366.76   14.21
  -3  -3   2  391.46   13.57
   3  -3  -2  352.91   10.23
  -3  -3   1 4379.03   43.37
  -3  -3   1 4527.81   43.16
   3  -3  -1 4401.90   32.03
  -3  -3   1 4505.76   39.47
  -3  -3   1 4400.34   40.28
   3  -3  -1 4528.12   45.71
  -3  -3   0 1535.89   27.04
  -3  -3   0 1598.73   25.65
  -3  -3   0 1562.39   26.94
   3  -3   0 1482.85   23.84
  -3  -3  -1   15.59    8.16
  -3  -3  -1   24.66    8.22
   3  -3   1    5.62    5.17
  -3  -3  -1   10.06    8.20
   3  -3   1    2.16    4.88
  -3  -3  -2 1000.99   25.30
   3  -3   2  908.89   23.79
  -3  -3  -2 1042.91   26.49
  -3  -3  -2 1005.80   25.10
   3  -3   2  933.70   16.80
   3  -3   2  945.70   20.65
  -3  -3  -3  391.80   18.76
   3  -3   3  335.38   17.26
   3  -3   3  371.92   19.14
   3  -3   3  382.71   11.15
  -3  -3  -3  335.77   16.32
  -3  -3  -3  357.29   16.60
   3  -3   3  344.60   15.74
  -3  -3  -3  397.96   19.00
   3  -3   4  259.21   17.52
   3  -3   4  250.19    9.64
   3  -3   4  233.47   16.80
  -3  -3  -4  278.84   15.90
  -3  -3  -4  285.73   16.14
   3  -3   4  246.87   15.60
  -3  -3  -4  308.34   19.48
  -3  -3  -4  271.03   18.28
  -3  -3  -5   84.23   13.91
   3  -3   5   84.31   13.16
   3  -3   5  112.26   14.75
  -3  -3  -5   85.38   11.38
  -3  -3  -5   74.58   11.55
  -3  -3  -5   92.64   13.66
   3  -3   5   89.22   12.44
  -3  -3  -6   20.63    9.00
   3  -3   6   45.01   12.09
  -3  -3  -6   62.70   11.01
  -3  -3  -6   45.11   13.03
   3  -3   6   37.38   11.64
  -3  -3  -6   40.25   11.61
   3  -3   6   79.52   13.40
  -3  -3  -7   49.11   11.04
   3  -3   7   54.79   12.83
  -3  -3  -7   50.75   13.71
  -3  -3  -7   69.51   11.44
   3  -3   7   59.31   13.29
   3  -3   7   57.63   14.09
  -3  -3  -7   60.31   14.79
  -3  -3  -8  175.33   16.12
  -3  -3  -8  173.66   20.20
  -3  -3  -8  177.59   21.25
   3  -3   8  215.68   20.36
   3  -3   8  185.73   22.02
   3  -3   8  190.83   20.04
  -3  -3  -8  209.05   19.16
  -3  -3  -9  171.77   17.05
   3  -3   9  211.13   24.09
  -3  -3  -9  211.40   23.23
   3  -3   9  204.45   21.66
   3  -3   9  254.51   23.84
  -3  -3  -9  178.25   21.62
  -3  -3  -9  200.94   20.25
   3  -3  10  203.28   24.10
  -3  -3 -10  140.03   19.14
  -3  -3 -10  172.04   22.60
   3  -3  10  167.19   21.23
  -3  -3 -10  166.03   17.44
  -3  -3 -11  214.63   19.68
  -3  -3 -11  260.53   25.00
   3  -3  11  268.91   26.74
  -3  -3 -11  212.94   25.78
  -3  -3 -12   73.96   19.18
   3  -3  12  116.95   20.50
  -3  -3 -12   73.09   15.46
  -3  -3 -12  111.82   22.32
  -3  -3 -13   -9.84   17.72
   3  -3  13   14.82   17.35
  -3  -3 -13   -5.31   13.60
  -3  -3 -14    0.13   18.33
   3  -3  14  -16.99   16.84
  -3  -3 -14    4.74   14.14
  -3  -3 -14   -0.85   19.13
   3  -3  15   16.56   19.17
  -3  -3 -15   25.63   22.11
  -3  -3 -15   35.90   22.24
  -3  -3 -16   26.10   23.60
   3  -3  16   22.99   20.38
  -3  -3 -16    9.40   18.24
   3  -3  17   28.32   22.22
  -3  -1  18   43.38   22.64
  -3  -1  17   15.47   20.21
   3  -1 -17   18.35   16.28
  -3  -1  16    0.15   17.14
   3  -1 -16   -8.44   15.83
  -3  -1  15    6.41   15.40
   3  -1 -15   22.21   15.99
   3  -1 -14   11.80   13.54
  -3  -1  14   22.82   15.14
  -3  -1  13   11.87   14.04
   3  -1 -13   -7.24   13.71
   3  -1 -13   38.02   17.45
   3  -1 -13   45.89   16.49
   3  -1 -12  214.88   21.71
  -3  -1  12  227.66   25.08
   3  -1 -12  236.85   22.81
  -3  -1  12  202.41   22.23
   3  -1 -12  280.27   26.76
   3  -1 -11   26.86   14.00
  -3  -1  11   33.87   15.06
   3  -1 -11   52.45   13.40
  -3  -1  11    8.90   12.23
   3  -1 -11   46.73   13.85
  -3  -1  11   18.03   14.05
   3  -1 -10   15.27   10.83
   3  -1 -10   42.49   13.38
  -3  -1  10   15.80   13.17
   3  -1 -10    4.18   12.70
  -3  -1  10    4.69   10.84
  -3  -1  10   11.45   12.37
   3  -1  -9   82.74   14.67
   3  -1  -9   56.31   12.27
  -3  -1   9   85.61   13.48
  -3  -1   9   99.41   15.72
  -3  -1   9   78.96   14.53
   3  -1  -9   75.85   13.44
   3  -1  -8  305.84   19.23
  -3  -1   8  319.13   20.19
   3  -1  -8  318.70   21.35
  -3  -1   8  322.27   21.55
  -3  -1   8  331.79   22.17
   3  -1  -8  306.42   19.87
  -3  -1   7   28.14   10.16
  -3  -1   7   30.30    9.95
   3  -1  -7   35.73   10.29
   3  -1  -7   33.54   10.24
  -3  -1   7   32.92   11.28
   3  -1  -7   12.29    9.62
   3  -1  -6  263.21   15.95
  -3  -1   6  284.29   16.56
  -3  -1   6  300.56   17.27
   3  -1  -6  279.13   16.65
  -3  -1   6  282.59   17.69
  -3  -1   6  324.77   16.87
   3  -1  -6  249.33   16.59
   3  -1  -5  153.79   13.58
  -3  -1   5  130.49   12.32
   3  -1  -5  148.92   12.31
  -3  -1   5  145.60   12.34
  -3  -1   5  141.15   11.79
  -3  -1   5  150.60   11.89
   3  -1  -4  368.32   13.83
   3  -1  -4  375.58   15.57
  -3  -1   4  392.90   16.17
  -3  -1   4  335.67   16.41
   3  -1  -4  318.63   16.31
  -3  -1   4  354.67   16.57
   3  -1  -3 3874.86   41.94
   3  -1  -3 3831.93   31.69
   3  -1  -3 3731.60   45.30
  -3  -1   3 3840.75   41.35
  -3  -1   2 2585.17   32.21
  -3  -1   2 2549.46   32.60
   3  -1  -2 2659.73   32.85
  -3  -1   1 1409.91   23.39
  -3  -1   1 1421.19   20.12
   3  -1  -1 1354.50   23.15
   3  -1   0 1392.19   16.59
   3  -1   0 1384.53   15.87
  -3  -1   0 1383.01   20.92
  -3  -1   0 1359.00   23.37
  -3  -1   0 1439.79   18.51
   3  -1   0 1344.02   21.93
  -3  -1  -1  272.66   11.45
   3  -1   1  284.61   11.60
  -3  -1  -1  270.00   11.77
   3  -1   1  293.35   11.16
  -3  -1  -1  259.20   12.14
   3  -1   1  288.57   10.23
   3  -1   1  307.25   15.14
  -3  -1  -2  295.36   12.70
  -3  -1  -2  284.51   14.32
  -3  -1  -2  293.00   14.14
   3  -1   2  286.51   14.06
   3  -1   2  267.76   14.88
  -3  -1  -2  290.64   14.71
   3  -1   2  316.66   13.16
   3  -1   2  283.51   11.16
   3  -1   3  126.76    8.28
   3  -1   3  133.19   12.55
   3  -1   3  121.57   10.98
  -3  -1  -3  109.38   12.07
  -3  -1  -3  131.86   11.49
  -3  -1  -3  129.98    9.80
   3  -1   3  127.59   12.39
  -3  -1  -3  103.29   11.11
  -3  -1  -4  224.08   15.34
  -3  -1  -4  203.65   15.15
   3  -1   4  212.32   15.69
   3  -1   4  215.69   16.15
   3  -1   4  237.44   15.34
  -3  -1  -4  209.49   12.48
  -3  -1  -4  231.15   16.73
  -3  -1  -5 2291.14   38.20
  -3  -1  -5 2322.71   48.97
   3  -1   5 2103.71   46.58
  -3  -1  -5 2285.79   45.66
   3  -1   5 2086.33   43.87
   3  -1   5 2110.96   44.15
  -3  -1  -5 2279.43   47.19
   3  -1   6  116.54   14.74
   3  -1   6   98.18   13.90
  -3  -1  -6  135.76   15.59
   3  -1   6   81.40   15.19
   3  -1   7  135.73   17.64
  -3  -1  -7  116.50   11.87
  -3  -1  -7  113.87   14.72
  -3  -1  -7   97.46   15.30
   3  -1   7  109.55   14.84
   3  -1   7  125.94   16.38
  -3  -1  -7   81.92   14.64
  -3  -1  -8  128.40   18.87
   3  -1   8  150.85   17.85
   3  -1   8  177.10   19.69
  -3  -1  -8  146.04   13.46
  -3  -1  -8  147.46   18.30
  -3  -1  -8  140.39   17.45
   3  -1   9  144.33   18.42
  -3  -1  -9  150.16   14.03
  -3  -1  -9  187.36   21.84
  -3  -1  -9  190.36   22.06
   3  -1   9  208.67   23.16
   3  -1   9  191.51   21.55
  -3  -1  -9  161.88   20.04
  -3  -1 -10   49.41   11.78
  -3  -1 -10   83.18   20.01
   3  -1  10   64.51   16.90
   3  -1  10   58.10   14.92
  -3  -1 -10   78.66   17.36
  -3  -1 -10   56.02   17.07
   3  -1  10   86.77   18.90
   3  -1  11   80.13   17.05
  -3  -1 -11   67.31   13.27
  -3  -1 -11  105.45   22.16
  -3  -1 -11   68.39   18.06
  -3  -1 -11   90.85   19.47
  -3  -1 -12   57.76   13.48
  -3  -1 -12   68.18   19.42
   3  -1  12   72.43   17.63
   3  -1  13   22.58   15.71
  -3  -1 -13   44.79   20.76
  -3  -1 -13   17.09   12.33
   3  -1  14   26.72   17.50
  -3  -1 -14   10.76   13.28
  -3  -1 -14   50.86   21.35
  -3  -1 -15   13.95   15.78
   3  -1  15   41.32   20.88
  -3  -1 -15   32.19   23.46
   3  -1  16   -9.05   19.87
   3  -1  17   58.80   23.49
  -3   1  18    6.63   21.20
   3   1 -17    1.05   14.13
  -3   1  17   19.61   19.35
   3   1 -16   12.60   13.97
  -3   1  16    5.43   16.80
  -3   1  15    9.70   15.67
   3   1 -15   19.33   14.09
   3   1 -14   11.88   12.98
  -3   1  14   41.67   16.49
  -3   1  13   55.02   16.47
   3   1 -13    8.65   11.91
  -3   1  12  210.38   24.94
  -3   1  12  223.10   22.10
   3   1 -12  215.43   19.75
   3   1 -12  276.57   25.69
   3   1 -11   36.93   13.24
   3   1 -11   50.13   12.74
  -3   1  11   33.98   12.57
  -3   1  11   60.67   15.77
  -3   1  11   42.51   16.74
  -3   1  10   24.58   13.91
   3   1 -10   11.38   10.14
  -3   1  10   30.01   13.49
  -3   1  10   22.85   11.15
   3   1 -10   21.60   10.18
  -3   1   9   91.23   15.55
   3   1  -9   66.53   11.26
   3   1  -9   76.65   13.59
  -3   1   9  110.60   16.70
  -3   1   9   85.23   13.43
   3   1  -8  358.47   21.00
  -3   1   8  291.70   19.23
   3   1  -8  306.48   18.33
  -3   1   8  361.03   22.95
  -3   1   8  299.32   20.12
  -3   1   7   46.84    9.99
  -3   1   7   23.88   10.26
   3   1  -7   46.75   10.62
  -3   1   7   60.96   12.98
   3   1  -7   27.90    9.08
   3   1  -6  265.02   15.32
  -3   1   6  279.08   17.19
  -3   1   6  257.16   15.64
  -3   1   6  245.81   15.69
   3   1  -6  295.20   16.61
   3   1  -5  169.50   12.41
  -3   1   5  189.83   13.05
  -3   1   5  177.66   14.38
   3   1  -5  170.82   13.21
  -3   1   5  191.50   12.99
  -3   1   5  197.00   14.21
   3   1  -4  380.22   15.79
  -3   1   4  368.42   15.50
  -3   1   4  347.58   15.91
  -3   1   4  342.33   16.90
   3   1  -4  394.14   17.67
  -3   1   4  361.40   13.72
   3   1  -3 4056.23   44.05
  -3   1   3 4121.04   46.94
  -3   1   3 3980.42   32.13
   3   1  -3 4012.34   42.50
  -3   1   3 3965.39   38.09
  -3   1   3 4156.44   44.30
   3   1  -2 2388.56   30.64
   3   1  -2 2425.60   31.53
  -3   1   2 2494.58   33.46
   3   1  -1 1385.61   20.07
  -3   1   1 1287.40   22.99
   3   1   0 1554.19   22.12
  -3   1   0 1577.75   23.62
   3   1   0 1529.94   23.95
  -3   1   0 1598.35   17.84
  -3   1   0 1588.30   16.43
   3   1   0 1533.98   19.59
   3   1   1  287.07   11.73
  -3   1  -1  305.63   11.85
   3   1   1  279.56   11.79
   3   1   1  280.16   12.42
  -3   1  -1  302.12   10.36
  -3   1  -1  302.07   11.56
   3   1   2  213.33   12.30
  -3   1  -2  245.13   13.18
   3   1   2  258.41   13.42
  -3   1  -2  245.00   14.85
   3   1   2  240.79   11.85
  -3   1  -2  263.87   11.20
  -3   1  -2  246.37   11.90
   3   1   2  246.08   13.48
   3   1   3   86.01    8.75
   3   1   3   60.89    9.19
  -3   1  -3   98.68    8.08
  -3   1  -3   98.53   11.60
  -3   1  -3   70.08   11.38
   3   1   3   77.13   10.18
  -3   1  -3   83.94    9.97
   3   1   3   81.18   10.79
  -3   1  -4  189.95   10.71
   3   1   4  202.43   13.86
   3   1   4  218.82   15.59
  -3   1  -4  198.19   14.65
  -3   1  -4  202.21   16.35
   3   1   4  182.17   14.39
  -3   1  -4  190.62   15.58
  -3   1  -5 2002.36   43.48
   3   1   5 2010.89   41.75
  -3   1  -5 1972.46   45.41
  -3   1  -5 2000.63   31.22
  -3   1  -5 2045.13   44.92
  -3   1  -6   97.75   14.24
   3   1   6  125.07   16.92
  -3   1  -6   94.13   14.60
  -3   1  -6  118.41   10.24
   3   1   6  116.92   15.81
  -3   1  -6  119.18   16.40
   3   1   7   69.44   14.86
   3   1   7   86.49   12.82
  -3   1  -7  107.12   17.07
   3   1   7   93.26   14.90
  -3   1  -7  102.53   15.06
  -3   1  -7   99.87   10.30
  -3   1  -7  103.79   15.38
   3   1   8  114.42   17.99
  -3   1  -8  149.56   12.78
   3   1   8  131.24   15.85
  -3   1  -8  142.64   19.69
  -3   1  -8  125.85   17.48
   3   1   8  112.43   17.28
  -3   1  -9  183.23   14.28
  -3   1  -9  203.86   21.82
   3   1   9  162.87   17.86
   3   1   9  155.62   20.23
   3   1   9  194.93   23.14
  -3   1  -9  155.81   21.88
  -3   1  -9  155.78   20.34
   3   1  10   59.78   18.29
   3   1  10   23.22   12.78
   3   1  10   26.64   14.81
  -3   1 -10   40.46   10.06
  -3   1 -10   74.07   18.21
  -3   1 -10   67.92   17.24
  -3   1 -10   50.22   16.84
  -3   1 -11   37.98   11.04
   3   1  11   74.32   16.93
  -3   1 -11  109.19   21.83
  -3   1 -11   75.73   18.55
  -3   1 -11   66.86   20.01
  -3   1 -12   25.08   10.88
   3   1  12    5.12   13.57
  -3   1 -12   27.50   17.34
   3   1  13   43.45   17.83
  -3   1 -13   21.94   12.26
  -3   1 -13   31.66   19.35
   3   1  14   40.76   18.27
  -3   1 -14   20.66   14.14
  -3   1 -15    9.27   13.44
   3   1  15   71.90   20.84
   3   1  16   11.26   19.47
   3   1  17    9.65   21.27
  -3   3  18   -1.37   19.62
  -3   3  17   17.98   17.37
   3   3 -16    6.05   12.80
  -3   3  16   44.80   18.13
  -3   3  15   26.14   16.98
   3   3 -15   20.53   12.74
   3   3 -14   78.84   15.15
  -3   3  14   56.75   17.27
   3   3 -13   17.82   11.23
  -3   3  13   60.49   16.34
  -3   3  12   49.71   16.92
  -3   3  12   33.25   12.88
   3   3 -12   27.30   11.30
   3   3 -12   30.72   15.88
  -3   3  11   55.13   16.46
   3   3 -11   58.39   14.50
  -3   3  11   52.54   13.48
  -3   3  11   67.75   16.86
   3   3 -11   59.78   12.13
   3   3 -10   33.39    9.03
  -3   3  10   71.94   15.46
  -3   3  10   54.22   14.23
  -3   3  10   48.81   12.04
   3   3 -10   53.32   14.65
  -3   3   9  170.12   16.04
  -3   3   9  166.33   17.81
   3   3  -9  191.07   14.50
   3   3  -9  214.05   18.89
  -3   3   9  227.29   20.65
  -3   3   8  442.94   24.06
  -3   3   8  482.05   26.48
   3   3  -8  453.33   19.53
   3   3  -8  451.77   24.43
  -3   3   8  433.05   21.94
  -3   3   7  846.02   26.72
   3   3  -7  910.26   30.87
  -3   3   7  902.17   29.97
  -3   3   7  953.87   32.25
   3   3  -7  886.17   24.52
   3   3  -6  466.09   21.57
  -3   3   6  402.18   20.75
  -3   3   6  430.55   19.73
   3   3  -6  466.47   17.03
  -3   3   6  467.30   19.09
   3   3  -5  129.51   10.14
   3   3  -5  105.65   11.95
  -3   3   5  118.27   10.83
  -3   3   5  120.84   11.22
  -3   3   5  112.94   11.75
   3   3  -4  505.27   16.23
   3   3  -4  506.99   19.06
  -3   3   4  431.06   16.39
  -3   3   4  442.30   16.75
  -3   3   4  462.11   15.82
  -3   3   3 2003.91   27.35
   3   3  -3 1886.84   29.13
   3   3  -3 1878.91   31.40
  -3   3   3 2028.83   26.21
  -3   3   3 2090.88   38.47
   3   3  -2  340.79   13.81
  -3   3   2  332.37    9.94
  -3   3   2  324.36    8.93
   3   3  -2  357.09   13.71
  -3   3   2  328.79   16.71
   3   3  -1 4919.40   45.69
   3   3  -1 4886.65   41.86
   3   3  -1 4857.75   44.93
   3   3  -1 4880.33   41.59
  -3   3   1 4817.54   48.37
   3   3   0 1556.41   27.12
   3   3   0 1449.55   26.67
   3   3   0 1545.49   25.19
  -3   3   0 1493.91   24.38
   3   3   1   12.64    6.89
   3   3   1   21.44    8.38
  -3   3  -1   11.73    9.50
   3   3   1   30.36    8.15
  -3   3  -1   19.50    6.52
  -3   3  -1   21.87    5.16
  -3   3  -2  909.42   19.87
  -3   3  -2  969.83   17.80
   3   3   2  995.31   22.04
   3   3   2 1033.91   26.21
   3   3   2  971.96   25.59
  -3   3  -2  937.79   27.64
  -3   3  -3  296.52   10.26
   3   3   3  311.26   17.77
   3   3   3  330.87   14.77
  -3   3  -3  312.65   14.94
  -3   3  -3  302.52   18.37
   3   3   3  294.53   17.32
  -3   3  -4  276.45   18.60
   3   3   4  267.42   14.89
   3   3   4  300.73   18.92
   3   3   4  289.44   19.00
  -3   3  -4  232.22    9.85
  -3   3  -4  212.96   14.26
   3   3   5  134.44   14.67
   3   3   5  105.88   14.59
  -3   3  -5  123.78   13.46
  -3   3  -5  121.32   15.75
  -3   3  -5  127.32    8.62
   3   3   5  125.64   12.29
  -3   3  -6   80.61   13.50
   3   3   6   49.09    9.66
   3   3   6   50.12   12.45
   3   3   6   48.14   11.66
  -3   3  -6   56.30   11.73
  -3   3  -6   54.71    7.32
   3   3   7   44.34   12.67
  -3   3  -7   40.89   12.93
  -3   3  -7   46.32   12.01
   3   3   7   36.37   12.35
  -3   3  -7   40.98    7.16
   3   3   7   43.71   10.36
   3   3   8  177.92   20.77
  -3   3  -8  191.38   11.96
   3   3   8  192.86   17.16
  -3   3  -8  238.37   21.20
   3   3   8  216.93   21.21
  -3   3  -8  175.20   19.23
   3   3   9  242.75   24.03
   3   3   9  210.22   18.62
  -3   3  -9  222.39   14.32
   3   3   9  178.03   21.89
  -3   3  -9  273.71   24.41
  -3   3  -9  263.18   23.94
   3   3  10  199.28   19.92
  -3   3 -10  189.24   13.58
   3   3  10  179.81   23.70
  -3   3 -11  253.05   16.18
   3   3  11  286.92   24.28
  -3   3 -12   76.19   11.65
   3   3  12   71.17   16.50
  -3   3 -13   14.75    9.92
   3   3  13    1.78   14.09
  -3   3 -13    4.06   10.75
   3   3  14  -22.70   16.66
  -3   3 -14    1.58   10.65
   3   3  15  -13.92   17.70
   3   3  16   23.17   19.24
   3   3  17   10.48   19.54
  -3   5  18    4.25   18.92
  -3   5  17    2.39   16.89
  -3   5  16    0.92   15.81
   3   5 -16   23.21   11.69
   3   5 -15   27.76   11.12
  -3   5  15   41.09   17.30
   3   5 -14   24.36   10.68
  -3   5  14   24.77   14.80
  -3   5  13   35.29   13.44
   3   5 -13   14.45    9.69
   3   5 -12   70.28   11.54
  -3   5  12   84.67   15.53
  -3   5  12   92.75   19.64
  -3   5  11   84.96   17.75
  -3   5  11   42.61   12.29
   3   5 -11   46.94    9.70
  -3   5  11   61.96   16.78
   3   5 -11   81.52   16.82
  -3   5  10    5.31   12.24
   3   5 -10   26.54    8.77
  -3   5  10   -6.89   10.08
  -3   5  10    2.92   11.86
   3   5 -10   32.57   13.01
  -3   5   9  231.82   20.63
   3   5  -9  189.61   12.96
   3   5  -9  215.57   19.93
  -3   5   9  180.60   15.52
  -3   5   9  213.43   20.59
  -3   5   8  441.49   24.50
   3   5  -8  442.37   17.46
  -3   5   8  490.41   25.58
  -3   5   8  412.50   20.55
   3   5  -8  486.82   25.95
   3   5  -7 1615.42   29.79
  -3   5   7 1715.76   41.49
   3   5  -7 1616.07   42.12
  -3   5   7 1558.88   34.59
  -3   5   7 1636.24   41.86
  -3   5   6 1503.73   31.89
  -3   5   6 1585.08   36.63
  -3   5   6 1526.31   37.25
   3   5  -5  550.32   16.73
  -3   5   5  621.91   21.86
  -3   5   5  587.98   18.94
  -3   5   5  587.71   21.52
   3   5  -5  572.42   22.55
   3   5  -4  706.60   18.62
  -3   5   4  735.04   20.78
   3   5  -4  720.90   23.06
  -3   5   4  710.78   21.27
   3   5  -3 1397.02   25.72
   3   5  -3 1416.15   28.82
  -3   5   3 1433.28   26.23
  -3   5   3 1404.19   23.67
   3   5  -2 2659.01   35.38
   3   5  -2 2670.19   35.69
  -3   5   2 2582.13   33.64
   3   5  -1 7127.96   63.20
   3   5  -1 6995.78   50.88
   3   5  -1 7022.44   63.52
   3   5   0 1506.49   22.87
  -3   5   0 1446.96   28.50
   3   5   0 1499.81   29.21
   3   5   0 1480.74   31.45
   3   5   0 1502.03   30.70
   3   5   1  233.68   14.85
  -3   5  -1  238.76   11.71
  -3   5  -1  205.92   15.33
   3   5   1  255.31   15.07
  -3   5  -2  622.27   15.27
   3   5   2  566.33   22.44
   3   5   2  567.31   22.18
   3   5   2  599.95   15.97
   3   5   3  366.15   19.75
  -3   5  -3  429.35   21.87
  -3   5  -3  386.03   11.11
   3   5   3  413.12   20.88
   3   5   3  398.11   13.73
  -3   5  -4  920.12   31.93
   3   5   4  873.58   21.60
  -3   5  -4  878.59   14.83
   3   5   4  886.16   31.23
   3   5   4  821.71   30.11
   3   5   5  832.41   23.30
   3   5   5  796.95   31.19
  -3   5  -5  733.84   13.93
  -3   5  -5  911.73   33.16
   3   5   5  931.45   33.14
   3   5   6  107.46   11.27
  -3   5  -6   78.54    5.99
   3   5   6   88.75   14.56
  -3   5  -6   81.31   14.25
   3   5   6  106.08   16.10
  -3   5  -7   91.63   16.03
   3   5   7   94.71   11.92
  -3   5  -7   79.72    6.49
   3   5   7   74.84   14.33
   3   5   8   85.34   16.63
   3   5   8   76.20   11.82
  -3   5  -8   66.93    6.54
   3   5   8   75.28   16.25
  -3   5  -8   87.22   16.27
  -3   5  -9  275.47   11.68
   3   5   9  310.34   20.66
   3   5   9  366.33   29.83
   3   5   9  299.76   26.55
  -3   5  -9  314.83   26.61
  -3   5 -10  104.13    8.87
  -3   5 -10   98.31    9.52
   3   5  11   48.07   13.98
  -3   5 -11   44.67    7.74
  -3   5 -11   43.64    8.65
  -3   5 -12   16.22    7.58
   3   5  12   23.10   13.96
  -3   5 -12    5.41    7.54
   3   5  13   34.75   15.05
  -3   5 -13    5.35    7.36
  -3   5 -13   34.39    8.96
   3   5  14   55.51   17.54
   3   5  15   25.84   18.40
   3   5  16   33.94   19.91
  -3   7  18   20.39   19.07
  -3   7  17    7.35   18.08
  -3   7  16   14.59   16.32
   3   7 -15   21.15    8.68
  -3   7  15   -1.14   15.19
  -3   7  14   27.69   14.68
   3   7 -14   26.33    8.89
   3   7 -13  118.16   11.55
  -3   7  13  123.32   18.27
  -3   7  12   94.25   15.25
   3   7 -12   80.12    9.75
   3   7 -11   70.61   18.58
  -3   7  11   70.20   13.46
  -3   7  11  106.58   20.03
   3   7 -11   58.30    8.43
  -3   7  11   96.70   19.16
  -3   7  10   75.97   16.93
   3   7 -10   43.64   14.71
  -3   7  10   78.44   13.61
   3   7 -10   46.28    8.19
  -3   7  10   75.44   16.35
  -3   7   9   26.23   12.79
   3   7  -9   15.96   12.23
  -3   7   9   36.66   13.46
  -3   7   9   53.48   10.56
   3   7  -9    8.34    6.14
  -3   7   8  166.77   18.32
   3   7  -8  146.60   16.92
  -3   7   8  117.43   12.34
   3   7  -8  108.50    9.18
  -3   7   8  161.18   17.65
   3   7  -7  275.20   12.80
  -3   7   7  244.12   18.27
   3   7  -7  297.39   20.91
  -3   7   7  264.03   15.19
  -3   7   7  228.22   18.93
   3   7  -6  102.14   13.43
  -3   7   6   87.64   12.69
  -3   7   6   86.82    9.75
  -3   7   6   99.52   12.53
   3   7  -6   97.02    9.48
   3   7  -5   93.33   12.18
  -3   7   5   98.76   11.15
   3   7  -5  105.27    9.01
   3   7  -4  965.77   27.45
   3   7  -4  980.09   22.31
  -3   7   4  966.43   25.40
  -3   7   4 1003.19   27.52
   3   7  -3 1705.09   33.97
  -3   7   3 1566.24   32.70
  -3   7   3 1562.74   28.39
   3   7  -3 1712.96   30.39
   3   7  -2 1687.10   29.58
   3   7  -2 1676.22   30.73
  -3   7   2 1418.10   30.76
   3   7  -1   41.47   10.75
   3   7  -1   60.71    7.41
   3   7  -1   67.94    9.36
   3   7  -1   59.83   10.66
   3   7   0   43.66   10.42
   3   7   0   50.96    9.42
   3   7   0   52.53   10.44
   3   7   0   50.16    6.41
   3   7   1  494.85   21.26
   3   7   1  503.82   21.41
   3   7   1  449.72   11.34
   3   7   2   49.82   11.13
   3   7   2   34.64   10.22
   3   7   2   43.66    5.77
   3   7   3  264.58   10.21
   3   7   3  244.54   17.70
   3   7   3  252.93   18.71
   3   7   4   27.01    5.80
   3   7   4   28.19   12.04
   3   7   4   40.69   11.38
   3   7   5   97.36    9.00
   3   7   5   82.83   13.88
  -3   7  -5  120.31   16.65
   3   7   5  140.62   16.57
   3   7   6  243.51   13.39
  -3   7  -6  237.62   21.05
   3   7   6  216.78   20.33
   3   7   6  251.24   21.82
  -3   7  -7  200.94   21.51
   3   7   7  182.58   13.15
   3   7   7  209.63   21.49
   3   7   7  200.71   21.24
   3   7   8  120.01   19.71
   3   7   8  105.34   17.68
  -3   7  -8  136.42   20.11
   3   7   8   97.72   11.81
  -3   7  -9  372.01   30.42
   3   7   9  415.59   31.63
   3   7   9  363.94   30.99
   3   7   9  411.39   21.57
   3   7  10   43.99   11.66
   3   7  11   48.05   12.87
   3   7  12  -12.69   12.51
   3   7  13    6.72   12.85
   3   7  14    5.82   15.77
   3   7  15   17.55   15.69
   3   7  16   -4.23   16.32
  -3   9  18    3.02   16.79
  -3   9  17   20.18   17.24
  -3   9  16   -7.50   14.99
  -3   9  15   -4.00   14.97
  -3   9  14   19.08   14.26
  -3   9  13    4.97   11.78
   3   9 -13   15.14    5.64
   3   9 -12   24.16    6.20
  -3   9  12   12.16   10.96
  -3   9  11    4.96   10.06
   3   9 -11   23.80    6.15
  -3   9  11   27.82   16.12
  -3   9  11   14.73   13.95
  -3   9  10  102.62   13.65
   3   9 -10   53.18   16.14
   3   9 -10   65.71    7.23
  -3   9  10   75.03   17.76
  -3   9  10   43.26   15.28
   3   9  -9  251.54   23.40
   3   9  -9  240.44   11.49
  -3   9   9  210.25   15.93
  -3   9   9  224.66   22.15
  -3   9   9  266.23   23.40
   3   9  -8  291.30   22.89
  -3   9   8  258.53   15.70
   3   9  -8  263.40   12.00
  -3   9   8  293.86   22.63
  -3   9   8  274.82   21.90
   3   9  -7 1041.49   22.19
  -3   9   7 1059.00   36.81
   3   9  -7 1080.83   37.30
  -3   9   7 1047.96   35.58
   3   9  -6  292.35   20.42
  -3   9   6  214.25   17.89
  -3   9   6  228.10   17.41
   3   9  -6  275.89   13.31
  -3   9   5  356.92   19.04
   3   9  -5  397.17   15.97
   3   9  -5  408.87   22.38
  -3   9   5  338.90   20.09
   3   9  -4  288.32   17.99
  -3   9   4  176.86   15.64
   3   9  -4  276.54   14.42
  -3   9   3   33.13    7.79
  -3   9   3   30.10    9.61
   3   9  -2  954.99   24.12
  -3   9   2  922.85   28.97
  -3   9   2  910.71   22.15
   3   9  -1 1268.92   33.76
  -3   9   1 1212.48   24.13
   3   9  -1 1218.26   35.22
   3   9  -1 1158.88   23.30
  -3   9   0   95.55   12.05
   3   9   0  134.05   14.02
   3   9   0  101.54    7.13
   3   9   0  110.47   13.27
  -3   9  -1  223.13   16.71
   3   9   1  189.43   16.55
   3   9   1  239.64   17.74
   3   9   1  202.74    7.73
   3   9   2  220.66   17.23
   3   9   2  203.92    6.61
   3   9   2  226.44   18.07
  -3   9  -2  232.43   17.67
   3   9   3  829.96   31.71
   3   9   3  794.14   12.60
  -3   9  -3  842.10   32.68
   3   9   3  766.21   30.32
  -3   9  -4 1336.82   41.71
   3   9   4 1235.07   18.02
   3   9   4 1296.75   40.17
   3   9   4 1266.72   40.57
   3   9   5  798.71   34.53
   3   9   5  831.06   34.28
  -3   9  -5  850.11   34.88
   3   9   5  781.87   17.04
   3   9   6  227.01   11.64
   3   9   6  219.65   22.11
   3   9   6  233.23   22.02
  -3   9  -7   89.50   17.69
   3   9   7  105.35   19.16
   3   9   7   49.43    8.48
   3   9   7   56.84   15.13
  -3   9  -8   38.29   16.23
   3   9   8   37.97   16.03
   3   9   8   55.42   16.37
   3   9   8   44.97    9.24
   3   9   9  -10.24    8.53
   3   9  10  202.83   16.80
   3   9  11   35.13   11.91
   3   9  12   -0.84   11.05
   3   9  13   21.13   13.42
   3   9  14   -4.80   13.49
   3   9  15  -24.32   14.49
  -3  11  16   12.71   15.26
  -3  11  15   25.97   14.73
  -3  11  14   44.47   14.39
  -3  11  13    8.56   12.19
  -3  11  12   41.72   12.65
  -3  11  11   38.87   11.93
  -3  11  10    7.47   14.18
   3  11 -10    7.22    4.55
  -3  11  10    0.56   13.46
  -3  11  10    0.71    9.19
   3  11  -9   16.51    5.33
  -3  11   9   19.73   14.17
   3  11  -9   -0.97   13.17
  -3  11   9    5.72   12.56
   3  11  -8   30.04   13.59
  -3  11   8   13.46   12.12
   3  11  -8   30.19    6.65
  -3  11   8   20.38   12.95
   3  11  -7  147.54   17.80
  -3  11   7  144.01   17.65
   3  11  -7  120.86    9.20
  -3  11   7  129.01   16.25
   3  11  -6  124.01   15.29
   3  11  -6  112.63    9.97
  -3  11   6   83.08   13.93
  -3  11   6   74.97   12.69
   3  11  -5  199.65   17.81
   3  11  -5  197.70   12.71
  -3  11   5  235.18   19.26
  -3  11   5  234.62   17.44
   3  11  -4  373.36   20.08
  -3  11   4  345.58   18.46
  -3  11   4  370.76   22.38
  -3  11   3  802.74   30.20
  -3  11   3  769.46   24.44
   3  11  -2 1020.89   25.81
  -3  11   2  944.24   25.55
  -3  11   2  961.76   32.89
   3  11  -1  383.08   22.00
   3  11  -1  344.01   14.37
  -3  11   1  374.24   16.28
   3  11  -1  382.80   23.57
  -3  11   0 1023.50   31.56
   3  11   0 1114.53   34.82
   3  11   0 1112.08   37.59
   3  11   1  546.66   25.87
   3  11   1  555.56   27.28
   3  11   1  499.95   11.65
  -3  11  -1  536.17   25.06
   3  11   2  246.58   19.04
   3  11   2  270.05   20.76
  -3  11  -2  232.41   18.89
  -3  11  -3   18.77   11.89
   3  11   3   14.19   12.32
   3  11   3   26.46   12.34
   3  11   4  107.25   16.81
   3  11   4  103.20   16.48
  -3  11  -4   86.77   15.57
   3  11   5    6.15    2.11
   3  11   5    8.12   12.20
   3  11   5   28.45   13.07
  -3  11  -5   17.93   12.39
  -3  11  -6   37.05   13.58
   3  11   6   55.50   15.11
   3  11   6   32.16   15.26
   3  11   6   27.81    5.11
   3  11   7   -2.35   12.90
  -3  11  -7   19.41   16.77
   3  11   7   -1.92   14.15
   3  11   7   -9.47    5.65
   3  11   8  138.62   10.65
   3  11   9  217.49   14.40
   3  11  10  132.76   13.71
   3  11  11   40.74   11.66
   3  11  12   37.43   11.97
   3  11  13   26.74   12.59
   3  11  14   -7.80   12.72
  -3  13  15   27.62   14.60
  -3  13  14   33.04   13.62
  -3  13  13    3.05   11.20
  -3  13  10   15.84   14.82
  -3  13   9  139.21   19.96
   3  13  -9  100.53   18.82
  -3  13   9   99.78   19.33
  -3  13   8  242.90   23.76
   3  13  -8  255.90   23.49
  -3  13   8  263.74   22.39
   3  13  -7  348.18   25.32
  -3  13   7  312.11   23.42
  -3  13   7  330.75   24.92
  -3  13   6  140.54   16.06
   3  13  -6  165.71   17.89
  -3  13   6  143.30   18.29
  -3  13   5   46.06   11.42
   3  13  -5   63.15   13.04
  -3  13   5   53.39   13.63
   3  13  -4   97.99   13.09
  -3  13   4   91.30   12.21
  -3  13   4   98.65   15.63
   3  13  -3   25.59    9.59
  -3  13   3   18.60    9.11
  -3  13   3   31.66   12.66
  -3  13   2   36.05   12.97
  -3  13   2   18.75    8.47
   3  13  -2   32.54    9.42
   3  13  -1  271.81   20.10
   3  13  -1  267.71   22.60
   3  13  -1  233.77   13.33
  -3  13   1  296.97   16.43
   3  13   0  279.89   20.52
   3  13   0  300.96   22.92
   3  13   0  276.39   12.11
   3  13   1   35.30    5.46
   3  13   1   23.79   13.04
   3  13   1   36.42   12.51
  -3  13  -1   39.60   11.61
   3  13   2  477.02   28.42
   3  13   2  467.69   26.22
  -3  13  -2  420.26   25.36
  -3  13  -3  248.01   21.39
   3  13   3  266.14   23.25
   3  13   3  274.54   22.17
  -3  13  -4  426.79   27.89
   3  13   4  418.93   27.11
   3  13   4  375.09   26.79
   3  13   5  328.72   26.52
  -3  13  -5  346.54   27.04
  -3  13  -6  215.77   23.94
   3  13   6  182.89   21.60
   3  13   6  198.62   23.40
  -3  13  -7   99.85   19.84
   3  13   7   87.70   18.20
   3  13   8   56.75    6.50
   3  13   9   40.82    7.73
   3  13  10   20.75    8.55
   3  13  11   36.02    9.90
   3  13  12   12.77   10.33
  -3  15   9    3.40   13.29
  -3  15   8   10.44   14.56
  -3  15   8   23.95   14.78
   3  15  -8   46.77   15.44
  -3  15   7   46.95   13.38
   3  15  -7   64.64   15.62
  -3  15   7   20.29   14.04
  -3  15   6   44.05   13.33
   3  15  -6   14.79   12.71
  -3  15   6   49.32   15.73
  -3  15   5   43.46   12.41
   3  15  -5   10.52   10.53
  -3  15   5   37.80   13.94
  -3  15   4  293.42   19.86
  -3  15   4  300.09   24.46
   3  15  -4  259.66   19.16
  -3  15   3  324.95   20.07
   3  15  -3  301.78   18.59
  -3  15   3  283.72   23.26
  -3  15   2  257.85   17.50
   3  15  -2  226.63   15.31
  -3  15   2  267.53   22.72
   3  15  -1  477.38   27.54
   3  15  -1  438.18   18.45
  -3  15   1  409.03   20.93
   3  15   0  147.70   18.05
   3  15   0  140.12   10.44
   3  15   0  163.93   20.24
   3  15   1  225.39   23.14
  -3  15  -1  221.48   19.98
   3  15   1  192.22    9.43
   3  15   1  202.17   20.59
  -3  15  -2   -3.83   12.62
   3  15   2   10.35   15.13
   3  15   2   28.87   14.09
  -3  15  -3  157.24   19.97
   3  15   3  162.12   22.32
   3  15   3  184.14   20.65
   3  15   4  159.21   20.33
   3  15   4  109.41   19.28
  -3  15  -4  146.35   19.46
   3  15   5   45.27   16.64
  -3  15  -5   48.59   17.64
   3  15   5   60.61   17.67
  -3  15  -6   29.95   15.06
   3  15  10   61.32    6.26
  -3  17   8   36.03   16.18
   3  17  -7   88.58   18.72
  -3  17   7   79.10   20.01
  -3  17   7   75.01   16.59
   3  17  -6   54.60   15.74
  -3  17   6   78.84   19.12
  -3  17   6   86.30   16.49
   3  17  -5  170.61   19.36
  -3  17   5  178.63   23.06
  -3  17   5  119.36   16.03
  -3  17   4   56.79   13.28
   3  17  -4   46.41   12.83
  -3  17   4   38.67   16.88
   3  17  -3    7.28    9.75
  -3  17   3  -11.22   15.74
  -3  17   3    4.90   10.15
   3  17  -2  133.69   14.27
  -3  17   2  149.64   15.84
   3  17  -1  141.96   18.72
   3  17  -1  127.50   12.58
   3  17   0   28.38   13.55
   3  17   0   16.13   14.42
   3  17   0   12.88    7.58
   3  17   1   92.42   18.34
   3  17   1   65.20    7.29
   3  17   1   82.54   17.71
  -3  17  -1   74.85   15.47
   3  17   2  327.44   26.06
   3  17   2  296.03   27.57
  -3  17  -2  346.30   26.74
  -3  17  -3  202.23   22.52
   3  17   3  231.11   23.88
   3  17   3  213.71   24.80
  -3  17  -4  253.37   25.14
   3  17   4  237.02   24.51
  -3  17  -5  239.15   27.07
  -3  19   7    6.08   13.33
   3  19  -6   14.53   15.20
  -3  19   6   24.31   14.54
  -3  19   5   30.30   14.59
   3  19  -5   14.43   13.32
  -3  19   4   41.81   18.28
  -3  19   4   71.42   15.29
   3  19  -4   69.19   15.01
  -3  19   3  108.90   16.48
  -3  19   3  111.50   21.05
   3  19  -3  155.19   18.14
  -3  19   2  209.22   20.05
   3  19  -2  229.56   18.36
   3  19  -1  174.92   15.00
   3  19   0  255.22   24.79
   3  19   0  213.18   14.02
  -3  19  -1  127.12   19.01
   3  19   1  139.85   20.63
   3  19   1   99.68    8.73
  -3  19  -2   47.01   16.66
   3  19   2   40.10   15.73
  -3  19  -3    9.27   14.30
  -3  19  -4   77.37   20.20
  -3  21   6   31.18   16.18
   3  21  -6   32.41   16.09
   3  21  -5   49.26   17.19
  -3  21   5    4.58   12.89
   3  21  -4   13.38   13.56
  -3  21   4   17.44   13.59
   3  21  -3   35.88   12.76
  -3  21   3   30.57   13.55
   3  21  -2   12.52   10.76
  -3  21   2   29.48   14.42
   3  21  -1   25.40   10.23
   3  21   0   57.73   10.23
  -3  21  -2  140.05   21.14
  -3  21  -3  131.60   22.16
   3  23  -5    9.08   15.27
   3  23  -4   -0.38   13.78
  -3  23   4   -6.86   14.81
  -3  23   3   71.42   17.27
   3  23  -3   62.66   14.92
   3  23  -2   91.13   15.42
   3  23  -1   70.18   13.64
   3  23   0    5.44    8.89
   4 -30  -1   -7.88   20.81
  -4 -28   7   -4.81   22.25
   4 -28  -7   26.08   24.08
   4 -28  -7  -14.39   27.18
  -4 -28   7    4.18   18.09
   4 -28  -7   15.73   18.52
  -4 -28   6    7.69   17.12
  -4 -28   6   16.85   21.65
   4 -28  -6  -13.64   23.32
   4 -28  -6   -2.11   27.10
   4 -28  -6   37.92   19.92
  -4 -28   6   20.60   29.66
  -4 -28   5   -3.65   24.32
   4 -28  -5  -21.85   17.48
   4 -28  -5  -14.50   23.95
  -4 -28   5  -17.02   21.56
   4 -28  -5   18.08   23.46
  -4 -28   4  -25.08   23.60
  -4 -28   4  -20.86   22.33
   4 -28  -4  -13.71   24.01
   4 -28  -4   11.69   23.22
   4 -28  -4  -34.93   19.43
  -4 -28   3   -7.03   19.93
   4 -28  -3   -9.30   17.07
  -4 -28   3  -33.47   25.38
   4 -28  -3  -22.83   21.24
   4 -28  -3  -17.33   22.46
   4 -28  -2   23.90   16.15
  -4 -28   2   19.39   21.80
   4 -28  -2   28.93   21.21
   4 -28  -2   19.77   23.91
  -4 -28   1   48.45   22.38
   4 -28  -1   94.20   23.80
   4 -28  -1   59.03   25.04
   4 -28  -1   57.60   19.44
   4 -28   0   22.94   21.86
   4 -28   0   60.39   25.31
   4 -28   0   29.74   16.72
   4 -28   1   36.07   21.31
   4 -28   1   26.85   23.69
  -4 -28  -1   29.43   22.44
   4 -28   1   21.16   16.91
  -4 -28  -1  -13.96   24.12
  -4 -28  -2   28.05   22.72
   4 -28   2   20.93   15.65
   4 -28   2   39.70   19.67
   4 -28   2  -28.04   26.23
  -4 -28  -2   -5.73   22.11
   4 -28   2   31.38   20.62
  -4 -28  -3   33.51   27.00
   4 -28   3    3.35   25.57
  -4 -28  -3   14.32   23.32
   4 -28   3    0.02   16.15
   4 -28   3   10.49   17.45
   4 -28   4   16.61   20.29
   4 -28   4   29.90   28.71
  -4 -28  -4   11.12   24.51
  -4 -28  -4  -18.89   22.92
   4 -28   5    8.75   20.75
   4 -28   5  -19.92   24.97
  -4 -28  -5  -11.25   22.05
   4 -26 -10  -45.56   26.72
  -4 -26  10  -19.15   22.03
  -4 -26  10  -36.63   22.51
   4 -26 -10    0.74   20.34
   4 -26  -9   16.78   22.95
  -4 -26   9   -3.13   19.18
  -4 -26   9    5.02   21.47
   4 -26  -9   17.37   26.60
  -4 -26   9  -20.41   29.07
   4 -26  -9   15.27   20.24
   4 -26  -8  -19.80   22.75
   4 -26  -8    5.78   25.83
  -4 -26   8   16.42   21.38
  -4 -26   8   17.62   20.26
  -4 -26   8   18.80   30.10
   4 -26  -8    6.88   18.98
   4 -26  -7  -14.34   17.32
   4 -26  -7   26.26   26.93
  -4 -26   7   -7.61   16.72
  -4 -26   7    3.20   22.56
  -4 -26   7   13.43   21.02
   4 -26  -7  -15.99   21.88
   4 -26  -6   17.02   24.30
  -4 -26   6    9.97   22.69
  -4 -26   6   22.81   17.67
   4 -26  -6   15.73   21.11
   4 -26  -6   26.32   17.33
  -4 -26   6  -12.92   21.99
  -4 -26   5    7.90   22.95
   4 -26  -5   30.82   16.40
  -4 -26   5   26.53   17.22
  -4 -26   5   27.86   18.95
   4 -26  -5   38.93   24.77
   4 -26  -5   23.65   22.64
  -4 -26   4  -13.91   21.79
  -4 -26   4   40.95   16.10
   4 -26  -4   19.73   19.94
  -4 -26   4   48.41   21.38
   4 -26  -4   10.17   15.42
   4 -26  -4   29.31   22.67
   4 -26  -3   16.75   19.59
  -4 -26   3   65.61   23.83
  -4 -26   3   38.37   13.86
   4 -26  -3   30.14   16.75
  -4 -26   3   28.33   19.17
   4 -26  -3   12.86   20.14
  -4 -26   2   26.70   18.82
   4 -26  -2    0.69   18.95
   4 -26  -2   25.33   16.33
  -4 -26   2  -15.44   21.71
   4 -26  -2   13.25   21.63
   4 -26  -1   19.65   15.16
   4 -26  -1   -7.97   20.35
   4 -26  -1    4.09   11.58
   4 -26  -1   25.80   20.27
  -4 -26   1    1.02   17.90
   4 -26   0   15.73   17.70
   4 -26   0   17.20   12.21
  -4 -26   0   25.33   19.68
   4 -26   0   29.36   16.08
   4 -26   0   30.78   19.66
  -4 -26  -1   43.80   21.95
   4 -26   1   -2.47   14.34
   4 -26   1   25.11   18.53
   4 -26   1    8.43   12.96
   4 -26   1   11.32   19.25
   4 -26   2   42.31   19.74
  -4 -26  -2   18.55   20.27
   4 -26   2   19.14   23.59
   4 -26   2   19.86   15.82
  -4 -26  -2    2.00   21.78
   4 -26   2    9.21   13.75
   4 -26   3   -3.82   16.20
  -4 -26  -3   -3.34   20.96
   4 -26   3   33.07   17.66
   4 -26   3   23.23   16.24
  -4 -26  -3    5.07   20.72
   4 -26   3   21.65   25.46
  -4 -26  -4   -0.97   20.91
  -4 -26  -4   51.12   25.20
   4 -26   4   43.59   19.08
   4 -26   4   36.77   24.42
   4 -26   4   -2.63   17.92
  -4 -26  -5   47.06   26.71
   4 -26   5   32.01   24.40
   4 -26   5   29.18   20.50
  -4 -26  -5   76.16   24.97
   4 -26   5   43.11   18.62
  -4 -26  -6   41.58   24.30
   4 -26   6   11.66   16.63
   4 -26   6   12.46   25.12
  -4 -26  -6   41.51   23.96
   4 -26   6   25.32   21.05
   4 -26   7    0.89   20.51
  -4 -26  -7    5.05   22.32
   4 -26   7   35.42   28.06
  -4 -26  -7   18.82   26.95
   4 -26   7   10.76   18.63
   4 -24 -12   40.33   23.78
   4 -24 -12  -13.39   21.46
   4 -24 -11   15.33   23.81
  -4 -24  11    5.42   25.06
  -4 -24  11   15.01   24.05
  -4 -24  11   39.47   23.31
   4 -24 -11   48.39   21.28
   4 -24 -11    9.56   26.42
  -4 -24  10   32.17   21.89
   4 -24 -10    5.52   22.02
  -4 -24  10   46.52   23.72
  -4 -24  10   15.58   23.15
   4 -24 -10   24.83   20.08
   4 -24 -10   23.13   27.68
   4 -24  -9  -10.20   21.50
  -4 -24   9   -4.36   19.64
  -4 -24   9  -10.46   22.04
  -4 -24   9   -9.20   19.04
   4 -24  -9   18.91   17.75
   4 -24  -8   -7.72   20.71
  -4 -24   8    0.33   19.22
  -4 -24   8   24.40   19.58
  -4 -24   8   22.50   25.36
   4 -24  -8   22.76   18.03
  -4 -24   7   28.40   17.78
  -4 -24   7   42.36   20.83
   4 -24  -7   34.08   21.04
   4 -24  -7    1.58   15.78
  -4 -24   7   40.64   24.59
  -4 -24   6   38.71   20.90
   4 -24  -6   20.48   19.74
  -4 -24   6   56.65   17.62
  -4 -24   6   47.41   22.99
   4 -24  -6   25.00   16.16
   4 -24  -5    4.04   15.30
  -4 -24   5   27.68   15.53
  -4 -24   5    9.12   20.32
  -4 -24   5   40.42   19.76
   4 -24  -5   70.96   23.88
  -4 -24   4   33.50   19.67
   4 -24  -4    6.70   19.09
  -4 -24   4   28.16   14.92
   4 -24  -4    9.84    8.21
   4 -24  -4   24.14   16.05
  -4 -24   4   20.23   19.62
  -4 -24   3   18.19   17.45
   4 -24  -3    7.11   18.68
   4 -24  -3    9.42    9.25
  -4 -24   3   25.07   20.10
  -4 -24   3   10.44   12.65
   4 -24  -3    0.18   17.22
   4 -24  -3    6.73   14.50
   4 -24  -2   59.38   17.06
   4 -24  -2   45.37   19.67
   4 -24  -2   21.57   10.68
  -4 -24   2   34.09   19.01
  -4 -24   2   28.02   12.81
  -4 -24   2   20.20   21.14
   4 -24  -2   21.94   19.44
   4 -24  -1   94.22   22.25
  -4 -24   1   79.89   12.62
  -4 -24   1  106.33   22.71
  -4 -24   1   72.85   23.57
   4 -24  -1  102.55   22.38
   4 -24  -1   71.04   14.92
   4 -24  -1  101.45   18.70
   4 -24   0  201.12   19.60
  -4 -24   0  196.61   31.31
   4 -24   0  178.62   25.35
   4 -24   0  228.37   31.17
  -4 -24   0  200.43   27.65
   4 -24   0  186.73   21.78
   4 -24   1  249.30   24.39
   4 -24   1  236.26   30.69
   4 -24   1  231.53   26.87
  -4 -24  -1  191.13   27.18
   4 -24   1  235.91   22.04
   4 -24   2   98.63   17.80
   4 -24   2   66.12   15.47
  -4 -24  -2  140.96   25.40
   4 -24   2   93.49   19.97
   4 -24   2  122.63   24.71
   4 -24   2   94.36   17.99
   4 -24   3   37.87   15.75
   4 -24   3    9.47   13.79
  -4 -24  -3   46.73   20.82
   4 -24   3   20.31   19.88
   4 -24   3    6.61   14.54
  -4 -24  -4   -8.96   19.19
   4 -24   4   15.77   14.33
   4 -24   4   20.43   20.25
   4 -24   4   25.38   15.76
   4 -24   4   -0.16   12.93
  -4 -24  -4   17.05   20.97
   4 -24   5   54.92   19.15
   4 -24   5   45.47   23.32
   4 -24   5   32.79   16.31
  -4 -24  -5   23.68   23.76
  -4 -24  -5   49.48   21.47
   4 -24   6    5.23   15.55
   4 -24   6   31.75   19.52
  -4 -24  -6   27.06   23.83
  -4 -24  -6    7.82   21.64
   4 -24   6    5.19   23.58
  -4 -24  -7   59.52   25.14
   4 -24   7  -32.23   21.74
  -4 -24  -7   41.57   23.38
   4 -24   7   18.15   17.48
   4 -24   7    0.40   22.74
  -4 -24  -8   50.38   29.24
   4 -24   8   -1.26   23.75
   4 -24   8   40.73   23.56
   4 -24   8   18.11   19.19
  -4 -24  -8    9.49   22.72
  -4 -24  -9  -13.76   23.24
   4 -24   9   29.45   23.85
   4 -24   9   11.87   26.57
   4 -24   9   13.65   17.89
  -4 -24  -9   14.32   22.64
  -4 -22  13   14.01   22.97
   4 -22 -13   -4.62   22.86
  -4 -22  13   12.68   24.13
   4 -22 -13   12.22   22.60
   4 -22 -13  -12.32   29.80
  -4 -22  13   13.68   27.04
  -4 -22  12  -38.21   23.06
  -4 -22  12  -12.99   21.53
  -4 -22  12  -46.90   28.83
   4 -22 -12   45.74   30.19
   4 -22 -12   31.11   22.45
   4 -22 -12  -35.50   21.98
   4 -22 -11   28.32   21.81
   4 -22 -11    3.10   18.70
  -4 -22  11    8.88   18.75
  -4 -22  11  -12.98   22.27
  -4 -22  11   11.04   25.74
   4 -22 -11    6.09   27.60
   4 -22 -10   -6.76   20.04
  -4 -22  10  -13.41   21.00
  -4 -22  10   -7.09   17.96
  -4 -22  10   34.75   25.13
   4 -22 -10  -27.11   18.53
   4 -22  -9    4.20   18.38
  -4 -22   9  -20.67   20.17
  -4 -22   9  -28.46   21.58
   4 -22  -9   27.26   17.88
  -4 -22   9  -12.51   17.33
   4 -22  -8   22.46   16.26
  -4 -22   8   49.78   18.50
  -4 -22   8   15.28   20.78
   4 -22  -8   13.85   17.79
  -4 -22   8   31.63   19.85
  -4 -22   7    6.76   18.56
  -4 -22   7   44.55   17.55
  -4 -22   7   15.33   18.59
  -4 -22   7    8.92   12.93
   4 -22  -7   57.87   18.10
   4 -22  -7  -24.66   19.49
   4 -22  -6   35.79   15.07
   4 -22  -6   30.97    5.64
   4 -22  -6   52.53   20.31
  -4 -22   6   34.85   14.63
  -4 -22   6   42.34   15.85
   4 -22  -6   10.80    4.63
  -4 -22   6   15.54   16.64
  -4 -22   6   64.31   21.71
   4 -22  -5  103.58   23.58
  -4 -22   5   59.62   18.75
  -4 -22   5   72.03   23.08
   4 -22  -5   72.57    9.76
  -4 -22   5   65.44   15.74
   4 -22  -5   60.88   17.08
  -4 -22   5   59.50   17.25
   4 -22  -4   44.93   15.32
  -4 -22   4   85.57   23.88
  -4 -22   4   59.32   16.78
   4 -22  -4   37.72   19.63
  -4 -22   4   30.78   13.24
   4 -22  -4   55.61   10.38
  -4 -22   4   72.68   20.58
  -4 -22   3   33.95   16.68
  -4 -22   3   53.10   13.98
  -4 -22   3   37.42   18.51
   4 -22  -3   20.90    9.58
   4 -22  -3   42.59   15.11
  -4 -22   3   45.10   18.68
   4 -22  -3   46.80   18.55
   4 -22  -2   69.70   12.90
  -4 -22   2   68.89   20.05
  -4 -22   2   78.27   13.89
  -4 -22   2   39.30   19.75
   4 -22  -2   54.76   19.95
   4 -22  -2   84.50   20.94
   4 -22  -2   65.24   14.92
   4 -22  -1   27.99   17.35
  -4 -22   1    6.98    9.05
   4 -22  -1   39.82   16.48
   4 -22  -1   17.32   12.59
  -4 -22   1   20.62   18.10
   4 -22  -1   21.58   11.16
  -4 -22   1   36.74   16.87
   4 -22   0   27.01   17.41
  -4 -22   0   38.45   17.14
  -4 -22   0   21.67   17.78
   4 -22   0   22.67   17.73
   4 -22   0   10.55   12.15
   4 -22   0   19.83   12.27
   4 -22   1    5.77   13.96
   4 -22   1   28.09   19.20
   4 -22   1   -0.27   11.28
   4 -22   1   15.03   15.08
  -4 -22  -1   30.78   19.23
  -4 -22  -1   15.49   18.58
  -4 -22  -2   16.03   16.61
   4 -22   2   23.72   13.68
   4 -22   2   22.23   13.98
   4 -22   2   -2.35   17.52
   4 -22   2   14.14   14.89
   4 -22   3   12.93   11.29
   4 -22   3   12.00   14.92
  -4 -22  -3   -1.22   16.86
   4 -22   3    2.25   18.08
   4 -22   3    0.47   12.51
   4 -22   3   11.44   12.70
   4 -22   4   50.03   16.51
   4 -22   4   40.32   11.20
   4 -22   4   41.19   14.32
  -4 -22  -4   51.39   20.47
   4 -22   4   70.48   22.93
   4 -22   4   45.27   15.09
   4 -22   5  125.32   28.06
  -4 -22  -5  116.02   25.76
   4 -22   5   85.25   17.63
   4 -22   5   89.52   14.08
  -4 -22  -5  114.24   24.09
   4 -22   5  113.35   21.92
   4 -22   6   98.06   19.32
  -4 -22  -6  131.51   26.14
   4 -22   6   95.74   23.16
   4 -22   6   99.72   26.90
  -4 -22  -6  121.71   28.32
   4 -22   7   52.63   26.10
   4 -22   7   71.98   22.19
   4 -22   7   10.88   15.86
  -4 -22  -7   39.66   22.83
  -4 -22  -7   73.35   23.06
  -4 -22  -8   -3.31   22.00
   4 -22   8   23.61   18.78
   4 -22   8   -3.80   20.30
  -4 -22  -8   23.33   21.44
   4 -22   9   49.66   22.69
  -4 -22  -9   -9.24   22.38
  -4 -22  -9   26.30   21.34
   4 -22   9    2.74   18.74
  -4 -22 -10   -3.82   23.92
   4 -22  10   -2.77   24.25
  -4 -22 -10   -5.99   22.41
  -4 -22 -11    9.53   23.16
   4 -20 -14  -21.04   25.15
  -4 -20  14    4.22   22.35
   4 -20 -14   17.88   28.79
   4 -20 -14   18.06   23.19
   4 -20 -13   33.20   27.67
   4 -20 -13   20.15   22.44
  -4 -20  13   47.38   25.54
   4 -20 -13  -32.35   20.51
  -4 -20  12    6.49   18.31
   4 -20 -12   12.10   24.21
   4 -20 -12    7.96   19.83
   4 -20 -12   -5.19   19.32
   4 -20 -11   55.94   23.41
   4 -20 -11   54.08   20.84
  -4 -20  11   67.22   22.34
   4 -20 -11   99.91   29.08
  -4 -20  11   39.76   21.29
  -4 -20  10   88.43   26.90
   4 -20 -10   69.02   22.22
  -4 -20  10   98.29   23.30
  -4 -20  10   73.09   23.07
   4 -20 -10  113.28   23.05
   4 -20  -9   28.46   16.22
  -4 -20   9   16.01   20.71
  -4 -20   9   25.67   16.95
   4 -20  -9    7.37   17.69
  -4 -20   9   37.15   19.24
  -4 -20   8   27.62   21.45
  -4 -20   8   16.40   15.45
  -4 -20   8   20.62   11.56
   4 -20  -8   32.48   18.31
  -4 -20   8   21.27   17.61
   4 -20  -8   17.20   14.63
   4 -20  -7   -4.06   13.90
  -4 -20   7   19.80   19.02
  -4 -20   7    8.89   15.32
  -4 -20   7    4.39   15.37
  -4 -20   7  -14.86   12.71
   4 -20  -7    2.88    4.24
   4 -20  -7   23.64   17.04
   4 -20  -7    4.00    4.46
  -4 -20   6   22.77   14.27
  -4 -20   6   39.44   19.90
   4 -20  -6   18.85    6.78
   4 -20  -6   29.58   17.51
  -4 -20   6   22.33   13.46
   4 -20  -6   28.83    6.73
   4 -20  -6   22.83   13.67
  -4 -20   6   37.82   17.25
   4 -20  -5   52.40    9.05
   4 -20  -5   52.76    9.33
   4 -20  -5   38.24   14.94
   4 -20  -5   55.22   18.83
  -4 -20   5   73.92   16.60
  -4 -20   5   46.66   18.53
  -4 -20   5   56.06   14.74
  -4 -20   5   49.18   19.28
  -4 -20   4   14.01   17.01
  -4 -20   4   44.09   15.84
   4 -20  -4   24.33   12.14
  -4 -20   4   55.89   17.76
   4 -20  -4   31.66    9.23
  -4 -20   4   31.01   12.36
   4 -20  -4   13.32   16.33
   4 -20  -3   51.95   10.39
  -4 -20   3   43.16   16.48
  -4 -20   3   46.97   19.12
   4 -20  -3   47.02   18.57
  -4 -20   3   31.46   17.06
   4 -20  -3   45.12   13.35
  -4 -20   3   59.45   13.73
  -4 -20   2   51.34   18.87
   4 -20  -2   49.76   16.51
  -4 -20   2   25.53   16.52
  -4 -20   2   13.34   14.51
  -4 -20   2   26.85   10.78
   4 -20  -2   37.06   12.51
   4 -20  -2   21.63   10.10
   4 -20  -1  183.11   22.20
   4 -20  -1  170.44   17.13
   4 -20  -1  183.73   18.85
  -4 -20   1  110.73   12.67
   4 -20  -1  187.73   24.12
  -4 -20   1  168.70   24.15
  -4 -20   1  149.84   21.42
  -4 -20   1  133.19   20.00
   4 -20   0  226.91   23.99
   4 -20   0  253.25   20.14
  -4 -20   0  229.29   26.56
  -4 -20   0  202.72   13.12
  -4 -20   0  242.76   26.22
   4 -20   0  237.96   27.04
   4 -20   0  244.87   20.49
  -4 -20  -1  134.01   22.00
   4 -20   1   71.15   16.72
  -4 -20  -1  103.25   22.27
   4 -20   1   99.90   16.61
   4 -20   1   71.41   19.41
   4 -20   1  111.41   17.78
   4 -20   2   20.42   12.24
   4 -20   2   31.17   13.39
   4 -20   2   17.56   15.94
  -4 -20  -2   59.80   21.04
  -4 -20  -2   16.01   15.34
   4 -20   2   51.30   16.23
  -4 -20  -3   62.43   19.02
   4 -20   3   29.99   12.36
   4 -20   3   36.62   18.37
   4 -20   3   56.47   14.42
   4 -20   3   48.99   16.89
   4 -20   4   19.30    8.88
  -4 -20  -4   36.83   19.20
   4 -20   4   22.25   11.07
   4 -20   4   27.77   15.76
   4 -20   4   59.48   21.93
   4 -20   4   35.55   13.58
   4 -20   5  -18.80   17.05
   4 -20   5   -1.68   12.48
   4 -20   5   -1.62    9.15
   4 -20   5    0.22    7.98
   4 -20   5   -7.52   18.40
  -4 -20  -5   29.47   19.00
   4 -20   6   63.49   18.77
   4 -20   6   64.87   24.22
  -4 -20  -6   52.36   19.49
   4 -20   6   59.44   16.00
  -4 -20  -6   49.60   18.92
   4 -20   7   51.66   20.64
   4 -20   7   72.70   19.48
  -4 -20  -7   58.50   20.61
  -4 -20  -7   48.60   24.40
   4 -20   8   21.26   20.06
  -4 -20  -8   18.91   22.12
  -4 -20  -8  -11.40   18.94
   4 -20   9    3.66   18.16
  -4 -20  -9   11.83   21.18
  -4 -20  -9   33.08   23.01
  -4 -20 -10   20.16   23.74
  -4 -20 -10   -1.21   22.28
   4 -20  10   43.56   23.70
  -4 -20 -11   10.05   22.86
  -4 -20 -11   17.71   23.80
   4 -20  11   39.42   27.13
   4 -20  12   -7.57   22.51
  -4 -20 -12   51.59   26.76
   4 -18 -15   26.60   25.53
   4 -18 -15   27.11   25.05
  -4 -18  15   23.48   24.00
   4 -18 -15    1.01   27.73
   4 -18 -14   22.91   27.09
  -4 -18  14  -15.30   21.20
   4 -18 -14  -20.51   21.63
   4 -18 -14    7.48   21.05
  -4 -18  13   47.46   24.34
   4 -18 -13    6.46   19.69
   4 -18 -13  -11.49   24.03
   4 -18 -13  -17.72   19.80
   4 -18 -12   29.86   24.60
  -4 -18  12   33.99   20.04
   4 -18 -12   22.22   19.88
   4 -18 -12   11.01   19.22
   4 -18 -11   11.76   18.21
  -4 -18  11   36.83   20.50
   4 -18 -11   20.19   17.40
   4 -18 -10   -1.04   16.68
  -4 -18  10   -3.35   16.15
  -4 -18  10   -4.30    8.19
   4 -18 -10   14.14   15.47
   4 -18 -10   -6.08    6.04
   4 -18  -9    9.09    5.45
  -4 -18   9    5.49   16.58
  -4 -18   9   24.08    9.97
   4 -18  -9   10.09    6.52
   4 -18  -9  -16.64   14.27
   4 -18  -9   11.47   16.08
  -4 -18   9   18.30   17.59
   4 -18  -8    7.80    6.34
  -4 -18   8   31.43   17.39
   4 -18  -8   17.98    5.73
  -4 -18   8   24.42   14.50
   4 -18  -8   52.20   17.86
   4 -18  -8   35.13   15.25
  -4 -18   8   41.63   20.48
  -4 -18   8   50.14   12.46
  -4 -18   7   57.21   12.88
   4 -18  -7   43.71   17.59
   4 -18  -7   34.60    6.73
  -4 -18   7   52.89   15.59
   4 -18  -7   39.15    7.28
  -4 -18   7   46.79   16.65
   4 -18  -7   63.44   16.31
  -4 -18   7   57.46   20.36
   4 -18  -6  153.51   19.56
  -4 -18   6  158.81   19.92
  -4 -18   6  146.55   24.38
  -4 -18   6  154.99   17.10
   4 -18  -6  133.02   10.10
   4 -18  -6  147.97   22.20
  -4 -18   6  167.46   23.10
   4 -18  -5  168.34   12.92
  -4 -18   5  177.51   18.68
  -4 -18   5  131.53   19.48
   4 -18  -5  144.59   11.94
  -4 -18   5  169.18   19.02
   4 -18  -5  148.95   17.63
  -4 -18   5  183.90   25.21
   4 -18  -5  186.69   22.80
   4 -18  -4  314.21   17.53
  -4 -18   4  307.61   28.41
  -4 -18   4  306.03   21.79
  -4 -18   4  338.00   27.82
  -4 -18   4  300.77   22.85
   4 -18  -4  305.17   26.46
   4 -18  -4  303.59   21.90
   4 -18  -3  159.28   17.21
   4 -18  -3  162.69   14.29
  -4 -18   3  175.81   16.37
  -4 -18   3  189.42   19.82
  -4 -18   3  238.38   23.85
   4 -18  -3  161.06   21.32
  -4 -18   3  223.09   25.51
   4 -18  -2   -3.51    9.09
  -4 -18   2   21.28   14.98
   4 -18  -2    6.50   10.59
   4 -18  -2    5.37   13.43
  -4 -18   2    6.84    9.03
  -4 -18   2    9.70   12.91
  -4 -18   2   -3.22   14.47
   4 -18  -1   92.55   13.38
   4 -18  -1   82.67   13.61
  -4 -18   1   81.23   11.59
   4 -18  -1   76.72   16.10
  -4 -18   1   82.99   17.19
  -4 -18   1   83.19   16.15
   4 -18  -1   95.45   18.18
  -4 -18   1   65.90   17.24
   4 -18   0  175.53   22.41
   4 -18   0  118.84   14.77
  -4 -18   0  142.85   22.18
  -4 -18   0  123.80   18.83
   4 -18   0  161.02   19.92
   4 -18   0  135.35   16.23
  -4 -18   0  146.38   20.23
   4 -18   1   95.58   14.76
  -4 -18  -1  102.64   18.59
   4 -18   1   96.92   19.48
  -4 -18  -1  101.95   20.89
  -4 -18  -1   67.83   17.64
   4 -18   1   98.79   14.82
   4 -18   1  100.72   16.82
   4 -18   2   94.06   20.15
  -4 -18  -2   96.64   21.34
   4 -18   2   60.76   13.12
   4 -18   2   59.16   14.27
   4 -18   2   60.46   14.73
  -4 -18  -2   57.42   17.81
  -4 -18  -3   56.71   18.46
   4 -18   3   34.83   12.57
   4 -18   3   44.16   12.58
   4 -18   3  104.14   22.10
  -4 -18  -3   73.97   19.07
   4 -18   3   56.75   15.28
   4 -18   4   33.73   13.18
   4 -18   4   39.33   10.95
  -4 -18  -4    7.71   18.08
  -4 -18  -4   22.79   15.66
   4 -18   4   29.11   14.99
   4 -18   4   13.14   16.94
   4 -18   5   92.92   16.54
   4 -18   5   53.03    8.88
  -4 -18  -5   52.64   18.41
   4 -18   5   50.20    9.97
   4 -18   5   63.85   18.16
   4 -18   6   67.34    7.10
   4 -18   6   64.50    6.80
   4 -18   6  103.81   21.56
  -4 -18  -6  128.37   23.72
   4 -18   7   48.94   18.76
  -4 -18  -7   59.83   20.74
   4 -18   7   19.43   13.75
  -4 -18  -8   -6.99   17.62
  -4 -18  -8  -14.18   18.41
   4 -18   9   45.10   21.14
  -4 -18  -9    8.28   19.21
  -4 -18  -9   26.49   19.57
  -4 -18 -10   25.24   22.02
  -4 -18 -10   12.09   19.98
   4 -18  10   36.08   20.18
  -4 -18 -11    4.00   20.90
   4 -18  11    4.54   19.80
  -4 -18 -11    6.24   21.31
  -4 -18 -12   25.33   24.33
   4 -18  12    6.34   23.30
  -4 -18 -12  -32.10   25.38
   4 -16 -16   22.18   26.34
   4 -16 -16  -46.48   26.41
  -4 -16  16    9.47   23.71
   4 -16 -16   55.92   29.12
   4 -16 -15   -8.72   21.89
  -4 -16  15   20.14   23.40
   4 -16 -15    3.95   20.97
   4 -16 -15   27.12   24.65
  -4 -16  14   16.96   22.92
   4 -16 -14   13.88   25.13
   4 -16 -14  -47.65   23.40
   4 -16 -14   16.58   20.55
   4 -16 -13   15.33   19.99
  -4 -16  13   -4.37   19.05
   4 -16 -13    2.85   22.83
   4 -16 -13   -9.42   20.14
   4 -16 -12   16.27   21.88
   4 -16 -12   18.37   18.00
   4 -16 -12   10.72   19.06
  -4 -16  12   21.45   18.89
   4 -16 -11   44.40   19.57
   4 -16 -11   49.29    9.35
  -4 -16  11   47.90   19.27
   4 -16 -11   38.36   17.88
  -4 -16  11   33.45    7.46
  -4 -16  10   27.58    9.11
   4 -16 -10   23.57    8.00
  -4 -16  10   17.72   16.05
   4 -16 -10   66.78   19.34
   4 -16 -10   65.63   18.89
   4 -16  -9   42.62   17.32
   4 -16  -9   22.81    7.03
   4 -16  -9   20.77   15.24
  -4 -16   9    3.11   14.34
  -4 -16   9   12.77    8.94
  -4 -16   8    1.93    8.97
   4 -16  -8   37.79   14.04
   4 -16  -8   25.04    7.24
  -4 -16   8   13.71   14.01
   4 -16  -7   22.52   14.47
   4 -16  -7   15.40    6.45
  -4 -16   7   22.98   14.02
   4 -16  -7   16.25   12.08
  -4 -16   7    5.54   13.36
  -4 -16   7   19.51   10.08
  -4 -16   7   22.41   17.54
  -4 -16   6  142.00   17.71
   4 -16  -6  119.28   10.00
  -4 -16   6  157.82   15.54
   4 -16  -6  148.20   20.37
  -4 -16   6  143.95   22.48
   4 -16  -6  143.12   16.91
  -4 -16   6  115.26   19.38
  -4 -16   5  226.05   24.66
   4 -16  -5  211.73   13.56
  -4 -16   5  207.75   18.87
   4 -16  -5  221.67   22.58
  -4 -16   5  179.38   20.31
  -4 -16   5  225.12   18.39
   4 -16  -5  217.40   19.58
   4 -16  -5  206.27   13.81
   4 -16  -4  438.97   28.88
  -4 -16   4  431.92   24.68
  -4 -16   4  446.70   28.98
   4 -16  -4  383.78   18.23
  -4 -16   4  458.94   25.07
  -4 -16   4  449.77   30.98
   4 -16  -4  418.01   23.21
   4 -16  -3   73.30   11.08
  -4 -16   3  103.70   13.17
  -4 -16   3   91.78   15.07
  -4 -16   3  102.32   17.03
   4 -16  -3   61.30   15.07
  -4 -16   3  102.04   18.65
   4 -16  -3   93.20   13.30
   4 -16  -2   22.05    9.89
  -4 -16   2   15.47    9.09
  -4 -16   2   26.78   14.73
  -4 -16   2   34.48   13.78
  -4 -16   2   -3.24   10.92
   4 -16  -2   33.06   13.71
   4 -16  -2   15.79    9.00
   4 -16  -1   47.28   10.68
   4 -16  -1   57.01   11.19
   4 -16  -1   67.30   14.58
  -4 -16   1   33.33   14.33
   4 -16  -1   62.47   15.45
  -4 -16   1   47.88   14.03
  -4 -16   1   52.32    9.50
  -4 -16   1   47.96   14.83
   4 -16   0  463.98   24.50
   4 -16   0  448.39   29.06
  -4 -16   0  402.08   27.46
  -4 -16   0  423.46   29.53
   4 -16   0  475.64   22.51
   4 -16   0  512.07   28.21
  -4 -16   0  383.46   25.39
   4 -16   1  303.77   22.54
   4 -16   1  323.56   21.84
  -4 -16  -1  348.81   26.32
  -4 -16  -1  369.06   28.09
   4 -16   1  308.03   25.47
   4 -16   1  321.61   19.64
  -4 -16  -2   81.32   17.31
   4 -16   2   59.27   14.24
  -4 -16  -2   63.87   15.30
   4 -16   2   70.37   16.71
   4 -16   2   71.70   13.56
   4 -16   2   64.28   11.98
  -4 -16  -2   82.62   17.79
  -4 -16  -3  -16.18   14.38
   4 -16   3   -6.98   10.04
   4 -16   3   17.66   13.06
  -4 -16  -3   -1.26   13.43
   4 -16   3   -6.44   14.00
  -4 -16  -3   -4.12   13.13
   4 -16   3   -6.46    9.14
   4 -16   4    4.49   12.98
   4 -16   4   13.11    8.62
  -4 -16  -4   -3.62   14.50
  -4 -16  -4   15.57   14.67
   4 -16   4    6.52    9.98
   4 -16   5   27.18    7.52
  -4 -16  -5   30.43   15.66
   4 -16   5   26.15    6.73
  -4 -16  -5   27.83   15.54
   4 -16   5   56.65   16.51
   4 -16   6   21.23   14.89
  -4 -16  -6   34.65   17.08
   4 -16   7   26.68   14.49
  -4 -16  -7   48.55   18.53
   4 -16   7   41.36   19.01
   4 -16   8   32.88   19.65
   4 -16   8   23.67   15.70
  -4 -16  -8    4.92   16.42
  -4 -16  -9   12.85   19.16
  -4 -16  -9   15.99   19.27
   4 -16   9    5.28   18.09
  -4 -16 -10   -9.06   20.57
   4 -16  10   10.67   20.04
  -4 -16 -10   17.17   18.17
  -4 -16 -11   25.20   22.04
   4 -16  11   25.34   22.29
  -4 -16 -11   15.86   21.77
  -4 -16 -12   53.50   25.01
   4 -16  12   20.88   23.58
  -4 -16 -13   41.78   26.77
   4 -16  13   28.34   26.15
  -4 -16 -13   -9.82   24.83
   4 -14 -17    6.84   26.41
   4 -14 -17  -12.73   24.63
   4 -14 -17  -46.29   25.61
   4 -14 -16   -9.58   22.39
  -4 -14  16    1.80   22.05
   4 -14 -16   21.49   24.85
   4 -14 -16   19.64   20.93
   4 -14 -15    5.09   20.57
  -4 -14  15   16.28   20.35
   4 -14 -15    9.63   21.46
   4 -14 -15   35.49   25.05
   4 -14 -14   14.54   19.18
  -4 -14  14   19.58   20.52
   4 -14 -14    2.76   18.75
   4 -14 -14    7.82   22.42
   4 -14 -13   11.53   20.70
   4 -14 -13   35.37   20.22
  -4 -14  13   20.95   19.53
   4 -14 -13   37.37   18.65
   4 -14 -12   -1.34   20.14
   4 -14 -12    1.35    9.44
   4 -14 -12    9.32   17.10
  -4 -14  12   10.25   16.14
   4 -14 -12  -15.56   16.09
   4 -14 -11   38.94   18.00
   4 -14 -11  -16.61   20.68
   4 -14 -11   -6.94    8.45
  -4 -14  11   15.62   16.98
   4 -14 -11    0.91   15.14
   4 -14 -10   80.05   17.95
   4 -14 -10   70.62   10.62
  -4 -14  10   92.37   20.01
  -4 -14  10   71.90    9.54
   4 -14 -10  107.15   19.65
  -4 -14   9   50.14    9.42
   4 -14  -9   33.85    8.26
  -4 -14   9   51.59   17.40
   4 -14  -9   65.96   17.16
   4 -14  -9   41.42   14.05
   4 -14  -8   46.72   14.94
   4 -14  -8   30.01    7.41
  -4 -14   8   33.20   15.33
  -4 -14   8   39.70   10.03
   4 -14  -8   40.05   13.55
   4 -14  -7  103.24   17.42
   4 -14  -7  104.97   15.23
   4 -14  -7   95.23    9.78
  -4 -14   7  125.64   12.78
  -4 -14   7  128.54   18.31
  -4 -14   6  316.87   18.94
  -4 -14   6  287.08   22.00
   4 -14  -6  292.30   14.16
  -4 -14   6  303.73   24.59
   4 -14  -6  352.49   22.70
  -4 -14   6  363.09   28.64
   4 -14  -6  317.15   23.38
   4 -14  -5  538.59   25.34
  -4 -14   5  612.77   32.02
   4 -14  -5  535.82   19.54
  -4 -14   5  548.35   24.82
  -4 -14   5  560.75   33.07
  -4 -14   5  598.42   28.77
   4 -14  -5  548.11   29.81
   4 -14  -5  544.03   20.81
  -4 -14   4  502.73   28.53
  -4 -14   4  534.73   31.53
  -4 -14   4  500.52   24.81
   4 -14  -4  495.62   27.76
  -4 -14   4  533.64   24.36
   4 -14  -4  526.33   24.03
   4 -14  -4  547.09   21.35
  -4 -14   3  529.38   30.23
   4 -14  -3  446.99   21.12
  -4 -14   3  526.67   25.38
  -4 -14   3  550.07   23.74
   4 -14  -3  480.53   26.92
  -4 -14   3  559.72   29.71
   4 -14  -3  460.99   20.68
   4 -14  -2    6.88    8.43
  -4 -14   2   15.13   11.99
  -4 -14   2    7.23   10.43
  -4 -14   2    7.11    8.18
   4 -14  -2   13.75    8.29
  -4 -14   2    5.63   11.86
   4 -14  -2   13.93   11.28
  -4 -14   1  197.26   19.25
   4 -14  -1  219.93   16.79
  -4 -14   1  206.94   13.67
  -4 -14   1  201.32   20.52
   4 -14  -1  207.71   19.33
  -4 -14   1  202.40   18.26
   4 -14  -1  214.70   18.79
   4 -14  -1  201.61   14.52
  -4 -14   0  478.92   26.13
   4 -14   0  439.19   25.19
  -4 -14   0  481.17   27.93
  -4 -14   0  546.27   30.65
   4 -14   0  501.08   24.44
   4 -14   0  475.77   27.48
   4 -14   0  480.46   20.79
   4 -14   1  339.52   21.11
   4 -14   1  284.95   22.77
  -4 -14  -1  350.86   24.54
   4 -14   1  341.81   18.19
  -4 -14  -1  336.89   24.89
  -4 -14  -1  337.87   23.71
   4 -14   1  333.78   21.18
  -4 -14  -2  119.03   16.25
   4 -14   2  125.83   12.79
  -4 -14  -2  134.57   18.36
   4 -14   2  135.14   18.35
  -4 -14  -2  142.91   18.35
   4 -14   2  126.87   13.69
   4 -14   2  139.09   16.45
   4 -14   3   31.24   10.39
  -4 -14  -3   40.67   13.51
  -4 -14  -3   40.83   13.68
  -4 -14  -3   25.09   13.71
   4 -14   3   39.67    9.24
   4 -14   3   65.09   15.63
  -4 -14  -4  117.93   19.31
  -4 -14  -4   82.02   17.57
   4 -14   4   95.30   17.34
  -4 -14  -4   66.66   15.66
   4 -14   5   95.56    7.95
   4 -14   5  114.39   18.21
  -4 -14  -5   96.60   18.66
  -4 -14  -5  111.94   19.10
  -4 -14  -5  119.31   19.59
   4 -14   6  178.39   22.20
   4 -14   6  220.72   20.08
  -4 -14  -6  146.42   21.92
  -4 -14  -6  138.16   21.50
   4 -14   7  192.89   24.21
  -4 -14  -7  135.54   22.27
  -4 -14  -7  134.54   21.67
   4 -14   7  150.01   19.25
   4 -14   8   45.22   17.30
  -4 -14  -8   52.81   19.11
   4 -14   8   63.90   16.56
   4 -14   9   62.06   19.51
   4 -14   9   60.67   18.50
  -4 -14  -9   45.83   19.42
  -4 -14 -10   -6.62   17.29
   4 -14  10   31.13   19.02
  -4 -14 -11   12.19   19.24
   4 -14  11   30.62   20.45
  -4 -14 -11   39.27   20.60
  -4 -14 -12  -20.65   20.62
   4 -14  12    7.77   20.42
  -4 -14 -12   27.56   21.02
  -4 -14 -13   20.06   24.36
  -4 -14 -13   51.46   24.48
  -4 -14 -14    0.20   23.34
   4 -14  14   16.93   23.48
  -4 -14 -14   20.90   24.24
   4 -12 -17  -27.45   24.27
   4 -12 -17  -22.90   24.38
  -4 -12  17   19.24   22.98
   4 -12 -17   -6.43   22.95
   4 -12 -16   18.37   22.32
  -4 -12  16   -0.92   21.59
   4 -12 -16   -6.34   23.19
   4 -12 -16   20.66   21.47
   4 -12 -15   20.52   21.64
   4 -12 -15   14.41   22.14
   4 -12 -15  -24.70   19.67
   4 -12 -14  -21.36   22.64
   4 -12 -14   10.74   20.02
   4 -12 -14    8.20   18.10
  -4 -12  14   22.19   20.40
   4 -12 -14   -3.86   12.73
   4 -12 -13   24.98   19.99
  -4 -12  13   36.46   20.04
   4 -12 -13   18.63   18.87
   4 -12 -13   -2.87   17.30
   4 -12 -13   13.95   11.86
   4 -12 -12   61.53   19.80
   4 -12 -12   20.71   21.03
  -4 -12  12   37.00   17.67
   4 -12 -12   28.03   11.38
   4 -12 -12   26.99   16.76
   4 -12 -11   46.77   10.62
   4 -12 -11   34.45   16.06
  -4 -12  11   99.83   20.82
   4 -12 -11   47.00   16.49
   4 -12 -11   69.77   22.15
   4 -12 -10   24.82    9.27
   4 -12 -10   12.21   13.41
  -4 -12  10   15.21   14.26
   4 -12 -10   13.62   12.99
   4 -12 -10   44.20   19.64
  -4 -12  10    4.53    7.34
   4 -12  -9    4.51    7.35
  -4 -12   9   16.02    7.85
  -4 -12   9   16.50   14.17
   4 -12  -9  -18.10   13.20
   4 -12  -9   -3.59   12.16
  -4 -12   8   30.86    8.39
   4 -12  -8    1.06   11.65
   4 -12  -8   22.28    7.51
  -4 -12   8   27.92   13.37
   4 -12  -8   23.30   12.34
  -4 -12   7   70.21   14.76
   4 -12  -7   28.18   11.09
   4 -12  -7   45.27   13.55
   4 -12  -7   37.75    8.60
   4 -12  -6   28.49   10.72
   4 -12  -6   33.49    7.51
   4 -12  -6   23.08   10.73
  -4 -12   5  325.57   25.10
  -4 -12   5  325.79   18.82
   4 -12  -5  310.57   21.74
  -4 -12   5  283.21   19.69
   4 -12  -5  291.38   14.94
   4 -12  -5  264.86   17.49
  -4 -12   5  281.95   22.20
   4 -12  -4  140.97   12.50
  -4 -12   4  174.24   19.44
  -4 -12   4  180.27   18.16
  -4 -12   4  167.46   14.41
   4 -12  -4  133.45   15.73
  -4 -12   4  157.24   15.63
  -4 -12   3  145.77   17.39
  -4 -12   3  140.39   13.49
   4 -12  -3  138.87   13.23
  -4 -12   3  133.70   16.32
   4 -12  -3  129.75   12.11
  -4 -12   3  117.43   13.89
   4 -12  -3  148.21   16.11
   4 -12  -2  446.06   18.46
   4 -12  -2  437.61   23.58
  -4 -12   2  494.49   23.75
   4 -12  -2  500.43   26.99
  -4 -12   2  507.19   26.51
   4 -12  -2  439.25   21.01
  -4 -12   2  452.78   26.48
  -4 -12   2  464.58   19.69
   4 -12  -1   27.12    9.86
  -4 -12   1  115.77   15.70
  -4 -12   1   94.04   10.31
   4 -12  -1   29.20   10.44
   4 -12  -1   20.79    7.35
   4 -12  -1    1.92    9.91
  -4 -12   1  101.03   13.94
  -4 -12   1   84.59   13.45
  -4 -12   0  191.31   18.64
   4 -12   0  156.07   14.53
  -4 -12   0  180.75   18.51
  -4 -12   0  148.39   16.19
   4 -12   0  134.11   14.65
  -4 -12   0  162.80   10.67
   4 -12   0  146.67   16.01
   4 -12   0  140.16   10.96
   4 -12   1  223.76   18.04
  -4 -12  -1  230.28   18.81
   4 -12   1  226.64   16.73
  -4 -12  -1  242.20   20.83
   4 -12   1  221.44   19.86
  -4 -12  -1  231.35   19.20
   4 -12   1  212.70   13.81
   4 -12   2   91.03   14.51
  -4 -12  -2   99.21   16.64
  -4 -12  -2   94.55   15.08
   4 -12   2   90.62   10.70
   4 -12   2  105.62   12.18
  -4 -12  -2  102.43   16.12
   4 -12   3   28.76   12.42
  -4 -12  -3   -2.26   12.53
  -4 -12  -3   26.76   12.85
  -4 -12  -3    1.95   10.34
  -4 -12  -4   26.27   12.77
   4 -12   4   26.94    7.03
   4 -12   4   34.01   13.64
  -4 -12  -4   14.85   12.69
  -4 -12  -4    5.79   11.59
  -4 -12  -5  293.76   24.27
   4 -12   5  271.51    9.31
  -4 -12  -5  274.56   24.44
   4 -12   5  352.29   26.88
  -4 -12  -5  272.11   23.98
   4 -12   5  317.78   20.24
  -4 -12  -6  305.05   26.49
  -4 -12  -6  262.33   23.82
   4 -12   6  352.08   27.38
   4 -12   6  282.47   20.76
  -4 -12  -6  341.55   27.49
   4 -12   7  136.24   20.93
  -4 -12  -7   78.06   16.38
   4 -12   7  126.70   17.14
  -4 -12  -7  111.91   20.39
  -4 -12  -7  119.02   20.82
   4 -12   8  139.79   19.22
   4 -12   8  169.14   24.36
  -4 -12  -8  122.96   21.55
  -4 -12  -8  135.47   21.65
  -4 -12  -9  138.56   23.73
   4 -12   9  167.37   23.86
   4 -12   9  139.00   21.10
  -4 -12 -10   21.02   18.49
   4 -12  10   12.11   16.58
  -4 -12 -11   44.08   22.33
   4 -12  12   47.89   23.71
  -4 -12 -12   66.31   23.14
  -4 -12 -12   41.18   22.26
  -4 -12 -13  -34.19   24.44
  -4 -12 -13   46.04   23.61
   4 -12  13   -3.73   20.83
   4 -12  14  -15.32   22.09
  -4 -12 -14   -7.93   23.34
  -4 -12 -14   -3.70   23.40
   4 -10 -18   15.91   25.71
   4 -10 -18   20.10   25.46
   4 -10 -18  -16.44   24.74
  -4 -10  17   -9.40   21.37
   4 -10 -17    9.47   23.13
   4 -10 -17  -48.93   27.35
   4 -10 -17   38.55   25.63
   4 -10 -16   12.45   22.66
   4 -10 -16  -15.73   20.02
  -4 -10  16   18.47   21.02
   4 -10 -16   40.60   23.13
  -4 -10  15   20.07   19.24
   4 -10 -15   13.45   19.44
   4 -10 -15  -14.98   21.26
   4 -10 -15   13.69   20.06
   4 -10 -14   57.12   15.19
  -4 -10  14   41.90   20.10
   4 -10 -14   76.28   22.42
   4 -10 -14   96.68   25.36
   4 -10 -14   61.49   22.35
   4 -10 -13   14.09   17.34
   4 -10 -13    4.33   11.74
   4 -10 -13  -26.55   20.55
   4 -10 -13   -7.89   15.97
   4 -10 -12   38.24   20.07
   4 -10 -12   30.07   17.31
  -4 -10  12   24.26   15.79
   4 -10 -12   43.23   12.75
   4 -10 -12   45.72   17.25
   4 -10 -11   99.48   19.19
   4 -10 -11   76.90   12.91
  -4 -10  11  119.10   21.08
   4 -10 -11  106.50   23.16
   4 -10 -11  130.57   20.39
   4 -10 -10  127.13   13.80
   4 -10 -10  120.75   18.55
  -4 -10  10   95.45   17.70
   4 -10 -10  126.97   19.41
   4 -10 -10   74.75   20.22
  -4 -10  10  127.65   11.97
   4 -10  -9  100.85   11.91
  -4 -10   9  137.24   18.18
  -4 -10   9   99.35   10.72
   4 -10  -9  114.64   20.06
   4 -10  -9  113.34   17.08
   4 -10  -9  105.49   17.82
  -4 -10   8   51.24    8.90
   4 -10  -8   41.85   12.02
   4 -10  -8   36.06   12.23
   4 -10  -8   35.14    7.97
  -4 -10   8   52.03   14.36
  -4 -10   7  242.80   14.69
  -4 -10   7  242.27   20.28
   4 -10  -7  250.45   14.34
   4 -10  -7  229.93   18.50
   4 -10  -7  227.75   19.03
  -4 -10   6  277.41   20.13
  -4 -10   6  276.87   15.16
   4 -10  -6  313.86   19.64
   4 -10  -6  261.75   19.20
   4 -10  -6  227.49   13.57
   4 -10  -5  469.49   23.35
  -4 -10   5  528.02   25.10
   4 -10  -5  457.81   17.83
   4 -10  -5  490.44   21.23
  -4 -10   4 1284.88   32.55
   4 -10  -4 1348.10   30.97
  -4 -10   4 1300.66   35.26
   4 -10  -4 1384.57   44.20
  -4 -10   4 1303.88   40.87
   4 -10  -4 1381.68   36.90
  -4 -10   4 1261.69   38.77
  -4 -10   3  927.39   29.01
  -4 -10   3  906.77   32.13
  -4 -10   3  923.09   27.48
   4 -10  -3  692.01   26.25
   4 -10  -3  656.19   30.31
  -4 -10   3  842.04   32.48
  -4 -10   2  188.98   17.83
  -4 -10   2  204.74   16.54
   4 -10  -2   62.54   10.81
   4 -10  -2   71.89   11.68
  -4 -10   2  201.65   17.88
   4 -10  -2   76.38    8.61
   4 -10  -2   85.35   13.39
   4 -10  -1   61.90   11.87
   4 -10  -1   45.95    7.21
   4 -10  -1   61.54   11.52
   4 -10  -1   57.57   11.12
   4 -10   0  846.98   29.04
  -4 -10   0  808.04   30.80
  -4 -10   0  849.25   31.35
  -4 -10   0  829.78   29.65
   4 -10   0  867.63   20.70
   4 -10   0  869.57   30.18
   4 -10   0  890.23   29.20
   4 -10   1 1079.18   33.75
  -4 -10  -1 1064.75   33.87
   4 -10   1 1077.30   29.57
  -4 -10  -1 1076.26   35.27
  -4 -10  -1 1075.72   36.03
   4 -10   2  748.20   30.38
  -4 -10  -2  709.82   30.03
  -4 -10  -2  656.56   28.30
[truncated: 953,939 more chars]
